# Supplementary material for: Transcriptional diversification in a human-adapting zoonotic pathogen drives niche-specific evolution
Source: Nat Commun. 2025 Feb 28;16:2067. doi: 10.1038/s41467-025-57331-6 (PMC11871327; doi:10.1038/s41467-025-57331-6)
Supplement: Supplementary file 3 — Supplementary Data 1 [file 41467_2025_57331_MOESM3_ESM.xlsx]

## Sheet: Supp Data 1
Supplemental Data 1. Details of sequencing libraries used for the study.
Isolate	Time	OD600 at harvest	Sample name (GSE181542)	# of reads (M)
1B1a	10h	0.055	10h1B1a_030420	5.1
1B1a	10h	0.063	10h1B1a_030320	4.4
1B1a	10h	0.052	10h1B1a_030620	5
1B1a	4h	0.02	4h1B1a_030620	4.4
1B1a	4h	0.021	4h1B1a_020921	5.2
1B1a	4h	0.023	4h1B1a_030320	2.3
1B1b	10h	0.108	10h1B1b_030320	6.2
1B1b	10h	0.125	10h1B1b_030420	4.7
1B1b	10h	0.123	10h1B1b_020921	5.7
1B1b	10h	0.084	10h1B1b_030620	5.9
1B1b	4h	0.024	4h1B1b_020921	5.7
1B1b	4h	0.03	4h1B1b_030320	3.6
1B1b	4h	0.035	4h1B1b_030420	3.3
1G1	10h	0.828	10h1G1_111919	8.6
1G1	10h	0.851	10h1G1_112019	5.5
1G1	10h	0.888	10h1G1_111819	6
1G1	10h	1.018	10h1G1_020921	5.4
1G1	4h	0.137	4h1G1_030620	4.9
1G1	4h	0.14	4h1G1_030320	3.4
1G1	4h	0.18	4h1G1_030420	3.2
1G1	4h	0.186	4h1G1_020921	5.3
1G2	10h	0.347	10h1G2_020420.2	8.6
1G2	10h	0.353	10h1G2_020420.3	7.4
1G2	10h	0.363	10h1G2_020420.1	10.7
1G2	10h	0.832	10h1G2_112019	6.3
1G2	10h	0.886	10h1G2_111919	6.1
1G2	10h	0.901	10h1G2_111819	6
1G2	4h	0.071	4h1G2_020420.2	7
1G2	4h	0.078	4h1G2_020420.1	7.9
1G2	4h	0.078	4h1G2_020420.3	8.1
1G2	4h	0.081	4h1G2_030620	3.5
1G2	4h	0.084	4h1G2_030420	3.4
1G2	4h	0.087	4h1G2_030320	4.2
2B1	10h	0.561	10h2B1_030320	4.7
2B1	10h	0.655	10h2B1_030420	4.6
2B1	10h	0.663	10h2B1_111919	7.5
2B1	10h	0.825	10h2B1_112019	6.7
2B1	10h	0.937	10h2B1_111819	6.7
2B1	10h	0.58	10h2B1_020921	6.2
2B1	10h	0.622	10h2B1_030620	4.5
2B1	4h	0.055	4h2B1_020921	6.2
2B1	4h	0.086	4h2B1_030620	5
2B1	4h	0.134	4h2B1_030420	3.2
2B2a	10h	0.673	10h2B2a_111919	7.9
2B2a	10h	0.792	10h2B2a_112019	7.2
2B2a	10h	0.803	10h2B2a_111819	7
2B2a	4h	0.061	4h2B2a_030620	4.7
2B2a	4h	0.08	4h2B2a_030320	3.1
2B2a	4h	0.092	4h2B2a_020921	5.4
2B2b	10h	0.623	10h2B2b_030320	2.9
2B2b	10h	0.695	10h2B2b_030420	4.9
2B2b	10h	0.708	10h2B2b_030620	6.5
2B2b	4h	0.073	4h2B2b_030320	2.6
2B2b	4h	0.101	4h2B2b_030620	4.1
2B2b	4h	0.122	4h2B2b_030420	2.8
2B3	10h	0.265	10h2B3_020420.3	8.8
2B3	10h	0.273	10h2B3_020420.2	6.3
2B3	10h	0.278	10h2B3_020420.1	12.8
2B3	10h	0.634	10h2B3_111919	7.7
2B3	10h	0.661	10h2B3_112019	7.5
2B3	10h	0.697	10h2B3_111819	7.3
2B3	4h	0.076	4h2B3_030620	5.7
2B3	4h	0.081	4h2B3_030420	2.8
2B3	4h	0.084	4h2B3_020420.1	8.2
2B3	4h	0.084	4h2B3_020420.2	7.5
2B3	4h	0.089	4h2B3_020420.3	8
2G1	10h	0.371	10h2G1_111919	7.6
2G1	10h	0.469	10h2G1_112019	5.8
2G1	10h	0.47	10h2G1_111819	8.1
2G1	4h	0.039	4h2G1_020921	4.9
2G1	4h	0.052	4h2G1_030620	4.3
2G1	4h	0.056	4h2G1_030320	3.4
2G2	10h	0.239	10h2G2_112019	6.9
2G2	10h	0.263	10h2G2_111919	6.2
2G2	10h	0.292	10h2G2_111819	7.8
2G2	4h	0.04	4h2G2_030620	3.6
2G2	4h	0.051	4h2G2_030320	3.2
2G2	4h	0.053	4h2G2_020921	4.7
3B1	10h	0.037	10h3B1_111919	7.2
3B1	10h	0.045	10h3B1_112019	7.2
3B1	10h	0.078	10h3B1_111819	8.4
3B1	4h	0.022	4h3B1_030620	4.1
3B1	4h	0.03	4h3B1_020921	5.9
3B1	4h	0.034	4h3B1_030320	2.3
3G1	10h	0.518	10h3G1_030320	4.8
3G1	10h	0.529	10h3G1_030420	6.1
3G1	10h	0.64	10h3G1_111919	6.5
3G1	10h	0.924	10h3G1_112019	7.9
3G1	10h	0.978	10h3G1_111819	7
3G1	4h	0.063	4h3G1_030320	2.7
3G1	4h	0.088	4h3G1_020921.2	6.9
3G1	4h	0.102	4h3G1_020921.1	5.9
3G2	10h	0.163	10h3G2_030420	3.9
3G2	10h	0.188	10h3G2_030320	6.2
3G2	10h	0.158	10h3G2_030620	3.7
3G2	4h	0.034	4h3G2_030620	6.1
3G2	4h	0.034	4h3G2_020921	6.3
3G2	4h	0.038	4h3G2_030320	3.1
3G3	10h	0.901	10h3G3_111919	8.9
3G3	10h	0.918	10h3G3_111819	4.9
3G3	10h	0.936	10h3G3_112019	6.7
3G3	4h	0.103	4h3G3_030620	4.4
3G3	4h	0.133	4h3G3_030320	3.1
3G3	4h	0.154	4h3G3_020921	5.9
4G1a	10h	0.169	10h4G1a_112019	8.2
4G1a	10h	0.196	10h4G1a_111919	7.2
4G1a	10h	0.243	10h4G1a_111819	7.6
4G1a	4h	0.031	4h4G1a_020921	5.3
4G1a	4h	0.035	4h4G1a_030320	2.6
4G1a	4h	0.038	4h4G1a_030420	2.4
4G1b	10h	0.184	10h4G1b_030320	4.9
4G1b	10h	0.211	10h4G1b_030420	3.5
4G1b	10h	0.245	10h4G1b_030620	3.8
4G1b	4h	0.028	4h4G1b_020921	5.9
4G1b	4h	0.035	4h4G1b_030620	3.6
4G1b	4h	0.037	4h4G1b_030420	2.7
4G1c	10h	0.234	10h4G1c_020921	4.6
4G1c	10h	0.448	10h4G1c_030320	5.6
4G1c	10h	0.172	10h4G1c_030620	5.6
4G1c	4h	0.032	4h4G1c_020921	5.2
4G1c	4h	0.041	4h4G1c_030320	2.5
4G1c	4h	0.043	4h4G1c_030420	2.9
4G1c	4h	0.044	4h4G1c_030620	4.1
4G1d	10h	0.286	10h4G1d_112019	7.9
4G1d	10h	0.297	10h4G1d_111919	8.9
4G1d	10h	0.316	10h4G1d_111819	6.8
4G1d	4h	0.039	4h4G1d_030620	4.1
4G1d	4h	0.042	4h4G1d_030320	2.7
4G1d	4h	0.045	4h4G1d_030420	2.8
5G1a	10h	0.76	10h5G1a_111919	9.8
5G1a	10h	0.77	10h5G1a_112019	7.4
5G1a	10h	0.812	10h5G1a_111819	6.1
5G1a	4h	0.054	4h5G1a_030320	2.5
5G1a	4h	0.06	4h5G1a_030620	3.9
5G1a	4h	0.079	4h5G1a_020921	5.4
5G1b	10h	0.22	10h5G1b_030320	5.5
5G1b	10h	0.308	10h5G1b_030420	4.2
5G1b	10h	0.266	10h5G1b_030620	4.9
5G1b	4h	0.025	4h5G1b_030620	4
5G1b	4h	0.034	4h5G1b_030320	2.6
5G1b	4h	0.042	4h5G1b_030420	4.1
7B1	10h	0.871	10h7B1_111919	8.2
7B1	10h	0.879	10h7B1_112019	7.8
7B1	10h	0.96	10h7B1_111819	7.2
7B1	4h	0.072	4h7B1_030420	3.9
7B1	4h	0.077	4h7B1_030620	4.2
7B1	4h	0.078	4h7B1_030320	3.3
8B1	10h	0.65	10h8B1_111919	9.3
8B1	10h	0.663	10h8B1_111819	7.8
8B1	10h	0.675	10h8B1_112019	6.9
8B1	4h	0.088	4h8B1_030620	5.2
8B1	4h	0.112	4h8B1_030320	3.2
8B1	4h	0.217	4h8B1_020921	5.5
