# Supplementary material for: Transcriptional diversification in a human-adapting zoonotic pathogen drives niche-specific evolution
Source: Nat Commun. 2025 Feb 28;16:2067. doi: 10.1038/s41467-025-57331-6 (PMC11871327; doi:10.1038/s41467-025-57331-6)
Supplement: Supplementary file 4 — Supplementary Data 2 [file 41467_2025_57331_MOESM4_ESM.xlsx]

## Sheet: Supp Data 2a
Supplemental Data 2a. log2FC values of genes between 4hr and 10hr time points in 2B3.
Gene ID	baseMean	log2FoldChange	lfcSE	pvalue	padj
dnaA	2357.77	-0.442	0.062	4.45e-13	9.88e-13
HHA24_00010	2854.99	-0.358	0.054	2.59e-11	5.3e-11
gyrB	5066.88	-0.561	0.044	8.09e-38	4.72e-37
HHA24_00020	43.495	-0.045	0.115	0.676259	0.70007
HHA24_00025	309.71	-0.188	0.058	0.00097275	0.00134366
HHA24_00030	91.928	-0.537	0.071	1.55e-14	3.7e-14
HHA24_00035	1859.6	-0.862	0.06	8.98e-48	7.61e-47
HHA24_00040	412.039	-0.847	0.052	4.81e-60	7.68e-59
HHA24_00045	585.57	-0.193	0.047	3.9e-05	5.87e-05
HHA24_00050	276.792	0.714	0.07	2.05e-25	7.56e-25
HHA24_00055	230.398	0.523	0.07	4.96e-14	1.16e-13
HHA24_00060	172.571	0.668	0.073	1.66e-20	5.05e-20
HHA24_00065	53.621	0.925	0.109	1.06e-18	3.03e-18
HHA24_00070	562.411	0.963	0.062	2.27e-56	2.95e-55
HHA24_00075	166.532	1.176	0.084	9.02e-47	7.42e-46
HHA24_00080	240.752	1.343	0.09	4.36e-54	4.96e-53
HHA24_00085	439.256	1.87	0.092	2.56e-98	3.01e-96
HHA24_00090	368.844	0.657	0.062	1.63e-27	6.48e-27
HHA24_00095	90.435	-1.105	0.079	5.48e-46	4.36e-45
HHA24_00100	372.971	-0.966	0.066	1.45e-50	1.39e-49
HHA24_00105	165.669	-1.362	0.091	7.75e-54	8.59e-53
HHA24_00110	171.576	-1.33	0.086	1.1e-55	1.37e-54
HHA24_00115	473.181	-1.233	0.087	4.24e-48	3.64e-47
HHA24_00120	644.33	-1.137	0.093	3.53e-36	1.95e-35
HHA24_00125	208.239	-0.61	0.06	4.53e-25	1.66e-24
panE	378.8	-0.246	0.051	1.03e-06	1.7e-06
HHA24_00135	275.852	0.751	0.064	4.87e-33	2.38e-32
HHA24_00140	306.795	-0.113	0.04	0.00451833	0.0059265
HHA24_00145	250.94	-0.138	0.039	0.00035126	0.000499199
HHA24_00150	337.486	-0.184	0.102	0.0648527	0.0761047
HHA24_00155	5955.64	0.31	0.125	0.00928201	0.0118688
HHA24_00160	299.505	-0.751	0.075	1.39e-24	4.95e-24
HHA24_00165	479.433	-0.644	0.086	2.45e-14	5.79e-14
HHA24_00170	131.774	-0.27	0.074	0.000170695	0.000247894
ilvB	417.395	0.494	0.084	7.16e-10	1.37e-09
HHA24_00180	1475.86	1.035	0.086	1.21e-35	6.53e-35
HHA24_00185	1895.82	0.9	0.064	2.55e-46	2.05e-45
HHA24_00190	474.618	-0.368	0.044	2.46e-17	6.6e-17
HHA24_00195	206.546	-0.826	0.061	3.5e-42	2.39e-41
HHA24_00200	290.878	-0.218	0.039	2.42e-08	4.32e-08
HHA24_00205	568.97	-0.332	0.044	2.38e-14	5.64e-14
HHA24_00210	3707.2	-0.208	0.05	3.19e-05	4.83e-05
HHA24_00215	1692.51	0.74	0.065	1.11e-31	5.19e-31
gluQRS	873.622	-0.317	0.065	7.16e-07	1.19e-06
HHA24_00225	3300.57	0.78	0.061	7.5e-39	4.57e-38
HHA24_00230	19.441	-0.338	0.095	0.000292092	0.000417965
HHA24_00235	631.594	0.244	0.111	0.0207684	0.0257024
HHA24_00240	1516.35	1.178	0.118	6.32e-26	2.38e-25
HHA24_00245	1388.48	1.183	0.064	1.66e-78	6.62e-77
HHA24_00250	1986.56	-0.471	0.049	7.17e-22	2.31e-21
HHA24_00255	148.416	-1.07	0.082	1.22e-40	7.92e-40
HHA24_00260	2639.41	0.615	0.105	7.69e-10	1.47e-09
HHA24_00265	3728.05	0.408	0.103	3.42e-05	5.17e-05
HHA24_00270	7837.13	0.71	0.097	1.86e-14	4.44e-14
HHA24_00275	4317.74	0.664	0.149	1.05e-06	1.73e-06
HHA24_00280	532.749	-0.369	0.071	1.08e-07	1.87e-07
HHA24_00285	472.762	-0.286	0.076	0.000123302	0.000180673
HHA24_00290	856.184	0.504	0.13	3.22e-05	4.87e-05
HHA24_00295	3342.18	0.643	0.111	5.29e-10	1.02e-09
HHA24_00300	151.594	-0.427	0.057	3.46e-14	8.11e-14
metC	1303.19	0.064	0.035	0.0625613	0.0735666
HHA24_00310	141.688	-0.147	0.046	0.00155011	0.00211374
HHA24_00315	58.186	-0.236	0.066	0.000287475	0.000411873
HHA24_00320	1273.86	-0.325	0.036	8.05e-20	2.39e-19
HHA24_00325	591.424	-0.471	0.045	1.01e-25	3.75e-25
HHA24_00330	2638.25	-0.625	0.033	1.51e-82	7.12e-81
HHA24_00335	889.97	1.024	0.096	7.5e-29	3.16e-28
HHA24_00340	916.062	0.981	0.096	1.02e-26	3.97e-26
HHA24_00345	96.238	1.182	0.092	3.22e-41	2.14e-40
HHA24_00350	150.307	1.927	0.098	1.39e-94	1.3e-92
HHA24_00355	575.811	2.007	0.108	3.8e-87	2.35e-85
HHA24_00360	227.407	1.168	0.08	2.45e-51	2.46e-50
HHA24_00365	125.23	0.888	0.071	4.73e-37	2.69e-36
HHA24_00370	57.509	0.415	0.077	2.87e-08	5.12e-08
HHA24_00375	7.737	-0.651	0.174	5.15e-05	7.7e-05
HHA24_00380	15.488	-0.398	0.133	0.00174705	0.0023717
HHA24_00385	33.237	-0.373	0.129	0.00227401	0.00306255
HHA24_00390	27.202	-0.362	0.148	0.00924099	0.0118255
HHA24_00395	748.123	0.389	0.05	2.02e-15	5.04e-15
leuA	4712.49	-0.195	0.075	0.00871973	0.0111968
HHA24_00405	1172.18	0.42	0.051	1.07e-16	2.81e-16
rpoN	668.061	0.003	0.034	0.906177	0.915979
HHA24_00415	314.803	0.346	0.174	0.0268443	0.0328751
HHA24_00420	492.481	0.957	0.082	1.6e-33	7.99e-33
HHA24_00425	138.792	0.16	0.048	0.000764835	0.00106385
bfr	3526.77	-0.257	0.161	0.0724033	0.0845752
HHA24_00435	1202.85	-0.252	0.059	1.56e-05	2.41e-05
HHA24_00440	2190.91	-1.921	0.128	5.9e-54	6.64e-53
HHA24_00445	719.705	-2.183	0.155	1.98e-48	1.74e-47
HHA24_00450	2156.95	-2.089	0.159	1.82e-42	1.26e-41
HHA24_00455	808.39	0.087	0.066	0.17859	0.200285
HHA24_00460	946.124	-0.173	0.065	0.00693751	0.00898384
HHA24_00465	2.943	1.029	0.274	1.37e-05	2.13e-05
HHA24_00470	285.736	3.01	0.135	4.97e-129	2.53e-126
HHA24_00475	118.527	2.09	0.137	2.76e-61	4.75e-60
HHA24_00480	217.182	3.651	0.164	5.65e-135	5.17e-132
HHA24_00485	1099.07	3.263	0.151	5.89e-126	2.17e-123
HHA24_00490	439.005	0.088	0.054	0.09313	0.10747
HHA24_00495	463.876	0.149	0.052	0.00392251	0.00517912
HHA24_00500	338.542	0.237	0.057	2.01e-05	3.07e-05
HHA24_00505	300.279	0.525	0.074	2.36e-13	5.29e-13
HHA24_00510	24.087	-1.086	0.134	4.37e-17	1.16e-16
HHA24_00520	964.493	0.26	0.054	7.7e-07	1.28e-06
HHA24_00525	77.913	-1.349	0.094	2.9e-48	2.51e-47
HHA24_00535	1346.91	-0.509	0.056	5.12e-20	1.53e-19
HHA24_00540	1997.11	-0.448	0.061	8.92e-14	2.05e-13
HHA24_00545	2702.62	1.734	0.077	1.75e-120	5.74e-118
HHA24_00550	3084.31	2.463	0.119	3.62e-104	6.91e-102
petA	2344.25	1.265	0.066	1.57e-83	8.27e-82
mscL	1617.3	1.057	0.069	1.14e-55	1.41e-54
HHA24_00565	286.255	0.239	0.048	2.12e-07	3.62e-07
HHA24_00570	355.713	0.107	0.052	0.0334024	0.0404842
tatC	472.16	-0.043	0.045	0.314705	0.342207
tatB	665.376	-0.06	0.035	0.0835014	0.0967492
tatA	919.705	-0.18	0.038	1.75e-06	2.86e-06
HHA24_00590	623.698	-0.498	0.048	1.14e-25	4.25e-25
HHA24_00595	378.621	-0.613	0.047	9.64e-40	6.04e-39
hisI	458.983	-0.425	0.039	2e-28	8.25e-28
hisF	1117.44	-0.603	0.049	1.74e-35	9.37e-35
hisA	1580.58	-0.396	0.049	4.13e-16	1.06e-15
hisH	681.798	-0.881	0.07	6.6e-36	3.6e-35
hisB	539.896	-0.385	0.06	1.22e-10	2.42e-10
HHA24_00625	576.696	-0.929	0.063	1.05e-49	9.72e-49
hisD	1146.89	-0.959	0.056	5.13e-67	1.17e-65
HHA24_00635	766.907	-0.883	0.054	8.61e-63	1.61e-61
murA	1287.15	-0.727	0.055	4.77e-40	3.03e-39
HHA24_00645	152.371	-0.73	0.061	3.13e-33	1.54e-32
HHA24_00650	441.852	-0.773	0.056	1.42e-43	1.04e-42
HHA24_00655	1276.24	-0.895	0.048	2.08e-78	8.15e-77
HHA24_00660	1206.26	-0.703	0.063	5.89e-30	2.56e-29
HHA24_00665	1494.15	-0.418	0.042	1.09e-23	3.74e-23
mlaD	413.321	-0.67	0.05	2.67e-42	1.84e-41
mlaE	778.551	-0.75	0.047	3.44e-58	4.98e-57
HHA24_00680	1342.37	-0.738	0.048	6.66e-54	7.48e-53
HHA24_00685	6620.35	1.097	0.248	4.25e-08	7.53e-08
HHA24_00690	5035.77	0.563	0.069	8.53e-17	2.25e-16
HHA24_00695	16028.7	0.471	0.069	3.43e-12	7.28e-12
HHA24_00700	3547.26	1.188	0.068	6.8e-73	2.09e-71
HHA24_00705	1602.12	-0.601	0.047	1.29e-38	7.82e-38
fghA	878.261	-0.551	0.044	2.74e-36	1.52e-35
HHA24_00715	1018.41	-0.554	0.057	4.71e-23	1.58e-22
HHA24_00720	145.286	-0.701	0.094	1.54e-14	3.67e-14
rpoH	4313.9	0.772	0.104	1.27e-14	3.04e-14
HHA24_00730	449.774	-0.16	0.055	0.0038502	0.00509099
HHA24_00735	966.459	-0.447	0.05	2.3e-19	6.73e-19
HHA24_00740	225.829	-0.258	0.034	2.98e-14	7e-14
HHA24_00745	457.536	-0.188	0.038	6.53e-07	1.09e-06
coxB	3998.06	1.05	0.078	1.09e-43	8.03e-43
ctaD	2992.72	3.084	0.135	1.67e-131	1.09e-128
HHA24_00760	106.139	2.964	0.147	2.34e-102	3.98e-100
HHA24_00765	383.64	2.905	0.135	1.25e-116	3.37e-114
HHA24_00770	2273.93	2.812	0.134	1.72e-111	3.75e-109
HHA24_00775	78.846	0.308	0.052	2.73e-09	5.1e-09
HHA24_00780	267.885	2.42	0.108	1.11e-118	3.17e-116
HHA24_00785	258.63	1.531	0.067	2.89e-119	8.81e-117
HHA24_00790	333.193	0.15	0.07	0.0253104	0.0310714
HHA24_00795	853.805	-0.058	0.049	0.220366	0.244624
HHA24_00800	1011.69	-0.026	0.047	0.568664	0.595998
HHA24_00805	148.79	0.558	0.073	1.26e-14	3.02e-14
HHA24_00810	579.645	-0.156	0.074	0.0307357	0.0374405
HHA24_00815	1962.12	0.375	0.05	1.38e-13	3.15e-13
glmU	2195.06	-0.129	0.034	0.000118495	0.00017374
HHA24_00825	1306.42	-0.511	0.044	2.85e-32	1.36e-31
HHA24_00830	1254.4	-0.532	0.029	4.02e-73	1.26e-71
HHA24_00835	859.728	-0.312	0.043	3.35e-13	7.47e-13
HHA24_00840	117.956	0.304	0.061	5.11e-07	8.54e-07
glmS	1902.34	-0.122	0.076	0.105806	0.121425
HHA24_00850	45.089	-0.419	0.126	0.000483755	0.000680945
HHA24_00855	22.153	-0.026	0.165	0.864862	0.88024
HHA24_00860	55.148	0.377	0.124	0.00139061	0.00190191
HHA24_00865	13.551	0.054	0.181	0.766463	0.786208
HHA24_00870	29.61	-0.41	0.112	0.000155621	0.000226722
HHA24_00875	31.989	-0.29	0.118	0.0105191	0.0133946
HHA24_00880	194.879	-0.172	0.079	0.0260114	0.0318892
HHA24_00885	208.492	-0.455	0.072	9.31e-11	1.86e-10
HHA24_00890	18.587	-0.48	0.095	2.38e-07	4.06e-07
HHA24_00895	53.241	-0.235	0.083	0.00390394	0.00515608
HHA24_00900	37.631	-0.252	0.069	0.000216017	0.000312327
HHA24_00905	48.434	-0.508	0.07	2.29e-13	5.14e-13
HHA24_00910	26.433	-0.153	0.072	0.0325852	0.0395566
HHA24_00915	1050.93	0.114	0.042	0.00608134	0.00790868
HHA24_00920	210.982	-0.41	0.053	9.62e-15	2.33e-14
HHA24_00925	7.23	-0.873	0.143	3.27e-10	6.37e-10
HHA24_00930	80.835	-0.09	0.071	0.201543	0.225034
HHA24_00935	259.816	0.333	0.062	4.28e-08	7.56e-08
HHA24_00940	375.878	0.224	0.055	3.74e-05	5.64e-05
HHA24_00945	92.027	0.848	0.12	2.12e-13	4.77e-13
HHA24_00950	341.181	0.711	0.1	1.18e-13	2.69e-13
HHA24_00955	239.222	0.931	0.107	1.1e-19	3.25e-19
HHA24_00960	87.686	0.99	0.123	1.25e-16	3.28e-16
HHA24_00965	163.691	0.846	0.111	4.9e-15	1.2e-14
HHA24_00970	130.754	0.54	0.116	1.39e-06	2.27e-06
HHA24_00975	100.908	0.718	0.123	1.55e-09	2.92e-09
HHA24_00980	97.312	0.794	0.122	2.44e-11	4.99e-11
HHA24_00985	87.807	0.863	0.119	5.95e-14	1.38e-13
HHA24_00990	181.411	0.964	0.136	8.02e-14	1.85e-13
HHA24_00995	314.095	0.166	0.083	0.0368665	0.044471
HHA24_01000	369.943	-0.748	0.091	1.96e-17	5.31e-17
HHA24_01005	3.778	0.966	0.221	1.78e-06	2.91e-06
HHA24_01010	52.614	0.113	0.099	0.244717	0.269949
HHA24_01015	55.226	0.193	0.099	0.0470301	0.0561248
HHA24_01020	21.129	0.1	0.126	0.411264	0.4402
HHA24_01025	24.004	-0.103	0.13	0.414101	0.442823
HHA24_01030	18.642	-0.017	0.132	0.914781	0.923452
HHA24_01035	17.063	0.121	0.135	0.353107	0.381699
HHA24_01040	44.377	0.495	0.118	1.46e-05	2.26e-05
HHA24_01045	291.392	0.413	0.121	0.00041682	0.000588717
HHA24_01050	73.812	0.365	0.115	0.000960295	0.00132725
HHA24_01055	278.638	0.143	0.063	0.0168093	0.0209899
HHA24_01060	138.91	1.971	0.108	2.1e-80	9.05e-79
HHA24_01065	496.835	3.047	0.134	2.64e-133	2.02e-130
HHA24_01070	941.556	2.918	0.131	3.73e-127	1.55e-124
HHA24_01075	387.066	3.033	0.134	1.55e-130	8.87e-128
HHA24_01080	42.344	0.496	0.115	5.53e-06	8.75e-06
HHA24_01085	100.854	-0.875	0.082	1.45e-27	5.8e-27
HHA24_01090	4824.32	-0.674	0.064	1.96e-27	7.76e-27
HHA24_01095	105.281	0.271	0.063	1.09e-05	1.7e-05
HHA24_01100	328.34	-0.39	0.075	1.28e-07	2.21e-07
HHA24_01105	195.944	-0.551	0.067	6.27e-17	1.66e-16
HHA24_01110	320.462	-0.405	0.065	1.86e-10	3.68e-10
panB	382.293	-0.336	0.048	1.28e-12	2.77e-12
HHA24_01120	295.325	-1.985	0.106	2.36e-82	1.09e-80
HHA24_01125	88.779	-0.064	0.085	0.445364	0.47404
HHA24_01130	48.723	-0.337	0.058	4.29e-09	7.95e-09
HHA24_01135	12.183	-0.164	0.103	0.105059	0.120628
HHA24_01140	30.257	0.365	0.067	3.91e-08	6.92e-08
HHA24_01145	71.973	0.828	0.068	2.52e-35	1.35e-34
ada	224.01	0.386	0.048	2.39e-16	6.21e-16
alkB	27.824	-0.066	0.063	0.276195	0.302414
HHA24_01160	68.287	-0.159	0.063	0.0120184	0.0152022
HHA24_01165	139.489	-0.079	0.07	0.237457	0.262383
HHA24_01170	38.295	-1.43	0.13	1.05e-31	4.91e-31
HHA24_01175	48.484	-1.311	0.108	1.09e-36	6.15e-36
HHA24_01180	26.807	-1.124	0.112	2.47e-25	9.1e-25
HHA24_01185	61.371	0.559	0.061	1.8e-20	5.47e-20
HHA24_01190	217.193	0.474	0.043	4.12e-29	1.75e-28
HHA24_01195	118.792	0.325	0.059	2.71e-08	4.83e-08
HHA24_01200	93.523	-0.312	0.078	4.29e-05	6.44e-05
HHA24_01205	9.75	-0.123	0.149	0.423204	0.451819
HHA24_01210	27.43	0.056	0.097	0.556919	0.584624
HHA24_01215	123.695	-0.44	0.074	3e-09	5.59e-09
HHA24_01220	128.316	0	0.059	0.994669	0.995321
HHA24_01225	130.815	-0.237	0.055	1.28e-05	1.99e-05
HHA24_01230	336.331	0.143	0.045	0.0016961	0.00230458
HHA24_01235	419.32	-0.104	0.046	0.0192562	0.0239343
HHA24_01240	97.395	-1.435	0.146	2.57e-25	9.45e-25
HHA24_01245	34.241	-0.78	0.171	6.43e-07	1.07e-06
HHA24_01250	53.144	-0.652	0.12	1.56e-08	2.83e-08
HHA24_01255	130.669	0.322	0.073	7.54e-06	1.18e-05
HHA24_01260	76.306	-0.218	0.064	0.000551014	0.000772769
HHA24_01265	517.555	-0.391	0.076	1.34e-07	2.3e-07
HHA24_01270	320.433	-0.499	0.057	1.28e-18	3.63e-18
HHA24_01275	400.482	0.271	0.041	2.96e-11	6.03e-11
HHA24_01280	518.251	-0.568	0.065	3.75e-19	1.08e-18
HHA24_01285	104.013	-0.779	0.072	4.02e-28	1.64e-27
fdnG	13285	1.152	0.094	6.97e-38	4.08e-37
fdxH	2681.22	1.046	0.105	1.62e-25	6.02e-25
HHA24_01300	1125.17	0.968	0.093	1.98e-27	7.84e-27
fdhE	741.425	0.245	0.066	0.000139501	0.000203691
HHA24_01310	718.609	0.37	0.067	1.7e-08	3.07e-08
selB	740.129	0.373	0.066	5.29e-09	9.74e-09
selD	1007.77	0.089	0.034	0.00779312	0.010052
HHA24_01330	327.584	0.437	0.045	1.08e-22	3.57e-22
HHA24_01335	255.837	0.315	0.037	1.41e-17	3.85e-17
HHA24_01340	281.546	0.573	0.048	1.64e-33	8.19e-33
HHA24_01345	202.669	1.119	0.076	1.88e-50	1.8e-49
HHA24_01350	30.193	0.339	0.085	3.81e-05	5.74e-05
adhP	16929.6	1.924	0.184	5.51e-34	2.81e-33
trpC	1328.66	-0.063	0.056	0.255218	0.280654
trpD	830.06	-0.358	0.072	5.49e-07	9.17e-07
HHA24_01370	374.139	-0.525	0.083	8.5e-11	1.7e-10
HHA24_01375	1294.76	-0.613	0.077	6.23e-16	1.58e-15
HHA24_01380	786.406	-0.185	0.032	8.64e-09	1.58e-08
rpe	789.085	-0.181	0.038	1.9e-06	3.09e-06
apaG	829.217	-0.117	0.038	0.00206663	0.00279477
HHA24_01395	937.192	-0.125	0.039	0.00137933	0.00188761
HHA24_01400	820.88	-0.341	0.044	2.73e-15	6.77e-15
HHA24_01405	602.325	-0.108	0.041	0.00770637	0.00994573
HHA24_01410	891.591	0.181	0.042	1.84e-05	2.83e-05
ttcA	579.811	-0.659	0.047	8.02e-46	6.35e-45
folB	158.104	-0.789	0.058	2.52e-42	1.73e-41
HHA24_01425	1018.48	0.195	0.085	0.016393	0.0204867
HHA24_01430	2358.53	-0.01	0.058	0.864488	0.880056
HHA24_01435	1277.77	0.713	0.071	2.78e-24	9.79e-24
HHA24_01440	6351.98	2.137	0.129	8.06e-72	2.34e-70
HHA24_01445	3880.12	-0.708	0.123	6.27e-10	1.21e-09
atpB	3399.15	-0.665	0.101	5.88e-12	1.24e-11
atpE	3225.06	-0.234	0.108	0.022267	0.0275124
HHA24_01460	4380.94	-0.574	0.103	5.51e-09	1.01e-08
HHA24_01465	4643.1	-0.633	0.102	9.17e-11	1.83e-10
HHA24_01470	13930.9	-0.449	0.1	2.82e-06	4.53e-06
atpG	8545.27	-0.48	0.094	1.19e-07	2.07e-07
atpD	13084.9	-0.375	0.089	1.14e-05	1.78e-05
HHA24_01485	3174.2	-0.308	0.096	0.000853114	0.00118197
HHA24_01490	69.897	-0.479	0.069	2.35e-12	5.01e-12
HHA24_01495	991.978	-0.911	0.055	1.27e-63	2.48e-62
HHA24_01500	887.109	-0.92	0.055	2.05e-63	3.91e-62
HHA24_01505	831.207	-1.121	0.053	6.49e-102	1.02e-99
HHA24_01510	1134.92	-0.255	0.051	2.87e-07	4.87e-07
HHA24_01515	624.369	-1.013	0.079	1.77e-39	1.1e-38
HHA24_01520	548.307	-1.012	0.072	5.12e-47	4.24e-46
HHA24_01525	452.125	-0.948	0.073	3e-40	1.92e-39
HHA24_01530	412.237	-1.012	0.074	4.09e-44	3.06e-43
HHA24_01535	381.84	-0.956	0.073	2.58e-40	1.65e-39
HHA24_01540	610.582	-0.996	0.074	7.19e-43	5.07e-42
HHA24_01545	3044.43	-0.704	0.086	4.06e-17	1.08e-16
HHA24_01550	4372.32	0.356	0.198	0.0325725	0.0395516
HHA24_01555	300.002	0.638	0.068	1.21e-21	3.85e-21
HHA24_01560	516.482	0.352	0.05	9.25e-13	2.02e-12
HHA24_01565	201.362	0.879	0.086	6.86e-26	2.58e-25
HHA24_01570	403.945	0.649	0.085	3.88e-15	9.57e-15
HHA24_01575	250.117	-0.082	0.106	0.418813	0.447444
HHA24_01580	626.871	-0.115	0.084	0.142098	0.160936
HHA24_01585	1016.08	-0.37	0.071	6.72e-08	1.17e-07
HHA24_01590	1252.89	0.102	0.066	0.124922	0.142293
HHA24_01595	1087.39	1.262	0.081	5.15e-57	7.06e-56
HHA24_01605	168.312	1.217	0.111	1.18e-29	5.06e-29
HHA24_01610	851.265	1.131	0.067	1.04e-65	2.2e-64
HHA24_01615	309.332	-0.127	0.049	0.00945972	0.0120859
HHA24_01620	1297.49	-0.357	0.041	3.42e-18	9.54e-18
HHA24_01625	79.415	0.546	0.066	4.06e-17	1.08e-16
HHA24_01630	343.791	-1.053	0.067	1.29e-57	1.82e-56
HHA24_01635	219.447	-0.653	0.058	4.09e-30	1.8e-29
HHA24_01640	419.859	0.417	0.055	1.93e-14	4.59e-14
HHA24_01645	873.222	-0.84	0.052	1.51e-60	2.5e-59
metW	325.809	-0.625	0.054	1.95e-32	9.41e-32
HHA24_01655	433.386	-0.908	0.058	6.09e-56	7.77e-55
HHA24_01660	2253.91	0.898	0.087	1.62e-25	6.02e-25
HHA24_01665	3163.01	1.686	0.175	4.16e-27	1.63e-26
HHA24_01670	155.334	-0.194	0.061	0.00140089	0.0019154
gdhA	730.788	-0.933	0.121	8.03e-16	2.03e-15
xth	523.986	-0.68	0.055	5.68e-35	3e-34
pyrE	737.152	-0.67	0.058	8.67e-32	4.07e-31
gatB	1521.13	-0.765	0.056	1.53e-43	1.12e-42
gatA	1304.6	-0.618	0.063	3.38e-23	1.14e-22
gatC	314.376	-0.36	0.066	2.87e-08	5.13e-08
HHA24_01705	3307.6	-0.662	0.059	1.39e-28	5.78e-28
mreC	1075.55	-0.963	0.069	1.94e-45	1.5e-44
mreD	269.28	-1.063	0.066	1.72e-60	2.83e-59
mrdA	554.98	-0.98	0.059	9.15e-63	1.7e-61
rodA	353.307	-0.89	0.057	3.23e-55	3.88e-54
HHA24_01730	2592.12	0.832	0.181	1.64e-07	2.82e-07
HHA24_01735	6388.92	1.018	0.186	2.85e-10	5.57e-10
slmA	275.859	-0.346	0.059	3.25e-09	6.06e-09
HHA24_01745	681.759	-0.098	0.056	0.0743657	0.086779
argB	2422.94	0.256	0.06	1.19e-05	1.85e-05
HHA24_01755	1659.16	0.252	0.055	4.6e-06	7.32e-06
HHA24_01760	612.061	0.226	0.04	1.42e-08	2.57e-08
HHA24_01765	921.396	0.076	0.046	0.102316	0.117538
HHA24_01770	324.891	-0.458	0.052	1.27e-18	3.62e-18
HHA24_01775	12.442	-0.195	0.159	0.188079	0.210514
rsmI	298.462	-0.348	0.047	1.01e-13	2.31e-13
HHA24_01785	153.392	-0.36	0.051	7.01e-13	1.54e-12
HHA24_01790	968.92	0.181	0.072	0.0108059	0.0137369
rapZ	1177.35	0.173	0.062	0.00480553	0.0062924
HHA24_01800	248.636	0.802	0.067	4.17e-35	2.22e-34
HHA24_01805	361.851	1.31	0.077	5.27e-69	1.36e-67
HHA24_01810	1554.88	-0.577	0.062	7.51e-21	2.32e-20
HHA24_01815	914.407	-0.297	0.072	6.55e-05	9.75e-05
raiA	23837.6	2.117	0.166	1.85e-43	1.34e-42
lptB	987.73	-0.372	0.05	7.61e-14	1.76e-13
lptA	810.371	-0.224	0.041	2.9e-08	5.17e-08
lptC	607.195	-0.407	0.042	4.74e-23	1.59e-22
HHA24_01840	789.444	-0.162	0.04	5.13e-05	7.68e-05
HHA24_01845	1323.88	-0.201	0.046	9.18e-06	1.43e-05
purT	1405.15	-0.307	0.046	2.72e-11	5.54e-11
HHA24_01855	2035.72	0.375	0.173	0.0127351	0.0160777
HHA24_01860	5383.34	0.134	0.146	0.309324	0.336755
cydB	4256.61	0.389	0.161	0.00619765	0.00805537
cydX	245.386	0.488	0.169	0.000971005	0.00134165
cydD	2020.72	-0.031	0.149	0.818561	0.836463
cydC	1094.24	-0.377	0.162	0.00894285	0.011464
HHA24_01885	514.437	-0.456	0.062	1.01e-13	2.31e-13
HHA24_01890	774.982	-0.593	0.094	2.68e-11	5.46e-11
HHA24_01895	433.797	0.125	0.11	0.225723	0.250021
HHA24_01900	42558.3	-0.101	0.142	0.438081	0.467049
ilvA	1216.43	-1.154	0.077	6.84e-53	7.28e-52
HHA24_01910	86.608	-0.73	0.069	2.35e-26	9e-26
HHA24_01915	6692.08	-0.647	0.05	3.63e-39	2.24e-38
HHA24_01920	553.464	-0.376	0.048	3.27e-15	8.07e-15
HHA24_01925	297.686	0.908	0.064	1.17e-47	9.89e-47
HHA24_01930	267.64	0.201	0.052	8.08e-05	0.000119754
pxpB	417.079	0.069	0.039	0.0627617	0.0737454
HHA24_01940	205.784	0.185	0.049	0.000150331	0.000219225
HHA24_01945	364.503	0.266	0.082	0.000948094	0.00131197
serA	1314.49	-0.027	0.065	0.676053	0.700056
HHA24_01955	289.565	0.473	0.061	3.03e-15	7.48e-15
HHA24_01960	109.43	0.545	0.078	1.14e-12	2.48e-12
HHA24_01965	72.04	0.125	0.102	0.194768	0.217629
HHA24_01970	45.823	0.372	0.102	0.000132284	0.000193524
HHA24_01975	126.207	0.214	0.051	1.78e-05	2.74e-05
HHA24_01980	145.26	-0.174	0.06	0.00335152	0.00444443
phoR	359.338	-0.228	0.074	0.00169186	0.0022995
phoB	393.956	-0.171	0.075	0.0217627	0.0268965
ubiE	1374.58	-0.084	0.058	0.137504	0.156042
HHA24_02000	2897.92	1.25	0.081	7.84e-55	9.2e-54
HHA24_02005	0.892	-0.218	0.294	0.366987	0.395768
HHA24_02010	16.198	0.052	0.095	0.573105	0.60024
HHA24_02015	19.59	0.194	0.073	0.00720352	0.00930989
HHA24_02020	24.096	-0.064	0.058	0.281979	0.308526
HHA24_02025	44.899	-0.09	0.06	0.11835	0.135076
HHA24_02030	40.142	0.406	0.059	3.48e-12	7.4e-12
HHA24_02035	24.594	-0.775	0.123	9.78e-11	1.95e-10
HHA24_02040	15.686	-0.473	0.113	1.72e-05	2.65e-05
HHA24_02045	8.633	-0.504	0.148	0.000333741	0.000475186
HHA24_02050	59.418	-0.123	0.075	0.0975727	0.112286
HHA24_02055	31.591	-0.213	0.072	0.00308048	0.00410044
HHA24_02060	27.081	-0.431	0.091	1.35e-06	2.21e-06
HHA24_02065	30.994	-0.351	0.103	0.000459819	0.000648249
HHA24_02070	64.199	-0.133	0.072	0.0599129	0.0705792
HHA24_02075	174.522	0.125	0.066	0.0563984	0.0667309
HHA24_02080	37.053	0.053	0.076	0.47739	0.505661
HHA24_02085	38.79	-0.081	0.087	0.333135	0.361218
HHA24_02090	66.392	-0.142	0.091	0.109645	0.12561
HHA24_02095	737.114	-0.481	0.044	3.02e-28	1.24e-27
ubiB	1155.28	-0.532	0.048	7.21e-29	3.04e-28
HHA24_02105	602.489	-0.971	0.072	6.36e-43	4.51e-42
rfaE2	448.567	-0.789	0.049	8.75e-60	1.37e-58
HHA24_02115	911.088	-0.609	0.052	1.88e-31	8.66e-31
HHA24_02120	1527.22	-0.439	0.044	6.39e-24	2.22e-23
thiD	1031.73	-0.529	0.053	1.82e-23	6.19e-23
HHA24_02130	1827.37	-0.354	0.038	2.16e-20	6.54e-20
HHA24_02135	282.002	-1.326	0.115	3.08e-34	1.59e-33
HHA24_02140	1682.58	-1.882	0.133	9.68e-52	9.85e-51
metH	3873.27	-0.695	0.044	8.09e-59	1.2e-57
HHA24_02150	99.972	0.232	0.083	0.00446313	0.00585914
HHA24_02155	370.381	-0.239	0.044	5e-08	8.8e-08
HHA24_02160	360.059	-0.099	0.097	0.256917	0.282252
HHA24_02165	700.809	-0.253	0.098	0.00718251	0.0092906
HHA24_02170	373.463	-0.045	0.102	0.64689	0.671444
HHA24_02175	1008.66	0.224	0.079	0.00387378	0.00511921
mutY	451.615	-0.136	0.038	0.000301544	0.000431222
HHA24_02185	18694.8	2.095	0.099	3.52e-108	7.32e-106
cheD	167.285	0.178	0.105	0.0762585	0.0888292
HHA24_02195	536.274	0.009	0.035	0.70925	0.731454
HHA24_02200	519.166	-0.346	0.038	3.09e-20	9.28e-20
HHA24_02205	3752.14	1.751	0.145	3.51e-39	2.17e-38
HHA24_02210	1167.85	1.125	0.12	3.14e-23	1.06e-22
HHA24_02215	773.178	1.105	0.116	1.08e-23	3.71e-23
HHA24_02220	821.835	1.299	0.113	1.15e-33	5.78e-33
HHA24_02225	1208.38	-0.113	0.058	0.0446222	0.0533764
HHA24_02230	293.028	-0.197	0.057	0.000581628	0.000814955
glpK	765.751	-0.246	0.04	5.13e-10	9.91e-10
HHA24_02240	513.178	-0.956	0.057	9.61e-65	1.91e-63
HHA24_02245	217.05	-0.272	0.077	0.000342599	0.000487344
HHA24_02250	1986.96	-0.463	0.037	1.21e-36	6.8e-36
HHA24_02255	925.397	-0.73	0.049	3.43e-51	3.41e-50
HHA24_02260	120.07	-1.376	0.084	7.1e-62	1.26e-60
HHA24_02265	1747.59	0.662	0.058	2.34e-31	1.08e-30
HHA24_02270	235.616	0.175	0.062	0.00362334	0.00479933
HHA24_02275	598.131	0.169	0.038	8.81e-06	1.38e-05
zapD	2199.99	0.394	0.035	2.36e-30	1.04e-29
HHA24_02285	449.577	-0.405	0.052	5.03e-15	1.23e-14
HHA24_02290	415.959	0.007	0.052	0.880245	0.894505
HHA24_02295	367.178	-0.105	0.06	0.0761639	0.0887416
HHA24_02300	316.666	0.017	0.043	0.69905	0.721422
HHA24_02305	118.598	-1.126	0.089	1.8e-38	1.09e-37
HHA24_02310	549.076	-0.342	0.046	8.14e-14	1.87e-13
HHA24_02315	669.284	-0.621	0.062	5.35e-24	1.86e-23
argJ	2052.83	-0.267	0.059	5.21e-06	8.26e-06
HHA24_02325	354.684	0.463	0.066	8.94e-13	1.95e-12
HHA24_02330	180.632	1.584	0.152	1.99e-29	8.49e-29
HHA24_02335	250.523	1.057	0.124	1.97e-19	5.78e-19
HHA24_02340	1172.92	1.216	0.159	3.05e-17	8.16e-17
HHA24_02345	377.899	1.182	0.141	1.49e-19	4.4e-19
HHA24_02350	159.811	1.032	0.128	1.29e-17	3.53e-17
HHA24_02355	319.72	1.303	0.13	1.02e-26	3.97e-26
HHA24_02360	235.992	1.403	0.138	1.33e-27	5.33e-27
HHA24_02365	600.961	-0.491	0.068	1.86e-13	4.2e-13
HHA24_02370	450.485	-0.164	0.042	9.42e-05	0.000138914
HHA24_02375	446.312	-0.097	0.041	0.0152439	0.0191343
HHA24_02380	973.087	0.003	0.035	0.903125	0.913297
HHA24_02385	1660.49	2.124	0.215	1.52e-31	7.05e-31
HHA24_02390	389.102	2.285	0.224	1e-33	5.08e-33
HHA24_02395	801.356	2.664	0.237	7.1e-42	4.8e-41
HHA24_02400	880.862	2.629	0.233	4.17e-42	2.84e-41
HHA24_02405	1076.35	2.577	0.229	9.91e-42	6.69e-41
HHA24_02410	286.968	2.611	0.225	1.11e-43	8.16e-43
HHA24_02415	269.798	2.527	0.22	2.7e-42	1.85e-41
HHA24_02420	715.962	-0.482	0.066	6.27e-14	1.45e-13
hemL	1499.19	-0.267	0.043	3.35e-10	6.53e-10
HHA24_02430	342.368	-0.114	0.055	0.0511449	0.0608451
HHA24_02435	784.029	-0.265	0.035	1.12e-14	2.69e-14
HHA24_02440	132.834	0.383	0.076	2.64e-07	4.49e-07
HHA24_02445	1467.77	0.078	0.055	0.158063	0.178312
ruvX	405.218	-0.41	0.069	1.19e-09	2.26e-09
HHA24_02455	134.062	-0.493	0.079	1.77e-10	3.49e-10
HHA24_02460	345.461	-0.449	0.078	2.41e-09	4.51e-09
HHA24_02465	334.94	-1.166	0.072	1.31e-60	2.19e-59
HHA24_02470	863.968	-0.197	0.027	4.74e-13	1.05e-12
lptG	732.801	-0.398	0.049	5.22e-16	1.33e-15
mtgA	216.327	-0.144	0.049	0.00298579	0.00398018
aroE	461.005	0.252	0.038	3.86e-11	7.8e-11
HHA24_02490	596.985	-0.402	0.043	3.4e-20	1.02e-19
HHA24_02495	1681.23	-0.986	0.053	1.13e-79	4.8e-78
HHA24_02500	281.45	-0.404	0.054	4.16e-14	9.72e-14
mpl	1165.38	-0.192	0.037	1.38e-07	2.38e-07
HHA24_02510	475.925	-0.095	0.036	0.008504	0.0109351
aroQ	1840.75	-0.588	0.069	4.08e-18	1.14e-17
HHA24_02520	1094.42	-0.009	0.099	0.925321	0.932243
accC	5664.92	-0.661	0.059	2.11e-29	8.98e-29
prmA	1084.03	-0.455	0.055	9.01e-17	2.38e-16
HHA24_02535	734.934	-0.625	0.064	1.24e-22	4.12e-22
HHA24_02540	956.368	-0.421	0.059	4.79e-13	1.06e-12
HHA24_02545	6306.05	0.693	0.069	2.66e-25	9.76e-25
HHA24_02550	383.605	-1.012	0.069	5.86e-50	5.5e-49
HHA24_02555	562.507	-1.497	0.092	1.07e-62	1.96e-61
HHA24_02560	332.977	-1.272	0.089	1.96e-48	1.72e-47
HHA24_02565	565.979	-1.383	0.101	8.84e-46	6.96e-45
HHA24_02570	327.525	0.174	0.07	0.0126043	0.0159214
HHA24_02575	16729	1.213	0.086	8.81e-48	7.49e-47
HHA24_02580	9137.6	0.643	0.051	1.77e-37	1.02e-36
HHA24_02585	20054.3	0.564	0.055	2.64e-25	9.7e-25
HHA24_02590	18357.9	2.086	0.118	5.37e-76	1.89e-74
HHA24_02595	130.106	0.037	0.071	0.59147	0.618061
HHA24_02600	734.49	0.196	0.057	0.000546764	0.000767044
HHA24_02605	769.191	-0.578	0.055	3.88e-26	1.48e-25
HHA24_02610	1858.29	0.138	0.048	0.00377698	0.00499561
HHA24_02615	2009.42	0.411	0.043	2.99e-22	9.77e-22
HHA24_02620	93.745	0.973	0.175	2.3e-10	4.52e-10
HHA24_02625	56.564	1.334	0.229	4.39e-12	9.3e-12
HHA24_02630	77.307	1.399	0.222	7.38e-14	1.71e-13
HHA24_02635	195.465	1.683	0.249	5.72e-17	1.52e-16
HHA24_02640	295.723	1.923	0.269	1.1e-19	3.25e-19
HHA24_02645	123.684	1.72	0.254	5.61e-17	1.49e-16
HHA24_02650	223.514	1.637	0.242	1.14e-16	3.01e-16
HHA24_02655	259.4	1.524	0.236	2.45e-15	6.09e-15
HHA24_02660	99.159	1.299	0.232	8.26e-12	1.72e-11
HHA24_02665	472.586	-0.367	0.064	6.56e-09	1.21e-08
HHA24_02670	341.549	1.481	0.236	2.11e-14	5.01e-14
boxB	404.263	1.728	0.249	1.2e-17	3.29e-17
boxA	245.704	1.743	0.251	1.29e-17	3.51e-17
HHA24_02685	717.388	-0.354	0.043	1.2e-16	3.16e-16
HHA24_02690	584.028	-0.527	0.053	6.95e-24	2.41e-23
pmbA	1574.37	-0.279	0.036	9.27e-15	2.25e-14
HHA24_02700	118.768	-1.599	0.098	1.24e-61	2.19e-60
dctP	1741.98	0.509	0.064	5.13e-16	1.31e-15
rplM	6604.27	-1.428	0.096	9.72e-54	1.08e-52
rpsI	5281.08	-1.384	0.095	3.62e-51	3.58e-50
HHA24_02720	2548.93	-0.454	0.046	5.23e-23	1.75e-22
HHA24_02725	713.554	-0.883	0.058	5.07e-54	5.73e-53
erpA	2849.84	0.529	0.062	1.17e-18	3.32e-18
HHA24_02735	434.925	0.053	0.062	0.3818	0.410487
HHA24_02740	2190.21	-0.318	0.068	1.94e-06	3.16e-06
HHA24_02745	1748.17	0.05	0.033	0.268724	0.294375
HHA24_02750	2928.55	0.601	0.051	5.84e-33	2.85e-32
HHA24_02755	5932.55	0.451	0.069	2.72e-11	5.54e-11
nrdR	563.046	0.47	0.056	1.19e-17	3.24e-17
HHA24_02765	182.906	0.075	0.07	0.291702	0.318479
HHA24_02770	159.435	0.161	0.076	0.0326824	0.0396536
ribD	629.833	0.044	0.046	0.330689	0.358821
HHA24_02780	628.158	0.086	0.053	0.0993232	0.114214
HHA24_02785	14582.4	1.853	0.184	1.44e-29	6.18e-29
HHA24_02790	5771.48	1.866	0.188	1.56e-28	6.47e-28
HHA24_02795	2609.07	1.866	0.18	3.15e-30	1.39e-29
HHA24_02800	51.397	-0.133	0.061	0.0263031	0.0322382
HHA24_02805	61.879	-0.122	0.078	0.112329	0.128492
HHA24_02810	73.113	-0.163	0.054	0.00261363	0.00350141
HHA24_02815	46.142	-0.323	0.053	1.24e-09	2.34e-09
HHA24_02820	78.253	-0.191	0.07	0.00508344	0.0066449
HHA24_02830	141.884	-0.351	0.051	9.09e-12	1.89e-11
HHA24_02835	55.723	-0.383	0.068	1.77e-08	3.19e-08
HHA24_02840	63.37	-1.079	0.095	1.13e-31	5.28e-31
HHA24_02845	49.87	-1.07	0.097	1.02e-29	4.4e-29
HHA24_02850	73.146	-0.722	0.078	5.78e-21	1.8e-20
HHA24_02855	58.769	-0.551	0.071	4.21e-15	1.04e-14
mhpD	39.457	-0.73	0.082	1.61e-19	4.73e-19
HHA24_02865	75.096	-0.518	0.063	1.09e-16	2.87e-16
dmpG	97.662	-0.364	0.064	9.2e-09	1.68e-08
HHA24_02875	74.382	-0.518	0.057	2.3e-20	6.96e-20
HHA24_02880	183.529	-0.567	0.059	3.14e-22	1.03e-21
HHA24_02885	114.218	-0.064	0.063	0.297077	0.324193
proP	925.321	1.333	0.119	4.59e-33	2.25e-32
HHA24_02895	18.129	-0.654	0.132	2.73e-07	4.64e-07
HHA24_02900	117.486	0.811	0.088	6.44e-22	2.08e-21
HHA24_02905	342.091	-0.681	0.064	3.78e-27	1.49e-26
HHA24_02910	38.079	0.402	0.074	3.35e-08	5.96e-08
HHA24_02915	46.446	0.843	0.103	2.49e-17	6.68e-17
HHA24_02920	25.316	0.765	0.122	5.71e-11	1.15e-10
HHA24_02925	1495.44	1.328	0.185	5.56e-16	1.42e-15
HHA24_02930	1232	1.18	0.185	4.85e-13	1.07e-12
HHA24_02935	3145.26	1.21	0.18	2.7e-14	6.36e-14
HHA24_02940	1289.02	0.771	0.16	4.88e-08	8.59e-08
HHA24_02945	435.17	1.233	0.073	1.4e-67	3.28e-66
HHA24_02950	293.737	0.84	0.067	2.07e-37	1.19e-36
HHA24_02955	201.825	0.819	0.061	1.61e-42	1.12e-41
cobA	16.101	0.297	0.104	0.00323355	0.00429777
HHA24_02965	25.314	-0.495	0.105	1.64e-06	2.68e-06
HHA24_02970	16.507	-0.34	0.103	0.000793262	0.00110242
nirD	3.893	-0.665	0.196	0.000316581	0.000451596
nirB	47.602	-0.634	0.114	8.8e-09	1.61e-08
HHA24_02985	1459.03	0.695	0.175	4.67e-06	7.43e-06
HHA24_02990	52.638	-1.238	0.092	1.88e-43	1.36e-42
HHA24_02995	1081.46	0.794	0.129	2.3e-11	4.71e-11
nudC	276.704	0.095	0.05	0.0574068	0.0678053
HHA24_03005	201.748	0.15	0.055	0.00583496	0.00759689
HHA24_03010	658.569	0.681	0.056	3.53e-34	1.81e-33
HHA24_03015	230.192	0.237	0.079	0.00222619	0.00300081
HHA24_03020	244.546	0.382	0.075	1.91e-07	3.28e-07
HHA24_03025	771.695	2.386	0.158	8.84e-63	1.65e-61
HHA24_03030	654.863	-0.711	0.042	7.49e-65	1.5e-63
HHA24_03035	4700.65	0.583	0.104	5.19e-09	9.57e-09
HHA24_03040	2921.23	0.016	0.111	0.878667	0.893497
HHA24_03045	141.091	-0.2	0.088	0.0192955	0.0239767
fabI	1549.52	-0.737	0.073	1.03e-24	3.72e-24
HHA24_03055	1265.69	-0.817	0.085	4.28e-22	1.39e-21
gloB	433.457	-0.525	0.081	2.02e-11	4.15e-11
HHA24_03065	619.799	-0.105	0.063	0.0920276	0.106278
rnhA	351.687	-0.663	0.056	3.51e-33	1.73e-32
HHA24_03075	405.072	-0.658	0.069	6.87e-22	2.22e-21
HHA24_03080	466.363	-0.133	0.06	0.023158	0.0285285
dnaQ	466.656	-0.127	0.044	0.00359098	0.00475922
HHA24_03095	2096.41	0.692	0.097	6.24e-14	1.45e-13
rbbA	1673.71	1.316	0.144	1.79e-23	6.09e-23
HHA24_03105	415.885	1.354	0.152	7.5e-22	2.41e-21
HHA24_03110	1017.6	1.268	0.142	2.72e-22	8.94e-22
HHA24_03115	449.825	1.337	0.15	1.78e-22	5.89e-22
HHA24_03120	191.851	0.001	0.07	0.987373	0.989317
HHA24_03125	623.884	0.173	0.18	0.227622	0.252002
HHA24_03130	181.374	-0.407	0.138	0.00146239	0.0019971
HHA24_03135	65.713	-0.172	0.069	0.0139051	0.0175163
HHA24_03140	303.099	0.087	0.079	0.252216	0.277753
HHA24_03145	231.782	0.32	0.092	0.000283427	0.000406201
HHA24_03150	120.224	-0.278	0.174	0.0790105	0.0917548
HHA24_03155	179.135	-0.248	0.158	0.0844709	0.0978231
HHA24_03160	1461.43	0.513	0.103	2.03e-07	3.48e-07
HHA24_03165	551.192	0.157	0.055	0.00405437	0.00534705
HHA24_03170	10175	1.205	0.115	5.88e-29	2.49e-28
fusA	4648.42	0.529	0.073	1.81e-13	4.09e-13
HHA24_03180	389.637	-1.325	0.152	7.07e-22	2.28e-21
HHA24_03185	56.305	-0.216	0.085	0.0102719	0.0130943
HHA24_03190	286.918	-0.841	0.06	8.03e-45	6.07e-44
HHA24_03195	224.198	-0.713	0.073	3.86e-23	1.3e-22
ybgF	1437.09	-0.011	0.039	0.771591	0.791114
pal	9078.5	0.504	0.056	8.47e-20	2.52e-19
tolB	4754.37	0.237	0.042	1.58e-08	2.85e-08
tolA	935.564	-0.876	0.06	6.8e-50	6.31e-49
tolR	456.459	-0.803	0.061	4.5e-40	2.86e-39
tolQ	763.138	-0.954	0.062	3.48e-54	3.99e-53
ybgC	840.453	-0.826	0.055	1.26e-52	1.33e-51
HHA24_03235	2974.54	-0.279	0.04	1.1e-12	2.39e-12
HHA24_03240	2211.7	0.231	0.066	0.000352908	0.000501385
HHA24_03245	1195.5	0.118	0.031	0.000162479	0.000236263
HHA24_03250	694.807	-0.607	0.065	6.76e-21	2.09e-20
HHA24_03255	97.858	-0.365	0.115	0.000838739	0.00116311
HHA24_03260	223.243	-1.182	0.125	7.42e-23	2.48e-22
HHA24_03265	244.288	-0.452	0.054	3.64e-17	9.74e-17
HHA24_03270	126.365	-0.134	0.064	0.03743	0.0451031
HHA24_03275	204.674	-0.325	0.063	1.51e-07	2.6e-07
HHA24_03280	312.114	0.342	0.07	4.97e-07	8.31e-07
HHA24_03285	23.269	-0.115	0.108	0.267695	0.293388
HHA24_03290	5770.74	0.604	0.065	1.65e-21	5.24e-21
HHA24_03295	6218.58	0.425	0.11	4.91e-05	7.35e-05
HHA24_03300	3984.81	0.435	0.085	1.42e-07	2.44e-07
HHA24_03305	7549.6	-0.195	0.138	0.12496	0.142301
HHA24_03310	1415	-0.328	0.151	0.0174395	0.0217412
HHA24_03315	1102.15	-0.091	0.051	0.0750638	0.0875489
HHA24_03320	868.378	-0.429	0.057	3.08e-14	7.24e-14
HHA24_03330	1372.49	0.128	0.064	0.0417808	0.0501085
HHA24_03335	379.579	0.249	0.047	6.89e-08	1.2e-07
HHA24_03340	520.115	-0.239	0.056	1.8e-05	2.77e-05
msrA	970.251	-0.139	0.043	0.00079952	0.0011104
hppD	5232.71	2.017	0.161	5e-44	3.72e-43
HHA24_03355	132.581	0.106	0.065	0.100988	0.116042
HHA24_03385	1317.59	0.811	0.06	1.73e-42	1.2e-41
HHA24_03390	4990.22	-0.258	0.09	0.00277356	0.00370916
HHA24_03395	1049.48	0.226	0.047	1.08e-06	1.78e-06
pyrC	875.545	-0.024	0.032	0.445487	0.474061
HHA24_03405	801.464	-0.074	0.032	0.020281	0.0251059
mraZ	2047.35	0.627	0.074	1.92e-18	5.41e-18
rsmH	3588.91	0.449	0.074	3.33e-10	6.49e-10
ftsL	491.023	0.281	0.052	4.05e-08	7.16e-08
HHA24_03430	2569.97	0.234	0.058	4.52e-05	6.78e-05
murF	6793.8	0.216	0.061	0.000290746	0.00041617
HHA24_03440	1957.12	-0.059	0.07	0.331753	0.35988
HHA24_03445	2740.25	0.095	0.05	0.0544995	0.0646009
ftsW	1613.25	0.042	0.068	0.52678	0.554895
murG	1822.44	0.182	0.057	0.00110383	0.00151648
HHA24_03460	2618.55	0.084	0.054	0.113959	0.130226
HHA24_03465	1904.49	0.097	0.049	0.0434558	0.0520492
HHA24_03470	1472.9	0.114	0.06	0.0541198	0.064184
ftsA	2735.52	0.207	0.052	5.71e-05	8.51e-05
ftsZ	10355.2	0.645	0.083	1.2e-15	3.02e-15
HHA24_03485	4676.98	0.447	0.05	1.66e-19	4.88e-19
HHA24_03490	213.075	0.064	0.058	0.257227	0.282524
HHA24_03495	261.846	0.347	0.047	7.96e-14	1.84e-13
HHA24_03500	1149.48	-0.2	0.04	7.29e-07	1.21e-06
secA	5254.89	-0.464	0.045	8.54e-25	3.08e-24
HHA24_03510	746.012	-0.771	0.068	8.4e-30	3.63e-29
HHA24_03515	909.677	0.905	0.105	1.04e-19	3.08e-19
HHA24_03520	667.715	0.097	0.04	0.0137138	0.01728
HHA24_03525	63.986	1.083	0.146	1.03e-15	2.6e-15
HHA24_03530	338.925	-0.051	0.05	0.302693	0.329929
HHA24_03535	111.646	-0.249	0.057	9.78e-06	1.53e-05
pagP	459.974	-0.086	0.049	0.0766302	0.0891941
mgtE	738.679	-0.229	0.043	1.09e-07	1.89e-07
HHA24_03550	190.438	-0.743	0.081	5.94e-21	1.85e-20
HHA24_03555	134.427	-0.453	0.158	0.00166337	0.00226347
HHA24_03560	180.958	0.308	0.055	1.03e-08	1.87e-08
HHA24_03565	1523.64	0.28	0.05	2.02e-08	3.63e-08
HHA24_03570	2423.22	1.187	0.072	5.81e-65	1.18e-63
HHA24_03575	992.282	0.899	0.067	7.11e-43	5.03e-42
mnmC	677.032	0.095	0.045	0.038328	0.0461246
HHA24_03585	6516.93	0.299	0.052	4.94e-09	9.12e-09
HHA24_03590	632.2	-0.528	0.059	3e-19	8.71e-19
HHA24_03595	281.658	-0.637	0.08	6.67e-16	1.69e-15
HHA24_03600	1041.6	-0.437	0.101	6.56e-06	1.03e-05
HHA24_03610	1109.98	-0.751	0.066	8.99e-31	4.03e-30
HHA24_03615	1249.12	-0.338	0.064	9.56e-08	1.66e-07
HHA24_03620	1336.87	-0.515	0.081	6.77e-11	1.36e-10
HHA24_03625	1537.36	-0.339	0.072	1.73e-06	2.82e-06
HHA24_03630	729.623	-0.609	0.089	1.61e-12	3.47e-12
HHA24_03635	691.648	-0.416	0.087	6.85e-07	1.14e-06
HHA24_03640	7147.46	-0.068	0.086	0.415197	0.443787
HHA24_03645	1473.84	-0.316	0.07	3.75e-06	6e-06
gmd	3046.91	0.01	0.089	0.90955	0.918577
HHA24_03655	2115.14	-0.146	0.078	0.0537416	0.063752
HHA24_03660	3840.87	0.109	0.085	0.186145	0.208554
HHA24_03665	987.873	0.147	0.078	0.0521161	0.06192
HHA24_03670	4382.44	0.119	0.08	0.126653	0.144157
HHA24_03675	2402.8	-0.145	0.079	0.0609522	0.0717665
HHA24_03680	6.734	-0.274	0.13	0.0278301	0.0340187
HHA24_03690	1.739	-0.465	0.224	0.0226741	0.0279792
HHA24_03700	592.691	-0.858	0.065	1.57e-40	1.01e-39
HHA24_03705	1289.93	-0.943	0.058	2.66e-60	4.34e-59
kdsA	672.759	-0.945	0.061	2.93e-55	3.54e-54
HHA24_03715	624.725	-1.003	0.083	7.46e-35	3.93e-34
HHA24_03720	8841.03	-0.58	0.058	1.54e-24	5.47e-24
HHA24_03725	150.573	0.472	0.056	1.83e-17	4.96e-17
HHA24_03730	72.572	0.433	0.056	8.52e-15	2.07e-14
HHA24_03735	42.554	0.185	0.057	0.00108576	0.00149256
HHA24_03740	94.536	0.133	0.062	0.0282731	0.034551
HHA24_03745	287.099	-0.483	0.059	7.3e-17	1.93e-16
HHA24_03750	104.712	-1.057	0.068	3.02e-55	3.64e-54
HHA24_03755	256.352	0.226	0.037	1.02e-09	1.94e-09
HHA24_03760	1250.32	0.914	0.076	1.2e-35	6.5e-35
HHA24_03770	4.984	0.427	0.139	0.00138875	0.00189994
HHA24_03775	3.226	-1.013	0.199	5.07e-08	8.92e-08
HHA24_03780	224.921	-0.221	0.086	0.00834999	0.0107552
HHA24_03785	41.211	0.111	0.09	0.209986	0.233721
HHA24_03790	21.536	0.037	0.092	0.683462	0.70645
HHA24_03795	22.297	-0.148	0.094	0.10784	0.123728
HHA24_03800	24.673	-0.01	0.077	0.881114	0.89519
HHA24_03805	24.861	0.142	0.082	0.0775165	0.090157
HHA24_03810	47.869	0.065	0.066	0.313854	0.341444
HHA24_03815	391.579	0.668	0.104	2.21e-11	4.54e-11
csiD	46.736	1.075	0.102	1.15e-27	4.6e-27
HHA24_03825	339.819	0.408	0.044	2.47e-21	7.78e-21
HHA24_03830	12.818	-0.078	0.11	0.477293	0.505661
HHA24_03835	52.706	0.514	0.112	1.41e-06	2.3e-06
tam	984.075	1.09	0.068	1.69e-60	2.79e-59
HHA24_03845	17.794	-0.549	0.121	2.62e-06	4.23e-06
HHA24_03850	194.199	0.144	0.07	0.0422332	0.0506245
HHA24_03855	1500.67	-0.249	0.068	0.000220838	0.000318896
HHA24_03860	58.408	0.251	0.066	0.000154826	0.000225635
HHA24_03865	2248.1	2.661	0.17	9.96e-70	2.59e-68
HHA24_03870	318.666	1.719	0.108	5.06e-63	9.49e-62
HHA24_03875	1313.27	-0.901	0.072	1.38e-37	8.01e-37
HHA24_03880	293.575	-0.702	0.053	1.62e-40	1.04e-39
HHA24_03885	704.637	-0.551	0.048	9.6e-31	4.29e-30
HHA24_03890	3317.87	-0.523	0.04	3.21e-40	2.05e-39
HHA24_03895	1918.24	0.035	0.043	0.411477	0.440326
rsmA	1094.64	-0.435	0.034	6.01e-37	3.41e-36
HHA24_03905	151.386	-0.04	0.047	0.398439	0.426972
HHA24_03910	361.197	-0.158	0.05	0.00148722	0.00202919
pyk	1483.26	0.39	0.062	1.79e-10	3.54e-10
HHA24_03920	185.197	-0.275	0.048	4.02e-09	7.45e-09
HHA24_03925	3388.97	1.069	0.116	6.71e-23	2.24e-22
HHA24_03930	734.972	-0.204	0.04	2.66e-07	4.52e-07
gloA	546.35	-0.122	0.056	0.0270124	0.0330721
HHA24_03940	57.876	0.14	0.064	0.0270781	0.0331438
tcuB	33.555	0.089	0.052	0.079432	0.0922209
tcuA	80.245	-0.176	0.05	0.000387443	0.000548409
HHA24_03955	270.22	-0.192	0.042	4.42e-06	7.04e-06
HHA24_03960	504.773	-0.496	0.045	7.16e-29	3.02e-28
HHA24_03965	437.783	-1.306	0.065	1.51e-93	1.36e-91
gmhB	355.658	-0.844	0.061	6.01e-45	4.56e-44
HHA24_03975	2283.86	-0.897	0.05	8.18e-73	2.5e-71
glyQ	1301.45	-1.095	0.057	3.48e-85	1.95e-83
HHA24_03985	971.514	-0.116	0.067	0.0823353	0.0954948
HHA24_03990	2326.84	-0.098	0.069	0.146492	0.165718
HHA24_03995	167.021	0.194	0.073	0.00581096	0.00757211
HHA24_04000	252.992	0.384	0.071	3.1e-08	5.51e-08
HHA24_04005	808.547	0.798	0.053	6.04e-53	6.48e-52
HHA24_04010	131.215	0.812	0.057	7.18e-48	6.12e-47
HHA24_04015	114.956	0.477	0.073	2.57e-11	5.25e-11
HHA24_04020	185.764	-0.696	0.076	1.08e-20	3.31e-20
pcnB	1487.89	-0.764	0.053	1.66e-48	1.48e-47
HHA24_04030	724.049	-1.024	0.061	4.87e-65	9.99e-64
hda	602.429	-0.735	0.061	1.92e-34	9.99e-34
purM	1741.62	-0.389	0.048	2.15e-16	5.6e-16
miaA	325.175	-0.449	0.035	1.11e-38	6.75e-38
mutL	1448.5	-0.296	0.037	9.89e-16	2.49e-15
HHA24_04055	298.563	-0.742	0.062	2.88e-33	1.42e-32
HHA24_04060	456.513	-0.048	0.081	0.541493	0.569475
HHA24_04065	2326.86	1.158	0.072	3.4e-60	5.5e-59
tsaE	307.732	0.183	0.059	0.00167028	0.00227219
fumC	1758.32	0.522	0.072	3.09e-13	6.9e-13
HHA24_04080	82.312	-0.805	0.067	1.19e-33	5.97e-33
HHA24_04085	8028.76	0.141	0.07	0.036812	0.0444169
HHA24_04090	131.93	-0.369	0.064	6.58e-09	1.21e-08
ggt	262.14	-0.017	0.046	0.726635	0.748268
HHA24_04100	70.496	0.083	0.153	0.555416	0.583181
HHA24_04105	535.227	0.191	0.097	0.0401052	0.0481873
purU	937.071	-0.589	0.065	1.14e-19	3.38e-19
HHA24_04115	940.954	-0.6	0.056	1.4e-27	5.59e-27
HHA24_04120	577.219	-0.411	0.05	1.71e-16	4.48e-16
pdxH	1338.6	-0.208	0.049	2.13e-05	3.26e-05
HHA24_04130	310.875	-0.378	0.057	1.67e-11	3.45e-11
HHA24_04135	541.125	-0.101	0.069	0.135713	0.154086
macA	237.824	-1.232	0.111	5.32e-30	2.33e-29
macB	381.286	-0.942	0.105	4.08e-20	1.23e-19
HHA24_04150	209.728	-0.79	0.103	3.87e-15	9.53e-15
HHA24_04155	393.685	-0.3	0.042	4.66e-13	1.03e-12
HHA24_04160	169.452	0.445	0.098	1.91e-06	3.1e-06
HHA24_04165	189.204	0.528	0.094	5.22e-09	9.62e-09
HHA24_04170	415.19	0.649	0.055	2.16e-33	1.08e-32
HHA24_04175	269.41	1.046	0.076	4.53e-45	3.45e-44
HHA24_04180	356.315	0.182	0.051	0.000323709	0.000461189
HHA24_04185	491.22	-1.013	0.07	1.84e-49	1.69e-48
uvrA	6426.41	-0.455	0.058	1.9e-15	4.75e-15
HHA24_04195	275.33	-0.267	0.051	1.25e-07	2.17e-07
HHA24_04200	203.706	0.089	0.043	0.033781	0.0409107
HHA24_04205	296.054	0.239	0.042	1.67e-08	3.01e-08
HHA24_04210	54.119	0.906	0.093	4.75e-23	1.59e-22
HHA24_04215	37.521	1.037	0.108	2.5e-23	8.49e-23
HHA24_04220	130.83	-0.204	0.061	0.000722938	0.0010074
HHA24_04225	303.122	0.967	0.074	4.02e-41	2.65e-40
HHA24_04230	312.361	1.045	0.078	4.75e-43	3.4e-42
HHA24_04235	160.798	1.302	0.086	3.71e-54	4.23e-53
HHA24_04240	60.366	1.438	0.082	5.24e-71	1.44e-69
HHA24_04245	88.025	1.379	0.079	7.02e-72	2.05e-70
HHA24_04250	835.631	-0.457	0.07	3.23e-11	6.56e-11
HHA24_04255	1085.25	-0.72	0.062	1.4e-31	6.53e-31
dctP	86.412	0.683	0.102	6.79e-12	1.42e-11
HHA24_04265	186.843	0.108	0.048	0.0285794	0.0348974
HHA24_04270	95.136	0.164	0.07	0.0175077	0.0218203
HHA24_04275	51.984	-0.592	0.187	0.000261458	0.000375656
HHA24_04280	191.435	0.13	0.043	0.00212446	0.00286959
HHA24_04285	293.649	2.222	0.087	2.16e-153	3.29e-150
HHA24_04290	355.777	1.125	0.079	1.95e-48	1.71e-47
HHA24_04295	174.945	0.634	0.09	5.08e-13	1.12e-12
HHA24_04300	91.439	0.777	0.091	2.01e-18	5.67e-18
HHA24_04305	116.399	1.031	0.102	1.68e-25	6.22e-25
HHA24_04310	146.795	1.025	0.105	3.01e-24	1.06e-23
HHA24_04315	63.813	1.075	0.108	6.65e-25	2.4e-24
HHA24_04320	109.571	0.736	0.098	1.01e-14	2.45e-14
HHA24_04325	242.447	0.217	0.056	8.35e-05	0.000123507
HHA24_04330	378.994	-0.49	0.099	2.88e-07	4.88e-07
HHA24_04335	415.994	-0.397	0.096	1.79e-05	2.75e-05
HHA24_04340	456.131	-0.59	0.097	4.84e-10	9.36e-10
HHA24_04345	481.173	-0.744	0.117	2.25e-11	4.62e-11
HHA24_04350	2095.15	0.346	0.119	0.00213495	0.00288291
HHA24_04355	81.918	-0.072	0.067	0.28029	0.306824
HHA24_04360	118.668	-0.471	0.085	1.73e-08	3.12e-08
HHA24_04365	639.382	-0.292	0.067	9.5e-06	1.48e-05
HHA24_04370	81.101	-0.513	0.069	7.17e-14	1.66e-13
HHA24_04375	57.911	-0.266	0.117	0.0181932	0.0226439
mexI	108.421	-0.503	0.121	1.22e-05	1.9e-05
HHA24_04385	28.434	-0.406	0.143	0.00243098	0.00326723
HHA24_04390	377.049	-0.303	0.049	3.26e-10	6.35e-10
HHA24_04395	881.616	-0.509	0.052	1.78e-23	6.08e-23
HHA24_04400	184.652	-0.557	0.064	1.09e-18	3.11e-18
HHA24_04405	10.496	-0.08	0.095	0.389443	0.418115
HHA24_04410	1.99	-0.266	0.189	0.137563	0.156071
HHA24_04415	1.763	-0.332	0.216	0.0941641	0.108609
HHA24_04420	7.703	-0.368	0.126	0.00254432	0.00341056
HHA24_04425	269.721	-0.42	0.168	0.00465296	0.00609611
HHA24_04430	134.696	-1.24	0.172	2.98e-15	7.37e-15
HHA24_04435	115.59	0.317	0.064	5.13e-07	8.57e-07
HHA24_04440	174.276	0.245	0.071	0.000392875	0.000555582
HHA24_04445	146.166	0.481	0.07	2.61e-12	5.57e-12
HHA24_04450	86.578	0.645	0.084	2.82e-15	7e-15
HHA24_04455	133.137	0.118	0.039	0.00245553	0.00329829
HHA24_04460	13.06	-0.19	0.099	0.0514497	0.06116
HHA24_04465	14.212	-0.226	0.104	0.0265878	0.0325697
HHA24_04470	19.457	0.254	0.07	0.000233334	0.000336622
HHA24_04475	238.956	-1.107	0.143	3.2e-16	8.3e-16
HHA24_04480	296.895	-2.462	0.194	1.67e-42	1.16e-41
HHA24_04485	147.277	-1.237	0.126	1e-24	3.6e-24
HHA24_04490	19.307	-0.21	0.102	0.0353915	0.0427819
HHA24_04495	47.678	-0.343	0.068	3.41e-07	5.76e-07
HHA24_04500	112.156	-0.128	0.044	0.00387097	0.00511696
HHA24_04505	132.808	-0.154	0.063	0.0118253	0.0149621
HHA24_04510	53.12	0.049	0.069	0.465583	0.494412
HHA24_04515	30.72	0.367	0.079	2.54e-06	4.1e-06
HHA24_04520	22.269	0.307	0.081	0.000135213	0.000197618
HHA24_04525	7.434	0.201	0.123	0.0954669	0.109992
HHA24_04530	8.552	0.312	0.112	0.00422465	0.00556041
HHA24_04535	26.019	0.834	0.073	1.31e-30	5.83e-30
HHA24_04540	21.491	0.831	0.074	5.77e-30	2.51e-29
HHA24_04545	14.162	1.088	0.117	1.51e-21	4.78e-21
HHA24_04550	16.844	0.523	0.1	8.49e-08	1.48e-07
HHA24_04555	8.892	0.41	0.131	0.00112784	0.00154854
HHA24_04560	6.472	0.386	0.14	0.00429095	0.00563957
HHA24_04565	9.163	0.317	0.116	0.00490038	0.00641292
HHA24_04570	16.106	0.661	0.107	2.25e-10	4.44e-10
HHA24_04575	34.52	0.539	0.085	8.72e-11	1.74e-10
HHA24_04580	102.77	0.767	0.067	2.53e-31	1.16e-30
HHA24_04585	21.042	0.33	0.068	9.76e-07	1.61e-06
HHA24_04590	14.598	0.806	0.088	1.35e-20	4.13e-20
HHA24_04595	35.456	0.773	0.066	3.19e-32	1.52e-31
HHA24_04600	25.538	0.906	0.109	1.92e-17	5.19e-17
HHA24_04605	26.729	1.097	0.125	9.06e-20	2.69e-19
HHA24_04610	28.314	1.039	0.114	7.32e-21	2.26e-20
HHA24_04615	19.561	1.36	0.129	7.95e-28	3.21e-27
HHA24_04620	33.269	1.106	0.108	2.6e-26	9.97e-26
lpdA	51.526	1.071	0.093	6.84e-32	3.22e-31
HHA24_04630	33.395	1.018	0.093	3.95e-29	1.68e-28
HHA24_04635	56.249	0.483	0.067	2.37e-13	5.32e-13
HHA24_04640	61.855	1.317	0.09	1.3e-50	1.25e-49
HHA24_04645	27.53	0.77	0.085	2.8e-20	8.42e-20
HHA24_04650	30.353	0.558	0.077	1.91e-13	4.32e-13
HHA24_04655	97.32	0.808	0.069	4.77e-33	2.33e-32
HHA24_04660	88.802	1.084	0.079	1.37e-45	1.07e-44
HHA24_04665	85.834	1.207	0.075	4.73e-60	7.58e-59
HHA24_04670	214.251	1.152	0.068	4.44e-66	9.64e-65
HHA24_04675	91.49	0.499	0.063	1.61e-15	4.01e-15
HHA24_04680	109.657	0.565	0.053	2.18e-27	8.64e-27
HHA24_04685	111.44	-0.447	0.049	1.23e-19	3.62e-19
HHA24_04690	223.059	0.11	0.048	0.0197028	0.024443
HHA24_04695	31.065	1.006	0.098	4.81e-26	1.82e-25
HHA24_04700	83.139	-0.128	0.052	0.0107376	0.0136538
HHA24_04705	49.623	-0.472	0.054	2.07e-18	5.84e-18
HHA24_04710	261.005	-0.069	0.037	0.054842	0.0649901
HHA24_04715	76.64	-0.341	0.052	5.14e-11	1.04e-10
HHA24_04720	695.678	-0.277	0.039	1.56e-12	3.36e-12
HHA24_04725	47.62	0.328	0.094	0.000305972	0.000437281
HHA24_04730	28.507	0.053	0.098	0.57609	0.603056
gcvA	420.977	0.206	0.053	8.55e-05	0.000126406
HHA24_04740	143.942	0.424	0.074	3.94e-09	7.32e-09
HHA24_04745	540.208	-0.392	0.041	1.3e-22	4.3e-22
HHA24_04750	264.5	0.185	0.049	0.000159751	0.000232592
HHA24_04755	1088	1.277	0.081	4.47e-60	7.19e-59
HHA24_04760	1296.99	0.947	0.076	1.35e-37	7.81e-37
HHA24_04765	53.334	-1.228	0.127	9.6e-24	3.31e-23
HHA24_04770	79.767	-0.474	0.168	0.00215766	0.00291185
HHA24_04775	77.561	-0.734	0.167	1.75e-06	2.86e-06
HHA24_04780	115.997	1.297	0.098	6.44e-43	4.57e-42
HHA24_04785	179.542	1.202	0.096	1.55e-38	9.36e-38
HHA24_04790	65.63	1.268	0.102	2.58e-38	1.54e-37
HHA24_04795	114.562	0.401	0.084	7.26e-07	1.21e-06
HHA24_04800	560.799	0.292	0.052	1.4e-08	2.53e-08
HHA24_04805	687.376	0.184	0.1	0.0594006	0.0700297
yghU	360.386	-0.326	0.117	0.00329985	0.00437844
HHA24_04815	1.198	-0.18	0.232	0.395224	0.423723
HHA24_04820	71.262	-0.378	0.083	3.76e-06	6.02e-06
HHA24_04825	90.374	0.297	0.08	0.000130085	0.000190367
HHA24_04830	28.093	-0.043	0.088	0.629306	0.654164
HHA24_04835	6.887	0.046	0.12	0.697739	0.720232
HHA24_04840	52.447	0.098	0.063	0.121637	0.13862
HHA24_04845	38.939	0.006	0.068	0.915072	0.923543
HHA24_04850	25.963	-0.103	0.073	0.153989	0.173931
HHA24_04855	25.612	0.081	0.077	0.288054	0.314721
HHA24_04860	28.595	0.054	0.072	0.442018	0.470698
HHA24_04865	50.036	0.287	0.057	4.87e-07	8.16e-07
HHA24_04870	317.239	0.09	0.045	0.0433372	0.0519207
HHA24_04875	45.232	0.324	0.071	3.84e-06	6.13e-06
HHA24_04880	115.186	0.413	0.06	2.09e-12	4.47e-12
HHA24_04885	176.684	1.267	0.232	1.97e-11	4.06e-11
HHA24_04890	1093.39	1.312	0.235	4.37e-12	9.24e-12
HHA24_04895	715.267	1.762	0.08	8.64e-112	1.98e-109
HHA24_04900	63.779	0.695	0.08	8.23e-19	2.36e-18
HHA24_04905	107.1	-0.445	0.076	2.18e-09	4.1e-09
HHA24_04910	2012.02	0.085	0.058	0.135493	0.153875
HHA24_04915	31.666	-0.33	0.113	0.0025158	0.00337529
HHA24_04920	214.681	-0.397	0.056	1.59e-12	3.43e-12
HHA24_04925	234.492	-0.738	0.101	3.95e-14	9.26e-14
HHA24_04930	138.439	0	0.059	0.998796	0.998796
HHA24_04935	8.667	0.815	0.126	2.16e-11	4.44e-11
mntP	343.325	-1.082	0.105	3.95e-26	1.5e-25
HHA24_04945	406.269	0.452	0.057	4.85e-16	1.24e-15
HHA24_04950	139.134	-1.161	0.098	7.59e-35	3.99e-34
HHA24_04955	265.224	-1.448	0.079	8.42e-79	3.41e-77
HHA24_04960	1422.57	-1.362	0.075	2.52e-76	9.1e-75
HHA24_04965	425.23	-1.274	0.074	6.49e-68	1.56e-66
HHA24_04970	246.165	1.12	0.142	1.73e-17	4.69e-17
HHA24_04975	225.607	0.616	0.066	7.48e-22	2.41e-21
HHA24_04980	160.983	0.038	0.082	0.635181	0.659821
HHA24_04985	43.198	0.554	0.112	2.47e-07	4.2e-07
HHA24_04990	666.344	-0.584	0.083	7.84e-13	1.72e-12
HHA24_04995	522.576	-0.393	0.105	9.36e-05	0.000138148
HHA24_05000	451.131	0.555	0.06	7.13e-21	2.21e-20
HHA24_05005	328.237	-0.85	0.051	9.78e-63	1.8e-61
HHA24_05010	149.658	0.021	0.047	0.674373	0.698475
HHA24_05015	37.161	0.511	0.064	5.01e-16	1.28e-15
HHA24_05020	43.638	0.413	0.074	1.75e-08	3.15e-08
HHA24_05025	104.548	-0.99	0.079	3.19e-37	1.82e-36
HHA24_05030	87.346	0.214	0.082	0.00749557	0.00967914
HHA24_05035	90.101	0.529	0.081	3.58e-11	7.25e-11
HHA24_05040	203.275	0.278	0.078	0.000320195	0.000456609
HHA24_05045	343.075	-1.244	0.069	5.31e-74	1.72e-72
HHA24_05050	123.993	-0.363	0.139	0.00577377	0.00752793
HHA24_05055	216.165	-0.43	0.066	4.43e-11	8.95e-11
HHA24_05060	280.874	-0.169	0.059	0.00323436	0.00429777
HHA24_05065	52.627	-0.576	0.111	5.93e-08	1.04e-07
HHA24_05070	53.646	0.159	0.07	0.0226754	0.0279792
HHA24_05075	147.778	0.318	0.084	9.02e-05	0.0001331
HHA24_05080	18.276	0.075	0.083	0.367501	0.39623
HHA24_05085	14.424	-0.041	0.095	0.667973	0.692159
HHA24_05090	13.1	0.278	0.098	0.00406564	0.00536036
HHA24_05095	20.806	0.39	0.081	1.17e-06	1.93e-06
HHA24_05100	20.287	0.051	0.089	0.572938	0.600202
HHA24_05105	22.201	0.203	0.094	0.0275275	0.0336742
eno	381.162	-0.056	0.102	0.567471	0.595019
HHA24_05115	175.359	0.284	0.074	0.000104718	0.000154181
HHA24_05120	28.762	0.312	0.074	2.37e-05	3.61e-05
HHA24_05125	364.051	0.222	0.077	0.00299347	0.0039881
HHA24_05130	146.784	0.71	0.082	3.12e-19	9.04e-19
HHA24_05135	73.604	-0.708	0.088	2.57e-16	6.67e-16
HHA24_05140	139.432	-0.094	0.143	0.475776	0.5043
HHA24_05145	116.407	0.504	0.058	1.7e-18	4.8e-18
HHA24_05150	774.753	-2.544	0.253	8.43e-29	3.54e-28
HHA24_05155	165.335	0.407	0.059	2.95e-12	6.26e-12
HHA24_05160	17.249	-0.496	0.099	3.6e-07	6.05e-07
HHA24_05165	155.136	0.173	0.073	0.0156355	0.019615
argC	45.007	0.189	0.126	0.114886	0.13122
HHA24_05175	323.468	1.268	0.065	1.8e-87	1.13e-85
HHA24_05180	1795.52	-2.689	0.236	8.66e-35	4.55e-34
HHA24_05185	351.533	-3.015	0.236	1.49e-43	1.09e-42
HHA24_05190	263.782	-1.278	0.134	1.73e-23	5.9e-23
HHA24_05195	276.247	-0.678	0.05	3.32e-42	2.27e-41
HHA24_05200	561.234	2.551	0.127	2.06e-103	3.77e-101
HHA24_05205	828.693	1.669	0.083	5.99e-97	6.37e-95
HHA24_05210	191.508	-0.303	0.059	1.84e-07	3.16e-07
HHA24_05215	91.803	0.166	0.067	0.011315	0.0143442
HHA24_05220	39.433	-1.305	0.089	2.14e-50	2.04e-49
HHA24_05225	158.422	-1.115	0.073	7.65e-53	8.13e-52
HHA24_05230	303.244	0.246	0.067	0.000214571	0.000310335
HHA24_05235	67.307	0.535	0.051	3.97e-26	1.51e-25
HHA24_05240	1051.92	0.647	0.065	3.4e-24	1.2e-23
HHA24_05245	498.581	-0.379	0.065	4.03e-09	7.47e-09
HHA24_05250	495.986	0.107	0.044	0.0153405	0.0192502
HHA24_05255	753.149	1.333	0.064	1.25e-98	1.51e-96
HHA24_05260	46.426	0.803	0.103	9.22e-16	2.33e-15
HHA24_05265	147.476	0.135	0.074	0.0583796	0.0688437
HHA24_05270	140.065	-1.387	0.14	3.85e-27	1.51e-26
HHA24_05275	409.034	-1.089	0.109	3.61e-26	1.38e-25
HHA24_05280	1007.31	-0.249	0.047	4.41e-08	7.79e-08
HHA24_05285	722.691	-0.271	0.039	4.33e-12	9.17e-12
HHA24_05290	75.368	-0.276	0.048	9.6e-09	1.75e-08
HHA24_05295	22.655	0.602	0.11	1.44e-08	2.61e-08
HHA24_05300	171.896	0.54	0.079	2.34e-12	4.99e-12
HHA24_05305	1097.53	1.494	0.068	2.29e-112	5.52e-110
HHA24_05310	1019.7	1.261	0.131	3.41e-24	1.2e-23
HHA24_05315	399.282	2.523	0.132	1.75e-91	1.35e-89
HHA24_05320	303.902	1.959	0.125	1.27e-59	1.97e-58
HHA24_05325	112.329	1.625	0.123	2.35e-42	1.62e-41
cpaB	514.394	1.458	0.1	8.22e-51	7.94e-50
HHA24_05335	354.999	1.527	0.103	1.84e-53	2e-52
HHA24_05340	358.498	1.482	0.093	7.23e-61	1.22e-59
HHA24_05345	85.85	1.273	0.105	1.02e-35	5.54e-35
HHA24_05350	201.39	1.634	0.098	1.87e-65	3.91e-64
HHA24_05355	157.293	2.002	0.1	8.19e-96	8.33e-94
HHA24_05360	36.853	2.783	0.146	2.13e-85	1.22e-83
HHA24_05365	139.951	1.681	0.085	1.61e-89	1.17e-87
HHA24_05370	189.092	2.198	0.104	2.79e-106	5.56e-104
HHA24_05375	830.397	0	0.046	0.997788	0.998006
HHA24_05380	316.346	-0.247	0.07	0.000367105	0.000520748
HHA24_05385	30.363	-0.495	0.1	3.53e-07	5.96e-07
efp	2490.93	-1.48	0.111	7.64e-44	5.65e-43
earP	513.901	-0.563	0.04	4.42e-45	3.37e-44
HHA24_05400	1257.13	-0.654	0.05	2.06e-41	1.38e-40
HHA24_05405	497.466	0.088	0.094	0.33886	0.367079
acnA	9067.56	0.883	0.078	6.71e-32	3.17e-31
HHA24_05415	559.621	0.05	0.055	0.381438	0.410194
HHA24_05420	580.424	-1.455	0.198	2.55e-15	6.34e-15
acnB	5019.38	-0.466	0.112	1.69e-05	2.61e-05
HHA24_05430	199.602	-0.927	0.069	4.04e-42	2.75e-41
HHA24_05435	58.534	-0.961	0.067	3.15e-48	2.72e-47
HHA24_05440	333.946	1.374	0.078	4.12e-73	1.28e-71
HHA24_05445	322.501	-1.783	0.09	1.27e-89	9.36e-88
HHA24_05450	143.304	-1.536	0.083	3.34e-78	1.3e-76
HHA24_05455	44.213	-0.12	0.073	0.096057	0.110597
HHA24_05460	267.893	0.123	0.065	0.0582266	0.0686809
HHA24_05465	682.037	-0.108	0.049	0.0240883	0.0296347
HHA24_05470	133.37	0.351	0.05	2.32e-12	4.96e-12
HHA24_05475	1058.64	-5.335	0.222	3.81e-156	8.73e-153
HHA24_05480	129.782	0.039	0.054	0.468117	0.496872
HHA24_05485	6.132	-2.251	0.268	5.58e-20	1.67e-19
HHA24_05515	13.275	1.069	0.1	1.49e-27	5.94e-27
HHA24_05520	0.127	0.092	0.599	0.90427	0.914253
HHA24_05525	352.089	0.122	0.102	0.216771	0.240745
HHA24_05530	29.679	-0.064	0.125	0.582871	0.609492
HHA24_05535	45.51	-0.208	0.119	0.0694141	0.08127
HHA24_05540	32.492	-0.178	0.129	0.148523	0.16784
HHA24_05545	441.996	0.754	0.08	8.62e-23	2.87e-22
HHA24_05550	191.902	0.966	0.084	9.34e-33	4.54e-32
HHA24_05555	4034.63	1.302	0.091	6.4e-50	5.97e-49
HHA24_05560	370.153	-0.656	0.039	2.23e-63	4.24e-62
HHA24_05565	146.923	-1	0.052	2.33e-83	1.21e-81
HHA24_05570	855.956	-0.878	0.053	1.98e-63	3.79e-62
HHA24_05575	696.229	-0.861	0.053	3.47e-61	5.92e-60
HHA24_05580	1047.19	-0.762	0.036	7.58e-99	9.64e-97
HHA24_05585	4866.73	-0.593	0.034	9.17e-70	2.43e-68
HHA24_05590	156.689	-0.716	0.075	4.95e-22	1.61e-21
HHA24_05595	109	-0.889	0.09	2.6e-24	9.19e-24
HHA24_05600	7345.98	0.371	0.106	0.000265617	0.000381512
HHA24_05605	524.857	-0.198	0.064	0.00179252	0.00243199
HHA24_05610	283.605	-0.651	0.048	5.62e-41	3.69e-40
rpmG	2297.39	-1.213	0.107	4.19e-32	1.99e-31
rpmB	2879.97	-1.18	0.1	1.18e-34	6.17e-34
HHA24_05625	646.62	-0.283	0.055	2.09e-07	3.57e-07
HHA24_05630	4171.46	1.363	0.098	9.42e-47	7.72e-46
HHA24_05635	4922.49	-1.55	0.129	1.31e-36	7.33e-36
HHA24_05640	1069.18	-2.349	0.175	1.61e-46	1.3e-45
HHA24_05645	1782.75	-2.21	0.15	2.18e-54	2.52e-53
HHA24_05650	586.69	-1.433	0.107	8.85e-43	6.22e-42
HHA24_05655	3751.36	0.477	0.061	2.4e-15	5.98e-15
HHA24_05660	38.277	-1.251	0.131	1.44e-23	4.91e-23
HHA24_05665	219.723	-0.402	0.066	4.17e-10	8.09e-10
HHA24_05670	839.449	0.182	0.055	0.000717843	0.00100061
polA	3190.22	-0.369	0.032	2.19e-31	1.01e-30
HHA24_05680	274.243	3.409	0.194	2.78e-88	1.87e-86
cyoD	176.638	3.759	0.195	4.55e-102	7.44e-100
cyoC	270.111	3.628	0.196	6.28e-97	6.54e-95
cyoB	1231.24	3.674	0.201	3.19e-98	3.65e-96
cyoA	786.584	2.066	0.124	4.97e-71	1.38e-69
HHA24_05705	1129.16	2.623	0.143	1.15e-89	8.63e-88
HHA24_05710	351.991	0.422	0.061	8.68e-13	1.9e-12
HHA24_05715	2001.4	0.566	0.067	1.63e-17	4.42e-17
HHA24_05720	220.178	0.883	0.087	1.14e-25	4.25e-25
HHA24_05725	801.165	0.627	0.075	7.97e-18	2.2e-17
HHA24_05730	941.25	0.264	0.061	7.09e-06	1.11e-05
HHA24_05735	689.621	-0.209	0.045	2.67e-06	4.31e-06
glnE	983.32	0.282	0.039	2.22e-13	5e-13
HHA24_05745	1321.54	0.15	0.045	0.000740792	0.00103134
rho	3710.98	-1.18	0.083	7.48e-48	6.37e-47
trxA	2116.13	-0.156	0.058	0.00662084	0.00858833
parE	3018.51	-0.834	0.039	1.05e-99	1.46e-97
HHA24_05765	482.434	-1.192	0.059	6.02e-93	5.01e-91
parC	2747.61	-0.91	0.047	7.73e-86	4.59e-84
HHA24_05775	380.147	-1.436	0.071	6.19e-95	5.9e-93
HHA24_05780	169.1	0.609	0.068	1.36e-19	4.01e-19
HHA24_05785	282.666	1.13	0.079	6.29e-49	5.64e-48
HHA24_05790	165.751	-0.027	0.049	0.570328	0.597605
HHA24_05795	76.512	-0.331	0.056	2.17e-09	4.08e-09
HHA24_05800	1265.24	0.211	0.121	0.063262	0.0742951
ectA	1965.83	0.221	0.12	0.0458907	0.0548508
ectB	4957.78	0.356	0.145	0.0060601	0.00788329
HHA24_05815	1632.91	0.443	0.148	0.000758156	0.0010552
thpD	5453.74	0.697	0.142	4.33e-08	7.65e-08
HHA24_05825	609.144	-0.156	0.053	0.00299023	0.00398494
sugE	431.722	-0.312	0.08	7.99e-05	0.000118398
HHA24_05835	479.399	-1.501	0.085	5.76e-73	1.78e-71
HHA24_05840	1116.74	-0.963	0.067	4.36e-49	3.94e-48
HHA24_05845	1802.4	-0.436	0.044	7.4e-24	2.57e-23
HHA24_05850	3385.38	0.093	0.036	0.00924295	0.0118255
HHA24_05855	13.658	-0.503	0.083	6.67e-10	1.28e-09
HHA24_05860	18.646	-0.167	0.078	0.0302247	0.0368376
pilO2	21.909	0.01	0.073	0.888626	0.901464
HHA24_05870	4.574	-0.21	0.138	0.113678	0.129938
tadA	21.432	0.033	0.073	0.646956	0.671444
HHA24_05880	9.315	-0.242	0.102	0.015854	0.0198511
HHA24_05885	13.312	0.071	0.098	0.462116	0.490958
HHA24_05890	15.263	-0.256	0.079	0.00186998	0.00253557
alaS	6400.25	-0.503	0.044	2.27e-31	1.04e-30
HHA24_05900	520.334	-0.57	0.048	2.29e-33	1.14e-32
HHA24_05905	1353.04	4.418	0.181	1.39e-171	6.38e-168
rpsP	2841.24	-0.962	0.09	5.65e-28	2.29e-27
rimM	1190.25	-1.417	0.096	4.83e-52	4.98e-51
trmD	935.627	-1.468	0.084	1.79e-71	5.11e-70
HHA24_05925	4138.01	-0.469	0.039	7.23e-34	3.68e-33
ndk	2825.25	-1.006	0.083	1.76e-35	9.47e-35
rlmN	4164.62	-1.053	0.073	6.27e-49	5.63e-48
HHA24_05940	1009.46	-0.739	0.065	2.99e-31	1.36e-30
ispG	2127.93	-0.934	0.063	4.25e-50	4e-49
hisS	1389.18	-1.201	0.063	1.64e-81	7.38e-80
HHA24_05955	735.776	-0.824	0.05	1.57e-60	2.59e-59
bamB	1681.31	-0.528	0.042	4.58e-36	2.51e-35
der	1814.28	-0.828	0.052	2.47e-57	3.45e-56
HHA24_05970	1630.31	-0.831	0.05	2.75e-62	4.94e-61
hfq	4052.28	-0.059	0.059	0.306981	0.334364
hflX	1541.05	-0.952	0.059	3.61e-61	6.15e-60
hflK	3717.69	-0.129	0.027	2.32e-06	3.76e-06
hflC	2307.78	0.153	0.033	3.4e-06	5.45e-06
HHA24_05995	1656.36	-1.028	0.067	6.92e-55	8.15e-54
HHA24_06000	3673.9	-1.141	0.067	5.4e-67	1.22e-65
HHA24_06005	1294.89	-0.402	0.051	1.64e-15	4.1e-15
HHA24_06010	2771.4	-1.165	0.091	1.85e-39	1.15e-38
HHA24_06015	5727.28	-1.668	0.098	1.71e-67	3.98e-66
rpoD	9086.54	-0.295	0.057	1.19e-07	2.06e-07
HHA24_06030	119.104	-1.112	0.079	1.04e-46	8.54e-46
HHA24_06035	818.163	-0.115	0.064	0.0686733	0.0804439
HHA24_06040	857.419	0.979	0.089	3.3e-29	1.4e-28
HHA24_06045	485.369	-0.042	0.08	0.5934	0.619794
HHA24_06050	357.68	0.43	0.082	6.26e-08	1.09e-07
HHA24_06055	195.677	1.348	0.149	5.44e-23	1.82e-22
HHA24_06060	140.763	0.225	0.077	0.00296093	0.00394935
HHA24_06065	261.783	0.644	0.106	1.27e-10	2.52e-10
HHA24_06070	951.891	0.38	0.08	1.11e-06	1.82e-06
HHA24_06075	351.398	1.431	0.109	1.45e-43	1.06e-42
HHA24_06080	189.888	-0.443	0.058	8.02e-15	1.95e-14
HHA24_06085	359.071	-1.091	0.071	1.15e-55	1.42e-54
HHA24_06090	816.24	-1.738	0.108	1.33e-63	2.59e-62
HHA24_06095	139.8	-0.602	0.075	6.85e-16	1.74e-15
HHA24_06100	31.126	0.217	0.136	0.0909263	0.105086
HHA24_06105	285.917	0.852	0.061	1.52e-45	1.18e-44
HHA24_06110	382.454	0.765	0.071	1.59e-28	6.59e-28
HHA24_06115	4.474	0.354	0.139	0.00827842	0.010666
HHA24_06120	54.094	0.013	0.077	0.859449	0.875315
HHA24_06125	14.661	0.111	0.101	0.256807	0.282198
HHA24_06130	81.5	0.307	0.079	6.64e-05	9.87e-05
HHA24_06135	14.167	-0.014	0.094	0.888668	0.901464
HHA24_06140	439.584	0.009	0.078	0.931157	0.93771
HHA24_06145	156.718	0.549	0.068	1.32e-16	3.45e-16
HHA24_06150	139.632	1.17	0.077	4.7e-55	5.58e-54
HHA24_06155	504.505	0.514	0.069	2.76e-14	6.5e-14
HHA24_06160	132.178	0.45	0.083	2.15e-08	3.87e-08
HHA24_06165	75.279	0.272	0.102	0.0055672	0.00726481
HHA24_06170	1684.92	0.622	0.122	5.12e-08	9e-08
HHA24_06175	745.25	0.074	0.054	0.163034	0.183559
HHA24_06180	283.515	0.004	0.048	0.891732	0.903977
HHA24_06185	189.293	0.23	0.041	1.64e-08	2.97e-08
HHA24_06190	285.506	0.545	0.051	8.7e-27	3.38e-26
HHA24_06195	38.79	0.603	0.07	1.5e-18	4.26e-18
HHA24_06200	26.954	0.292	0.063	3.18e-06	5.11e-06
HHA24_06205	24.639	0.137	0.069	0.0443821	0.0531031
HHA24_06210	134.589	-0.176	0.066	0.0066496	0.0086232
HHA24_06215	454.689	0.532	0.046	7.42e-32	3.49e-31
HHA24_06220	314.15	0.401	0.037	1.6e-28	6.62e-28
HHA24_06225	219.053	0.463	0.039	1.63e-33	8.13e-33
HHA24_06230	177.243	-0.123	0.161	0.37999	0.408829
HHA24_06235	166.874	-0.207	0.176	0.169783	0.190829
HHA24_06240	418.481	-0.175	0.19	0.265591	0.291151
HHA24_06245	126005	0.404	0.088	1.78e-06	2.89e-06
HHA24_06250	1074.95	-0.459	0.09	1.06e-07	1.83e-07
HHA24_06255	1744.25	-0.368	0.071	9.49e-08	1.65e-07
HHA24_06260	2159.37	-0.653	0.072	2.43e-20	7.33e-20
HHA24_06265	3615.29	-0.493	0.067	5.58e-14	1.3e-13
nuoE	1992.97	-0.534	0.062	1.52e-18	4.3e-18
nuoF	4816.49	-0.488	0.055	3.23e-19	9.38e-19
HHA24_06280	8264.23	-0.408	0.053	9.34e-15	2.26e-14
nuoH	3731.42	-0.484	0.062	2.83e-15	7.01e-15
nuoI	1179.26	-0.378	0.076	3.26e-07	5.52e-07
HHA24_06295	1741.94	-0.57	0.065	8.9e-19	2.55e-18
nuoK	962.441	-0.572	0.068	2.11e-17	5.68e-17
nuoL	4799.57	-0.689	0.065	1.15e-26	4.43e-26
HHA24_06310	3991.8	-0.69	0.062	7.81e-30	3.38e-29
nuoN	3377.62	-0.647	0.064	1.71e-24	6.09e-24
HHA24_06320	408.533	-0.827	0.071	8.66e-33	4.21e-32
serB	459.185	-0.747	0.061	1.28e-35	6.9e-35
mfd	2513.24	-0.558	0.047	3.88e-33	1.9e-32
HHA24_06335	372.469	0.187	0.07	0.00626405	0.00813935
HHA24_06340	392.486	0.084	0.072	0.298902	0.326108
HHA24_06345	2442.88	-0.984	0.084	8.45e-34	4.29e-33
HHA24_06350	15904.7	-0.232	0.066	0.000325029	0.000462926
HHA24_06355	1550.92	-0.274	0.056	7.6e-07	1.26e-06
ompR	2896.2	0.236	0.095	0.0112815	0.0143097
HHA24_06365	921.082	-0.105	0.038	0.00452744	0.00593676
HHA24_06370	482.166	0.375	0.055	2.63e-12	5.61e-12
lplT	748.025	-0.45	0.048	5.95e-21	1.85e-20
smc	5668.96	-0.25	0.033	3.67e-15	9.07e-15
HHA24_06385	1401.3	0.08	0.034	0.0176778	0.0220203
ligA	2292.6	-0.289	0.036	5.74e-16	1.46e-15
HHA24_06395	192.979	1.593	0.091	1.54e-72	4.62e-71
HHA24_06400	193.434	1.631	0.097	1.59e-66	3.53e-65
HHA24_06405	659.867	1.499	0.103	2.93e-51	2.91e-50
HHA24_06410	522.665	0.263	0.071	0.000156692	0.00022821
HHA24_06415	33.05	0.619	0.077	2.2e-16	5.73e-16
HHA24_06420	3232.95	-0.579	0.06	2.35e-22	7.75e-22
HHA24_06425	310.254	-0.442	0.052	9.98e-18	2.74e-17
HHA24_06430	492.074	-0.165	0.055	0.0021178	0.00286143
msrB	751.101	0.043	0.046	0.343808	0.372174
HHA24_06440	242.999	-0.666	0.05	9.02e-41	5.89e-40
HHA24_06445	153.946	-0.655	0.06	8.84e-28	3.56e-27
HHA24_06450	100.589	-0.602	0.074	3.54e-16	9.14e-16
HHA24_06455	6261.21	1.054	0.124	5.43e-20	1.62e-19
HHA24_06460	845.548	0.036	0.142	0.786838	0.805844
HHA24_06465	1486.11	0.344	0.12	0.00231992	0.00312347
HHA24_06470	1115.16	0.579	0.107	8.94e-09	1.63e-08
HHA24_06475	159.595	0.3	0.054	1.4e-08	2.53e-08
HHA24_06480	154.776	1.604	0.095	5.59e-68	1.35e-66
HHA24_06485	310.206	1.471	0.092	1.06e-60	1.77e-59
HHA24_06490	315.098	2.017	0.132	3.42e-59	5.17e-58
HHA24_06495	298.056	2.529	0.18	1.42e-53	1.55e-52
HHA24_06500	1592.21	3.013	0.203	4.27e-63	8.06e-62
HHA24_06505	229.35	1.578	0.157	2.3e-27	9.06e-27
HHA24_06510	348.403	0.966	0.134	1.32e-14	3.17e-14
nth	150.418	-1.067	0.077	1.73e-45	1.34e-44
rsxB	183.947	-0.962	0.073	3.2e-40	2.04e-39
phaZ	1513.04	-0.47	0.045	5.28e-26	2e-25
HHA24_06530	1099.23	-0.434	0.065	1.37e-11	2.84e-11
HHA24_06535	902.627	0.162	0.065	0.011309	0.0143406
pncB	1514.88	-0.505	0.043	1.28e-31	5.99e-31
HHA24_06545	1630.81	-0.314	0.071	6.19e-06	9.76e-06
HHA24_06550	125.757	0.471	0.048	1.79e-23	6.1e-23
HHA24_06555	463.757	0.369	0.079	8.27e-07	1.37e-06
HHA24_06560	1560.19	-0.031	0.038	0.382927	0.411601
HHA24_06565	676.858	-1.737	0.086	1.69e-95	1.69e-93
argE	1241.37	-0.049	0.031	0.111568	0.127685
trpB	2620.32	-0.297	0.04	5.98e-14	1.39e-13
HHA24_06580	1326.99	-0.355	0.042	1.93e-17	5.22e-17
HHA24_06585	1758.54	-0.291	0.039	1.49e-13	3.37e-13
HHA24_06590	3694.66	0.138	0.084	0.0900158	0.104086
HHA24_06595	8966.41	-0.722	0.055	1.2e-39	7.5e-39
HHA24_06600	543.632	-0.701	0.072	4.99e-23	1.67e-22
HHA24_06605	320.318	-0.496	0.062	3.94e-16	1.01e-15
msrP	477.193	-0.143	0.055	0.00945891	0.0120859
msrQ	128.686	0.064	0.073	0.376546	0.405218
HHA24_06620	142.011	-0.53	0.05	7.53e-27	2.93e-26
HHA24_06625	205.312	-0.461	0.046	3.75e-24	1.31e-23
maf	176.736	-0.583	0.05	1.35e-31	6.28e-31
HHA24_06635	3446.77	-1.077	0.103	4.33e-28	1.76e-27
rpmF	1152.03	-0.97	0.085	1.66e-31	7.69e-31
plsX	5708.08	-1.25	0.078	7.42e-60	1.17e-58
HHA24_06650	2258.83	-1.442	0.074	3.08e-86	1.86e-84
fabD	1871.44	-1.475	0.075	1.57e-88	1.09e-86
fabG	2132.1	-1.028	0.062	2.52e-62	4.55e-61
acpP	3203.87	-0.437	0.059	9.26e-14	2.12e-13
fabF	7119.53	-0.567	0.047	4.53e-34	2.32e-33
rpoE	868.304	-1.227	0.06	3.68e-94	3.37e-92
HHA24_06680	1024.54	-0.368	0.052	9.7e-13	2.11e-12
HHA24_06685	1544.73	-0.463	0.056	1.76e-16	4.6e-16
HHA24_06690	3421.8	-0.083	0.045	0.0652497	0.0765509
lepA	2243.82	-0.77	0.049	1.49e-56	1.97e-55
lepB	639.466	-0.903	0.058	1.53e-55	1.87e-54
rnc	950.641	-0.3	0.048	1.7e-10	3.37e-10
era	1086.41	-0.594	0.043	5.7e-44	4.23e-43
recO	215.208	-1.116	0.077	1.61e-49	1.48e-48
HHA24_06720	3758.63	1.291	0.077	1.84e-65	3.86e-64
HHA24_06725	120.843	-0.385	0.05	1.77e-14	4.23e-14
HHA24_06730	241.858	-0.254	0.058	9.79e-06	1.53e-05
HHA24_06735	2498.63	0.083	0.048	0.0765467	0.0891196
lptF	833.885	-0.133	0.035	0.000123888	0.000181472
HHA24_06745	135.752	-0.313	0.054	6.61e-09	1.21e-08
HHA24_06750	1789.49	2.172	0.175	1.27e-45	9.96e-45
HHA24_06755	8043.28	2.766	0.198	2.15e-59	3.3e-58
HHA24_06760	644.038	0.775	0.096	5e-17	1.33e-16
HHA24_06765	218.301	-1.122	0.224	7.35e-09	1.35e-08
HHA24_06770	1228.69	0.19	0.072	0.00844411	0.0108703
HHA24_06775	1183.59	0.991	0.11	4.29e-21	1.34e-20
HHA24_06780	534.268	0.165	0.054	0.00202137	0.00273518
HHA24_06785	702.226	-0.295	0.047	2.29e-10	4.51e-10
acs	7665.45	0.204	0.07	0.00293874	0.00392089
HHA24_06795	394.08	-0.593	0.059	6.52e-25	2.36e-24
ltaE	642.069	-0.455	0.037	6.99e-36	3.81e-35
HHA24_06805	103.593	-0.279	0.054	2.09e-07	3.57e-07
HHA24_06810	764.554	-0.352	0.048	1.06e-13	2.43e-13
HHA24_06815	4301.88	-0.308	0.053	2.95e-09	5.52e-09
HHA24_06820	493.787	-0.223	0.044	3.54e-07	5.97e-07
HHA24_06825	2562.13	0.48	0.065	7.78e-14	1.8e-13
HHA24_06830	2692.66	0.678	0.057	4.97e-33	2.43e-32
HHA24_06835	911.656	-3.426	0.21	4.68e-82	2.12e-80
HHA24_06840	1472.33	-3.952	0.234	1.1e-91	8.71e-90
HHA24_06845	3574.17	-3.845	0.233	3.05e-88	2.02e-86
gsiB	6834.69	-2.776	0.232	3.61e-48	3.11e-47
gsiC	1555.99	-3.602	0.243	2.45e-73	7.78e-72
gsiD	1287.51	-3.69	0.236	5.96e-81	2.6e-79
HHA24_06865	802.996	-3.338	0.201	6.04e-84	3.22e-82
HHA24_06870	673.245	-2.857	0.186	4.7e-70	1.25e-68
HHA24_06875	2470.06	-1.07	0.084	1.63e-39	1.01e-38
HHA24_06880	6323.9	-0.681	0.042	4.26e-59	6.4e-58
HHA24_06885	851.359	-0.883	0.046	2.89e-83	1.47e-81
eno	6638.67	-0.376	0.044	7.11e-18	1.97e-17
ftsB	1275.01	-0.314	0.05	2.42e-10	4.77e-10
HHA24_06900	51.949	-1.229	0.097	3.92e-38	2.33e-37
hslO	768.487	-0.382	0.058	2.79e-11	5.67e-11
HHA24_06910	292.711	1.05	0.074	1.05e-46	8.54e-46
HHA24_06915	2365.14	1.021	0.067	1.37e-55	1.69e-54
HHA24_06920	73.861	-0.929	0.101	5.79e-21	1.8e-20
HHA24_06925	134.251	-0.525	0.062	1.54e-17	4.2e-17
HHA24_06930	7375.03	0.676	0.132	2.32e-08	4.16e-08
HHA24_06935	1187.42	-0.23	0.041	1.54e-08	2.8e-08
HHA24_06940	246.701	-0.044	0.055	0.380465	0.409243
HHA24_06945	945.469	1.464	0.088	6.33e-65	1.28e-63
prpC	4099.54	1.157	0.108	6.68e-29	2.82e-28
prpB	1357.36	0.314	0.082	0.000105301	0.00015494
HHA24_06960	6081.6	-0.436	0.066	1.93e-11	3.98e-11
HHA24_06965	723.21	-0.507	0.076	1.02e-11	2.13e-11
sdhC	1360.31	-0.266	0.069	8.42e-05	0.000124474
sdhD	1028.71	-0.415	0.063	2.37e-11	4.85e-11
HHA24_06980	9529.61	-0.37	0.053	1.47e-12	3.18e-12
HHA24_06985	3865.46	-0.436	0.057	1.2e-14	2.89e-14
HHA24_06990	1418.96	-0.474	0.063	2.14e-14	5.08e-14
HHA24_06995	11397.3	-0.216	0.058	0.000168361	0.000244582
HHA24_07000	36.922	-1.086	0.091	7.54e-34	3.83e-33
HHA24_07005	60.752	-0.852	0.09	4.42e-22	1.44e-21
HHA24_07010	19.629	-0.424	0.104	3.16e-05	4.79e-05
HHA24_07015	11.393	-0.16	0.093	0.0695727	0.081435
HHA24_07020	46.419	-0.02	0.056	0.714897	0.736614
HHA24_07025	19.986	-0.279	0.075	0.000161638	0.00023519
HHA24_07030	55.412	-0.775	0.095	2.74e-17	7.34e-17
HHA24_07035	354.623	0.42	0.05	4.26e-17	1.13e-16
HHA24_07040	216.252	0.275	0.06	3.78e-06	6.04e-06
HHA24_07045	9.626	-0.46	0.139	0.000604621	0.000845362
HHA24_07050	29.601	-1.464	0.132	1.36e-30	6.04e-30
HHA24_07055	4389.93	-0.924	0.057	2.53e-60	4.13e-59
mdeB	1050.87	0.146	0.117	0.181147	0.203053
HHA24_07065	875.41	0.717	0.077	7.86e-22	2.53e-21
HHA24_07070	29895.2	0.257	0.081	0.00101157	0.00139266
odhB	8231.96	0.362	0.083	6.75e-06	1.06e-05
lpdA	10499.1	-0.108	0.077	0.147639	0.166882
HHA24_07085	929.235	-0.814	0.066	7.8e-36	4.24e-35
HHA24_07090	40.564	-1.799	0.167	1.73e-29	7.39e-29
HHA24_07095	198.453	-1.799	0.178	4.37e-27	1.71e-26
HHA24_07100	42.237	-2.065	0.217	2.02e-24	7.13e-24
HHA24_07105	1636.3	-0.313	0.05	2.61e-10	5.13e-10
HHA24_07110	3777.93	-0.95	0.06	3.18e-58	4.63e-57
HHA24_07115	1229.42	-0.655	0.036	9.75e-75	3.23e-73
HHA24_07120	176.395	0.36	0.073	4.54e-07	7.61e-07
HHA24_07125	64.37	-0.907	0.076	1.04e-33	5.24e-33
HHA24_07130	74.548	-0.962	0.074	6.84e-40	4.3e-39
HHA24_07135	54.86	-0.721	0.076	7.12e-22	2.3e-21
HHA24_07140	64.264	-0.321	0.063	2.06e-07	3.53e-07
HHA24_07145	75.22	-0.369	0.065	7.59e-09	1.39e-08
HHA24_07150	1152.23	-0.192	0.047	3.06e-05	4.65e-05
HHA24_07155	1097.03	-0.921	0.058	1.13e-57	1.6e-56
pgeF	484.304	-0.83	0.053	8.53e-56	1.07e-54
phaC	3106.61	0.405	0.08	1.26e-07	2.17e-07
HHA24_07170	3418.63	1.192	0.108	7.62e-32	3.58e-31
phaR	1358.57	0.595	0.073	3.54e-17	9.48e-17
HHA24_07180	1376.12	-0.979	0.169	5.68e-10	1.09e-09
HHA24_07185	809.06	-1.399	0.186	7.76e-16	1.97e-15
HHA24_07190	1188.46	-1.515	0.173	1.59e-20	4.85e-20
HHA24_07195	727.015	-1.531	0.144	2.24e-28	9.21e-28
HHA24_07200	296.604	-0.254	0.062	2.81e-05	4.27e-05
HHA24_07205	4016.22	2.25	0.152	2.49e-59	3.81e-58
HHA24_07210	1866.91	2.037	0.152	1.78e-48	1.57e-47
HHA24_07215	1755.06	1.868	0.146	1.12e-43	8.2e-43
HHA24_07220	948.911	0.794	0.152	7.66e-09	1.4e-08
cphA	1185.74	0.554	0.061	1.99e-20	6.03e-20
cphA	1723.82	0.5	0.066	7.36e-15	1.79e-14
HHA24_07235	1631.87	-0.422	0.046	7.19e-20	2.14e-19
HHA24_07240	335.709	-0.374	0.065	5.73e-09	1.05e-08
HHA24_07245	200.336	0.179	0.042	1.48e-05	2.3e-05
HHA24_07250	263.021	-0.393	0.046	6.51e-18	1.8e-17
HHA24_07255	987.013	0.082	0.027	0.00188755	0.00255865
HHA24_07260	941.976	0.553	0.039	1.52e-45	1.18e-44
HHA24_07265	1108.92	1.671	0.133	6.93e-42	4.69e-41
HHA24_07270	421.123	-0.331	0.036	4.87e-20	1.46e-19
HHA24_07275	391.464	0.923	0.064	6.31e-50	5.89e-49
HHA24_07280	256.8	0.414	0.065	1.22e-10	2.43e-10
HHA24_07285	1200.82	0.313	0.111	0.00304285	0.0040527
HHA24_07290	997.236	0.273	0.111	0.00966058	0.0123323
HHA24_07295	346.2	1.107	0.076	3.83e-51	3.77e-50
HHA24_07300	2568.34	1.379	0.079	1.9e-73	6.09e-72
HHA24_07305	210.107	-0.186	0.044	2.79e-05	4.25e-05
HHA24_07310	54.73	0.603	0.064	2.51e-21	7.92e-21
HHA24_07315	49.857	0.517	0.074	1.14e-12	2.47e-12
HHA24_07320	26.877	0.648	0.083	1.56e-15	3.9e-15
HHA24_07330	547.899	-0.667	0.095	8.25e-13	1.81e-12
gph	643.295	-0.256	0.037	1.55e-11	3.21e-11
ubiG	1006.6	-0.365	0.038	1.04e-21	3.32e-21
HHA24_07345	42010.3	0.621	0.078	1.79e-16	4.67e-16
gyrA	6481.09	-0.732	0.048	4.61e-54	5.22e-53
serC	2970.42	-0.752	0.049	1.24e-54	1.44e-53
pheA	1695.85	-0.925	0.048	5.12e-83	2.58e-81
HHA24_07365	1483.19	-1.054	0.06	1.99e-70	5.37e-69
HHA24_07370	951.648	-1.25	0.056	3.97e-113	1.01e-110
aroA	1322.05	-1.127	0.054	5.9e-100	8.44e-98
HHA24_07380	703.534	-0.734	0.051	3.8e-47	3.17e-46
rpsA	17910.6	-1.262	0.088	2.53e-49	2.31e-48
HHA24_07390	3249.81	-1.233	0.101	1.59e-36	8.88e-36
HHA24_07395	237.414	0.253	0.062	3.42e-05	5.17e-05
lapB	961.403	-0.228	0.035	8.2e-11	1.64e-10
rfaE1	1029.97	-0.13	0.043	0.00207258	0.002802
rfaD	1626.3	-0.08	0.041	0.0453923	0.0542835
HHA24_07415	150.044	-0.428	0.05	6.64e-18	1.84e-17
cysM	1262.88	-0.536	0.062	8.13e-19	2.33e-18
mltB	414.024	-0.288	0.041	1.47e-12	3.18e-12
HHA24_07430	961.869	0.516	0.048	1.42e-27	5.66e-27
HHA24_07435	6031.17	0.152	0.061	0.0113578	0.0143945
HHA24_07440	8042.75	0.083	0.059	0.159339	0.179664
aspT	1825.99	1.207	0.07	4e-71	1.12e-69
HHA24_07450	3275.66	1.014	0.062	1.42e-63	2.75e-62
HHA24_07455	4532.85	1.374	0.086	9.16e-62	1.62e-60
HHA24_07460	266.996	0.765	0.16	8.94e-08	1.56e-07
cysT	103.734	1.191	0.207	2.28e-11	4.67e-11
cysW	112.323	1.343	0.216	2.47e-13	5.53e-13
HHA24_07475	182.907	1.547	0.23	3.62e-16	9.33e-16
HHA24_07480	108.195	1.399	0.233	4.07e-13	9.05e-13
cysD	188.751	1.495	0.228	1.17e-15	2.94e-15
HHA24_07490	280.962	1.551	0.216	8.55e-18	2.35e-17
HHA24_07495	3896.95	0.737	0.069	1.14e-27	4.59e-27
HHA24_07500	613.632	0.695	0.08	5.12e-19	1.48e-18
HHA24_07505	157.867	-0.992	0.089	6.48e-30	2.82e-29
rplS	5000.77	-1.175	0.094	1.32e-37	7.65e-37
HHA24_07515	655.206	-0.998	0.059	1.54e-66	3.44e-65
HHA24_07520	414.597	0.092	0.041	0.025271	0.0310397
rsgA	309.87	-0.127	0.041	0.00156335	0.00213116
HHA24_07530	355.954	-0.098	0.039	0.0129056	0.0162885
orn	488.883	-0.654	0.046	5.1e-47	4.23e-46
HHA24_07540	204.941	1.643	0.092	3.45e-77	1.28e-75
HHA24_07545	92.386	-0.098	0.08	0.208606	0.232297
HHA24_07550	867.507	0.492	0.047	3.39e-26	1.29e-25
HHA24_07555	376.692	0.561	0.074	9.08e-15	2.2e-14
paaX	999.627	0.043	0.046	0.355685	0.384213
paaA	11356.7	1.138	0.082	2.73e-46	2.19e-45
paaB	2672.92	1.092	0.088	5.05e-38	2.97e-37
paaC	5779.8	1.218	0.079	2.91e-56	3.75e-55
paaJ	2310.31	1.154	0.08	3.37e-50	3.2e-49
paaK	4339.19	0.933	0.077	1.2e-35	6.48e-35
paaN	9089.89	0.861	0.076	3e-31	1.37e-30
paaB	3983.5	0.843	0.081	2.65e-27	1.04e-26
paaI	2791.55	0.794	0.086	1.2e-21	3.84e-21
paaF	7395.91	0.894	0.084	2.65e-28	1.09e-27
HHA24_07610	14.639	0.341	0.18	0.037265	0.0449162
HHA24_07615	35.378	1.058	0.127	5.05e-18	1.4e-17
urtE	6.223	0.39	0.143	0.00429443	0.00564253
urtD	3.932	0.262	0.152	0.0752786	0.0877771
urtC	5.104	0.075	0.163	0.619241	0.644433
urtB	3.784	0.016	0.159	0.917232	0.925519
urtA	9.689	0.491	0.106	2.65e-06	4.28e-06
HHA24_07645	127.377	0.566	0.071	4.79e-16	1.23e-15
HHA24_07650	38.148	0.901	0.083	7.95e-29	3.34e-28
ggt	217.504	-0.266	0.063	2e-05	3.06e-05
HHA24_07660	95.776	0.117	0.1	0.260568	0.28585
HHA24_07665	166.674	-0.564	0.058	2.08e-22	6.86e-22
HHA24_07670	263.94	1.001	0.135	2.62e-15	6.52e-15
HHA24_07675	104.806	0.862	0.158	2.79e-09	5.22e-09
dctP	1332.19	1.505	0.145	6.11e-29	2.58e-28
HHA24_07685	910.172	0.242	0.071	0.000501818	0.000705504
HHA24_07690	259.352	0.273	0.083	0.000595256	0.000832776
HHA24_07695	325.202	0.297	0.081	0.00016375	0.000238035
HHA24_07700	2065.89	-0.387	0.062	3.38e-10	6.57e-10
potA	1424.98	-0.266	0.053	3.01e-07	5.1e-07
HHA24_07710	493.071	-0.521	0.059	9.03e-19	2.58e-18
HHA24_07715	616.917	-0.368	0.055	1.23e-11	2.55e-11
HHA24_07720	288.501	-0.061	0.054	0.253495	0.278962
HHA24_07725	295.902	-0.181	0.049	0.000194519	0.000281868
HHA24_07730	608.839	0.351	0.07	3.58e-07	6.03e-07
rmuC	375.671	0.018	0.048	0.69029	0.713025
HHA24_07740	513.471	1.144	0.084	4.4e-45	3.37e-44
rpiA	440.516	-0.708	0.062	2.34e-30	1.04e-29
phoU	679.014	-0.376	0.053	1.05e-12	2.28e-12
HHA24_07755	382.253	-0.112	0.054	0.0372309	0.0448869
argA	1122.33	0.033	0.04	0.402134	0.430731
hrpA	1781.17	-0.788	0.045	8.2e-71	2.25e-69
lpxO	1110.66	0.307	0.075	2.26e-05	3.45e-05
dnaE	4491.29	-0.304	0.046	2.95e-11	5.99e-11
HHA24_07780	978.081	-0.433	0.05	1.67e-18	4.71e-18
HHA24_07785	583.322	-0.63	0.059	2.78e-27	1.1e-26
HHA24_07790	394.958	-0.418	0.057	1.16e-13	2.64e-13
HHA24_07795	535.85	-0.657	0.053	5.55e-36	3.04e-35
HHA24_07800	739.642	-0.331	0.043	7.64e-15	1.86e-14
HHA24_07805	470.545	-0.48	0.051	1.34e-21	4.27e-21
HHA24_07810	99.518	-0.593	0.054	1.9e-28	7.86e-28
HHA24_07815	315.483	-0.889	0.05	2.6e-72	7.64e-71
HHA24_07820	327.281	-0.609	0.047	5.71e-39	3.5e-38
msbA	929.93	-0.601	0.056	4.67e-27	1.83e-26
HHA24_07830	1094.63	1.752	0.12	1.12e-56	1.5e-55
HHA24_07835	202.141	0.797	0.107	2.7e-15	6.71e-15
rng	445.841	-0.159	0.038	1.71e-05	2.63e-05
HHA24_07870	145.904	-0.489	0.055	2.1e-19	6.15e-19
HHA24_07875	285.042	-1.157	0.121	8.42e-25	3.04e-24
HHA24_07880	300.862	-1.714	0.17	9.65e-31	4.31e-30
HHA24_07885	111.548	-0.2	0.113	0.0617581	0.0726781
HHA24_07890	216.9	0.11	0.05	0.0270948	0.0331552
HHA24_07895	250.177	-0.082	0.095	0.369792	0.398606
HHA24_07900	84.851	-0.868	0.135	7.02e-12	1.47e-11
HHA24_07905	238.669	-0.178	0.067	0.00640634	0.00831952
HHA24_07910	633.165	-0.091	0.067	0.166323	0.187078
HHA24_07915	191.956	0.598	0.077	2.64e-15	6.55e-15
HHA24_07920	166.067	0.308	0.067	3.2e-06	5.14e-06
HHA24_07925	2124.39	-2.728	0.256	4.92e-40	3.12e-39
maf	260.07	-1.15	0.077	6.98e-52	7.16e-51
rlmH	396.025	-0.89	0.067	1.48e-41	9.91e-41
rsfS	358.048	-0.45	0.05	6.54e-20	1.95e-19
nadD	318.819	-1.303	0.077	1.59e-65	3.35e-64
hemF	764.256	-0.922	0.068	5.91e-43	4.2e-42
purD	2016.58	-0.727	0.06	9.34e-35	4.89e-34
HHA24_07960	1988.96	-0.069	0.052	0.179739	0.201525
HHA24_07965	1360.49	0.315	0.041	6.4e-15	1.56e-14
HHA24_07970	99.857	0.399	0.085	1.31e-06	2.14e-06
HHA24_07975	1218.11	-0.234	0.039	9.4e-10	1.8e-09
HHA24_07980	1241.88	0.004	0.043	0.939111	0.944474
HHA24_07985	155.074	0.203	0.081	0.0113704	0.0144064
HHA24_07990	67.967	-0.125	0.101	0.201752	0.225213
HHA24_07995	205.276	0.154	0.089	0.0733344	0.0856409
HHA24_08000	102.286	-0.144	0.11	0.175997	0.197473
HHA24_08005	46.264	-0.211	0.121	0.0703693	0.0822832
gabT	105.322	-0.313	0.122	0.0070976	0.00918335
HHA24_08015	216.101	-0.375	0.124	0.00121536	0.00166521
HHA24_08020	73.1	-0.674	0.14	3.44e-07	5.81e-07
HHA24_08025	79.51	-0.918	0.14	5.43e-12	1.14e-11
HHA24_08030	449.978	0.305	0.13	0.0129941	0.0163957
HHA24_08035	871.776	0.364	0.064	5.64e-09	1.04e-08
HHA24_08040	915.414	0.19	0.056	0.000582509	0.000815941
HHA24_08045	165.015	-1.57	0.091	9.41e-70	2.48e-68
HHA24_08050	155.558	-1.662	0.11	1.86e-56	2.44e-55
HHA24_08055	194.36	-1.784	0.116	6.61e-58	9.48e-57
HHA24_08060	287.748	-0.532	0.064	2.62e-17	7.02e-17
HHA24_08065	191.52	-0.794	0.077	1.91e-25	7.06e-25
HHA24_08070	508.294	-0.276	0.051	3.67e-08	6.51e-08
HHA24_08075	2840.19	-0.021	0.071	0.762188	0.782174
htpX	859.396	-0.372	0.044	3.68e-17	9.82e-17
HHA24_08085	570.705	-0.798	0.062	3.86e-38	2.29e-37
HHA24_08090	1270.43	-0.125	0.051	0.0117564	0.0148792
HHA24_08095	54.077	-0.315	0.107	0.00245635	0.00329842
HHA24_08100	2005.84	-0.236	0.062	9.99e-05	0.000147227
HHA24_08105	664.812	0.472	0.068	1.1e-12	2.38e-12
HHA24_08110	235.995	0.913	0.092	6.2e-25	2.25e-24
HHA24_08115	108.176	0.021	0.071	0.717843	0.739484
HHA24_08120	453.169	-0.367	0.054	5.11e-12	1.08e-11
HHA24_08125	914.383	-0.799	0.054	2.87e-49	2.61e-48
dxs	1888.62	-0.623	0.043	3.07e-48	2.66e-47
HHA24_08135	1851.85	-1.034	0.084	1.76e-36	9.81e-36
rpsF	4096.58	-1.419	0.128	1.71e-31	7.93e-31
priB	5414.2	-1.444	0.115	5.76e-40	3.64e-39
HHA24_08150	2612.21	-1.577	0.117	9.78e-46	7.68e-45
HHA24_08155	6520.28	-1.41	0.106	1.92e-43	1.39e-42
HHA24_08160	455.789	-1.456	0.079	2.07e-79	8.62e-78
HHA24_08165	1309.53	-0.22	0.056	7.71e-05	0.00011429
HHA24_08170	372.367	-0.55	0.052	1.86e-26	7.13e-26
pdxA	313.354	0.141	0.065	0.0236684	0.0291416
HHA24_08180	3943.5	-0.242	0.073	0.000795536	0.00110521
HHA24_08185	1322.62	-0.658	0.079	1.42e-17	3.88e-17
HHA24_08190	917.079	-0.271	0.061	7.79e-06	1.22e-05
alaC	1978.57	-0.895	0.066	7.49e-43	5.27e-42
HHA24_08200	1942.23	-0.955	0.062	1.75e-55	2.14e-54
HHA24_08205	1769.5	-1.012	0.064	3.11e-59	4.72e-58
HHA24_08210	452.597	0.68	0.108	1.79e-11	3.69e-11
HHA24_08215	1578.46	-0.006	0.05	0.899678	0.910817
pepN	2679.32	-0.174	0.035	6.61e-07	1.1e-06
HHA24_08225	651.741	0.371	0.084	4.33e-06	6.89e-06
HHA24_08230	1107.26	0.775	0.106	1.82e-14	4.33e-14
tldD	2185.54	-0.158	0.052	0.00175434	0.00238088
aroG	3824.74	-0.965	0.145	1.63e-13	3.69e-13
HHA24_08245	3408.12	-0.199	0.082	0.0107121	0.0136279
HHA24_08250	558.049	0.416	0.1	1.31e-05	2.03e-05
glcE	532.038	0.933	0.119	9.66e-17	2.55e-16
glcF	324.476	0.988	0.104	3.96e-23	1.33e-22
HHA24_08265	1060.36	1.43	0.077	2.56e-82	1.17e-80
HHA24_08270	115.926	1.424	0.079	1.52e-75	5.22e-74
HHA24_08275	719.132	0.954	0.064	1.47e-53	1.61e-52
HHA24_08280	583.012	-0.714	0.099	8.63e-14	1.98e-13
HHA24_08285	1134.96	-0.34	0.1	0.000397756	0.000562311
gcvA	795.955	-0.501	0.085	1.08e-09	2.05e-09
mnmA	1222.29	-0.337	0.06	9.56e-09	1.74e-08
HHA24_08300	465.035	-0.345	0.065	5.64e-08	9.88e-08
HHA24_08305	965.802	-0.938	0.073	1.74e-38	1.05e-37
purB	2258.47	-0.532	0.044	1.53e-33	7.67e-33
HHA24_08315	1209.26	0.331	0.05	2.2e-11	4.52e-11
HHA24_08320	1249.2	-1.193	0.126	1.18e-22	3.9e-22
HHA24_08325	430.821	-1.69	0.188	2.92e-22	9.56e-22
HHA24_08330	287.811	0.554	0.061	1.45e-20	4.43e-20
HHA24_08335	378.537	-0.208	0.055	0.000128402	0.000187964
HHA24_08340	388.652	0.028	0.047	0.528448	0.556267
speG	240.796	-0.028	0.052	0.580679	0.607339
HHA24_08350	5.424	0.333	0.119	0.00420264	0.00553622
HHA24_08355	1.98	0.026	0.188	0.883209	0.89692
HHA24_08360	711.403	1.048	0.071	9.59e-52	9.78e-51
HHA24_08365	344.717	-0.965	0.071	9.88e-43	6.92e-42
HHA24_08370	79.136	-0.019	0.093	0.835019	0.852247
HHA24_08375	13.337	-0.701	0.111	1.25e-10	2.47e-10
HHA24_08380	49.223	-0.42	0.066	1.87e-10	3.69e-10
HHA24_08390	469.284	2.416	0.123	2.54e-97	2.77e-95
egtD	594.824	1.939	0.099	2.43e-93	2.14e-91
HHA24_08400	272.887	0.898	0.101	1.22e-20	3.73e-20
cls	724.318	0.836	0.103	9.44e-18	2.59e-17
HHA24_08410	705.152	0.622	0.047	5.42e-40	3.43e-39
HHA24_08415	811.112	0.446	0.103	6.65e-06	1.05e-05
HHA24_08420	108.408	-0.774	0.075	1.53e-25	5.7e-25
HHA24_08425	97.147	-1.057	0.08	1.18e-40	7.66e-40
HHA24_08430	403.775	0.575	0.054	1.13e-26	4.37e-26
HHA24_08445	190.74	0.259	0.057	4.17e-06	6.64e-06
rnr	2979.05	0.157	0.061	0.00841852	0.0108404
rlmB	539.81	-0.737	0.044	5.09e-65	1.04e-63
HHA24_08465	1161.64	-0.696	0.036	1.68e-85	9.86e-84
HHA24_08470	4726.84	0.832	0.092	7.61e-21	2.35e-20
HHA24_08480	591.713	-1.437	0.146	9.5e-25	3.42e-24
HHA24_08485	510.679	-1.289	0.173	2.98e-15	7.37e-15
HHA24_08490	333.046	-1.403	0.154	2.02e-21	6.38e-21
HHA24_08495	1295.12	-0.416	0.046	7.01e-20	2.09e-19
HHA24_08500	607.679	-1.02	0.075	1.47e-42	1.02e-41
HHA24_08505	916.792	-0.498	0.056	2.04e-19	5.98e-19
HHA24_08510	185.633	-0.29	0.062	2.54e-06	4.1e-06
argG	4221.87	-0.597	0.049	1.2e-34	6.26e-34
argF	1312.49	-0.556	0.058	2.09e-22	6.9e-22
HHA24_08525	1353.83	-0.202	0.041	5.94e-07	9.91e-07
HHA24_08530	298.407	-1.09	0.091	2.74e-34	1.41e-33
HHA24_08535	546.641	0.117	0.048	0.0139252	0.0175367
HHA24_08540	50.051	1.057	0.104	6.91e-26	2.59e-25
HHA24_08545	90.742	-0.228	0.09	0.00881784	0.0113164
HHA24_08550	319.796	-0.302	0.037	4.14e-17	1.1e-16
HHA24_08555	228.55	0.052	0.053	0.33407	0.362147
HHA24_08560	946.506	0.646	0.062	1.61e-26	6.21e-26
HHA24_08565	406.814	0.834	0.063	1.77e-41	1.18e-40
garL	449.597	0.665	0.06	8.48e-29	3.56e-28
rpsT	2050.21	-1.12	0.122	1.06e-21	3.38e-21
HHA24_08580	835.52	0.943	0.083	1.93e-32	9.33e-32
HHA24_08585	206.24	2.723	0.153	1.87e-85	1.08e-83
HHA24_08590	767.548	2.311	0.136	5.33e-76	1.89e-74
HHA24_08595	345.708	2.28	0.142	4.71e-67	1.08e-65
murJ	464.173	-0.987	0.086	4.92e-32	2.32e-31
HHA24_08605	1388.72	-0.596	0.068	4.38e-19	1.27e-18
adk	1588.72	-0.619	0.064	5.18e-23	1.73e-22
kdsB	961.709	-0.434	0.05	4.72e-18	1.31e-17
HHA24_08620	89.536	-0.369	0.056	2.64e-11	5.38e-11
HHA24_08625	333.01	-0.093	0.046	0.0435212	0.0521139
HHA24_08630	204.436	-0.278	0.044	2.51e-10	4.93e-10
HHA24_08635	194.135	-0.406	0.058	1.75e-12	3.77e-12
HHA24_08640	512.555	-0.915	0.076	9.29e-35	4.87e-34
HHA24_08645	8061.85	0.427	0.076	7.34e-09	1.35e-08
HHA24_08650	542.846	-0.808	0.056	1.15e-48	1.03e-47
pcaF	1390.3	0.369	0.055	9.32e-12	1.94e-11
HHA24_08660	202.069	-0.076	0.068	0.236683	0.261591
HHA24_08665	1714.69	1.466	0.081	1.38e-76	5.05e-75
clpS	334.877	-0.395	0.074	4.65e-08	8.21e-08
HHA24_08675	3599.88	-0.023	0.052	0.592354	0.618843
pbpC	829.988	-0.022	0.055	0.678062	0.701502
clpA	9740.79	0.686	0.068	5.98e-25	2.17e-24
HHA24_08690	1587.4	0.052	0.047	0.261264	0.286545
HHA24_08695	1390.45	0.341	0.056	7.43e-10	1.42e-09
HHA24_08700	748.422	0.86	0.057	2.65e-53	2.86e-52
putA	5490.57	-0.801	0.201	1.51e-06	2.47e-06
HHA24_08710	6231.94	-0.113	0.205	0.488493	0.516823
HHA24_08715	1434.2	-0.556	0.209	0.000990573	0.00136621
HHA24_08720	1552.39	-0.694	0.203	3.32e-05	5.02e-05
HHA24_08725	1101.89	-0.709	0.201	1.81e-05	2.78e-05
HHA24_08730	830.06	-0.603	0.197	0.000196899	0.000285226
HHA24_08735	29.239	-0.93	0.128	1.88e-14	4.47e-14
HHA24_08740	433.357	0.184	0.055	0.000649987	0.000907959
amt	75.334	-0.4	0.171	0.00892165	0.01144
HHA24_08750	29.271	-0.517	0.195	0.00241884	0.00325187
HHA24_08755	603.477	0.695	0.071	1.4e-23	4.8e-23
HHA24_08760	686.003	0.146	0.045	0.00106719	0.0014679
rpmI	1426.13	-1.462	0.104	3.58e-48	3.09e-47
rplT	3172.49	-1.389	0.114	7.83e-37	4.42e-36
pheS	1890.36	-1.836	0.097	5.05e-84	2.72e-82
HHA24_08780	3538.32	-1.516	0.082	3.87e-79	1.6e-77
HHA24_08785	770.506	-0.79	0.064	1.96e-36	1.09e-35
HHA24_08790	1100.61	-0.218	0.047	3.21e-06	5.15e-06
HHA24_08795	120.408	-0.821	0.081	1.16e-24	4.16e-24
HHA24_08800	2.591	-0.759	0.214	0.000133291	0.000194872
HHA24_08810	43.965	-0.862	0.109	6.39e-16	1.62e-15
HHA24_08815	232.36	-1.614	0.086	8.82e-83	4.3e-81
betT	419.61	1.629	0.082	2.54e-92	2.04e-90
HHA24_08825	229.724	0.71	0.076	3.67e-22	1.2e-21
HHA24_08830	137.076	0.445	0.051	1.05e-18	3.01e-18
HHA24_08835	112.786	-0.19	0.053	0.000323634	0.000461189
HHA24_08840	201.267	0.827	0.069	1.86e-34	9.67e-34
HHA24_08845	167.479	0.193	0.044	9.31e-06	1.45e-05
HHA24_08850	2827.87	1.549	0.131	4.04e-38	2.4e-37
HHA24_08855	1480.99	1.253	0.131	2.14e-25	7.89e-25
HHA24_08860	198.163	2.899	0.178	4.12e-75	1.4e-73
HHA24_08865	415.562	0.59	0.08	2.97e-14	6.99e-14
HHA24_08870	490.418	0.4	0.091	4.42e-06	7.03e-06
HHA24_08875	471.917	-0.55	0.043	2.36e-38	1.41e-37
HHA24_08880	142.081	-0.578	0.069	1.9e-17	5.14e-17
HHA24_08885	195.501	-0.184	0.08	0.0178829	0.0222637
HHA24_08890	125.038	-0.465	0.066	1.8e-12	3.86e-12
HHA24_08895	125.787	-0.861	0.061	1.43e-45	1.11e-44
HHA24_08900	1085.9	1.05	0.085	7.14e-37	4.04e-36
HHA24_08905	781.76	1.084	0.077	4.53e-47	3.77e-46
HHA24_08910	90.089	-1.109	0.226	5.93e-08	1.04e-07
HHA24_08915	354.649	-1.207	0.23	3.51e-09	6.52e-09
HHA24_08920	112.843	0.582	0.059	1.16e-23	3.99e-23
HHA24_08925	946.082	-0.491	0.044	9.47e-30	4.09e-29
HHA24_08930	1881.22	-0.168	0.053	0.00111733	0.00153457
HHA24_08935	272.833	-0.276	0.054	2.84e-07	4.82e-07
HHA24_08940	194.844	-0.92	0.069	1.35e-41	9.08e-41
dinB	243.299	0.156	0.043	0.000277083	0.000397482
HHA24_08950	585.864	-0.802	0.081	3.48e-24	1.22e-23
hmpA	212.025	-0.55	0.065	1.47e-17	3.99e-17
HHA24_08960	141.084	-0.583	0.042	4.54e-44	3.39e-43
HHA24_08965	1513.49	-0.609	0.121	7.42e-08	1.29e-07
HHA24_08970	125.063	0.249	0.061	3.25e-05	4.92e-05
HHA24_08975	71.127	-0.277	0.083	0.000675576	0.000942842
HHA24_08980	127.52	-0.232	0.059	7.3e-05	0.000108352
HHA24_08985	647.141	0.258	0.062	5.67e-05	8.46e-05
HHA24_08990	1822.28	0.226	0.058	0.000104806	0.000154262
HHA24_08995	75.258	1.073	0.106	1.78e-25	6.58e-25
HHA24_09000	517.135	1.087	0.081	1.76e-43	1.28e-42
HHA24_09005	105.819	0.107	0.139	0.387158	0.415759
HHA24_09010	17.75	0.302	0.106	0.00309504	0.00411862
HHA24_09015	150.932	0.885	0.071	4.06e-37	2.31e-36
HHA24_09020	188.911	1.331	0.08	1.02e-65	2.17e-64
xth	246.227	-0.554	0.056	3.5e-23	1.18e-22
HHA24_09035	47.758	0.373	0.069	5.42e-08	9.51e-08
HHA24_09040	41.899	0.784	0.105	1.49e-14	3.55e-14
HHA24_09045	74.872	0.341	0.083	2.53e-05	3.85e-05
HHA24_09050	37.035	0.459	0.098	1.63e-06	2.67e-06
HHA24_09055	69.726	0.527	0.087	5.16e-10	9.97e-10
HHA24_09060	35.919	0.268	0.087	0.00173662	0.00235824
HHA24_09065	44.371	0.353	0.085	1.74e-05	2.68e-05
HHA24_09070	44.785	0.42	0.077	4.48e-08	7.92e-08
HHA24_09075	45.616	0.228	0.112	0.0336736	0.0407913
HHA24_09080	2506.61	-0.752	0.115	5.82e-12	1.22e-11
HHA24_09085	971.162	-0.117	0.105	0.243508	0.26868
cadR	444.086	0.645	0.065	4.28e-24	1.5e-23
HHA24_09095	383.408	-0.513	0.088	3.12e-09	5.81e-09
argH	1660.77	-0.527	0.05	2.53e-26	9.67e-26
HHA24_09105	422.531	-0.277	0.032	8.19e-18	2.26e-17
HHA24_09110	1874.63	-0.055	0.045	0.221228	0.245458
HHA24_09115	867.961	0.173	0.058	0.00233955	0.00314805
HHA24_09120	132.299	-0.595	0.113	4.93e-08	8.67e-08
HHA24_09125	89.151	-0.165	0.064	0.00930688	0.0118973
ggt	837.794	-0.201	0.103	0.0375742	0.0452411
HHA24_09135	624.335	0.016	0.089	0.850224	0.866498
HHA24_09140	286.382	-0.956	0.088	4.78e-30	2.1e-29
HHA24_09145	242.451	-0.999	0.088	3.19e-32	1.52e-31
HHA24_09150	730.272	-0.778	0.085	6.04e-22	1.96e-21
HHA24_09155	90.052	-1.229	0.099	5.68e-38	3.33e-37
HHA24_09160	186.246	0.296	0.067	9.84e-06	1.54e-05
HHA24_09165	514.974	-1.059	0.065	1.37e-60	2.28e-59
HHA24_09170	192.916	-0.424	0.047	5.68e-20	1.7e-19
HHA24_09175	353.602	-0.758	0.047	2.99e-59	4.54e-58
HHA24_09180	245.548	0.049	0.062	0.439864	0.468622
HHA24_09185	1375.7	-1.01	0.08	2.19e-38	1.32e-37
HHA24_09190	2827.82	-1.488	0.096	1.02e-57	1.44e-56
adeC	1242.71	-1.047	0.086	7.47e-36	4.06e-35
HHA24_09200	162.602	-0.984	0.165	1.1e-10	2.2e-10
HHA24_09205	909.29	1.91	0.121	3.38e-65	7.04e-64
HHA24_09210	305.252	-0.201	0.059	0.000430828	0.000607938
HHA24_09215	70.453	0.226	0.081	0.00470193	0.00615851
HHA24_09220	1315.27	-0.351	0.079	5.52e-06	8.74e-06
folD	1126.28	-0.069	0.041	0.0887528	0.102652
HHA24_09230	914.343	0.21	0.051	5.67e-05	8.46e-05
HHA24_09235	753.129	-0.502	0.053	1.11e-21	3.54e-21
aceE	11593.5	-0.784	0.077	5.44e-26	2.06e-25
aceF	4971.87	-0.672	0.078	5.76e-19	1.66e-18
lpdA	6022.59	-0.758	0.076	5.13e-25	1.87e-24
HHA24_09255	89.567	0.382	0.1	9.69e-05	0.000142875
HHA24_09260	836.007	0.001	0.073	0.986542	0.988701
HHA24_09265	7718.42	1.386	0.178	5.57e-19	1.6e-18
HHA24_09270	245.128	0.759	0.157	1.28e-07	2.2e-07
flhD	869.903	0.589	0.129	7.78e-07	1.29e-06
flhC	871.185	0.429	0.13	0.000366306	0.000519775
motA	793.098	0.205	0.109	0.0460615	0.0550406
motB	507.384	-0.093	0.114	0.391191	0.419893
HHA24_09295	174.264	-0.078	0.108	0.444808	0.473559
cheA	943.686	0.45	0.102	3.54e-06	5.67e-06
cheW	346.313	0.424	0.124	0.000238476	0.000343823
HHA24_09310	672.2	0.45	0.11	1.52e-05	2.35e-05
HHA24_09315	248.078	-0.013	0.106	0.894599	0.906477
HHA24_09320	334.395	0.009	0.093	0.923074	0.930184
cheY	160.812	0.195	0.094	0.0314185	0.0382113
cheZ	291.749	0.111	0.08	0.155828	0.175878
HHA24_09335	385.722	0.639	0.089	2.02e-13	4.54e-13
flhB	98.183	0.402	0.096	1.55e-05	2.4e-05
flhA	257.194	0.162	0.107	0.112972	0.129163
flhF	364.011	0.458	0.107	5.46e-06	8.64e-06
HHA24_09355	342.947	0.15	0.053	0.00410066	0.00540498
flgM	350.574	0.341	0.055	3.27e-10	6.38e-10
flgA	249.449	0.514	0.085	4.85e-10	9.38e-10
flgB	171.925	0.131	0.159	0.370024	0.398762
flgC	180.869	0.278	0.17	0.070677	0.0826008
flgD	572.536	0.522	0.159	0.000243316	0.00035036
flgE	1270	0.765	0.154	2.41e-08	4.31e-08
HHA24_09390	667.783	0.545	0.151	5.28e-05	7.89e-05
flgG	653.11	0.782	0.152	1.06e-08	1.92e-08
HHA24_09400	407.139	0.503	0.158	0.000374339	0.000530845
HHA24_09405	465.676	0.377	0.148	0.00487358	0.00637968
flgJ	253.92	0.128	0.147	0.343944	0.372233
flgK	718.396	0.197	0.126	0.0919205	0.106182
flgL	522.556	0.349	0.117	0.00146726	0.00200315
HHA24_09425	210.69	0.1	0.097	0.281793	0.308396
HHA24_09430	287.8	0.466	0.121	3.3e-05	4.99e-05
HHA24_09435	73.664	0.697	0.135	3.15e-08	5.6e-08
HHA24_09440	236.143	0.417	0.091	2.19e-06	3.55e-06
HHA24_09445	101.056	-0.054	0.082	0.505905	0.534381
fliR	31.054	-0.207	0.137	0.114877	0.13122
fliQ	19.273	-0.036	0.154	0.799549	0.817948
fliP	46.334	-0.422	0.133	0.000987649	0.001363
fliO	55.279	0.849	0.171	7.25e-08	1.26e-07
fliN	227.425	0.57	0.123	7.01e-07	1.17e-06
fliM	304.498	0.22	0.105	0.0263108	0.0322389
fliL	147.682	0.239	0.122	0.0374759	0.0451347
HHA24_09485	222.929	0.456	0.145	0.000596599	0.000834401
fliJ	60.179	0.012	0.162	0.936849	0.942406
fliI	268	-0.447	0.139	0.000456311	0.000643501
fliH	216.748	-0.076	0.128	0.516283	0.544589
fliG	258.049	-0.294	0.13	0.0148889	0.0187041
fliF	303.629	-0.434	0.116	8.32e-05	0.000123154
fliE	168.533	0.144	0.137	0.257842	0.283064
HHA24_09520	59.516	0.296	0.067	8.82e-06	1.38e-05
HHA24_09525	26.299	0.408	0.098	1.97e-05	3.02e-05
HHA24_09530	139.677	0.347	0.087	4.04e-05	6.07e-05
HHA24_09535	89.614	0.366	0.096	7.01e-05	0.000104022
fliS	177.874	0.398	0.087	2.42e-06	3.91e-06
fliD	924.872	0.528	0.086	1.79e-10	3.55e-10
HHA24_09550	82.294	0.409	0.087	1.24e-06	2.03e-06
HHA24_09555	433.305	0.111	0.038	0.00364563	0.00482746
HHA24_09560	73.583	1.124	0.076	7.19e-51	6.98e-50
HHA24_09565	59.833	1.205	0.093	4.56e-40	2.9e-39
HHA24_09570	64.212	1.627	0.109	1.13e-52	1.2e-51
HHA24_09575	22.692	1.409	0.105	1.09e-42	7.63e-42
folC	2131.18	-0.425	0.053	5.54e-16	1.41e-15
HHA24_09585	1683.16	0.149	0.046	0.00127604	0.0017473
HHA24_09590	473.864	-0.094	0.056	0.0806781	0.0936201
purF	1824.16	-0.387	0.056	3.86e-12	8.18e-12
HHA24_09600	78.707	-0.107	0.055	0.0473543	0.0564969
HHA24_09605	181.248	-0.32	0.059	3.55e-08	6.31e-08
HHA24_09610	1330.14	-0.155	0.045	0.000708185	0.000987449
map	823.716	-0.229	0.039	3.66e-09	6.81e-09
rpsB	7591.14	-1.6	0.094	6.08e-69	1.55e-67
HHA24_09625	6520.75	-1.65	0.102	9.89e-64	1.94e-62
HHA24_09630	2667.76	-1.127	0.085	2.79e-42	1.91e-41
frr	2739.54	-0.516	0.079	1.53e-11	3.17e-11
uppS	1315.55	-0.72	0.058	7.35e-36	4e-35
HHA24_09645	688.349	-0.557	0.048	4.66e-32	2.21e-31
HHA24_09650	1013.58	-0.402	0.039	1.71e-25	6.34e-25
rseP	898.248	-0.37	0.064	5.46e-09	1.01e-08
bamA	5769.3	-0.23	0.039	2.9e-09	5.43e-09
HHA24_09665	4100.69	0.078	0.037	0.0425104	0.0509436
lpxD	3877.46	-0.195	0.035	2.15e-08	3.86e-08
fabZ	892.39	-0.072	0.081	0.362457	0.391252
lpxA	2316.16	-0.233	0.036	1.23e-10	2.44e-10
lpxB	992.33	-0.518	0.041	2.14e-36	1.19e-35
rnhB	396.22	-0.491	0.046	2.16e-27	8.55e-27
HHA24_09695	333.276	-0.478	0.051	1.32e-21	4.22e-21
HHA24_09700	60.918	-0.101	0.056	0.077419	0.0900665
HHA24_09705	869.423	0.448	0.061	5.55e-14	1.29e-13
ppsA	8731.25	0.236	0.088	0.00582823	0.00759029
HHA24_09715	374.952	0.237	0.086	0.00525205	0.00685746
HHA24_09720	875.191	0.663	0.049	3.82e-43	2.74e-42
HHA24_09725	402.891	0.298	0.048	3.34e-10	6.51e-10
smpB	397.469	-0.539	0.061	8.65e-19	2.48e-18
HHA24_09735	293.918	-0.031	0.049	0.527781	0.555693
HHA24_09740	245.168	-0.181	0.046	6.97e-05	0.000103566
HHA24_09745	2408.06	0.63	0.087	8.43e-14	1.94e-13
HHA24_09750	2378.03	0.721	0.071	3.42e-25	1.25e-24
mmsB	2156.64	1.414	0.081	1.18e-72	3.57e-71
HHA24_09760	364.655	0.161	0.087	0.0574102	0.0678053
HHA24_09765	572.094	-0.114	0.05	0.0199552	0.0247427
mltG	313.445	-0.747	0.063	2.56e-33	1.27e-32
HHA24_09775	451.169	-0.708	0.039	4.67e-74	1.53e-72
holB	499.238	-0.386	0.058	1.54e-11	3.18e-11
HHA24_09785	572.971	-0.744	0.04	1.25e-77	4.74e-76
HHA24_09790	759.51	-0.322	0.034	5.56e-22	1.8e-21
HHA24_09795	71.978	-0.26	0.081	0.00109423	0.00150374
HHA24_09800	192.184	0.146	0.084	0.0776653	0.0902842
HHA24_09805	214.079	0.157	0.093	0.082901	0.0961022
HHA24_09810	262.861	-0.022	0.088	0.758397	0.778632
HHA24_09815	142.439	-0.08	0.069	0.236591	0.261553
HHA24_09820	231.004	0.411	0.077	4.28e-08	7.56e-08
HHA24_09825	67.561	0.468	0.082	3.61e-09	6.71e-09
HHA24_09830	107.772	0.814	0.075	2.33e-28	9.58e-28
HHA24_09835	146.922	1.025	0.072	5.48e-48	4.7e-47
HHA24_09840	10063.1	-0.107	0.087	0.20279	0.226261
HHA24_09845	132.074	-1.073	0.099	2.62e-30	1.16e-29
HHA24_09850	78.929	-0.887	0.079	2.04e-30	9.05e-30
HHA24_09855	54.568	-0.221	0.063	0.000381523	0.000540697
HHA24_09860	110.595	0.012	0.06	0.851739	0.867849
HHA24_09865	113.375	-0.173	0.061	0.00425043	0.00559113
HHA24_09870	489.404	-0.012	0.042	0.734094	0.755375
HHA24_09875	462.436	0.06	0.036	0.110075	0.126071
HHA24_09880	79.352	-0.122	0.05	0.0158226	0.0198172
HHA24_09885	143.455	-0.395	0.054	2.13e-13	4.79e-13
HHA24_09890	51.831	-0.579	0.057	1.91e-24	6.76e-24
HHA24_09895	140.903	0.747	0.085	2.36e-19	6.89e-19
HHA24_09900	282.954	-0.048	0.042	0.257663	0.282935
HHA24_09905	327.306	0.364	0.076	7.93e-07	1.31e-06
HHA24_09910	366.439	0.114	0.07	0.0957619	0.110285
HHA24_09915	88.943	0.139	0.059	0.0162834	0.0203554
phrB	134.39	-0.838	0.071	3.72e-33	1.83e-32
HHA24_09925	3647.8	0.51	0.064	3.62e-16	9.33e-16
arsC	716.338	0.409	0.045	6.08e-20	1.81e-19
HHA24_09935	136.027	-0.198	0.089	0.0215293	0.0266152
HHA24_09940	367.69	1.169	0.075	5.73e-57	7.81e-56
HHA24_09945	406.55	1.921	0.124	3.84e-61	6.51e-60
HHA24_09950	159.752	-0.048	0.049	0.283321	0.309921
HHA24_09955	94.956	0.143	0.076	0.0578456	0.0682667
HHA24_09960	11.983	0.021	0.103	0.831398	0.849013
HHA24_09965	14.936	0.012	0.098	0.900004	0.910946
HHA24_09970	14.198	0.584	0.106	1.97e-08	3.55e-08
HHA24_09975	577.845	0.543	0.089	3.47e-10	6.74e-10
HHA24_09980	77.693	0.466	0.06	5.19e-15	1.27e-14
HHA24_09985	43.198	-0.01	0.097	0.921489	0.928941
HHA24_09990	5660.37	1.689	0.179	9.13e-26	3.42e-25
phbB	1880.22	1.277	0.184	1.09e-14	2.63e-14
HHA24_10000	1130.34	1.157	0.188	3.88e-12	8.23e-12
HHA24_10005	681.495	0.611	0.166	4.75e-05	7.12e-05
rbbA	1849.06	0.267	0.208	0.131614	0.149618
HHA24_10015	761.689	0.685	0.217	0.000208209	0.000301419
HHA24_10020	1278.3	0.755	0.219	4.53e-05	6.8e-05
HHA24_10025	3237.73	0.902	0.203	2.27e-07	3.88e-07
HHA24_10030	827.739	0.615	0.254	0.00200655	0.00271593
HHA24_10035	1480.23	0.337	0.152	0.0141532	0.0178092
ligD	424.784	1.949	0.146	1.68e-48	1.49e-47
HHA24_10045	346.624	1.676	0.131	1.28e-43	9.42e-43
HHA24_10050	728.299	1.805	0.089	1.95e-97	2.18e-95
HHA24_10055	136.772	1.906	0.116	8.95e-66	1.92e-64
HHA24_10060	796.769	-0.028	0.044	0.520706	0.549001
HHA24_10065	417.085	-0.319	0.05	8.49e-11	1.7e-10
HHA24_10070	132.629	1.471	0.078	4.22e-81	1.86e-79
HHA24_10075	172.363	0.526	0.06	5.9e-19	1.7e-18
HHA24_10080	289.737	-0.536	0.123	4.47e-06	7.11e-06
HHA24_10085	212.06	-0.786	0.15	1.22e-08	2.21e-08
HHA24_10090	627.819	-1.166	0.295	1.32e-06	2.17e-06
HHA24_10095	1083.81	-0.774	0.267	0.000346906	0.000493318
HHA24_10100	73.491	0.408	0.063	6.52e-11	1.31e-10
HHA24_10105	12.898	-0.372	0.107	0.000389644	0.000551184
HHA24_10110	21.476	-0.33	0.098	0.000675411	0.000942842
HHA24_10115	81.61	0.398	0.057	1.64e-12	3.52e-12
HHA24_10120	44.531	0.673	0.097	8.94e-13	1.95e-12
HHA24_10125	44.718	0.488	0.095	1.23e-07	2.13e-07
HHA24_10130	78.965	0.257	0.093	0.0044737	0.00587134
HHA24_10135	233.727	0.245	0.061	6.13e-05	9.14e-05
HHA24_10140	174.039	1.032	0.097	7.83e-28	3.16e-27
HHA24_10145	136.686	1.164	0.079	7.83e-51	7.58e-50
HHA24_10150	65.89	0.553	0.054	1.16e-24	4.16e-24
HHA24_10155	50.372	0.691	0.068	7.79e-25	2.81e-24
HHA24_10160	83.526	0.859	0.072	6.15e-34	3.13e-33
HHA24_10165	56.932	0.751	0.076	7.55e-24	2.62e-23
HHA24_10170	382.891	0.522	0.055	2.91e-22	9.52e-22
[truncated: 2,589 more rows]

## Sheet: Supp Data 2b
Supplemental Data 2b. List of genes identified as growth phase independent
Gene ID	Function
dnaA	DnaA
HHA24_00010	DNA polymerase III subunit beta
gyrB	DNA topoisomerase (ATP-hydrolyzing) subunit B
HHA24_00020	hypothetical protein
HHA24_00025	TetR/AcrR family transcriptional regulator
HHA24_00030	acylphosphatase
HHA24_00045	LysR family transcriptional regulator
HHA24_00050	cysteine dioxygenase
HHA24_00055	CoA transferase
HHA24_00060	acyl-CoA dehydrogenase
HHA24_00090	LysR family transcriptional regulator
HHA24_00125	hypothetical protein
panE	2-dehydropantoate 2-reductase
HHA24_00135	NAD(P)-dependent oxidoreductase
HHA24_00140	SnoaL-like domain-containing protein
HHA24_00145	nucleoside 2-deoxyribosyltransferase
HHA24_00150	3,4-dihydroxy-2-butanone-4-phosphate synthase
HHA24_00155	NmrA family NAD(P)-binding protein
HHA24_00160	SET domain-containing protein-lysineN-methyltransferase
HHA24_00165	bestrophin
HHA24_00170	Lrp/AsnC family transcriptional regulator
ilvB	biosynthetic-type acetolactate synthase largesubunit
HHA24_00185	aldehyde dehydrogenase family protein
HHA24_00190	SDR family oxidoreductase
HHA24_00200	ABC transporter ATP-binding protein
HHA24_00205	ABC transporter substrate-binding protein
HHA24_00210	DNA topoisomerase III
HHA24_00215	DUF4401 domain-containing protein
gluQRS	tRNA glutamyl-Q(34) synthetase GluQRS
HHA24_00225	DUF494 domain-containing protein
HHA24_00230	TonB-dependenthemoglobin/transferrin/lactoferrin family receptor
HHA24_00235	TRAP transporter permease
HHA24_00250	acetylornithine transaminase
HHA24_00260	acetyl/propionyl/methylcrotonyl-CoA carboxylasesubunit alpha
HHA24_00265	methylcrotonoyl-CoA carboxylase
HHA24_00270	acetyl-CoA C-acetyltransferase
HHA24_00275	isovaleryl-CoA dehydrogenase
HHA24_00280	amidohydrolase
HHA24_00285	tripartite tricarboxylate transporter substratebinding protein
HHA24_00290	MerR family DNA-binding transcriptionalregulator
HHA24_00295	MBL fold metallo-hydrolase
HHA24_00300	LysE family translocator
metC	cystathionine beta-lyase
HHA24_00310	cyclic diguanylate phosphodiesterase
HHA24_00315	IS3 family transposase
HHA24_00320	thiol:disulfide interchange protein DsbA/DsbL
HHA24_00325	SPOR domain-containing protein
HHA24_00330	arginine--tRNA ligase
HHA24_00365	phosphodiesterase
HHA24_00370	ABC transporter ATP-binding protein
HHA24_00375	ABC transporter permease subunit
HHA24_00380	ABC transporter permease subunit
HHA24_00385	extracellular solute-binding protein
HHA24_00390	LacI family DNA-binding transcriptionalregulator
HHA24_00395	amidase
leuA	2-isopropylmalate synthase
HHA24_00405	hypothetical protein
rpoN	RNA polymerase factor sigma-54
HHA24_00415	bacterioferritin
HHA24_00425	DMT family transporter
bfr	bacterioferritin
HHA24_00435	hypothetical protein
HHA24_00455	LemA family protein
HHA24_00460	YgcG family protein
HHA24_00490	GTPase/DUF3482 domain-containing protein
HHA24_00495	DUF2868 domain-containing protein
HHA24_00500	DUF1232 domain-containing protein
HHA24_00505	helix-turn-helix domain-containing protein
HHA24_00520	amidase
HHA24_00535	ClpXP protease specificity-enhancing factor
HHA24_00540	glutathione S-transferase
HHA24_00565	Nif3-like dinuclear metal center hexamericprotein
HHA24_00570	trypsin-like serine protease
tatC	twin-arginine translocase subunit TatC
tatB	twin-arginine translocase subunit TatB
tatA	Sec-independent protein translocase subunitTatA
HHA24_00590	histidine triad nucleotide-binding protein
HHA24_00595	phosphoribosyl-ATP diphosphatase
hisI	phosphoribosyl-AMP cyclohydrolase
hisF	imidazole glycerol phosphate synthase subunitHisF
hisA	1-(5-phosphoribosyl)-5-[(5-phosphoribosylamino)methylideneamino]imidazole-4-carboxamide isomerase
hisB	imidazoleglycerol-phosphate dehydratase HisB
murA	UDP-N-acetylglucosamine1-carboxyvinyltransferase
HHA24_00645	BolA family transcriptional regulator
HHA24_00650	ABC transporter permease
HHA24_00660	ABC transporter substrate-binding protein
HHA24_00665	VacJ family lipoprotein
mlaD	outer membrane lipid asymmetry maintenanceprotein MlaD
mlaE	lipid asymmetry maintenance ABC transporterpermease subunit MlaE
HHA24_00680	ABC transporter ATP-binding protein
HHA24_00690	glutamate synthase subunit beta
HHA24_00695	glutamate synthase subunit alpha
HHA24_00705	S-(hydroxymethyl)glutathione dehydrogenase/classIII alcohol dehydrogenase
fghA	S-formylglutathione hydrolase
HHA24_00715	hypothetical protein
HHA24_00720	DUF302 domain-containing protein
rpoH	RpoH
HHA24_00730	phosphodiesterase
HHA24_00735	cyclic nucleotide-binding domain-containingprotein
HHA24_00740	substrate-binding domain-containing protein
HHA24_00745	DUF4743 domain-containing protein
HHA24_00775	twin transmembrane helix small protein
HHA24_00790	heme A synthase
HHA24_00795	protoheme IX farnesyltransferase
HHA24_00800	SCO family protein
HHA24_00805	DUF3717 domain-containing protein
HHA24_00810	glycine zipper 2TM domain-containing protein
HHA24_00815	transcriptional regulator
glmU	GlmU
HHA24_00825	MFS transporter
HHA24_00830	UDP-glucose/GDP-mannose dehydrogenase familyprotein
HHA24_00835	glycosyltransferase family 4 protein
HHA24_00840	Lrp/AsnC family transcriptional regulator
glmS	glutamine--fructose-6-phosphate transaminase(isomerizing)
HHA24_00850	ATP-binding cassette domain-containing protein
HHA24_00855	branched-chain amino acid ABC transporterpermease
HHA24_00860	ABC transporter substrate-binding protein
HHA24_00865	nuclear transport factor 2 family protein
HHA24_00870	polysaccharide deacetylase family protein
HHA24_00875	amidase
HHA24_00880	GntR family transcriptional regulator
HHA24_00885	hypothetical protein
HHA24_00890	tripartite tricarboxylate transporter substratebinding protein
HHA24_00895	Rieske 2Fe-2S domain-containing protein
HHA24_00900	ABC transporter substrate-binding protein
HHA24_00905	oxidoreductase
HHA24_00910	Gfo/Idh/MocA family oxidoreductase
HHA24_00915	MarR family transcriptional regulator
HHA24_00920	sulfite exporter TauE/SafE family protein
HHA24_00930	nitronate monooxygenase
HHA24_00935	amidase
HHA24_00940	IclR family transcriptional regulator
HHA24_00945	2Fe-2S iron-sulfur cluster bindingdomain-containing protein
HHA24_00950	cytochrome P450
HHA24_00965	SDR family oxidoreductase
HHA24_00970	ABC transporter ATP-binding protein
HHA24_00975	ABC transporter ATP-binding protein
HHA24_00980	branched-chain amino acid ABC transporterpermease
HHA24_00985	branched-chain amino acid ABC transporterpermease
HHA24_00995	NADH:flavin oxidoreductase/NADH oxidase
HHA24_01000	FAD-dependent oxidoreductase
HHA24_01010	phenylacetaldoxime dehydratase family protein
HHA24_01015	carbon-nitrogen hydrolase family protein
HHA24_01020	ABC transporter ATP-binding protein
HHA24_01025	ABC transporter ATP-binding protein
HHA24_01030	branched-chain amino acid ABC transporterpermease
HHA24_01035	branched-chain amino acid ABC transporterpermease
HHA24_01040	ABC transporter substrate-binding protein
HHA24_01045	transcriptional regulator TrmB
HHA24_01050	hypothetical protein
HHA24_01055	GntR family transcriptional regulator
HHA24_01080	ribbon-helix-helix protein, CopG family
HHA24_01090	porin
HHA24_01095	EamA family transporter
HHA24_01100	CsgG/HfaB family protein
HHA24_01105	DUF4810 domain-containing protein
HHA24_01110	DUF799 domain-containing protein
panB	3-methyl-2-oxobutanoatehydroxymethyltransferase
HHA24_01125	sigma-54-dependent Fis family transcriptionalregulator
HHA24_01130	tripartite tricarboxylate transporter substratebinding protein
HHA24_01135	DUF4387 domain-containing protein
HHA24_01140	acyclic terpene utilization AtuA family protein
HHA24_01145	hypothetical protein
ada	bifunctional DNA-binding transcriptionalregulator/O6-methylguanine-DNA methyltransferase Ada
alkB	DNA oxidative demethylase AlkB
HHA24_01160	2OG-Fe(II) oxygenase
HHA24_01165	LysR family transcriptional regulator
HHA24_01185	isochorismatase family protein
HHA24_01190	GNAT family N-acetyltransferase
HHA24_01195	DUF523 domain-containing protein
HHA24_01200	FAD-dependent oxidoreductase
HHA24_01205	hypothetical protein
HHA24_01210	tripartite tricarboxylate transporter substratebinding protein
HHA24_01215	winged helix-turn-helix transcriptionalregulator
HHA24_01220	heme ABC transporter ATP-binding protein
HHA24_01225	iron ABC transporter permease
HHA24_01230	hemin ABC transporter substrate-binding protein
HHA24_01235	hemin-degrading factor
HHA24_01250	sigma-70 family RNA polymerase sigma factor
HHA24_01255	TetR/AcrR family transcriptional regulator
HHA24_01260	MFS transporter
HHA24_01265	beta-propeller fold lactonase family protein
HHA24_01270	polysaccharide deacetylase family protein
HHA24_01275	sterol desaturase family protein
HHA24_01280	acyl-CoA thioesterase
fdhE	FdhE
HHA24_01310	L-seryl-tRNA(Sec) selenium transferase
selB	selenocysteine-specific translation elongationfactor
selD	SelD
HHA24_01330	MBL fold metallo-hydrolase
HHA24_01335	LysR family transcriptional regulator
HHA24_01340	2-hydroxychromene-2-carboxylate isomerase
HHA24_01350	hypothetical protein
trpC	TrpC
trpD	anthranilate phosphoribosyltransferase
HHA24_01370	aminodeoxychorismate/anthranilate synthasecomponent II
HHA24_01375	anthranilate synthase component I
HHA24_01380	phosphoglycolate phosphatase
rpe	ribulose-phosphate 3-epimerase
apaG	ApaG
HHA24_01395	hypothetical protein
HHA24_01400	UbiH/UbiF family hydroxylase
HHA24_01405	DsbC family protein
HHA24_01410	D-2-hydroxyacid dehydrogenase family protein
ttcA	TtcA
HHA24_01425	NAD(P)/FAD-dependent oxidoreductase
HHA24_01430	M61 family metallopeptidase
HHA24_01435	enoyl-CoA hydratase
HHA24_01445	ABC transporter permease
atpB	F0F1 ATP synthase subunit A
atpE	F0F1 ATP synthase subunit C
HHA24_01460	F0F1 ATP synthase subunit B
HHA24_01465	F0F1 ATP synthase subunit delta
HHA24_01470	F0F1 ATP synthase subunit alpha
atpG	F0F1 ATP synthase subunit gamma
atpD	F0F1 ATP synthase subunit beta
HHA24_01485	F0F1 ATP synthase subunit epsilon
HHA24_01490	hypothetical protein
HHA24_01510	M20 family metallopeptidase
HHA24_01545	ABC transporter substrate-binding protein
HHA24_01550	hypothetical protein
HHA24_01555	NAD(P)H-hydrate dehydratase
HHA24_01560	enoyl-CoA hydratase/isomerase family protein
HHA24_01565	enoyl-CoA hydratase
HHA24_01570	nitronate monooxygenase
HHA24_01575	TetR/AcrR family transcriptional regulator
HHA24_01580	acyl-CoA dehydrogenase
HHA24_01585	CoA transferase
HHA24_01590	3-hydroxyacyl-CoA dehydrogenase
HHA24_01615	lipocalin family protein
HHA24_01620	glutamate--cysteine ligase
HHA24_01625	alpha/beta hydrolase
HHA24_01635	AEC family transporter
HHA24_01640	Ldh family oxidoreductase
metW	MetW
HHA24_01660	porin
HHA24_01670	trimeric intracellular cation channel familyprotein
xth	exodeoxyribonuclease III
pyrE	orotate phosphoribosyltransferase
gatB	GatB
gatA	GatA
gatC	GatC
HHA24_01705	rod shape-determining protein
HHA24_01730	Ldh family oxidoreductase
slmA	SlmA
HHA24_01745	pyrimidine 5'-nucleotidase
argB	acetylglutamate kinase
HHA24_01755	MetQ/NlpA family ABC transportersubstrate-binding protein
HHA24_01760	TlpA family protein disulfide reductase
HHA24_01765	BON domain-containing protein
HHA24_01770	phosphoheptose isomerase
HHA24_01775	YraN family protein
rsmI	16S rRNA(cytidine(1402)-2'-O)-methyltransferase
HHA24_01785	methylated-DNA--[protein]-cysteineS-methyltransferase
HHA24_01790	septal ring lytic transglycosylase RlpA familyprotein
rapZ	RNase adapter RapZ
HHA24_01800	c-type cytochrome
HHA24_01810	HPr kinase/phosphorylase
HHA24_01815	PTS transporter subunit EIIA
lptB	LPS export ABC transporter ATP-binding protein
lptA	LptA
lptC	LptC
HHA24_01840	HAD hydrolase family protein
HHA24_01845	KpsF/GutQ family sugar-phosphate isomerase
purT	formate-dependent phosphoribosylglycinamideformyltransferase
HHA24_01855	GbsR/MarR family transcriptional regulator
HHA24_01860	CydA
cydB	cytochrome d ubiquinol oxidase subunit II
cydX	CydX
cydD	CydD
cydC	CydC
HHA24_01885	adenine phosphoribosyltransferase
HHA24_01890	LysR family transcriptional regulator
HHA24_01895	DUF4148 domain-containing protein
HHA24_01900	porin
HHA24_01910	DedA family protein
HHA24_01915	FAD/FMN-binding oxidoreductase
HHA24_01920	GntR family transcriptional regulator
HHA24_01925	LamB/YcsF family protein
HHA24_01930	biotin-dependent carboxyltransferase familyprotein
pxpB	5-oxoprolinase subunit PxpB
HHA24_01940	VOC family protein
HHA24_01945	LysR family transcriptional regulator
serA	phosphoglycerate dehydrogenase
HHA24_01955	DUF411 domain-containing protein
HHA24_01960	copper resistance protein B
HHA24_01965	copper resistance system multicopper oxidase
HHA24_01970	cupredoxin family protein
HHA24_01975	heavy metal sensor histidine kinase
HHA24_01980	heavy metal response regulator transcriptionfactor
phoR	phosphate regulon sensor histidine kinase PhoR
phoB	phosphate regulon transcriptional regulatorPhoB
ubiE	bifunctional demethylmenaquinonemethyltransferase/2-methoxy-6-polyprenyl-1,4-benzoquinolmethylase UbiE
HHA24_02005	acyl carrier protein
HHA24_02010	ketoacyl-ACP synthase III
HHA24_02015	SDR family oxidoreductase
HHA24_02020	SDR family oxidoreductase
HHA24_02025	Rieske 2Fe-2S domain-containing protein
HHA24_02030	hypothetical protein
HHA24_02040	ABC transporter ATP-binding protein
HHA24_02045	acyl carrier protein
HHA24_02050	ketoacyl-ACP synthase III
HHA24_02055	hypothetical protein
HHA24_02060	SDR family oxidoreductase
HHA24_02065	glycosyl transferase
HHA24_02070	Rieske 2Fe-2S domain-containing protein
HHA24_02075	Rieske 2Fe-2S domain-containing protein
HHA24_02080	acyltransferase
HHA24_02085	sugar transferase
HHA24_02090	DegT/DnrJ/EryC1/StrS aminotransferase familyprotein
HHA24_02095	hypothetical protein
ubiB	UbiB
HHA24_02115	TolC family outer membrane protein
HHA24_02120	protein-L-isoaspartate O-methyltransferase
thiD	bifunctional hydroxymethylpyrimidinekinase/phosphomethylpyrimidine kinase
HHA24_02130	thiazole synthase
metH	methionine synthase
HHA24_02150	class I SAM-dependent methyltransferase
HHA24_02155	helix-turn-helix domain-containing protein
HHA24_02160	efflux transporter outer membrane subunit
HHA24_02165	efflux RND transporter permease subunit
HHA24_02170	efflux RND transporter periplasmic adaptorsubunit
HHA24_02175	TetR family transcriptional regulator
mutY	A/G-specific adenine glycosylase
cheD	CheD
HHA24_02195	FtsX-like permease family protein
HHA24_02200	ATP-binding cassette domain-containing protein
HHA24_02225	tripartite tricarboxylate transporter substratebinding protein
HHA24_02230	hypothetical protein
glpK	GlpK
HHA24_02245	DUF3460 family protein
HHA24_02250	segregation/condensation protein A
HHA24_02255	pantoate--beta-alanine ligase
HHA24_02265	hypothetical protein
HHA24_02270	prepilin peptidase
HHA24_02275	dephospho-CoA kinase
zapD	ZapD
HHA24_02285	MdtA/MuxA family multidrug efflux RNDtransporter periplasmic adaptor subunit
HHA24_02290	MdtB/MuxB family multidrug efflux RNDtransporter permease subunit
HHA24_02295	multidrug efflux RND transporter permeasesubunit
HHA24_02300	efflux transporter outer membrane subunit
HHA24_02310	Nudix family hydrolase
HHA24_02315	ATP-binding protein
argJ	ArgJ
HHA24_02325	hypothetical protein
HHA24_02365	SpoIIE family protein phosphatase
HHA24_02370	hypothetical protein
HHA24_02375	DUF1987 domain-containing protein
HHA24_02380	GGDEF domain-containing protein
HHA24_02420	DUF342 domain-containing protein
hemL	glutamate-1-semialdehyde 2,1-aminomutase
HHA24_02430	thiamine phosphate synthase
HHA24_02435	hydroxymethylpyrimidine/phosphomethylpyrimidinekinase
HHA24_02440	rubredoxin
HHA24_02445	YqgE/AlgH family protein
ruvX	RuvX
HHA24_02455	aspartate carbamoyltransferase
HHA24_02460	amidohydrolase family protein
HHA24_02470	symmetrical bis(5'-nucleosyl)-tetraphosphatase
lptG	LptG
mtgA	monofunctional biosynthetic peptidoglycantransglycosylase
aroE	shikimate dehydrogenase
HHA24_02490	energy transducer TonB
HHA24_02500	alpha/beta fold hydrolase
mpl	UDP-N-acetylmuramate:L-alanyl-gamma-D-glutamyl-meso-diaminopimelate ligase
HHA24_02510	TlpA family protein disulfide reductase
aroQ	type II 3-dehydroquinate dehydratase
HHA24_02520	acetyl-CoA carboxylase biotin carboxyl carrierprotein
accC	acetyl-CoA carboxylase biotin carboxylasesubunit
prmA	50S ribosomal protein L11 methyltransferase
HHA24_02535	DUF3426 domain-containing protein
HHA24_02540	carbohydrate kinase family protein
HHA24_02545	glycine zipper 2TM domain-containing protein
HHA24_02570	YggT family protein
HHA24_02580	ribonucleotide-diphosphate reductase subunitbeta
HHA24_02585	ribonucleoside-diphosphate reductase subunitalpha
HHA24_02595	Lrp/AsnC family transcriptional regulator
HHA24_02600	hypothetical protein
HHA24_02605	MFS transporter
HHA24_02610	glutamate--tRNA ligase
HHA24_02615	GNAT family N-acetyltransferase
HHA24_02665	helix-turn-helix transcriptional regulator
HHA24_02685	carboxylesterase
HHA24_02690	ribosome-associated protein
pmbA	PmbA
dctP	DctP
HHA24_02720	N-acetyl-gamma-glutamyl-phosphate reductase
erpA	ErpA
HHA24_02735	anhydro-N-acetylmuramic acid kinase
HHA24_02740	peptidoglycan DD-metalloendopeptidase familyprotein
HHA24_02745	tyrosine--tRNA ligase
HHA24_02750	YbhB/YbcL family Raf kinase inhibitor-likeprotein
HHA24_02755	serine hydroxymethyltransferase
nrdR	NrdR
HHA24_02765	helix-turn-helix domain-containing protein
HHA24_02770	isochorismatase family protein
ribD	RibD
HHA24_02780	riboflavin synthase
HHA24_02800	helix-turn-helix transcriptional regulator
HHA24_02805	MFS transporter
HHA24_02810	tripartite tricarboxylate transporter substratebinding protein
HHA24_02815	muconate cycloisomerase
HHA24_02820	LysR family transcriptional regulator
HHA24_02830	Rieske 2Fe-2S domain-containing protein
HHA24_02835	SnoaL-like domain-containing protein
HHA24_02850	alcohol dehydrogenase catalyticdomain-containing protein
HHA24_02855	3-carboxyethylcatechol 2,3-dioxygenase
mhpD	2-keto-4-pentenoate hydratase
HHA24_02865	acetaldehyde dehydrogenase (acetylating)
dmpG	4-hydroxy-2-oxovalerate aldolase
HHA24_02875	alpha/beta fold hydrolase
HHA24_02880	helix-turn-helix domain-containing protein
HHA24_02885	GNAT family N-acetyltransferase
HHA24_02895	multidrug/biocide efflux PACE transporter
HHA24_02900	LysR family transcriptional regulator
HHA24_02905	GntR family transcriptional regulator
HHA24_02910	tripartite tricarboxylate transporter substratebinding protein
HHA24_02915	fumarylacetoacetate hydrolase family protein
HHA24_02920	RidA family protein
HHA24_02940	ribose-phosphate pyrophosphokinase
HHA24_02950	succinylglutamate desuccinylase
HHA24_02955	ANTAR domain-containing protein
cobA	uroporphyrinogen-III C-methyltransferase
HHA24_02965	bifunctional protein-serine/threoninekinase/phosphatase
HHA24_02970	formate/nitrite transporter family protein
nirD	NirD
nirB	nitrite reductase large subunit
HHA24_02985	universal stress protein
HHA24_02995	hypothetical protein
nudC	NAD(+) diphosphatase
HHA24_03005	LysE family translocator
HHA24_03010	PQQ-binding-like beta-propeller repeat protein
HHA24_03015	helix-turn-helix transcriptional regulator
HHA24_03020	DNA-binding response regulator
HHA24_03030	hypothetical protein
HHA24_03035	carboxylating nicotinate-nucleotidediphosphorylase
HHA24_03040	tripartite tricarboxylate transporter substratebinding protein
HHA24_03045	tellurite resistance TerB family protein
fabI	enoyl-ACP reductase FabI
gloB	hydroxyacylglutathione hydrolase
HHA24_03065	methyltransferase domain-containing protein
rnhA	ribonuclease HI
HHA24_03075	efflux RND transporter periplasmic adaptorsubunit
HHA24_03080	efflux RND transporter permease subunit
dnaQ	DNA polymerase III subunit epsilon
HHA24_03095	HlyD family efflux transporter periplasmicadaptor subunit
HHA24_03120	GNAT family N-acetyltransferase
HHA24_03125	glycosyltransferase family 2 protein
HHA24_03130	glycosyltransferase family 39 protein
HHA24_03135	GtrA family protein
HHA24_03140	ChbG/HpnK family deacetylase
HHA24_03145	alpha/beta fold hydrolase
HHA24_03150	LysE family translocator
HHA24_03155	DMT family transporter
HHA24_03160	PLP-dependent aminotransferase family protein
HHA24_03165	TIGR01244 family phosphatase
fusA	elongation factor G
HHA24_03185	Lrp/AsnC family transcriptional regulator
HHA24_03195	YbaK/EbsC family protein
ybgF	YbgF
pal	Pal
tolB	TolB
HHA24_03235	proline--tRNA ligase
HHA24_03240	RNA pyrophosphohydrolase
HHA24_03245	response regulator
HHA24_03250	sensor histidine kinase
HHA24_03255	tripartite tricarboxylate transporter TctBfamily protein
HHA24_03265	IclR family transcriptional regulator
HHA24_03270	enoyl-CoA hydratase/isomerase family protein
HHA24_03275	CoA transferase
HHA24_03280	LysR family transcriptional regulator
HHA24_03285	FMN-dependent NADH-azoreductase
HHA24_03290	NAD(P)-dependent oxidoreductase
HHA24_03295	SDR family NAD(P)-dependent oxidoreductase
HHA24_03300	TetR/AcrR family transcriptional regulator
HHA24_03305	tripartite tricarboxylate transporter permease
HHA24_03310	tripartite tricarboxylate transporter TctBfamily protein
HHA24_03315	hypothetical protein
HHA24_03320	ZapA
HHA24_03330	SIMPL domain-containing protein
HHA24_03335	prolipoprotein diacylglyceryl transferase
HHA24_03340	c-type cytochrome
msrA	MsrA
HHA24_03355	Lrp/AsnC family transcriptional regulator
HHA24_03385	hypothetical protein
HHA24_03390	DNA topoisomerase III
HHA24_03395	amidohydrolase
pyrC	dihydroorotase
HHA24_03405	ATP-binding cassette domain-containing protein
mraZ	MraZ
rsmH	16S rRNA (cytosine(1402)-N(4))-methyltransferaseRsmH
ftsL	cell division protein FtsL
HHA24_03430	penicillin-binding protein 2
murF	MurF
HHA24_03440	phospho-N-acetylmuramoyl-pentapeptide-transferase
HHA24_03445	UDP-N-acetylmuramoyl-L-alanine--D-glutamateligase
ftsW	FtsW
murG	undecaprenyldiphospho-muramoylpentapeptidebeta-N-acetylglucosaminyltransferase
HHA24_03460	UDP-N-acetylmuramate--L-alanine ligase
HHA24_03465	D-alanine--D-alanine ligase
HHA24_03470	FtsQ-type POTRA domain-containing protein
ftsA	FtsA
ftsZ	FtsZ
HHA24_03485	UDP-3-O-acyl-N-acetylglucosamine deacetylase
HHA24_03490	hypothetical protein
HHA24_03495	FliK
HHA24_03500	M23 family metallopeptidase
secA	SecA
HHA24_03510	VOC family protein
HHA24_03515	DUF1993 domain-containing protein
HHA24_03520	tripartite tricarboxylate transporter substratebinding protein
HHA24_03530	Lrp/AsnC family transcriptional regulator
HHA24_03535	gamma-glutamylcyclotransferase
pagP	PagP
mgtE	magnesium transporter
HHA24_03550	acyl-CoA thioesterase
HHA24_03555	YeiH family putative sulfate export transporter
HHA24_03560	LysR family transcriptional regulator
HHA24_03565	amidohydrolase
HHA24_03575	inositol monophosphatase
mnmC	MnmC
HHA24_03585	glycoside hydrolase family 31 protein
HHA24_03590	ATP-binding cassette domain-containing protein
HHA24_03595	ABC transporter permease
HHA24_03600	MetQ/NlpA family ABC transportersubstrate-binding protein
HHA24_03610	SDR family NAD(P)-dependent oxidoreductase
HHA24_03615	LTA synthase family protein
HHA24_03620	ABC transporter permease
HHA24_03625	sugar transporter
HHA24_03630	ABC transporter permease
HHA24_03635	ABC transporter ATP-binding protein
HHA24_03640	glycosyltransferase
HHA24_03645	glycosyltransferase family 2 protein
gmd	GDP-mannose 4,6-dehydratase
HHA24_03655	GDP-L-fucose synthase
HHA24_03660	DegT/DnrJ/EryC1/StrS family aminotransferase
HHA24_03665	GDP-mannose mannosyl hydrolase
HHA24_03670	mannose-1-phosphateguanylyltransferase/mannose-6-phosphate isomerase
HHA24_03675	hypothetical protein
HHA24_03680	transposase family protein
HHA24_03690	DUF1153 domain-containing protein
HHA24_03720	SDR family NAD(P)-dependent oxidoreductase
HHA24_03725	formimidoylglutamate deiminase
HHA24_03730	HutD family protein
HHA24_03735	sulfite exporter TauE/SafE family protein
HHA24_03740	helix-turn-helix domain-containing protein
HHA24_03745	iron transport sensor protein
HHA24_03755	DNA-3-methyladenine glycosylase I
HHA24_03760	AsmA family protein
HHA24_03770	IS3 family transposase
HHA24_03780	helix-turn-helix domain-containing protein
HHA24_03785	ABC transporter substrate-binding protein
HHA24_03790	branched-chain amino acid ABC transporterpermease
HHA24_03795	branched-chain amino acid ABC transporterpermease
HHA24_03800	ATP-binding cassette domain-containing protein
HHA24_03805	ATP-binding cassette domain-containing protein
HHA24_03810	carbon-nitrogen hydrolase family protein
HHA24_03815	hypothetical protein
HHA24_03825	LysR family transcriptional regulator
HHA24_03830	bifunctional metallophosphatase/5'-nucleotidase
HHA24_03835	oxidoreductase
HHA24_03845	2-isopropylmalate synthase
HHA24_03850	helix-turn-helix transcriptional regulator
HHA24_03855	NADP(H)-dependent aldo-keto reductase
HHA24_03860	hypothetical protein
HHA24_03880	nucleotidyltransferase family protein
HHA24_03885	phosphotransferase
HHA24_03890	LptD
HHA24_03895	SurA
rsmA	RsmA
HHA24_03905	thioesterase family protein
HHA24_03910	glycerate kinase
pyk	pyruvate kinase
HHA24_03920	spore maturation protein
HHA24_03930	peptide deformylase
gloA	lactoylglutathione lyase
HHA24_03940	tripartite tricarboxylate transporter substratebinding protein
tcuB	TcuB
tcuA	TcuA
HHA24_03955	LysR family transcriptional regulator
HHA24_03960	M48 family metallopeptidase
HHA24_03985	crotonase/enoyl-CoA hydratase family protein
HHA24_03990	fumarate hydratase
HHA24_03995	itaconyl-CoA hydratase
HHA24_04000	CoA transferase
HHA24_04005	CoA ester lyase
HHA24_04010	DedA family protein
HHA24_04015	PhoX family phosphatase
HHA24_04020	2-amino-4-hydroxy-6-hydroxymethyldihydropteridine diphosphokinase
pcnB	PcnB
hda	DnaA regulatory inactivator Hda
purM	phosphoribosylformylglycinamidine cyclo-ligase
miaA	MiaA
mutL	MutL
HHA24_04055	hypothetical protein
HHA24_04060	filamentous hemagglutinin N-terminaldomain-containing protein
tsaE	TsaE
fumC	class II fumarate hydratase
HHA24_04085	BugE
HHA24_04090	LysR family transcriptional regulator
ggt	gamma-glutamyltransferase
HHA24_04100	ShlB/FhaC/HecB family hemolysinsecretion/activation protein
HHA24_04105	filamentous hemagglutinin N-terminaldomain-containing protein
purU	formyltetrahydrofolate deformylase
HHA24_04115	NAD(P)/FAD-dependent oxidoreductase
HHA24_04120	flavin reductase family protein
pdxH	pyridoxamine 5'-phosphate oxidase
HHA24_04130	gamma-glutamylcyclotransferase
HHA24_04135	MFS transporter
HHA24_04155	tRNA threonylcarbamoyladenosine dehydratase
HHA24_04160	amino acid permease
HHA24_04165	alanyl-tRNA editing protein
HHA24_04170	AraC family transcriptional regulator
HHA24_04180	aminotransferase
uvrA	UvrA
HHA24_04195	IclR family transcriptional regulator
HHA24_04200	bifunctional 4-hydroxy-2-oxoglutaratealdolase/2-dehydro-3-deoxy-phosphogluconate aldolase
HHA24_04205	sugar kinase
HHA24_04210	TRAP transporter large permease subunit
HHA24_04220	IclR family transcriptional regulator
HHA24_04250	META and DUF4377 domain-containing protein
HHA24_04255	glycosyltransferase family protein
dctP	DctP
HHA24_04265	hypothetical protein
HHA24_04270	ArsC
HHA24_04275	tartrate dehydrogenase
HHA24_04280	LysR family transcriptional regulator
HHA24_04295	MmgE/PrpD family protein
HHA24_04300	tripartite tricarboxylate transporter substratebinding protein
HHA24_04320	CoA transferase
HHA24_04325	hybrid sensor histidine kinase/responseregulator
HHA24_04330	ABC transporter ATP-binding protein
HHA24_04335	ABC transporter ATP-binding protein
HHA24_04340	branched-chain amino acid ABC transporterpermease
HHA24_04345	branched-chain amino acid ABC transporterpermease
HHA24_04350	ABC transporter substrate-binding protein
HHA24_04355	response regulator transcription factor
HHA24_04360	sensor histidine kinase
HHA24_04365	filamentous hemagglutinin N-terminaldomain-containing protein
HHA24_04370	ShlB/FhaC/HecB family hemolysinsecretion/activation protein
HHA24_04375	efflux RND transporter periplasmic adaptorsubunit
mexI	MexW/MexI family multidrug efflux RNDtransporter permease subunit
HHA24_04385	TolC family protein
HHA24_04390	transcriptional regulator
HHA24_04395	aminotransferase class I/II-fold pyridoxalphosphate-dependent enzyme
HHA24_04400	cation-translocating P-type ATPase
HHA24_04405	c-type cytochrome
HHA24_04410	c-type cytochrome
HHA24_04415	c-type cytochrome
HHA24_04420	hypothetical protein
HHA24_04425	response regulator
HHA24_04435	winged helix-turn-helix transcriptionalregulator
HHA24_04440	tripartite tricarboxylate transporter substratebinding protein
HHA24_04445	CoA transferase
HHA24_04450	CoA ester lyase
HHA24_04455	LysR family transcriptional regulator
HHA24_04460	2,4'-dihydroxyacetophenone dioxygenase familyprotein
HHA24_04465	tripartite tricarboxylate transporter substratebinding protein
HHA24_04470	glucose 1-dehydrogenase
HHA24_04490	tripartite tricarboxylate transporter substratebinding protein
HHA24_04495	mandelate racemase/muconate lactonizing enzymefamily protein
HHA24_04500	LysR family transcriptional regulator
HHA24_04505	LysR family transcriptional regulator
HHA24_04510	indolepyruvate ferredoxin oxidoreductase subunitalpha
HHA24_04515	indolepyruvate oxidoreductase subunit betafamily protein
HHA24_04520	ABC transporter substrate-binding protein
HHA24_04525	branched-chain amino acid ABC transporterpermease
HHA24_04530	branched-chain amino acid ABC transporterpermease
HHA24_04535	ABC transporter ATP-binding protein
HHA24_04540	ABC transporter ATP-binding protein
HHA24_04550	LLM class flavin-dependent oxidoreductase
HHA24_04555	ABC transporter ATP-binding protein
HHA24_04560	ABC transporter permease
HHA24_04565	ABC transporter permease
HHA24_04570	ABC transporter substrate-binding protein
HHA24_04575	amidohydrolase family protein
HHA24_04580	FadR family transcriptional regulator
HHA24_04585	fumarylacetoacetate hydrolase family protein
HHA24_04590	alpha/beta fold hydrolase
HHA24_04595	amidohydrolase family protein
HHA24_04600	thiamine pyrophosphate-dependent dehydrogenaseE1 component subunit alpha
HHA24_04635	AMP-binding protein
HHA24_04645	branched-chain amino acid ABC transporterpermease
HHA24_04650	branched-chain amino acid ABC transporterpermease
HHA24_04655	SDR family oxidoreductase
HHA24_04675	MarR family transcriptional regulator
HHA24_04680	EthD family reductase
HHA24_04685	TetR/AcrR family transcriptional regulator
HHA24_04690	tripartite tricarboxylate transporter substratebinding protein
HHA24_04700	enoyl-CoA hydratase
HHA24_04705	CoA transferase
HHA24_04710	LysR family transcriptional regulator
HHA24_04715	tripartite tricarboxylate transporter substratebinding protein
HHA24_04720	HD domain-containing protein
HHA24_04725	amidase
HHA24_04730	tripartite tricarboxylate transporter substratebinding protein
gcvA	GcvA
HHA24_04740	LLM class flavin-dependent oxidoreductase
HHA24_04745	alpha/beta hydrolase
HHA24_04750	response regulator transcription factor
HHA24_04770	DUF4880 domain-containing protein
HHA24_04775	sigma-70 family RNA polymerase sigma factor
HHA24_04795	hypothetical protein
HHA24_04800	autotransporter domain-containing protein
HHA24_04805	nitroreductase family protein
yghU	glutathione-dependent disulfide-bondoxidoreductase
HHA24_04815	alpha/beta hydrolase
HHA24_04820	polyamine ABC transporter substrate-bindingprotein
HHA24_04825	LysR family transcriptional regulator
HHA24_04830	FAD-binding oxidoreductase
HHA24_04835	(2Fe-2S)-binding protein
HHA24_04840	FAD-dependent oxidoreductase
HHA24_04845	FAD-binding oxidoreductase
HHA24_04850	ABC transporter permease
HHA24_04855	ABC transporter permease
HHA24_04860	ABC transporter ATP-binding protein
HHA24_04865	ATP-binding cassette domain-containing protein
HHA24_04870	AraC family transcriptional regulator
HHA24_04875	SDR family oxidoreductase
HHA24_04880	hypothetical protein
HHA24_04900	MarR family transcriptional regulator
HHA24_04905	multidrug effflux MFS transporter
HHA24_04910	branched-chain amino acid aminotransferase
HHA24_04915	DUF1360 domain-containing protein
HHA24_04920	Rrf2 family transcriptional regulator
HHA24_04925	HPP family protein
HHA24_04930	flavin reductase family protein
HHA24_04935	IS481 family transposase
HHA24_04945	hypothetical protein
HHA24_04975	DUF1090 domain-containing protein
HHA24_04980	FUSC family protein
HHA24_04985	MarR family transcriptional regulator
HHA24_04990	ABC transporter ATP-binding protein
HHA24_04995	diguanylate cyclase
HHA24_05000	linear amide C-N hydrolase
HHA24_05010	LysR family transcriptional regulator
HHA24_05015	tripartite tricarboxylate transporter substratebinding protein
HHA24_05020	hypothetical protein
HHA24_05030	tripartite tricarboxylate transporter substratebinding protein
HHA24_05035	class II aldolase/adducin family protein
HHA24_05040	VOC family protein
HHA24_05050	CoA transferase
HHA24_05055	FadR family transcriptional regulator
HHA24_05060	enoyl-CoA hydratase
HHA24_05065	tripartite tricarboxylate transporter substratebinding protein
HHA24_05070	amidohydrolase family protein
HHA24_05075	LysR family transcriptional regulator
HHA24_05080	4-oxalomesaconate tautomerase
HHA24_05085	amidohydrolase
HHA24_05090	4-carboxy-4-hydroxy-2-oxoadipatealdolase/oxaloacetate decarboxylase
HHA24_05095	tripartite tricarboxylate transporter substratebinding protein
HHA24_05100	cation:dicarboxylase symporter familytransporter
HHA24_05105	NAD(P)-dependent oxidoreductase
eno	phosphopyruvate hydratase
HHA24_05115	LysR family transcriptional regulator
HHA24_05120	MFS transporter
HHA24_05125	LysR family transcriptional regulator
HHA24_05130	hypothetical protein
HHA24_05135	GNAT family N-acetyltransferase
HHA24_05140	lactate dehydrogenase
HHA24_05145	GNAT family N-acetyltransferase
HHA24_05155	STAS domain-containing protein
HHA24_05160	MFS transporter
HHA24_05165	LysR family transcriptional regulator
argC	N-acetyl-gamma-glutamyl-phosphate reductase
HHA24_05195	TIGR03862 family flavoprotein
HHA24_05210	metallophosphoesterase
HHA24_05215	DUF2007 domain-containing protein
HHA24_05230	GntP family permease
HHA24_05235	glutathione S-transferase
HHA24_05240	nitronate monooxygenase
HHA24_05245	LysR family transcriptional regulator
HHA24_05250	adenosine deaminase
HHA24_05260	hypothetical protein
HHA24_05265	LysR family transcriptional regulator
HHA24_05280	ABC transporter substrate-binding protein
HHA24_05285	gamma-glutamyltransferase family protein
HHA24_05290	hypothetical protein
HHA24_05295	MarR family transcriptional regulator
HHA24_05300	hypothetical protein
HHA24_05375	DUF2968 domain-containing protein
HHA24_05380	DUF1178 family protein
HHA24_05385	porin
earP	EarP
HHA24_05400	DUF2863 family protein
HHA24_05405	dioxygenase
acnA	AcnA
HHA24_05415	hypothetical protein
acnB	bifunctional aconitate hydratase2/2-methylisocitrate dehydratase
HHA24_05455	SDR family oxidoreductase
HHA24_05460	helix-turn-helix domain-containing protein
HHA24_05465	mechanosensitive ion channel family protein
HHA24_05470	LysR family transcriptional regulator
HHA24_05480	LysR family transcriptional regulator
HHA24_05520	DUF1153 domain-containing protein
HHA24_05525	hypothetical protein
HHA24_05530	TolC family protein
HHA24_05535	ATP-binding cassette domain-containing protein
HHA24_05540	HlyD family efflux transporter periplasmicadaptor subunit
HHA24_05545	hypothetical protein
HHA24_05560	GNAT family N-acetyltransferase
HHA24_05580	hypothetical protein
HHA24_05585	leucine--tRNA ligase
HHA24_05590	MFS transporter
HHA24_05600	DNA-binding protein
HHA24_05605	STAS domain-containing protein
HHA24_05610	ABC transporter substrate-binding protein
HHA24_05625	multidrug effflux MFS transporter
HHA24_05655	acetyl-CoA C-acyltransferase family protein
HHA24_05665	toxin
HHA24_05670	TIGR00730 family Rossman fold protein
polA	DNA polymerase I
HHA24_05710	ZIP family metal transporter
HHA24_05715	dienelactone hydrolase family protein
HHA24_05720	HAD family phosphatase
HHA24_05725	Na/Pi cotransporter family protein
HHA24_05730	L-serine ammonia-lyase
HHA24_05735	QueH
glnE	bifunctional [glutamate--ammonialigase]-adenylyl-L-tyrosinephosphorylase/[glutamate--ammonia-ligase]adenylyltransferase
HHA24_05745	TIGR02099 family protein
trxA	TrxA
HHA24_05780	TRAP transporter fused permease subunit
HHA24_05790	aspartate aminotransferase family protein
HHA24_05795	MurR/RpiR family transcriptional regulator
HHA24_05800	MarR family transcriptional regulator
ectA	diaminobutyrate acetyltransferase
ectB	diaminobutyrate--2-oxoglutarate transaminase
HHA24_05815	ectoine synthase
thpD	ectoine hydroxylase
HHA24_05825	MOSC domain-containing protein
sugE	SugE
HHA24_05845	D-amino acid dehydrogenase
HHA24_05850	extracellular solute-binding protein
HHA24_05855	TrbG/VirB9 family P-type conjugative transferprotein
HHA24_05860	hypothetical protein
pilO2	type 4b pilus protein PilO2
HHA24_05870	pilus assembly protein
tadA	TadA
HHA24_05880	pilus assembly protein
HHA24_05885	prepilin-type N-terminal cleavage/methylationdomain-containing protein
HHA24_05890	type II secretion system protein
alaS	alanine--tRNA ligase
HHA24_05900	sulfurtransferase TusA family protein
HHA24_05925	valine--tRNA ligase
HHA24_05940	helix-turn-helix domain-containing protein
bamB	BamB
hfq	Hfq
hflK	HflK
hflC	protease modulator HflC
HHA24_06005	phosphoribosyltransferase
rpoD	RpoD
HHA24_06035	autotransporter outer membrane beta-barreldomain-containing protein
HHA24_06045	hypothetical protein
HHA24_06050	LexA family transcriptional regulator
HHA24_06060	helix-turn-helix transcriptional regulator
HHA24_06065	hypothetical protein
HHA24_06070	potassium transporter
HHA24_06080	HD domain-containing protein
HHA24_06095	LysE family translocator
HHA24_06100	autotransporter outer membrane beta-barreldomain-containing protein
HHA24_06105	hypothetical protein
HHA24_06110	methyl-accepting chemotaxis protein
HHA24_06115	IS3 family transposase
HHA24_06120	methyl-accepting chemotaxis protein
HHA24_06125	CheW
HHA24_06130	CheR
HHA24_06135	CheW
HHA24_06140	hybrid sensor histidine kinase/responseregulator
HHA24_06145	chemotaxis response regulator protein-glutamatemethylesterase
HHA24_06155	flagellar brake protein
HHA24_06160	ABC transporter substrate-binding protein
HHA24_06165	acyl-CoA--6-aminopenicillanic acidacyltransferase
HHA24_06170	GntR family transcriptional regulator
HHA24_06175	ABC transporter substrate-binding protein
HHA24_06180	SelT/SelW/SelH family protein
HHA24_06185	helix-turn-helix transcriptional regulator
HHA24_06190	LysR family transcriptional regulator
HHA24_06195	amino acid synthesis family protein
HHA24_06200	tripartite tricarboxylate transporter substratebinding protein
HHA24_06205	NAD(P)-dependent oxidoreductase
HHA24_06210	LysR family transcriptional regulator
HHA24_06215	diacylglycerol kinase
HHA24_06220	metallophosphoesterase
HHA24_06225	phosphatase PAP2 family protein
HHA24_06230	NAD(P)-dependent oxidoreductase
HHA24_06235	PaaI family thioesterase
HHA24_06240	TetR/AcrR family transcriptional regulator
HHA24_06245	porin
HHA24_06250	NADH-quinone oxidoreductase subunit A
HHA24_06255	NADH-quinone oxidoreductase subunit B
HHA24_06260	NADH-quinone oxidoreductase subunit C
HHA24_06265	NADH-quinone oxidoreductase subunit D
nuoE	NADH-quinone oxidoreductase subunit NuoE
nuoF	NADH-quinone oxidoreductase subunit NuoF
HHA24_06280	NADH-quinone oxidoreductase subunit G
nuoH	NADH-quinone oxidoreductase subunit NuoH
nuoI	NADH-quinone oxidoreductase subunit NuoI
HHA24_06295	NADH-quinone oxidoreductase subunit J
nuoK	NADH-quinone oxidoreductase subunit NuoK
nuoL	NADH-quinone oxidoreductase subunit L
HHA24_06310	NADH-quinone oxidoreductase subunit M
nuoN	NADH-quinone oxidoreductase subunit NuoN
serB	SerB
mfd	transcription-repair coupling factor
HHA24_06335	2-C-methyl-D-erythritol 4-phosphatecytidylyltransferase
HHA24_06340	2-C-methyl-D-erythritol 2,4-cyclodiphosphatesynthase
HHA24_06350	peroxiredoxin
HHA24_06355	envZ
ompR	OmpR
HHA24_06365	RimI
HHA24_06370	uracil-DNA glycosylase
lplT	lysophospholipid transporter LplT
smc	SMC
HHA24_06385	hypothetical protein
ligA	LigA
HHA24_06410	helix-turn-helix transcriptional regulator
HHA24_06415	GstA
HHA24_06420	peptidylprolyl isomerase
HHA24_06425	BolA family transcriptional regulator
HHA24_06430	septation protein A
msrB	MsrB
HHA24_06440	ABC transporter ATP-binding protein
HHA24_06445	EcfT
HHA24_06450	BioY
HHA24_06460	branched-chain amino acid ABC transporterpermease
HHA24_06465	branched-chain amino acid ABC transporterATP-binding protein/permease
HHA24_06470	ABC transporter ATP-binding protein
HHA24_06475	phospholipase C, phosphocholine-specific
phaZ	polyhydroxyalkanoate depolymerase
HHA24_06530	ferredoxin--NADP reductase
HHA24_06535	ferredoxin family protein
pncB	nicotinate phosphoribosyltransferase
HHA24_06545	RidA family protein
HHA24_06550	flavodoxin family protein
HHA24_06555	zinc-dependent peptidase
HHA24_06560	bifunctional (p)ppGppsynthetase/guanosine-3',5'-bis(diphosphate)3'-pyrophosphohydrolase
argE	acetylornithine deacetylase
trpB	tryptophan synthase subunit beta
HHA24_06580	tryptophan synthase subunit alpha
HHA24_06585	acetyl-CoA carboxylase carboxyltransferasesubunit beta
HHA24_06590	acyloxyacyl hydrolase
HHA24_06595	Rne/Rng family ribonuclease
HHA24_06600	RluA family pseudouridine synthase
HHA24_06605	HAD family hydrolase
msrP	MsrP
msrQ	MsrQ
HHA24_06620	N-acetylmuramoyl-L-alanine amidase
HHA24_06625	SAM-dependent methyltransferase
maf	Maf
acpP	acyl carrier protein
fabF	beta-ketoacyl-ACP synthase II
HHA24_06680	sigma-E factor negative regulatory protein
HHA24_06685	siderophore-interacting protein
HHA24_06690	DegQ family serine endoprotease
lepA	elongation factor 4
rnc	ribonuclease III
era	GTPase Era
HHA24_06725	hypothetical protein
HHA24_06730	DNA polymerase III subunit chi
HHA24_06735	leucyl aminopeptidase
lptF	LptF
HHA24_06745	LysR family transcriptional regulator
HHA24_06760	CysB family HTH-type transcriptional regulator
HHA24_06770	C40 family peptidase
HHA24_06780	hypothetical protein
HHA24_06785	MFS transporter
acs	acetate--CoA ligase
HHA24_06795	EamA family transporter
ltaE	low-specificity L-threonine aldolase
HHA24_06805	antibiotic biosynthesis monooxygenase
HHA24_06810	NAD-dependent epimerase/dehydratase familyprotein
HHA24_06815	electron transfer flavoprotein-ubiquinoneoxidoreductase
HHA24_06820	acyl-CoA thioesterase
HHA24_06825	CoA transferase subunit A
HHA24_06830	CoA transferase subunit B
HHA24_06880	CTP synthase
eno	phosphopyruvate hydratase
ftsB	cell division protein FtsB
hslO	HslO
HHA24_06925	RDD family protein
HHA24_06930	hypothetical protein
HHA24_06935	methyltransferase
HHA24_06940	CopD family protein
prpB	methylisocitrate lyase
HHA24_06960	malate dehydrogenase
HHA24_06965	GntR family transcriptional regulator
sdhC	succinate dehydrogenase, cytochrome b556subunit
sdhD	succinate dehydrogenase, hydrophobic membraneanchor protein
HHA24_06980	succinate dehydrogenase flavoprotein subunit
HHA24_06985	succinate dehydrogenase iron-sulfur subunit
HHA24_06990	succinate dehydrogenase assembly factor 2
HHA24_06995	citrate synthase
HHA24_07010	putative 2-aminoethylphosphonate ABC transporterpermease subunit
HHA24_07015	phosphonoacetaldehyde hydrolase
HHA24_07020	putative 2-aminoethylphosphonate ABC transportersubstrate-binding protein
HHA24_07025	TIGR03364 family FAD-dependent oxidoreductase
HHA24_07035	AraC family transcriptional regulator
HHA24_07040	DUF2214 family protein
HHA24_07045	Fe2+-dependent dioxygenase
mdeB	alpha-ketoglutarate dehydrogenase
HHA24_07065	oligopeptide transporter, OPT family
HHA24_07070	2-oxoglutarate dehydrogenase E1 component
odhB	2-oxoglutarate dehydrogenase complexdihydrolipoyllysine-residue succinyltransferase
lpdA	dihydrolipoyl dehydrogenase
HHA24_07105	tryptophan--tRNA ligase
HHA24_07115	ATP-dependent DNA helicase
HHA24_07120	LysR family transcriptional regulator
HHA24_07135	acyl-CoA--6-aminopenicillanic acidacyltransferase
HHA24_07140	polysaccharide deacetylase family protein
HHA24_07145	polysaccharide deacetylase family protein
HHA24_07150	BamD
phaC	class I poly(R)-hydroxyalkanoic acid synthase
phaR	PhaR
HHA24_07200	PhzF family phenazine biosynthesis protein
HHA24_07220	cytochrome b
cphA	cyanophycin synthetase
cphA	cyanophycin synthetase
HHA24_07235	ABC transporter ATP-binding protein
HHA24_07240	DUF1854 domain-containing protein
HHA24_07245	N-acetyltransferase
HHA24_07250	ferritin-like domain-containing protein
HHA24_07255	lytic murein transglycosylase
HHA24_07260	DUF937 domain-containing protein
HHA24_07270	diguanylate cyclase
HHA24_07280	hypothetical protein
HHA24_07285	SDR family oxidoreductase
HHA24_07290	DedA family protein
HHA24_07305	Crp/Fnr family transcriptional regulator
HHA24_07310	tripartite tricarboxylate transporter substratebinding protein
HHA24_07315	alpha/beta fold hydrolase
HHA24_07320	SDR family oxidoreductase
HHA24_07330	MFS transporter
gph	phosphoglycolate phosphatase
ubiG	UbiG
HHA24_07345	OmpA family protein
gyrA	DNA gyrase subunit A
serC	3-phosphoserine/phosphohydroxythreoninetransaminase
HHA24_07380	(d)CMP kinase
HHA24_07395	LapA family protein
lapB	LapB
rfaE1	D-glycero-beta-D-manno-heptose-7-phosphatekinase
rfaD	ADP-glyceromanno-heptose 6-epimerase
HHA24_07415	hypothetical protein
cysM	CysM
mltB	lytic murein transglycosylase B
HHA24_07430	histone deacetylase family protein
HHA24_07435	electron transfer flavoprotein subunit beta/FixAfamily protein
HHA24_07440	electron transfer flavoprotein subunit alpha
HHA24_07460	sulfate ABC transporter substrate-bindingprotein
HHA24_07495	PA0069 family radical SAM protein
HHA24_07500	hypothetical protein
HHA24_07520	hydroxypyruvate isomerase family protein
rsgA	ribosome small subunit-dependent GTPase A
HHA24_07530	M48 family metallopeptidase
orn	oligoribonuclease
HHA24_07545	hypothetical protein
HHA24_07550	LysR family transcriptional regulator
HHA24_07555	NAD(P)H-hydrate epimerase
paaX	PaaX
paaN	PaaN
paaB	2-(1,2-epoxy-1,2-dihydrophenyl)acetyl-CoAisomerase
paaI	PaaI
paaF	phenylacetate--CoA ligase
HHA24_07610	zinc ribbon domain-containing protein
urtE	UrtE
urtD	UrtD
urtC	UrtC
urtB	UrtB
urtA	urea ABC transporter substrate-binding protein
HHA24_07645	response regulator
HHA24_07650	response regulator transcription factor
ggt	gamma-glutamyltransferase
HHA24_07660	tripartite tricarboxylate transporter substratebinding protein
HHA24_07665	GntR family transcriptional regulator
HHA24_07675	TRAP transporter small permease
HHA24_07685	FtsX-like permease family protein
HHA24_07690	group II truncated hemoglobin
HHA24_07695	3-deoxy-D-manno-octulosonic acid kinase
HHA24_07700	polyamine ABC transporter substrate-bindingprotein
potA	polyamine ABC transporter ATP-binding protein
HHA24_07710	ABC transporter permease subunit
HHA24_07715	ABC transporter permease subunit
HHA24_07720	arsenate reductase
HHA24_07725	DNA-3-methyladenine glycosylase
HHA24_07730	hypothetical protein
rmuC	RmuC
rpiA	RpiA
phoU	PhoU
HHA24_07755	oxidative damage protection protein
argA	amino-acid N-acetyltransferase
lpxO	LpxO
dnaE	DNA polymerase III subunit alpha
HHA24_07780	glycosyltransferase family 4 protein
HHA24_07785	polysaccharide deacetylase family protein
HHA24_07790	glycosyltransferase family 2 protein
HHA24_07795	glycosyltransferase family 4 protein
HHA24_07800	polysaccharide deacetylase family protein
HHA24_07805	glycosyltransferase family 4 protein
HHA24_07810	YkgJ family cysteine cluster protein
HHA24_07820	heptosyltransferase
msbA	MsbA
HHA24_07835	autotransporter outer membrane beta-barreldomain-containing protein
rng	ribonuclease G
HHA24_07870	LysR family transcriptional regulator
HHA24_07885	methyltransferase domain-containing protein
HHA24_07890	HD domain-containing protein
HHA24_07895	TetR/AcrR family transcriptional regulator
HHA24_07905	transcriptional regulator
HHA24_07910	threo-3-hydroxy-L-aspartate ammonia-lyase
HHA24_07915	sigma-54-dependent Fis family transcriptionalregulator
HHA24_07920	sensor histidine kinase
rsfS	ribosome silencing factor
purD	phosphoribosylamine--glycine ligase
HHA24_07960	YebC/PmpR family DNA-binding transcriptionalregulator
HHA24_07965	DUF853 family protein
HHA24_07970	hypothetical protein
HHA24_07975	aspartate aminotransferase family protein
HHA24_07980	glyoxylate/hydroxypyruvate reductase A
HHA24_07985	aldehyde dehydrogenase
HHA24_07990	DMT family transporter
HHA24_07995	Zn-dependent hydrolase
HHA24_08000	histone deacetylase family protein
HHA24_08005	cupin domain-containing protein
gabT	4-aminobutyrate--2-oxoglutarate transaminase
HHA24_08015	ABC transporter ATP-binding protein
HHA24_08020	ABC transporter permease
HHA24_08030	ABC transporter substrate-binding protein
HHA24_08035	PLP-dependent aminotransferase family protein
HHA24_08040	tartrate dehydrogenase
HHA24_08060	MarR family transcriptional regulator
HHA24_08070	DMT family transporter
HHA24_08075	quinone oxidoreductase
htpX	HtpX
HHA24_08090	sulfurtransferase
HHA24_08095	HD domain-containing protein
HHA24_08100	aromatic ring-hydroxylating dioxygenase subunitalpha
HHA24_08105	acyltransferase family protein
HHA24_08110	tripartite tricarboxylate transporter substratebinding protein
HHA24_08115	IclR family transcriptional regulator
HHA24_08120	exodeoxyribonuclease VII small subunit
dxs	1-deoxy-D-xylulose-5-phosphate synthase
HHA24_08165	replicative DNA helicase
HHA24_08170	bile acid:sodium symporter
pdxA	PdxA
HHA24_08180	PhoH family protein
HHA24_08185	peroxiredoxin
HHA24_08190	Xcc1710-like domain-containing protein
HHA24_08210	YgdI/YgdR family lipoprotein
HHA24_08215	class 1 fructose-bisphosphatase
pepN	aminopeptidase N
HHA24_08225	DUF4136 domain-containing protein
HHA24_08230	H-NS histone family protein
tldD	TldD
HHA24_08245	FAD-binding protein
HHA24_08250	FAD-binding protein
HHA24_08280	N-formylglutamate amidohydrolase
HHA24_08285	BugE
gcvA	GcvA
mnmA	MnmA
HHA24_08300	sulfite exporter TauE/SafE family protein
purB	adenylosuccinate lyase
HHA24_08315	cytochrome c
HHA24_08330	DUF3053 family protein
HHA24_08335	AI-2E family transporter
HHA24_08340	nicotinamidase
speG	spermidine N1-acetyltransferase
HHA24_08350	IS3 family transposase
HHA24_08355	IS481 family transposase
HHA24_08370	GGDEF domain-containing protein
HHA24_08375	gas vesicle protein
HHA24_08380	DUF1232 domain-containing protein
HHA24_08400	hypothetical protein
cls	cardiolipin synthase
HHA24_08410	FMN-binding glutamate synthase family protein
HHA24_08415	YeeE/YedE family protein
HHA24_08420	arsenic transporter
HHA24_08430	GNAT family N-acetyltransferase
HHA24_08445	DTW domain-containing protein
rnr	ribonuclease R
rlmB	RlmB
HHA24_08465	cystathionine gamma-synthase family protein
HHA24_08470	HU family DNA-binding protein
HHA24_08495	response regulator transcription factor
HHA24_08505	potassium transporter Kup
HHA24_08510	FkbM family methyltransferase
argG	argininosuccinate synthase
argF	ornithine carbamoyltransferase
HHA24_08525	aspartate aminotransferase family protein
HHA24_08535	2-hydroxyacid dehydrogenase
HHA24_08545	dihydrodipicolinate synthase family protein
HHA24_08550	FadR family transcriptional regulator
HHA24_08555	Ldh family oxidoreductase
HHA24_08560	dihydroxy-acid dehydratase
HHA24_08565	tripartite tricarboxylate transporter substratebinding protein
garL	2-dehydro-3-deoxyglucarate aldolase
HHA24_08605	3-hydroxyacyl-CoA dehydrogenase
adk	adenylate kinase
kdsB	3-deoxy-manno-octulosonate cytidylyltransferase
HHA24_08620	Trm112 family protein
HHA24_08625	tetraacyldisaccharide 4'-kinase
HHA24_08630	biopolymer transporter ExbD
HHA24_08635	MotA/TolQ/ExbB proton channel family protein
HHA24_08645	superoxide dismutase [Fe]
pcaF	3-oxoadipyl-CoA thiolase
HHA24_08660	DUF192 domain-containing protein
clpS	ClpS
HHA24_08675	alpha-2-macroglobulin family protein
pbpC	penicillin-binding protein 1C
clpA	ClpA
HHA24_08690	paraquat-inducible protein A
HHA24_08695	MCE family protein
HHA24_08700	PqiC
HHA24_08710	branched-chain amino acid ABC transportersubstrate-binding protein
HHA24_08715	branched-chain amino acid ABC transporterpermease
HHA24_08720	ABC transporter ATP-binding protein
HHA24_08725	ABC transporter ATP-binding protein
HHA24_08730	ABC transporter ATP-binding protein
HHA24_08740	TetR/AcrR family transcriptional regulator
amt	ammonium transporter
HHA24_08750	P-II family nitrogen regulator
HHA24_08755	accessory factor UbiK family protein
HHA24_08760	YifB family Mg chelatase-like AAA ATPase
HHA24_08790	MerR family transcriptional regulator
HHA24_08800	hypothetical protein
HHA24_08825	N-acetyltransferase
HHA24_08830	hypothetical protein
HHA24_08835	hypothetical protein
HHA24_08840	low affinity iron permease family protein
HHA24_08845	Lrp/AsnC family transcriptional regulator
HHA24_08865	hypothetical protein
HHA24_08870	hypothetical protein
HHA24_08875	N-acylglucosamine 2-epimerase
HHA24_08880	hypothetical protein
HHA24_08885	hypothetical protein
HHA24_08890	Rieske 2Fe-2S domain-containing protein
HHA24_08920	serine/threonine protein phosphatase
HHA24_08925	PBP1A family penicillin-binding protein
HHA24_08930	S9 family peptidase
HHA24_08935	hypothetical protein
dinB	DNA polymerase IV
hmpA	NO-inducible flavohemoprotein
HHA24_08960	Rrf2 family transcriptional regulator
HHA24_08965	D-amino acid dehydrogenase
HHA24_08970	3-keto-5-aminohexanoate cleavage protein
HHA24_08975	NAD-binding protein
HHA24_08980	LysR family transcriptional regulator
HHA24_08985	GntR family transcriptional regulator
HHA24_08990	dihydroxy-acid dehydratase
HHA24_09005	hypothetical protein
HHA24_09010	DMT family transporter
HHA24_09015	AraC family transcriptional regulator
xth	exodeoxyribonuclease III
HHA24_09035	GntR family transcriptional regulator
HHA24_09040	amidase
HHA24_09045	CoA transferase
HHA24_09050	enoyl-CoA hydratase
HHA24_09055	ABC transporter substrate-binding protein
HHA24_09060	ABC transporter permease
HHA24_09065	ABC transporter ATP-binding protein
HHA24_09070	polysaccharide deacetylase family protein
HHA24_09075	alpha/beta hydrolase
HHA24_09080	M48 family metalloprotease
HHA24_09085	heavy metal translocating P-type ATPase
cadR	Cd(II)/Pb(II)-responsive transcriptionalregulator
HHA24_09095	nitroreductase
argH	argininosuccinate lyase
HHA24_09105	mechanosensitive ion channel
HHA24_09110	NAD+ synthase
HHA24_09115	P-II family nitrogen regulator
HHA24_09120	S8 family serine peptidase
HHA24_09125	LysR family transcriptional regulator
ggt	gamma-glutamyltransferase
HHA24_09135	ABC transporter substrate-binding protein
HHA24_09160	LysE family translocator
HHA24_09170	chorismate lyase
HHA24_09175	pseudouridine synthase
HHA24_09180	LysR family transcriptional regulator
HHA24_09210	SCO family protein
HHA24_09215	methyltransferase domain-containing protein
HHA24_09220	M3 family metallopeptidase
folD	FolD
HHA24_09230	response regulator transcription factor
HHA24_09235	PAS domain S-box protein
aceF	dihydrolipoyllysine-residue acetyltransferase
lpdA	dihydrolipoyl dehydrogenase
HHA24_09255	putative motility protein
HHA24_09260	methyltransferase domain-containing protein
HHA24_09270	FliA
flhD	FlhD
flhC	FlhC
motA	MotA
motB	MotB
HHA24_09295	response regulator
cheA	CheA
cheW	CheW
HHA24_09310	HAMP domain-containing protein
HHA24_09315	CheR
HHA24_09320	chemotaxis response regulator protein-glutamatemethylesterase
cheY	CheY
cheZ	CheZ
HHA24_09335	chemotaxis protein
flhB	FlhB
flhA	FlhA
flhF	FlhF
HHA24_09355	FlgN
flgM	FlgM
flgA	FlgA
flgB	FlgB
flgC	FlgC
flgD	FlgD
flgE	FlgE
HHA24_09390	FlgF
flgG	FlgG
HHA24_09400	FlgH
HHA24_09405	FlgI
flgJ	FlgJ
flgK	FlgK
flgL	FlgL
HHA24_09425	HAMP domain-containing protein
HHA24_09430	HAMP domain-containing protein
HHA24_09435	hypothetical protein
HHA24_09440	HAMP domain-containing protein
HHA24_09445	PAS domain-containing protein
fliR	FliR
fliQ	FliQ
fliP	FliP
fliO	FliO
fliN	FliN
fliM	FliM
fliL	FliL
HHA24_09485	FliK
fliJ	FliJ
fliI	FliI
fliH	FliH
fliG	FliG
fliF	FliF
fliE	FliE
HHA24_09520	hypothetical protein
HHA24_09525	FlhB
HHA24_09530	FliK
HHA24_09535	FliT
fliS	FliS
fliD	FliD
HHA24_09550	FlaG
HHA24_09555	IclR family transcriptional regulator
folC	bifunctional tetrahydrofolatesynthase/dihydrofolate synthase
HHA24_09585	SPOR domain-containing protein
HHA24_09590	CvpA family protein
purF	amidophosphoribosyltransferase
HHA24_09600	disulfide bond formation protein B
HHA24_09605	NAAT family transporter
HHA24_09610	[protein-PII] uridylyltransferase
map	type I methionyl aminopeptidase
frr	ribosome recycling factor
uppS	di-trans,poly-cis-decaprenylcistransferase
HHA24_09645	phosphatidate cytidylyltransferase
HHA24_09650	1-deoxy-D-xylulose-5-phosphate reductoisomerase
rseP	RIP metalloprotease RseP
bamA	BamA
HHA24_09665	OmpH family outer membrane protein
lpxD	UDP-3-O-(3-hydroxymyristoyl)glucosamineN-acyltransferase
fabZ	3-hydroxyacyl-ACP dehydratase FabZ
lpxA	acyl-ACP--UDP-N-acetylglucosamineO-acyltransferase
lpxB	lipid-A-disaccharide synthase
rnhB	ribonuclease HII
HHA24_09695	RNA methyltransferase
HHA24_09700	hypothetical protein
HHA24_09705	kinase/pyrophosphorylase
ppsA	phosphoenolpyruvate synthase
HHA24_09715	NfeD family protein
HHA24_09720	paraslipin
HHA24_09725	GGDEF domain-containing protein
smpB	SmpB
HHA24_09735	type II toxin-antitoxin system RatA familytoxin
HHA24_09740	RnfH family protein
HHA24_09745	acyl-CoA dehydrogenase
HHA24_09750	enoyl-CoA hydratase/isomerase family protein
HHA24_09760	VIT family protein
HHA24_09765	YgfZ
mltG	MltG
HHA24_09775	dTMP kinase
holB	DNA polymerase III subunit delta
HHA24_09785	TatD family hydrolase
HHA24_09790	ankyrin repeat domain-containing protein
HHA24_09795	IclR family transcriptional regulator
HHA24_09800	transporter substrate-binding domain-containingprotein
HHA24_09805	amino acid ABC transporter permease
HHA24_09810	amino acid ABC transporter ATP-binding protein
HHA24_09815	formimidoylglutamase
HHA24_09820	LysR family transcriptional regulator
HHA24_09825	cupin domain-containing protein
HHA24_09830	carboxymuconolactone decarboxylase familyprotein
HHA24_09840	Glu/Leu/Phe/Val dehydrogenase
HHA24_09855	winged helix-turn-helix transcriptionalregulator
HHA24_09860	polyketide cyclase
HHA24_09865	ATP-dependent Clp protease proteolytic subunit
HHA24_09870	DUF3298 domain-containing protein
HHA24_09875	lipoate--protein ligase family protein
HHA24_09880	biotin--protein ligase
HHA24_09885	GNAT family N-acetyltransferase
HHA24_09890	DMT family transporter
HHA24_09895	Lrp/AsnC family transcriptional regulator
HHA24_09900	glutathione peroxidase
HHA24_09905	DUF1501 domain-containing protein
HHA24_09910	DUF1800 domain-containing protein
HHA24_09915	tetratricopeptide repeat protein
HHA24_09925	CoA transferase
arsC	arsenate reductase (glutaredoxin)
HHA24_09935	NirD/YgiW/YdeI family stress tolerance protein
HHA24_09950	BcpO-related WXXGXW repeat protein
HHA24_09955	PLP-dependent aminotransferase family protein
HHA24_09960	GNAT family N-acetyltransferase
HHA24_09965	FMN-dependent NADH-azoreductase
HHA24_09970	carboxymuconolactone decarboxylase familyprotein
HHA24_09975	DoxX
HHA24_09980	YafY family transcriptional regulator
HHA24_09985	drug:proton antiporter
HHA24_10005	ABC-2 transporter permease
rbbA	RbbA
HHA24_10015	HlyD family efflux transporter periplasmicadaptor subunit
HHA24_10020	efflux transporter outer membrane subunit
HHA24_10025	alpha/beta fold hydrolase
HHA24_10030	TetR/AcrR family transcriptional regulator
HHA24_10035	copper-translocating P-type ATPase
HHA24_10060	VRR-NUC domain-containing protein
HHA24_10065	ATP-dependent DNA helicase
HHA24_10075	DUF445 family protein
HHA24_10080	hypothetical protein
HHA24_10095	cytochrome c
HHA24_10100	D-2-hydroxyacid dehydrogenase
HHA24_10105	tripartite tricarboxylate transporter substratebinding protein
HHA24_10110	class II aldolase/adducin family protein
HHA24_10115	LysR family transcriptional regulator
HHA24_10120	transketolase
HHA24_10125	transketolase
HHA24_10130	aminotransferase class III-fold pyridoxalphosphate-dependent enzyme
HHA24_10135	GntR family transcriptional regulator
HHA24_10150	ABC transporter permease
HHA24_10155	ABC transporter permease
HHA24_10160	ABC transporter ATP-binding protein
HHA24_10165	ATP-binding cassette domain-containing protein
HHA24_10170	hypothetical protein
HHA24_10175	hypothetical protein
HHA24_10180	tripartite tricarboxylate transporter substratebinding protein
HHA24_10185	LysR family transcriptional regulator
HHA24_10190	pyruvate decarboxylase
HHA24_10195	DHA2 family efflux MFS transporter permeasesubunit
HHA24_10200	LysR family transcriptional regulator
HHA24_10220	acyl-CoA synthetase
HHA24_10225	IclR family transcriptional regulator
HHA24_10230	PaaI family thioesterase
HHA24_10235	MFS transporter
HHA24_10245	BON domain-containing protein
HHA24_10255	aspartate aminotransferase family protein
HHA24_10260	GntR family transcriptional regulator
HHA24_10265	IclR family transcriptional regulator
HHA24_10270	enoyl-CoA hydratase
HHA24_10275	acetate--CoA ligase family protein
HHA24_10280	tripartite tricarboxylate transporter substratebinding protein
HHA24_10285	acyl-CoA dehydrogenase
HHA24_10290	acyl-CoA dehydrogenase
HHA24_10295	hypothetical protein
HHA24_10310	sterol desaturase family protein
HHA24_10335	ATP-binding cassette domain-containing protein
HHA24_10340	branched-chain amino acid ABC transporterpermease
HHA24_10345	branched-chain amino acid ABC transporterpermease
HHA24_10350	deaminated glutathione amidase
HHA24_10355	SlyX family protein
HHA24_10360	YunC family protein
HHA24_10370	GNAT family N-acetyltransferase
HHA24_10380	site-specific integrase
HHA24_10390	helix-turn-helix domain-containing protein
HHA24_10395	SDR family oxidoreductase
HHA24_10400	helix-turn-helix domain-containing protein
HHA24_10410	3-phosphoglycerate dehydrogenase
HHA24_10415	EAL domain-containing protein
HHA24_10420	transporter
HHA24_10425	autotransporter outer membrane beta-barreldomain-containing protein
HHA24_10435	DUF2809 domain-containing protein
HHA24_10440	tripartite tricarboxylate transporter substratebinding protein
HHA24_10445	3-hydroxybenzoate 6-monooxygenase
maiA	maleylacetoacetate isomerase
HHA24_10455	fumarylacetoacetate hydrolase family protein
gtdA	gentisate 1,2-dioxygenase
HHA24_10465	LysR family transcriptional regulator
HHA24_10480	hypothetical protein
HHA24_10485	glutathione S-transferase
HHA24_10490	LacI family transcriptional regulator
leuD	3-isopropylmalate dehydratase small subunit
HHA24_10500	3-isopropylmalate dehydratase large subunit
HHA24_10505	tripartite tricarboxylate transporter substratebinding protein
HHA24_10510	mandelate racemase
HHA24_10515	2-dehydropantoate 2-reductase
ugpC	UgpC
HHA24_10525	ribonuclease activity regulator RraA
HHA24_10530	aldo/keto reductase
HHA24_10535	carbohydrate ABC transporter permease
HHA24_10550	GntR family transcriptional regulator
HHA24_10555	transporter substrate-binding domain-containingprotein
HHA24_10560	amino acid ABC transporter permease
HHA24_10565	amino acid ABC transporter permease
HHA24_10570	amino acid ABC transporter ATP-binding protein
HHA24_10575	M20 family metallo-hydrolase
HHA24_10580	urea carboxylase-associated family protein
HHA24_10585	cupin domain-containing protein
speB	agmatinase
acnA	AcnA
prpB	methylisocitrate lyase
prpR	PrpR
HHA24_10615	tripartite tricarboxylate transporter substratebinding protein
HHA24_10620	amidohydrolase family protein
HHA24_10625	LysR family transcriptional regulator
HHA24_10630	GntR family transcriptional regulator
HHA24_10635	ABC transporter ATP-binding protein
HHA24_10640	ATP-binding cassette domain-containing protein
HHA24_10645	branched-chain amino acid ABC transporterpermease
HHA24_10650	branched-chain amino acid ABC transporterpermease
pruA	L-glutamate gamma-semialdehyde dehydrogenase
rcnA	RcnA
HHA24_10670	metal-sensing transcriptional repressor
HHA24_10675	chromate resistance protein
chrA	chromate efflux transporter
HHA24_10685	FCD domain-containing protein
HHA24_10690	CoA transferase
HHA24_10695	enoyl-CoA hydratase
HHA24_10700	ABC transporter ATP-binding protein
HHA24_10705	iron ABC transporter permease
HHA24_10710	extracellular solute-binding protein
HHA24_10715	SDR family oxidoreductase
HHA24_10720	hypothetical protein
HHA24_10725	hypothetical protein
HHA24_10730	hypothetical protein
HHA24_10740	FadR family transcriptional regulator
HHA24_10785	GMC family oxidoreductase
HHA24_10795	EEP domain-containing protein
HHA24_10805	UPF0104 family protein
HHA24_10820	alpha/beta fold hydrolase
HHA24_10825	nicotinamide-nucleotide amidohydrolase familyprotein
HHA24_10830	DUF421 domain-containing protein
HHA24_10835	mechanosensitive ion channel family protein
treS	maltose alpha-D-glucosyltransferase
glgB	GlgB
glgX	glycogen debranching protein GlgX
treZ	malto-oligosyltrehalose trehalohydrolase
malQ	4-alpha-glucanotransferase
treY	malto-oligosyltrehalose synthase
HHA24_10880	DUF3309 domain-containing protein
HHA24_10885	DNA topoisomerase IB
HHA24_10920	glycosyltransferase family 2 protein
HHA24_10925	PIG-L family deacetylase
HHA24_10935	SDR family oxidoreductase
HHA24_10940	glycosyltransferase family 4 protein
HHA24_10945	glycosyltransferase family 9 protein
HHA24_10955	carbamoyltransferase
HHA24_10960	glycosyl transferase
HHA24_11000	diguanylate cyclase
HHA24_11025	LysR family transcriptional regulator
HHA24_11030	MHS family MFS transporter
HHA24_11035	ArgE/DapE family deacylase
HHA24_11040	hypothetical protein
HHA24_11045	ABC transporter substrate-binding protein
HHA24_11050	ABC transporter permease
HHA24_11060	ABC transporter ATP-binding protein
HHA24_11070	hypothetical protein
HHA24_11080	ABC transporter permease
HHA24_11095	amidohydrolase family protein
HHA24_11100	alpha/beta hydrolase
HHA24_11105	RidA family protein
HHA24_11110	GntR family transcriptional regulator
HHA24_11115	GntR family transcriptional regulator
hydA	dihydropyrimidinase
HHA24_11140	ABC transporter permease
HHA24_11150	NADPH:quinone reductase
HHA24_11155	fumarylacetoacetate hydrolase family protein
HHA24_11160	SnoaL-like domain-containing protein
HHA24_11165	alpha-hydroxy-acid oxidizing protein
HHA24_11170	tripartite tricarboxylate transporter substratebinding protein
HHA24_11175	TauD/TfdA family dioxygenase
HHA24_11180	iron-containing alcohol dehydrogenase
HHA24_11185	LysR family transcriptional regulator
HHA24_11190	enoyl-CoA hydratase
HHA24_11195	tripartite tricarboxylate transporter substratebinding protein
HHA24_11200	CoA transferase
HHA24_11205	tripartite tricarboxylate transporter substratebinding protein
HHA24_11210	salicylate 1-monooxygenase
HHA24_11215	PaaI family thioesterase
HHA24_11220	3-hydroxyacyl-CoA dehydrogenase
HHA24_11225	acetyl-CoA C-acetyltransferase
HHA24_11230	acyl-CoA dehydrogenase
HHA24_11235	AMP-binding protein
HHA24_11240	CoA transferase
HHA24_11245	TetR/AcrR family transcriptional regulator
HHA24_11250	substrate-binding domain-containing protein
HHA24_11255	amidase
HHA24_11260	MFS transporter
HHA24_11265	alpha/beta fold hydrolase
HHA24_11270	dihydrodipicolinate synthase family protein
HHA24_11275	ABC transporter substrate-binding protein
HHA24_11280	branched-chain amino acid ABC transporterpermease
HHA24_11285	branched-chain amino acid ABC transporterpermease
HHA24_11290	ABC transporter ATP-binding protein
HHA24_11295	ABC transporter ATP-binding protein
HHA24_11300	AMP-binding protein
HHA24_11305	hypothetical protein
HHA24_11310	alpha/beta hydrolase
HHA24_11315	GntR family transcriptional regulator
HHA24_11320	enoyl-CoA hydratase/isomerase family protein
HHA24_11325	DUF2243 domain-containing protein
HHA24_11340	LLM class flavin-dependent oxidoreductase
HHA24_11345	ABC transporter substrate-binding protein
HHA24_11350	branched-chain amino acid ABC transporterpermease
HHA24_11355	branched-chain amino acid ABC transporterpermease
HHA24_11360	ABC transporter ATP-binding protein
HHA24_11365	ABC transporter ATP-binding protein
HHA24_11380	helix-turn-helix transcriptional regulator
HHA24_11385	tRNA-binding protein
HHA24_11390	DUF3596 domain-containing protein
HHA24_11395	LD-carboxypeptidase
HHA24_11405	N-acetyltransferase
HHA24_11410	NADP-dependent isocitrate dehydrogenase
HHA24_11435	amino acid ABC transporter substrate-bindingprotein
HHA24_11455	DUF4148 domain-containing protein
HHA24_11465	ABC transporter ATP-binding protein
HHA24_11470	ABC transporter ATP-binding protein
HHA24_11475	ABC transporter permease
HHA24_11480	ABC transporter substrate-binding protein
HHA24_11485	cyclic diguanylate phosphodiesterase
HHA24_11490	hypothetical protein
HHA24_11505	TonB-dependent siderophore receptor
HHA24_11510	hypothetical protein
HHA24_11515	TerC family protein
HHA24_11535	bvgS
HHA24_11540	MFS transporter
HHA24_11560	FadR family transcriptional regulator
HHA24_11565	DctP family TRAP transporter solute-bindingsubunit
psd	phosphatidylserine decarboxylase
HHA24_11615	iron ABC transporter substrate-binding protein
HHA24_11620	RES family NAD+ phosphorylase
HHA24_11625	DUF2384 domain-containing protein
HHA24_11635	DUF423 domain-containing protein
HHA24_11640	PQQ-dependent sugar dehydrogenase
HHA24_11645	glutathione S-transferase family protein
HHA24_11650	glutathione S-transferase
HHA24_11655	aspartate/glutamate racemase family protein
HHA24_11660	ABC transporter ATP-binding protein
livG	LivG
HHA24_11670	LivM
livH	LivH
HHA24_11685	queuosine precursor transporter
HHA24_11690	pyrroline-5-carboxylate reductase
ugpB	UgpB
ugpA	UgpA
ugpE	UgpE
HHA24_11710	UgpC
tviB	TviB
HHA24_11730	CapA
HHA24_11735	capsular biosynthesis protein
HHA24_11740	glycosyltransferase
HHA24_11745	capsule biosynthesis protein
HHA24_11750	ABC transporter ATP-binding protein
HHA24_11755	ABC transporter permease
HHA24_11760	glycosyltransferase family 2 protein
HHA24_11765	glycosyltransferase
HHA24_11770	capsular biosynthesis protein
HHA24_11780	hypothetical protein
HHA24_11785	dehydrogenase
HHA24_11790	aldehyde dehydrogenase family protein
HHA24_11795	ABC transporter substrate-binding protein
HHA24_11800	ABC transporter permease
HHA24_11805	ABC transporter ATP-binding protein
HHA24_11810	glutathione S-transferase family protein
HHA24_11815	RidA family protein
HHA24_11820	hypothetical protein
HHA24_11825	cupin domain-containing protein
HHA24_11835	CoA-acylating methylmalonate-semialdehydedehydrogenase
HHA24_11840	LysR family transcriptional regulator
HHA24_11845	LysR family transcriptional regulator
recG	RecG
HHA24_11855	RidA family protein
HHA24_11860	chloride channel protein
HHA24_11865	ferredoxin--NADP reductase
HHA24_11885	pirin family protein
HHA24_11890	pirin family protein
HHA24_11895	LysR family transcriptional regulator
HHA24_11900	hypothetical protein
HHA24_11905	transporter substrate-binding domain-containingprotein
HHA24_11910	IS3 family transposase
HHA24_11915	HD domain-containing protein
ntrC	nitrogen regulation protein NR(I)
glnA	type I glutamate--ammonia ligase
HHA24_11935	oxygen-independent coproporphyrinogen IIIoxidase-like protein
rdgB	RdgB/HAM1 family non-canonical purine NTPpyrophosphatase
HHA24_11945	EAL domain-containing protein
HHA24_11950	HAMP domain-containing protein
HHA24_11955	LysR family transcriptional regulator
HHA24_11960	acyl-CoA/acyl-ACP dehydrogenase
HHA24_11965	MmgE/PrpD family protein
rph	ribonuclease PH
HHA24_11980	YicC family protein
HHA24_11990	chromosome partitioning protein ParB
HHA24_11995	AMP nucleosidase
HHA24_12000	C40 family peptidase
HHA24_12005	SDR family oxidoreductase
HHA24_12015	DNA-directed RNA polymerase subunit omega
HHA24_12020	bifunctional (p)ppGppsynthetase/guanosine-3',5'-bis(diphosphate)3'-pyrophosphohydrolase
HHA24_12070	TRAP transporter large permease subunit
HHA24_12075	filamentous hemagglutinin
HHA24_12080	type 1 fimbrial protein
HHA24_12085	fimbrial biogenesis outer membrane usherprotein
HHA24_12090	fimbria/pilus periplasmic chaperone
HHA24_12095	fimbrial protein
HHA24_12100	filamentous hemagglutinin N-terminaldomain-containing protein
HHA24_12105	DMT family transporter
HHA24_12110	ABC transporter ATP-binding protein
HHA24_12115	arylesterase
HHA24_12140	glutathione peroxidase
HHA24_12145	heavy-metal-associated domain-containingprotein
HHA24_12150	copper-translocating P-type ATPase
cueR	Cu(I)-responsive transcriptional regulator
HHA24_12165	hypothetical protein
HHA24_12170	periplasmic heavy metal sensor
HHA24_12175	3'-5' exonuclease
HHA24_12180	peptidoglycan DD-metalloendopeptidase familyprotein
HHA24_12185	protein-L-isoaspartate(D-aspartate)O-methyltransferase
surE	5'/3'-nucleotidase SurE
HHA24_12200	hypothetical protein
HHA24_12205	carboxymuconolactone decarboxylase familyprotein
HHA24_12210	tripartite tricarboxylate transporter substratebinding protein
HHA24_12215	amidohydrolase family protein
HHA24_12220	LysR family transcriptional regulator
tsaD	TsaD
HHA24_12230	NCS2 family permease
HHA24_12235	LLM class flavin-dependent oxidoreductase
HHA24_12240	thiol reductase thioredoxin
HHA24_12245	YigZ family protein
HHA24_12255	ABC transporter permease
HHA24_12270	LysR family transcriptional regulator
HHA24_12275	flavodoxin family protein
HHA24_12285	LD-carboxypeptidase
tadA	TadA
HHA24_12295	haloacid dehalogenase-like hydrolase
HHA24_12305	cation:proton antiporter
HHA24_12310	K+/H+ antiporter subunit F
HHA24_12315	Na+/H+ antiporter subunit E
HHA24_12320	monovalent cation/H+ antiporter subunit D
HHA24_12325	Na+/H+ antiporter subunit C
HHA24_12330	monovalent cation/H+ antiporter subunit A
HHA24_12335	BugE
HHA24_12340	AAA family ATPase
HHA24_12345	DNA repair exonuclease
HHA24_12350	D-amino acid dehydrogenase
HHA24_12355	winged helix-turn-helix transcriptionalregulator
HHA24_12360	DUF502 domain-containing protein
HHA24_12365	hypothetical protein
HHA24_12370	UDP-N-acetylglucosamine1-carboxyvinyltransferase
HHA24_12375	nucleotidyltransferase family protein
HHA24_12400	TetR/AcrR family transcriptional regulator
HHA24_12405	HlyD family efflux transporter periplasmicadaptor subunit
HHA24_12410	ABC transporter ATP-binding protein
HHA24_12415	ABC transporter permease
HHA24_12420	efflux transporter outer membrane subunit
HHA24_12425	YbaK/prolyl-tRNA synthetase associateddomain-containing protein
HHA24_12430	NRDE family protein
HHA24_12435	carboxypeptidase regulatory-likedomain-containing protein
HHA24_12440	hypothetical protein
HHA24_12445	CPBP family intramembrane metalloprotease
arfB	aminoacyl-tRNA hydrolase
HHA24_12455	tripartite tricarboxylate transporter substratebinding protein
HHA24_12460	class II aldolase/adducin family protein
HHA24_12465	D-2-hydroxyacid dehydrogenase
HHA24_12470	aldehyde dehydrogenase
HHA24_12475	NAD(P)-dependent oxidoreductase
HHA24_12480	helix-turn-helix domain-containing protein
queE	7-carboxy-7-deazaguanine synthase
HHA24_12495	MarR family transcriptional regulator
HHA24_12500	FUSC family protein
HHA24_12510	HlyD family secretion protein
ypfH	esterase
HHA24_12525	chemotaxis protein
imuA	ImuA
HHA24_12535	DNA polymerase Y family protein
HHA24_12540	error-prone DNA polymerase
HHA24_12545	DNA-deoxyinosine glycosylase
fetB	FetB
HHA24_12555	ATP-binding cassette domain-containing protein
HHA24_12560	phosphoenolpyruvate carboxykinase (GTP)
HHA24_12580	GNAT family N-acetyltransferase
HHA24_12585	PLP-dependent aminotransferase family protein
HHA24_12590	hypothetical protein
gorA	glutathione-disulfide reductase
HHA24_12605	LysE family translocator
HHA24_12610	LysE family translocator
HHA24_12615	3-deoxy-7-phosphoheptulonate synthase
HHA24_12620	hypothetical protein
HHA24_12625	hypothetical protein
HHA24_12635	VOC family protein
HHA24_12640	MFS transporter
HHA24_12645	GFA family protein
HHA24_12650	helix-turn-helix domain-containing protein
HHA24_12665	GNAT family N-acetyltransferase
HHA24_12675	hypothetical protein
HHA24_12680	ZIP family metal transporter
HHA24_12685	LysR family transcriptional regulator
HHA24_12690	MmgE/PrpD family protein
HHA24_12695	hypothetical protein
HHA24_12700	LysE family translocator
HHA24_12705	Lrp/AsnC family transcriptional regulator
HHA24_12710	helix-turn-helix transcriptional regulator
HHA24_12715	MFS transporter
HHA24_12720	phosphonopyruvate hydrolase
HHA24_12735	GNAT family N-acetyltransferase
HHA24_12740	PaaI family thioesterase
HHA24_12745	TetR/AcrR family transcriptional regulator
HHA24_12750	thiolase family protein
HHA24_12755	alpha/beta fold hydrolase
HHA24_12760	LysR family transcriptional regulator
HHA24_12765	MFS transporter
dkgB	DkgB
HHA24_12775	MFS transporter
HHA24_12780	superoxide dismutase
HHA24_12790	DUF4880 domain-containing protein
HHA24_12800	MFS transporter
HHA24_12805	LysR family transcriptional regulator
HHA24_12815	hypothetical protein
HHA24_12820	phospholipase C, phosphocholine-specific
HHA24_12825	DeoR/GlpR transcriptional regulator
HHA24_12830	iron-containing alcohol dehydrogenase
HHA24_12870	LysR family transcriptional regulator
HHA24_12875	helix-turn-helix domain-containing protein
HHA24_12880	methylated-DNA--[protein]-cysteineS-methyltransferase
HHA24_12885	PhzF family phenazine biosynthesis protein
HHA24_12890	tripartite tricarboxylate transporter substratebinding protein
HHA24_12900	GNAT family N-acetyltransferase
HHA24_12905	AAA family ATPase
HHA24_12910	DEAD/DEAH box helicase
HHA24_12915	DUF1837 domain-containing protein
HHA24_12920	XRE family transcriptional regulator
HHA24_12925	hypothetical protein
HHA24_12930	type II toxin-antitoxin system RelE/ParE familytoxin
HHA24_12935	ribbon-helix-helix protein, CopG family
HHA24_12940	hypothetical protein
HHA24_12945	recombinase family protein
HHA24_12950	hypothetical protein
HHA24_12955	AAA family ATPase
HHA24_12960	AlpA family phage regulatory protein
HHA24_12965	tyrosine-type recombinase/integrase
HHA24_12975	integrase arm-type DNA-binding domain-containingprotein
guaB	IMP dehydrogenase
HHA24_12990	DUF2239 family protein
HHA24_12995	PadR family transcriptional regulator
HHA24_13000	siderophore-interacting protein
HHA24_13005	LysR family transcriptional regulator
HHA24_13010	NAD(P)/FAD-dependent oxidoreductase
HHA24_13015	ABC transporter permease
HHA24_13020	ABC transporter permease
HHA24_13025	ABC transporter ATP-binding protein
HHA24_13030	ATP-binding cassette domain-containing protein
HHA24_13035	ABC transporter substrate-binding protein
HHA24_13040	palmitoyl-CoA hydrolase
HHA24_13045	CMD domain protein
HHA24_13050	peroxidase-related enzyme
HHA24_13065	DUF1415 domain-containing protein
HHA24_13070	M20/M25/M40 family metallo-hydrolase
purL	phosphoribosylformylglycinamidine synthase
HHA24_13080	TRAP transporter small permease
HHA24_13085	TRAP transporter large permease
greB	transcription elongation factor GreB
HHA24_13100	PHP domain-containing protein
HHA24_13105	alpha/beta hydrolase
HHA24_13110	DMT family transporter
HHA24_13130	TatD family hydrolase
lolD	LolD
HHA24_13145	hypothetical protein
recJ	RecJ
HHA24_13215	methylglyoxal synthase
iscX	IscX
fdx	ISC system 2Fe-2S type ferredoxin
hscB	HscB
iscA	IscA
iscU	IscU
HHA24_13255	IscS subfamily cysteine desulfurase
iscR	IscR
uvrB	UvrB
HHA24_13275	aspartate/tyrosine/aromatic aminotransferase
lexA	LexA
lon	endopeptidase La
clpX	ClpX
clpP	ClpP
HHA24_13300	trigger factor
HHA24_13305	TIGR00645 family protein
HHA24_13310	cold-shock protein
HHA24_13320	cold-shock protein
HHA24_13345	DUF4148 domain-containing protein
HHA24_13350	autotransporter outer membrane beta-barreldomain-containing protein
HHA24_13370	succinyldiaminopimelate transaminase
dapD	2,3,4,5-tetrahydropyridine-2,6-dicarboxylateN-succinyltransferase
HHA24_13395	UvrD-helicase domain-containing protein
HHA24_13400	acyl-CoA desaturase
HHA24_13405	hypothetical protein
HHA24_13410	RsmB/NOP family class I SAM-dependent RNAmethyltransferase
HHA24_13420	bifunctional riboflavin kinase/FAD synthetase
ileS	isoleucine--tRNA ligase
HHA24_13430	lipoprotein signal peptidase
coaBC	CoaBC
HHA24_13440	hypothetical protein
HHA24_13445	Lrp/AsnC family transcriptional regulator
pepE	dipeptidase PepE
HHA24_13455	metal-dependent hydrolase
HHA24_13460	DedA family protein
HHA24_13465	hypothetical protein
HHA24_13475	NADH:flavin oxidoreductase/NADH oxidase
HHA24_13480	amino acid ABC transporter ATP-binding protein
ehuD	ectoine/hydroxyectoine ABC transporter permeasesubunit EhuD
ehuC	ectoine/hydroxyectoine ABC transporter permeasesubunit EhuC
ehuB	ectoine/hydroxyectoine ABC transportersubstrate-binding protein EhuB
HHA24_13500	ABC transporter substrate-binding protein
HHA24_13505	ornithine cyclodeaminase family protein
ptsP	phosphoenolpyruvate--protein phosphotransferase
HHA24_13525	HPr family phosphocarrier protein
HHA24_13530	PTS mannose transporter subunit IIA
gshB	glutathione synthase
infC	translation initiation factor IF-3
thrS	threonine--tRNA ligase
HHA24_13550	response regulator transcription factor
hemN	oxygen-independent coproporphyrinogen IIIoxidase
HHA24_13560	hypothetical protein
HHA24_13565	helix-turn-helix transcriptional regulator
HHA24_13575	porin
HHA24_13580	PAS domain-containing protein
HHA24_13585	hypothetical protein
HHA24_13590	hypothetical protein
HHA24_13595	SOS response-associated peptidase
HHA24_13600	hypothetical protein
HHA24_13605	hypothetical protein
HHA24_13610	hypothetical protein
HHA24_13620	hypothetical protein
HHA24_13625	hypothetical protein
HHA24_13635	hypothetical protein
HHA24_13640	hypothetical protein
HHA24_13645	DUF2612 domain-containing protein
HHA24_13650	hypothetical protein
HHA24_13655	hypothetical protein
HHA24_13660	hypothetical protein
HHA24_13665	hypothetical protein
HHA24_13670	hypothetical protein
HHA24_13675	hypothetical protein
HHA24_13680	phage tail tape measure protein
HHA24_13690	DUF3277 family protein
HHA24_13700	hypothetical protein
HHA24_13705	hypothetical protein
HHA24_13715	DUF4054 domain-containing protein
HHA24_13735	DUF2213 domain-containing protein
HHA24_13740	minor capsid protein
HHA24_13745	DUF1073 domain-containing protein
terL	phage terminase large subunit
HHA24_13755	DUF2280 domain-containing protein
HHA24_13760	hypothetical protein
HHA24_13775	DNA adenine methylase
HHA24_13780	hypothetical protein
HHA24_13785	hypothetical protein
HHA24_13790	RusA family crossover junctionendodeoxyribonuclease
HHA24_13795	hypothetical protein
HHA24_13800	DUF1376 domain-containing protein
HHA24_13805	DNA adenine methylase
HHA24_13810	hypothetical protein
HHA24_13815	DNA cytosine methyltransferase
HHA24_13820	hypothetical protein
HHA24_13825	hypothetical protein
HHA24_13830	hypothetical protein
HHA24_13835	helix-turn-helix transcriptional regulator
HHA24_13840	hypothetical protein
HHA24_13845	hypothetical protein
HHA24_13850	hypothetical protein
HHA24_13865	hypothetical protein
HHA24_13870	PD-(D/E)XK nuclease family protein
HHA24_13875	hypothetical protein
HHA24_13880	cell division protein FtsK
HHA24_13885	AAA family ATPase
HHA24_13890	hypothetical protein
HHA24_13895	hypothetical protein
HHA24_13900	hypothetical protein
HHA24_13915	integrase arm-type DNA-binding domain-containingprotein
HHA24_13925	phosphoribosylanthranilate isomerase
HHA24_13930	ABC transporter substrate-binding protein
truA	tRNA pseudouridine(38-40) synthase TruA
HHA24_13940	hypothetical protein
asd	aspartate-semialdehyde dehydrogenase
leuB	3-isopropylmalate dehydrogenase
leuD	3-isopropylmalate dehydratase small subunit
leuC	3-isopropylmalate dehydratase large subunit
HHA24_13965	response regulator transcription factor
HHA24_13970	EAL domain-containing protein
HHA24_13975	M48 family metallopeptidase
aroC	chorismate synthase
HHA24_13985	EAL domain-containing protein
HHA24_13990	EAL domain-containing protein
HHA24_13995	response regulator transcription factor
HHA24_14000	YdiU family protein
[truncated: 1,377 more rows]

## Sheet: Supp Data 2c
Supplemental Data 2c. List of genes identified as growth phase dependent
Gene ID	Function
HHA24_00035	alpha-hydroxy-acid oxidizing protein
HHA24_00040	AraC family transcriptional regulator
HHA24_00065	tripartite tricarboxylate transporter substratebinding protein
HHA24_00070	molybdopterin-dependent oxidoreductase
HHA24_00075	CoA synthetase
HHA24_00080	CoA synthetase
HHA24_00085	CoA transferase
HHA24_00095	glutathione S-transferase
HHA24_00100	amidohydrolase family protein
HHA24_00105	ABC transporter permease
HHA24_00110	ABC transporter permease
HHA24_00115	ABC transporter ATP-binding protein
HHA24_00120	BMP family ABC transporter substrate-bindingprotein
HHA24_00180	SDR family oxidoreductase
HHA24_00195	ABC transporter permease
HHA24_00240	TAXI family TRAP transporter solute-bindingsubunit
HHA24_00245	DSD1 family PLP-dependent enzyme
HHA24_00255	DUF1653 domain-containing protein
HHA24_00335	DUF1840 domain-containing protein
HHA24_00340	hypothetical protein
HHA24_00345	carbohydrate ABC transporter permease
HHA24_00350	sugar ABC transporter permease
HHA24_00355	ABC transporter substrate-binding protein
HHA24_00360	ABC transporter ATP-binding protein
HHA24_00420	LysR family transcriptional regulator
HHA24_00440	peptide chain release factor 3
HHA24_00445	LysE family transporter
HHA24_00450	DEAD/DEAH box helicase
HHA24_00465	IS481 family transposase
HHA24_00470	ABC transporter ATP-binding protein
HHA24_00475	ABC transporter permease
HHA24_00480	ABC transporter permease
HHA24_00485	ABC transporter substrate-binding protein
HHA24_00510	EamA family transporter
HHA24_00525	NAD-dependent deacetylase
HHA24_00545	cytochrome c1
HHA24_00550	cytochrome bc complex cytochrome b subunit
petA	ubiquinol-cytochrome c reductase iron-sulfursubunit
mscL	large conductance mechanosensitive channelprotein MscL
hisH	imidazole glycerol phosphate synthase subunitHisH
HHA24_00625	histidinol-phosphate transaminase
hisD	histidinol dehydrogenase
HHA24_00635	ATP phosphoribosyltransferase
HHA24_00655	ABC transporter ATP-binding protein
HHA24_00685	OmpW family protein
HHA24_00700	hypothetical protein
coxB	cytochrome c oxidase subunit II
ctaD	cytochrome c oxidase subunit I
HHA24_00760	hypothetical protein
HHA24_00765	DUF2970 domain-containing protein
HHA24_00770	cytochrome c oxidase subunit 3
HHA24_00780	SURF1 family protein
HHA24_00785	hypothetical protein
HHA24_00925	MaoC family dehydratase
HHA24_00955	polysaccharide deacetylase
HHA24_00960	SDR family oxidoreductase
HHA24_00990	amino acid ABC transporter substrate-bindingprotein
HHA24_01005	IS481 family transposase
HHA24_01060	sulfurtransferase TusA family protein
HHA24_01065	sulfur reduction protein DsrE
HHA24_01070	hypothetical protein
HHA24_01075	5-methyltetrahydropteroyltriglutamate--homocysteine methyltransferase
HHA24_01085	YaiI/YqxD family protein
HHA24_01120	Hsp70 family protein
HHA24_01170	tripartite tricarboxylate transporter substratebinding protein
HHA24_01175	amidohydrolase
HHA24_01180	phosphoribosyltransferase
HHA24_01240	TonB-dependenthemoglobin/transferrin/lactoferrin family receptor
HHA24_01245	DUF4880 domain-containing protein
HHA24_01285	DUF1254 domain-containing protein
fdnG	formate dehydrogenase-N subunit alpha
fdxH	formate dehydrogenase subunit beta
HHA24_01300	formate dehydrogenase subunit gamma
HHA24_01345	SDR family oxidoreductase
adhP	AdhP
folB	dihydroneopterin aldolase
HHA24_01440	DUF1254 domain-containing protein
HHA24_01495	uroporphyrinogen decarboxylase
HHA24_01500	primosomal protein N'
HHA24_01505	UvrD-helicase domain-containing protein
HHA24_01515	alpha/beta hydrolase
HHA24_01520	ABC transporter ATP-binding protein
HHA24_01525	ABC transporter ATP-binding protein
HHA24_01530	ABC transporter permease
HHA24_01535	ABC transporter permease
HHA24_01540	succinylglutamate desuccinylase
HHA24_01595	cytochrome c5 family protein
HHA24_01605	DUF4105 domain-containing protein
HHA24_01610	DUF308 domain-containing protein
HHA24_01630	hypothetical protein
HHA24_01645	homoserine O-acetyltransferase
HHA24_01655	muropeptide transporter
HHA24_01665	universal stress protein
gdhA	NADP-specific glutamate dehydrogenase
mreC	MreC
mreD	MreD
mrdA	penicillin-binding protein 2
rodA	RodA
HHA24_01735	DASS family sodium-coupled anion symporter
HHA24_01805	c-type cytochrome
raiA	RaiA
ilvA	threonine ammonia-lyase, biosynthetic
HHA24_02000	Tim44 domain-containing protein
HHA24_02035	ABC transporter permease
HHA24_02105	ferritin-like domain-containing protein
rfaE2	D-glycero-beta-D-manno-heptose 1-phosphateadenylyltransferase
HHA24_02135	ABC transporter substrate-binding protein
HHA24_02140	TonB-dependent receptor
HHA24_02185	indolepyruvate ferredoxin oxidoreductase familyprotein
HHA24_02205	amino acid ABC transporter substrate-bindingprotein
HHA24_02210	amino acid ABC transporter permease
HHA24_02215	amino acid ABC transporter permease
HHA24_02220	amino acid ABC transporter ATP-binding protein
HHA24_02240	DHA2 family efflux MFS transporter permeasesubunit
HHA24_02260	helix-turn-helix transcriptional regulator
HHA24_02305	fimbrial protein
HHA24_02330	MarR family transcriptional regulator
HHA24_02335	alpha/beta hydrolase
HHA24_02340	ABC transporter substrate-binding protein
HHA24_02345	branched-chain amino acid ABC transporterpermease
HHA24_02350	branched-chain amino acid ABC transporterpermease
HHA24_02355	ABC transporter ATP-binding protein
HHA24_02360	ABC transporter ATP-binding protein
HHA24_02385	bifunctional salicylyl-CoA5-hydroxylase/oxidoreductase
HHA24_02390	SDR family oxidoreductase
HHA24_02395	enoyl-CoA hydratase family protein
HHA24_02400	acyl-CoA dehydrogenase
HHA24_02405	AMP-binding protein
HHA24_02410	acyl-CoA thioesterase
HHA24_02415	RidA family protein
HHA24_02465	1-acyl-sn-glycerol-3-phosphate acyltransferase
HHA24_02495	RNB domain-containing ribonuclease
HHA24_02550	acyl carrier protein
HHA24_02555	DltD
HHA24_02560	membrane-bound O-acyltransferase
HHA24_02565	D-alanine--poly(phosphoribitol) ligase
HHA24_02575	histone H1-like DNA-binding protein
HHA24_02590	indolepyruvate ferredoxin oxidoreductase familyprotein
HHA24_02620	ABC transporter ATP-binding protein
HHA24_02625	ABC transporter ATP-binding protein
HHA24_02630	branched-chain amino acid ABC transporterpermease
HHA24_02635	branched-chain amino acid ABC transporterpermease
HHA24_02640	ABC transporter substrate-binding protein
HHA24_02645	alpha/beta hydrolase
HHA24_02650	benzoate-CoA ligase family protein
HHA24_02655	3,4-dehydroadipyl-CoA semialdehydedehydrogenase
HHA24_02660	DUF4863 family protein
HHA24_02670	benzoyl-CoA-dihydrodiol lyase
boxB	BoxB
boxA	BoxA
HHA24_02700	FkbM family methyltransferase
rplM	50S ribosomal protein L13
rpsI	30S ribosomal protein S9
HHA24_02725	hypothetical protein
HHA24_02785	PrkA family serine protein kinase
HHA24_02790	YeaH/YhbH family protein
HHA24_02795	SpoVR family protein
HHA24_02840	tripartite tricarboxylate transporter substratebinding protein
HHA24_02845	oxidoreductase
proP	ProP
HHA24_02925	thymidine phosphorylase family protein
HHA24_02930	MBL fold metallo-hydrolase
HHA24_02935	xylulose 5-phosphate 3-epimerase
HHA24_02945	argininosuccinate lyase
HHA24_02990	DUF861 domain-containing protein
HHA24_03025	hypothetical protein
HHA24_03055	LysM peptidoglycan-binding domain-containingprotein
rbbA	ribosome-associated ATPase/putative transporterRbbA
HHA24_03105	ABC transporter permease
HHA24_03110	TolC family protein
HHA24_03115	hypothetical protein
HHA24_03170	universal stress protein
HHA24_03180	DMT family transporter
HHA24_03190	alpha/beta hydrolase
tolA	TolA
tolR	TolR
tolQ	TolQ
ybgC	tol-pal system-associated acyl-CoA thioesterase
HHA24_03260	tripartite tricarboxylate transporter permease
hppD	4-hydroxyphenylpyruvate dioxygenase
HHA24_03525	cysteine dioxygenase family protein
HHA24_03570	AMP-binding protein
HHA24_03700	capsular biosynthesis protein
HHA24_03705	capsular polysaccharide biosynthesis protein
kdsA	3-deoxy-8-phosphooctulonate synthase
HHA24_03715	aminotransferase class I/II-fold pyridoxalphosphate-dependent enzyme
HHA24_03750	YkgJ family cysteine cluster protein
HHA24_03775	IS3 family transposase
csiD	CsiD
tam	trans-aconitate 2-methyltransferase
HHA24_03865	OmpA family protein
HHA24_03870	4a-hydroxytetrahydrobiopterin dehydratase
HHA24_03875	hypothetical protein
HHA24_03925	acyl-CoA dehydrogenase
HHA24_03965	1-acyl-sn-glycerol-3-phosphate acyltransferase
gmhB	D-glycero-beta-D-manno-heptose 1,7-bisphosphate7-phosphatase
HHA24_03975	glycine--tRNA ligase subunit beta
glyQ	glycine--tRNA ligase subunit alpha
HHA24_04030	HAD-IB family hydrolase
HHA24_04065	AMIN domain-containing protein
HHA24_04080	AEC family transporter
macA	MacA
macB	MacB family efflux pump subunit
HHA24_04150	efflux transporter outer membrane subunit
HHA24_04175	SRPBCC family protein
HHA24_04185	aminodeoxychorismate synthase component I
HHA24_04215	TRAP transporter substrate-binding protein
HHA24_04225	acetyl-CoA acetyltransferase
HHA24_04230	AMP-binding protein
HHA24_04235	SDR family oxidoreductase
HHA24_04240	DUF296 domain-containing protein
HHA24_04245	DNA-binding protein
HHA24_04285	hypothetical protein
HHA24_04290	LysR family transcriptional regulator
HHA24_04305	hypothetical protein
HHA24_04310	acyl-CoA dehydrogenase
HHA24_04315	CoA ester lyase
HHA24_04430	two-component sensor histidine kinase
HHA24_04475	MFS transporter
HHA24_04480	DUF4198 domain-containing protein
HHA24_04485	N-acetyltransferase
HHA24_04545	TOBE domain-containing protein
HHA24_04605	alpha-ketoacid dehydrogenase subunit beta
HHA24_04610	enoyl-CoA hydratase/isomerase family protein
HHA24_04615	2-oxo acid dehydrogenase subunit E2
HHA24_04620	MmgE/PrpD family protein 4
lpdA	dihydrolipoyl dehydrogenase
HHA24_04630	acyl-CoA/acyl-ACP dehydrogenase
HHA24_04640	ABC transporter substrate-binding protein
HHA24_04660	ABC transporter ATP-binding protein
HHA24_04665	ABC transporter ATP-binding protein
HHA24_04670	alpha/beta fold hydrolase
HHA24_04695	VOC family protein
HHA24_04755	MFS transporter
HHA24_04760	amidohydrolase family protein
HHA24_04765	TonB-dependent receptor
HHA24_04780	c-type cytochrome
HHA24_04785	GMC family oxidoreductase
HHA24_04790	hypothetical protein
HHA24_04885	DUF779 domain-containing protein
HHA24_04890	aldehyde dehydrogenase
HHA24_04895	sigma-54-dependent Fis family transcriptionalregulator
mntP	manganese efflux pump MntP
HHA24_04950	DUF2894 domain-containing protein
HHA24_04955	OmpA family protein
HHA24_04960	DUF802 domain-containing protein
HHA24_04965	DUF3348 domain-containing protein
HHA24_04970	HAMP domain-containing protein
HHA24_05005	amino acid permease
HHA24_05025	hypothetical protein
HHA24_05045	RNA methyltransferase
HHA24_05150	TonB-dependent receptor
HHA24_05175	DUF2252 domain-containing protein
HHA24_05180	TonB-dependent siderophore receptor
HHA24_05185	sel1 repeat family protein
HHA24_05190	Fe2+-dependent dioxygenase
HHA24_05200	DUF2950 family protein
HHA24_05205	DUF3300 domain-containing protein
HHA24_05220	GNAT family N-acetyltransferase
HHA24_05225	MFS transporter
HHA24_05255	twin-arginine translocation pathway signalprotein
HHA24_05270	isocitrate lyase/PEP mutase family protein
HHA24_05275	tripartite tricarboxylate transporter substratebinding protein
HHA24_05305	ShlB/FhaC/HecB family hemolysinsecretion/activation protein
HHA24_05310	signal protein
HHA24_05315	Flp family type IVb pilin
HHA24_05320	hypothetical protein
HHA24_05325	pilus assembly protein
cpaB	Flp pilus assembly protein CpaB
HHA24_05335	pilus assembly protein CpaE
HHA24_05340	CpaF family protein
HHA24_05345	type II secretion protein F
HHA24_05350	type II secretion system F family protein
HHA24_05355	hypothetical protein
HHA24_05360	DUF3613 domain-containing protein
HHA24_05365	hypothetical protein
HHA24_05370	sigma-54-dependent Fis family transcriptionalregulator
efp	elongation factor P
HHA24_05420	TonB-dependent receptor
HHA24_05430	3'-5' exonuclease
HHA24_05435	nucleotide pyrophosphohydrolase
HHA24_05440	antibiotic biosynthesis monooxygenase
HHA24_05445	EamA family transporter
HHA24_05450	sulfite exporter TauE/SafE family protein
HHA24_05475	acetyl-CoA hydrolase/transferase family protein
HHA24_05485	hypothetical protein
HHA24_05515	IS3 family transposase
HHA24_05550	N-acetyltransferase
HHA24_05555	amidase family protein
HHA24_05565	hypothetical protein
HHA24_05570	glutamate-5-semialdehyde dehydrogenase
HHA24_05575	DNA polymerase III subunit delta
HHA24_05595	MarR family transcriptional regulator
rpmG	50S ribosomal protein L33
rpmB	50S ribosomal protein L28
HHA24_05630	methyltransferase domain-containing protein
HHA24_05635	ABC transporter substrate-binding protein
HHA24_05640	proline/glycine betaine ABC transporterpermease
HHA24_05645	glycine betaine/L-proline ABC transporterATP-binding protein
HHA24_05650	4-oxalocrotonate tautomerase
HHA24_05660	toxin
HHA24_05680	SURF1 family protein
cyoD	cytochrome o ubiquinol oxidase subunit IV
cyoC	cytochrome o ubiquinol oxidase subunit III
cyoB	cytochrome o ubiquinol oxidase subunit I
cyoA	ubiquinol oxidase subunit II
HHA24_05705	MFS transporter
rho	Rho
parE	DNA topoisomerase IV subunit B
HHA24_05765	YcxB family protein
parC	DNA topoisomerase IV subunit A
HHA24_05775	DUF418 domain-containing protein
HHA24_05785	TAXI family TRAP transporter solute-bindingsubunit
HHA24_05835	aspartate 1-decarboxylase
HHA24_05840	CDP-6-deoxy-delta-3,4-glucoseen reductase
HHA24_05905	hypothetical protein
rpsP	30S ribosomal protein S16
rimM	RimM
trmD	TrmD
ndk	nucleoside-diphosphate kinase
rlmN	RlmN
ispG	flavodoxin-dependent(E)-4-hydroxy-3-methylbut-2-enyl-diphosphate synthase
hisS	histidine--tRNA ligase
HHA24_05955	tetratricopeptide repeat protein
der	ribosome biogenesis GTPase Der
HHA24_05970	histidinol-phosphate transaminase
hflX	HflX
HHA24_05995	ATP phosphoribosyltransferase regulatorysubunit
HHA24_06000	adenylosuccinate synthase
HHA24_06010	30S ribosomal protein S21
HHA24_06015	DNA primase
HHA24_06030	helix-turn-helix domain-containing protein
HHA24_06040	hypothetical protein
HHA24_06055	hypothetical protein
HHA24_06075	hypothetical protein
HHA24_06085	PaaI family thioesterase
HHA24_06090	prohibitin family protein
HHA24_06150	diguanylate cyclase
HHA24_06320	DUF2818 family protein
HHA24_06345	carboxymuconolactone decarboxylase familyprotein
HHA24_06395	amino acid ABC transporter ATP-binding protein
HHA24_06400	amino acid ABC transporter permease
HHA24_06405	amino acid ABC transporter substrate-bindingprotein
HHA24_06455	ABC transporter substrate-binding protein
HHA24_06480	branched-chain amino acid aminotransferase
HHA24_06485	addiction module antidote protein
HHA24_06490	branched-chain amino acid ABC transporterpermease
HHA24_06495	branched-chain amino acid ABC transporterpermease
HHA24_06500	ABC transporter substrate-binding protein
HHA24_06505	ABC transporter ATP-binding protein
HHA24_06510	ABC transporter ATP-binding protein
nth	endonuclease III
rsxB	RsxB
HHA24_06565	MFS transporter
HHA24_06635	DUF177 domain-containing protein
rpmF	50S ribosomal protein L32
plsX	PlsX
HHA24_06650	ketoacyl-ACP synthase III
fabD	ACP S-malonyltransferase
fabG	FabG
rpoE	RpoE
lepB	signal peptidase I
recO	RecO
HHA24_06720	Bax inhibitor-1/YccA family protein
HHA24_06750	ABC transporter substrate-binding protein
HHA24_06755	CoA-acylating methylmalonate-semialdehydedehydrogenase
HHA24_06765	DUF2325 domain-containing protein
HHA24_06775	propionate--CoA ligase
HHA24_06835	MurR/RpiR family transcriptional regulator
HHA24_06840	isoaspartyl peptidase/L-asparaginase
HHA24_06845	dipeptide ABC transporter ATP-binding protein
gsiB	GsiB
gsiC	GsiC
gsiD	GsiD
HHA24_06865	P1 family peptidase
HHA24_06870	M55 family metallopeptidase
HHA24_06875	aminopeptidase P family protein
HHA24_06885	DUF1330 domain-containing protein
HHA24_06900	hypothetical protein
HHA24_06910	gamma carbonic anhydrase family protein
HHA24_06915	AMP-binding protein
HHA24_06920	UDP-2,3-diacylglucosamine diphosphatase
HHA24_06945	bifunctional 2-methylcitratedehydratase/aconitate hydratase
prpC	2-methylcitrate synthase
HHA24_07000	LysR family transcriptional regulator
HHA24_07005	putative 2-aminoethylphosphonate ABC transporterATP-binding protein
HHA24_07030	LysE family translocator
HHA24_07050	TonB-dependent siderophore receptor
HHA24_07055	NADP-dependent malic enzyme
HHA24_07085	cell division protein ZapE
HHA24_07090	DUF3649 domain-containing protein
HHA24_07095	PepSY domain-containing protein
HHA24_07100	DUF3325 domain-containing protein
HHA24_07110	RNA-binding transcriptional accessory protein
HHA24_07125	tripartite tricarboxylate transporter substratebinding protein
HHA24_07130	tripartite tricarboxylate transporter substratebinding protein
HHA24_07155	RluA family pseudouridine synthase
pgeF	PgeF
HHA24_07170	3-ketoacyl-ACP reductase
HHA24_07180	iron transporter
HHA24_07185	cupredoxin domain-containing protein
HHA24_07190	FTR1 family iron permease
HHA24_07195	4Fe-4S binding protein
HHA24_07205	BON domain-containing protein
HHA24_07210	DUF1328 domain-containing protein
HHA24_07215	CsbD family protein
HHA24_07265	universal stress protein
HHA24_07275	sensor domain-containing diguanylate cyclase
HHA24_07295	hypothetical protein
HHA24_07300	NAD-dependent succinate-semialdehydedehydrogenase
pheA	prephenate dehydratase
HHA24_07365	histidinol-phosphate transaminase
HHA24_07370	prephenate dehydrogenase/arogenate dehydrogenasefamily protein
aroA	3-phosphoshikimate 1-carboxyvinyltransferase
rpsA	30S ribosomal protein S1
HHA24_07390	integration host factor subunit beta
aspT	aspartate-alanine antiporter
HHA24_07450	acyl-CoA dehydrogenase
HHA24_07455	peroxiredoxin
cysT	CysT
cysW	CysW
HHA24_07475	sulfate ABC transporter ATP-binding protein
HHA24_07480	phosphoadenylyl-sulfate reductase
cysD	CysD
HHA24_07490	sulfate adenylyltransferase
HHA24_07505	EamA family transporter
rplS	50S ribosomal protein L19
HHA24_07515	CoA pyrophosphatase
HHA24_07540	hydrolase
paaA	1,2-phenylacetyl-CoA epoxidase subunit A
paaB	1,2-phenylacetyl-CoA epoxidase subunit B
paaC	PaaC
paaJ	PaaJ
paaK	PaaK
HHA24_07615	acetamidase/formamidase family protein
HHA24_07670	TRAP transporter large permease
dctP	DctP
HHA24_07740	isovaleryl-CoA dehydrogenase
hrpA	HrpA
HHA24_07815	YdcF family protein
HHA24_07830	hypothetical protein
HHA24_07875	histone deacetylase family protein
HHA24_07880	MHS family MFS transporter
HHA24_07900	YbfB/YjiJ family MFS transporter
HHA24_07925	dicarboxylate/amino acid:cation symporter
maf	Maf
rlmH	RlmH
nadD	nicotinate (nicotinamide) nucleotideadenylyltransferase
hemF	oxygen-dependent coproporphyrinogen oxidase
HHA24_08025	ABC transporter permease
HHA24_08045	DHA2 family efflux MFS transporter permeasesubunit
HHA24_08050	HlyD family efflux transporter periplasmicadaptor subunit
HHA24_08055	efflux transporter outer membrane subunit
HHA24_08065	DMT family transporter
HHA24_08085	DMT family transporter
HHA24_08125	polyprenyl synthetase family protein
HHA24_08135	FolE2
rpsF	30S ribosomal protein S6
priB	primosomal replication protein N
HHA24_08150	30S ribosomal protein S18
HHA24_08155	50S ribosomal protein L9
HHA24_08160	hypothetical protein
alaC	alanine transaminase
HHA24_08200	homoserine dehydrogenase
HHA24_08205	threonine synthase
aroG	AroG
glcE	GlcE
glcF	GlcF
HHA24_08265	NAD(P)(+) transhydrogenase (Re/Si-specific)subunit beta
HHA24_08270	NAD(P) transhydrogenase subunit alpha
HHA24_08275	Re/Si-specific NAD(P)(+) transhydrogenasesubunit alpha
HHA24_08305	glutathione S-transferase
HHA24_08320	cytochrome B
HHA24_08325	hypothetical protein
HHA24_08360	hypothetical protein
HHA24_08365	diguanylate cyclase
HHA24_08390	EgtB
egtD	L-histidine N(alpha)-methyltransferase
HHA24_08425	AEC family transporter
HHA24_08480	energy transducer TonB
HHA24_08485	MotA/TolQ/ExbB proton channel family protein
HHA24_08490	biopolymer transporter ExbD
HHA24_08500	two-component sensor histidine kinase
HHA24_08530	DUF3579 domain-containing protein
HHA24_08540	tripartite tricarboxylate transporter substratebinding protein
rpsT	30S ribosomal protein S20
HHA24_08580	DUF4880 domain-containing protein
HHA24_08585	c-type cytochrome
HHA24_08590	GMC family oxidoreductase
HHA24_08595	gluconate 2-dehydrogenase subunit 3 familyprotein
murJ	MurJ
HHA24_08640	exodeoxyribonuclease VII large subunit
HHA24_08650	chloride channel protein
HHA24_08665	cold-shock protein
putA	trifunctional transcriptional regulator/prolinedehydrogenase/L-glutamate gamma-semialdehydedehydrogenase
HHA24_08735	MFS transporter
rpmI	50S ribosomal protein L35
rplT	50S ribosomal protein L20
pheS	phenylalanine--tRNA ligase subunit alpha
HHA24_08780	phenylalanine--tRNA ligase subunit beta
HHA24_08785	integration host factor subunit alpha
HHA24_08795	DltD
HHA24_08810	hypothetical protein
HHA24_08815	DNA/RNA non-specific endonuclease
betT	BetT
HHA24_08850	twin-arginine translocation pathway signal
HHA24_08855	CsbD family protein
HHA24_08860	hypothetical protein
HHA24_08895	ABC transporter ATP-binding protein/permease
HHA24_08900	aldo/keto reductase
HHA24_08905	aldo/keto reductase
HHA24_08910	hypothetical protein
HHA24_08915	PepSY domain-containing protein
HHA24_08940	PaaI family thioesterase
HHA24_08950	GatB/YqeY domain-containing protein
HHA24_08995	tripartite tricarboxylate transporter substratebinding protein
HHA24_09000	YegP family protein
HHA24_09020	patatin-like phospholipase family protein
HHA24_09140	ABC transporter permease
HHA24_09145	ABC transporter permease
HHA24_09150	dipeptide ABC transporter ATP-binding protein
HHA24_09155	class I SAM-dependent methyltransferase
HHA24_09165	YaeQ family protein
HHA24_09185	efflux RND transporter periplasmic adaptorsubunit
HHA24_09190	efflux RND transporter permease subunit
adeC	AdeC/AdeK/OprM family multidrug efflux complexouter membrane factor
HHA24_09200	porin family protein
HHA24_09205	GlsB/YeaQ/YmgE family stress response membraneprotein
aceE	pyruvate dehydrogenase (acetyl-transferring),homodimeric type
HHA24_09265	FliC/FljB family flagellin
HHA24_09560	acyl-CoA/acyl-ACP dehydrogenase
HHA24_09565	CoA transferase
HHA24_09570	tripartite tricarboxylate transporter substratebinding protein
HHA24_09575	cupin domain-containing protein
rpsB	30S ribosomal protein S2
HHA24_09625	elongation factor Ts
HHA24_09630	UMP kinase
mmsB	3-hydroxyisobutyrate dehydrogenase
HHA24_09835	SDR family oxidoreductase
HHA24_09845	chromate transporter
HHA24_09850	chromate transporter
phrB	deoxyribodipyrimidine photo-lyase
HHA24_09940	peroxiredoxin
HHA24_09945	hypothetical protein
HHA24_09990	universal stress protein
phbB	acetoacetyl-CoA reductase
HHA24_10000	hypothetical protein
ligD	DNA ligase D
HHA24_10045	Ku protein
HHA24_10050	hypothetical protein
HHA24_10055	hypothetical protein
HHA24_10070	MaoC family dehydratase
HHA24_10085	DUF333 domain-containing protein
HHA24_10090	c-type cytochrome
HHA24_10140	penicillin acylase family protein
HHA24_10145	ABC transporter substrate-binding protein
HHA24_10205	tripartite tricarboxylate transporter substratebinding protein
HHA24_10210	CoA transferase
HHA24_10215	acyl dehydratase
HHA24_10240	glutamine amidotransferase
HHA24_10250	hypothetical protein
HHA24_10300	3-oxoacyl-ACP synthase
HHA24_10305	fatty acid desaturase
HHA24_10315	ABC transporter substrate-binding protein
HHA24_10320	SDR family oxidoreductase
HHA24_10325	aldehyde dehydrogenase family protein
HHA24_10330	ATP-binding cassette domain-containing protein
HHA24_10365	VOC family protein
HHA24_10375	peptidylprolyl isomerase
HHA24_10385	DNA-binding protein
HHA24_10405	glutamine cyclotransferase
HHA24_10430	isochorismatase family protein
HHA24_10470	hypothetical protein
HHA24_10475	DUF2092 domain-containing protein
HHA24_10540	sugar ABC transporter permease
HHA24_10545	sugar ABC transporter substrate-binding protein
HHA24_10595	tripartite tricarboxylate transporter substratebinding protein
HHA24_10655	ABC transporter substrate-binding protein
HHA24_10735	LysR family transcriptional regulator
HHA24_10745	dihydroxy-acid dehydratase
HHA24_10750	MHS family MFS transporter
HHA24_10755	FAD-dependent oxidoreductase
HHA24_10760	manganese catalase family protein
HHA24_10765	SDR family NAD(P)-dependent oxidoreductase
HHA24_10770	DUF4142 domain-containing protein
HHA24_10775	hypothetical protein
HHA24_10780	gluconate 2-dehydrogenase subunit 3 familyprotein
HHA24_10790	c-type cytochrome
clsB	ClsB
HHA24_10810	hypothetical protein
HHA24_10815	DUF3182 family protein
glgA	GlgA
HHA24_10845	alpha-1,4-glucan--maltose-1-phosphatemaltosyltransferase
HHA24_10890	sigma-54-dependent Fis family transcriptionalregulator
HHA24_10895	GAF domain-containing protein
HHA24_10900	ferritin-like domain-containing protein
galU	GalU
HHA24_10910	SDR family oxidoreductase
HHA24_10915	hypothetical protein
HHA24_10930	MatE family transporter
HHA24_10950	glycosyltransferase
HHA24_10965	HAD family hydrolase
HHA24_10970	SDR family oxidoreductase
HHA24_10975	glycosyltransferase
HHA24_10980	PRC-barrel domain-containing protein
HHA24_10985	BON domain-containing protein
HHA24_10990	ATP-binding cassette domain-containing protein
HHA24_10995	DUF883 family protein
HHA24_11005	hypothetical protein
HHA24_11010	thiamine pyrophosphate-requiring protein
HHA24_11015	sigma-54-dependent Fis family transcriptionalregulator
rpoN	RNA polymerase factor sigma-54
HHA24_11055	ABC transporter ATP-binding protein
HHA24_11065	FAD-binding protein
HHA24_11075	winged helix DNA-binding protein
HHA24_11085	sugar ABC transporter ATP-binding protein
HHA24_11090	sugar ABC transporter substrate-binding protein
HHA24_11125	amidohydrolase family protein
HHA24_11130	ABC transporter substrate-binding protein
HHA24_11135	ABC transporter permease
HHA24_11145	ABC transporter ATP-binding protein
ssuE	NADPH-dependent FMN reductase
HHA24_11335	OsmC family peroxiredoxin
HHA24_11370	alpha/beta hydrolase
HHA24_11375	TonB-dependent siderophore receptor
HHA24_11400	hypothetical protein
HHA24_11415	tripartite tricarboxylate transporter TctBfamily protein
HHA24_11420	tripartite tricarboxylate transporter permease
HHA24_11425	amino acid ABC transporter ATP-binding protein
HHA24_11430	amino acid ABC transporter permease
HHA24_11440	polyisoprenoid-binding protein
HHA24_11445	hypothetical protein
HHA24_11450	hypothetical protein
yddG	YddG
HHA24_11495	sigma-70 family RNA polymerase sigma factor
HHA24_11500	DUF4880 domain-containing protein
HHA24_11520	M20/M25/M40 family metallo-hydrolase
HHA24_11525	EAL domain-containing protein
HHA24_11530	bvgA
HHA24_11545	glutamate decarboxylase
HHA24_11550	transporter
HHA24_11555	DUF488 family protein
HHA24_11570	TRAP transporter small permease
HHA24_11575	TRAP transporter large permease
HHA24_11580	CoA ester lyase
HHA24_11585	thiamine pyrophosphate-binding protein
HHA24_11590	Zn-dependent hydrolase
HHA24_11595	aldehyde dehydrogenase
HHA24_11600	hypothetical protein
HHA24_11610	alpha-hydroxy-acid oxidizing protein
HHA24_11630	RNA-binding S4 domain-containing protein
HHA24_11680	branched-chain amino acid ABC transportersubstrate-binding protein
HHA24_11715	branched-chain amino acid ABC transportersubstrate-binding protein
HHA24_11720	alpha/beta hydrolase
HHA24_11775	DNA starvation/stationary phase protectionprotein
HHA24_11830	FadR family transcriptional regulator
HHA24_11870	Fe(3+) ABC transporter substrate-bindingprotein
HHA24_11875	iron ABC transporter permease
HHA24_11880	ABC transporter ATP-binding protein
HHA24_11925	PAS domain-containing protein
HHA24_11970	group III truncated hemoglobin
HHA24_11985	MFS transporter
gmk	guanylate kinase
glnQ	GlnQ
glnP	GlnP
glnH	GlnH
HHA24_12040	C45
HHA24_12045	5-oxoprolinase
HHA24_12050	winged helix DNA-binding protein
HHA24_12055	hypothetical protein
HHA24_12060	TRAP transporter substrate-binding protein
HHA24_12065	TRAP transporter small permease
HHA24_12120	peptidylprolyl isomerase
ugpQ	glycerophosphodiester phosphodiesterase
HHA24_12130	RlmJ
HHA24_12135	dihydrolipoyl dehydrogenase
rlmD	RlmD
plsY	PlsY
HHA24_12250	transporter substrate-binding domain-containingprotein
HHA24_12260	ABC transporter substrate-binding protein
HHA24_12265	ABC transporter ATP-binding protein
HHA24_12280	ABC-F family ATPase
HHA24_12300	YSIRK-type signal peptide-containing protein
HHA24_12380	DeoR/GlpR transcriptional regulator
HHA24_12385	glycerol-3-phosphate dehydrogenase/oxidase
HHA24_12390	type 1 glutamine amidotransferasedomain-containing protein
HHA24_12395	NADP-dependent oxidoreductase
queD	QueD
HHA24_12505	DUF1656 domain-containing protein
HHA24_12515	efflux transporter outer membrane subunit
HHA24_12565	Zn-dependent hydrolase
HHA24_12570	thioredoxin family protein
HHA24_12575	DMT family transporter
HHA24_12600	O-acetyl-ADP-ribose deacetylase
HHA24_12630	peptidase S16
HHA24_12655	DUF1428 domain-containing protein
HHA24_12660	tripartite tricarboxylate transporter substratebinding protein
HHA24_12670	MFS transporter
HHA24_12725	DUF3008 family protein
HHA24_12730	helix-turn-helix transcriptional regulator
HHA24_12785	sigma-70 family RNA polymerase sigma factor
HHA24_12795	TonB-dependent siderophore receptor
HHA24_12810	SDR family oxidoreductase
HHA24_12835	aldehyde dehydrogenase family protein
HHA24_12840	ABC transporter ATP-binding protein
HHA24_12845	branched-chain amino acid ABC transporterATP-binding protein/permease
HHA24_12850	branched-chain amino acid ABC transporterpermease
HHA24_12855	ABC transporter substrate-binding protein
HHA24_12860	hypothetical protein
HHA24_12865	DUF1446 domain-containing protein
HHA24_12895	deaminase
guaA	glutamine-hydrolyzing GMP synthase
HHA24_13055	SAM-dependent methyltransferase
HHA24_13060	DUF1311 domain-containing protein
HHA24_13090	DctP family TRAP transporter solute-bindingsubunit
HHA24_13115	DNA internalization-related competence proteinComEC/Rec2
HHA24_13120	restriction endonuclease
HHA24_13125	RNA-binding S4 domain-containing protein
HHA24_13140	lipoprotein-releasing ABC transporter permeasesubunit
HHA24_13155	peptide chain release factor 2
HHA24_13160	SDR family oxidoreductase
lysS	lysine--tRNA ligase
HHA24_13170	hypothetical protein
HHA24_13175	TetR/AcrR family transcriptional regulator
HHA24_13180	AMP-binding protein
HHA24_13185	ABC transporter ATP-binding protein
HHA24_13190	ABC transporter substrate-binding protein
HHA24_13195	branched-chain amino acid ABC transporterpermease
HHA24_13200	branched-chain amino acid ABC transporterpermease
HHA24_13205	ABC transporter ATP-binding protein
HHA24_13210	enoyl-CoA hydratase/isomerase family protein
HHA24_13220	DUF2501 domain-containing protein
hscA	HscA
HHA24_13265	low molecular weight phosphotyrosine proteinphosphatase
HHA24_13315	DUF924 family protein
HHA24_13325	hypothetical protein
HHA24_13330	hypothetical protein
HHA24_13335	autotransporter outer membrane beta-barreldomain-containing protein
HHA24_13340	autotransporter outer membrane beta-barreldomain-containing protein
aqpZ	aquaporin Z
HHA24_13360	DUF393 domain-containing protein
dapE	succinyl-diaminopimelate desuccinylase
prmB	50S ribosomal protein L3 N(5)-glutaminemethyltransferase
HHA24_13390	ATP-binding cassette domain-containing protein
HHA24_13415	phosphoribosylglycinamide formyltransferase
dut	dUTP diphosphatase
HHA24_13510	OsmC family protein
HHA24_13515	Nramp family divalent metal transporter
HHA24_13570	hypothetical protein
HHA24_13615	hypothetical protein
HHA24_13630	hypothetical protein
HHA24_13685	hypothetical protein
HHA24_13695	DUF3383 family protein
HHA24_13710	hypothetical protein
HHA24_13720	hypothetical protein
HHA24_13725	DUF2184 domain-containing protein
HHA24_13730	hypothetical protein
HHA24_13765	type II toxin-antitoxin system RelE/ParE familytoxin
HHA24_13770	helix-turn-helix transcriptional regulator
HHA24_13855	hypothetical protein
HHA24_13860	hypothetical protein
HHA24_13905	hypothetical protein
HHA24_13910	transcriptional regulator
HHA24_14015	CBS domain-containing protein
HHA24_14080	Hsp20/alpha crystallin family protein
lon	endopeptidase La
HHA24_14105	Dabb family protein
HHA24_14110	ABC transporter permease
HHA24_14115	ABC transporter ATP-binding protein
HHA24_14120	ABC transporter ATP-binding protein
HHA24_14125	SDR family oxidoreductase
HHA24_14130	hypothetical protein
HHA24_14135	ABC transporter substrate-binding protein
HHA24_14140	SDR family oxidoreductase
HHA24_14195	DUF2889 domain-containing protein
metE	5-methyltetrahydropteroyltriglutamate--homocysteine S-methyltransferase
HHA24_14230	MHS family MFS transporter
HHA24_14235	hypothetical protein
HHA24_14240	recombination-associated protein RdgC
HHA24_14260	entericidin A/B family lipoprotein
HHA24_14375	DUF2384 domain-containing protein
HHA24_14430	RNA polymerase sigma factor
HHA24_14435	TonB-dependent outer membrane receptor
HHA24_14535	sigma-70 family RNA polymerase sigma factor
HHA24_14540	FecR family protein
HHA24_14545	TonB-dependent siderophore receptor
HHA24_14585	tripartite tricarboxylate transporter substratebinding protein
HHA24_14590	carboxymuconolactone decarboxylase familyprotein
HHA24_14595	SDR family oxidoreductase
HHA24_14765	cyclase family protein
HHA24_14770	tripartite tricarboxylate transporter substratebinding protein
HHA24_14805	ABC transporter substrate-binding protein
HHA24_14815	ABC transporter ATP-binding protein
HHA24_14820	branched-chain amino acid ABC transporterpermease
HHA24_14825	branched-chain amino acid ABC transporterpermease
HHA24_14830	acyl-CoA dehydrogenase
HHA24_14900	citrate synthase
HHA24_14940	hypothetical protein
folP	dihydropteroate synthase
greA	transcription elongation factor GreA
HHA24_15020	helix-turn-helix transcriptional regulator
pbpG	D-alanyl-D-alanine endopeptidase
HHA24_15150	ribbon-helix-helix domain-containing protein
HHA24_15220	amino acid ABC transporter substrate-bindingprotein
HHA24_15225	threonylcarbamoyl-AMP synthase
HHA24_15230	5-(carboxyamino)imidazole ribonucleotidesynthase
HHA24_15250	phosphoribosylaminoimidazolesuccinocarboxamidesynthase
HHA24_15260	dicarboxylate/amino acid:cation symporter
HHA24_15270	tripartite tricarboxylate transporter TctBfamily protein
HHA24_15280	DMT family transporter
HHA24_15335	alpha-D-ribose 1-methylphosphonate5-triphosphate diphosphatase
HHA24_15340	DUF1045 domain-containing protein
infA	translation initiation factor IF-1
HHA24_15370	hypothetical protein
HHA24_15390	inorganic phosphate transporter
HHA24_15415	MerR family transcriptional regulator
HHA24_15420	DnaJ domain-containing protein
HHA24_15495	patatin-like phospholipase family protein
HHA24_15510	pyridoxal phosphate-dependent aminotransferase
HHA24_15525	hypothetical protein
HHA24_15530	phage holin family protein
HHA24_15535	DUF883 domain-containing protein
cobA	uroporphyrinogen-III C-methyltransferase
queA	tRNA preQ1(34) S-adenosylmethionineribosyltransferase-isomerase QueA
tgt	tRNA guanosine(34) transglycosylase Tgt
lnt	apolipoprotein N-acyltransferase
ybeY	rRNA maturation RNase YbeY
miaB	tRNA (N6-isopentenyladenosine(37)-C2)-methylthiotransferase MiaB
HHA24_15795	hypothetical protein
HHA24_15805	YdcH family protein
HHA24_15810	MFS transporter
HHA24_15820	aspartate dehydrogenase
HHA24_15825	EAL domain-containing protein
HHA24_15850	MarR family transcriptional regulator
HHA24_15855	hypothetical protein
HHA24_15860	hypothetical protein
ccoG	cytochrome c oxidase accessory protein CcoG
ccoP	cytochrome-c oxidase, cbb3-type subunit III
HHA24_15875	CcoQ/FixQ family Cbb3-type cytochrome c oxidaseassembly chaperone
ccoO	cytochrome-c oxidase, cbb3-type subunit II
ccoN	cytochrome-c oxidase, cbb3-type subunit I
ccoS	cbb3-type cytochrome oxidase assembly proteinCcoS
HHA24_15895	hypothetical protein
HHA24_15905	8-amino-7-oxononanoate synthase
HHA24_15910	alpha/beta hydrolase
bioD	dethiobiotin synthase
aceA	isocitrate lyase
HHA24_16030	superoxide dismutase family protein
HHA24_16035	tripartite tricarboxylate transporter substratebinding protein
HHA24_16040	malonyl-CoA synthase
HHA24_16050	malonyl-CoA decarboxylase
HHA24_16055	GntR family transcriptional regulator
HHA24_16065	gamma-glutamyltransferase
HHA24_16070	OsmC family protein
typA	translational GTPase TypA
truB	tRNA pseudouridine(55) synthase TruB
nusA	transcription termination/antiterminationprotein NusA
rimP	ribosome maturation factor RimP
HHA24_16120	LysR family transcriptional regulator
HHA24_16130	cupin
HHA24_16140	DNA methyltransferase
HHA24_16145	hypothetical protein
kynB	arylformamidase
HHA24_16185	type B 50S ribosomal protein L31
HHA24_16190	glycosyltransferase
HHA24_16195	MATE family efflux transporter
hpnD	presqualene diphosphate synthase HpnD
HHA24_16240	FAD-dependent oxidoreductase
HHA24_16250	HdeD family acid-resistance protein
HHA24_16255	hypothetical protein
HHA24_16260	DUF2271 domain-containing protein
HHA24_16265	DUF4198 domain-containing protein
HHA24_16270	FAD:protein FMN transferase
HHA24_16275	oxidoreductase
HHA24_16280	tripartite tricarboxylate transporter substratebinding protein BugE
HHA24_16285	D-aminoacylase
clpB	ATP-dependent chaperone ClpB
HHA24_16330	dienelactone hydrolase family protein
HHA24_16335	DUF748 domain-containing protein
HHA24_16380	formate dehydrogenase subunit gamma
HHA24_16385	NADH-quinone oxidoreductase subunit NuoF
fdhF	formate dehydrogenase subunit alpha
HHA24_16420	universal stress protein
HHA24_16425	EamA family transporter
HHA24_16435	anti-sigma factor
HHA24_16440	RNA polymerase sigma factor
HHA24_16445	hypothetical protein
HHA24_16505	PAS domain S-box protein
cyoD	cytochrome o ubiquinol oxidase subunit IV
cyoC	cytochrome o ubiquinol oxidase subunit III
cyoB	cytochrome o ubiquinol oxidase subunit I
cyoA	ubiquinol oxidase subunit II
HHA24_16550	DUF2325 domain-containing protein
HHA24_16560	hypothetical protein
HHA24_16565	DNA starvation/stationary phase protectionprotein
HHA24_16570	3-oxoacyl-ACP reductase
HHA24_16580	LrgB family protein
HHA24_16585	CidA/LrgA family protein
HHA24_16675	TetR/AcrR family transcriptional regulator
HHA24_16680	acyl-CoA dehydrogenase
HHA24_16690	enoyl-CoA hydratase
HHA24_16695	fatty acid transporter
HHA24_16700	3-hydroxyacyl-CoA dehydrogenase
HHA24_16705	acetyl-CoA C-acyltransferase
HHA24_16720	AMP-binding protein
HHA24_16760	tripartite tricarboxylate transporter substratebinding protein
HHA24_16765	acetate--CoA ligase family protein
HHA24_16770	helix-turn-helix domain-containing protein
HHA24_16800	TonB-dependent receptor
HHA24_16830	aspartate kinase
HHA24_16845	DNA-3-methyladenine glycosylase 2 familyprotein
HHA24_16850	cysteine--tRNA ligase
HHA24_16890	tripartite tricarboxylate transporter substratebinding protein
HHA24_16905	DUF1513 domain-containing protein
HHA24_16910	imelysin family protein
HHA24_16915	c-type cytochrome
HHA24_16920	peptidase
HHA24_16965	NAD(P)H-dependent oxidoreductase
HHA24_16970	dodecin domain-containing protein
HHA24_16985	hypothetical protein
bamC	outer membrane protein assembly factor BamC
HHA24_17015	site-2 protease family protein
HHA24_17030	hypothetical protein
HHA24_17035	DUF1828 domain-containing protein
HHA24_17085	GNAT family N-acetyltransferase
HHA24_17115	NAD(P)H-quinone oxidoreductase
HHA24_17120	glutathione S-transferase
HHA24_17125	3-dehydroquinate dehydratase
HHA24_17150	amino acid ABC transporter ATP-binding protein
HHA24_17170	Asp/Glu racemase
HHA24_17205	hypothetical protein
HHA24_17210	hypothetical protein
HHA24_17290	DUF4142 domain-containing protein
HHA24_17310	EAL domain-containing protein
HHA24_17425	ABC transporter ATP-binding protein
HHA24_17430	iron chelate uptake ABC transporter familypermease subunit
HHA24_17435	iron chelate uptake ABC transporter familypermease subunit
HHA24_17440	siderophore ABC transporter substrate-bindingprotein
HHA24_17480	PIN domain-containing protein
pnp	polyribonucleotide nucleotidyltransferase
rpsO	30S ribosomal protein S15
ilvN	acetolactate synthase small subunit
HHA24_17550	acetolactate synthase 3 catalytic subunit
HHA24_17620	tripartite tricarboxylate transporter substratebinding protein
HHA24_17625	FAD-dependent oxidoreductase
HHA24_17630	2Fe-2S iron-sulfur cluster bindingdomain-containing protein
HHA24_17635	hypothetical protein
HHA24_17640	D-glycerate dehydrogenase
HHA24_17645	2,4'-dihydroxyacetophenone dioxygenase familyprotein
HHA24_17655	TonB-dependent siderophore receptor
HHA24_17680	hypothetical protein
HHA24_17700	hypothetical protein
HHA24_17705	hypothetical protein
HHA24_17865	cytochrome c
HHA24_17870	cytochrome c
HHA24_17915	hypothetical protein
HHA24_17965	hypothetical protein
dsbG	thiol:disulfide interchange protein DsbG
HHA24_17980	aminotransferase class V-fold PLP-dependentenzyme
HHA24_18095	tail fiber domain-containing protein
HHA24_18105	hypothetical protein
HHA24_18110	hypothetical protein
HHA24_18115	hypothetical protein
HHA24_18120	hypothetical protein
HHA24_18125	hypothetical protein
HHA24_18130	hypothetical protein
HHA24_18135	hypothetical protein
HHA24_18150	DNA-packaging protein
HHA24_18155	hypothetical protein
HHA24_18375	tripartite tricarboxylate transporter substratebinding protein BugD
HHA24_18460	sodium:calcium antiporter
ruvC	crossover junction endodeoxyribonuclease RuvC
ruvA	Holliday junction branch migration protein RuvA
recQ	DNA helicase RecQ
HHA24_18615	DMT family transporter
HHA24_18735	D-alanyl-D-alanine carboxypeptidase
HHA24_18795	serine hydrolase
HHA24_18810	ABC transporter substrate-binding protein
HHA24_18815	ABC transporter permease
HHA24_18820	ABC transporter permease
HHA24_18825	ABC transporter ATP-binding protein
HHA24_18830	ATP-binding cassette domain-containing protein
HHA24_18835	M20 family metallopeptidase
HHA24_18960	3-dehydroquinate dehydratase
HHA24_18970	TRAP transporter large permease subunit
HHA24_19000	CoA transferase subunit B
HHA24_19005	CoA transferase subunit A
HHA24_19010	phosphotransferase family protein
HHA24_19015	acyl-CoA dehydrogenase
HHA24_19120	TonB-dependent siderophore receptor
HHA24_19215	tRNA U-34 5-methylaminomethyl-2-thiouridinebiosynthesis protein
HHA24_19220	tRNA U-34 5-methylaminomethyl-2-thiouridinebiosynthesis protein
groL	chaperonin GroEL
HHA24_19240	co-chaperone GroES
HHA24_19245	diguanylate cyclase
HHA24_19250	hypothetical protein
HHA24_19295	NAD(P)/FAD-dependent oxidoreductase
HHA24_19310	phosphatidylglycerophosphatase A
thiL	thiamine-phosphate kinase
HHA24_19350	ABC transporter substrate-binding protein
HHA24_19355	branched-chain amino acid ABC transporterpermease
HHA24_19485	CoA transferase
HHA24_19490	enoyl-CoA hydratase
HHA24_19495	hydroxymethylglutaryl-CoA lyase
HHA24_19500	acyl-CoA/acyl-ACP dehydrogenase
HHA24_19520	MFS transporter
HHA24_19580	integrase arm-type DNA-binding domain-containingprotein
ychF	redox-regulated ATPase YchF
HHA24_19590	CPBP family intramembrane metalloprotease
pth	aminoacyl-tRNA hydrolase
HHA24_19600	50S ribosomal protein L25/general stress proteinCtc
HHA24_19605	ribose-phosphate pyrophosphokinase
ispE	4-(cytidine5'-diphospho)-2-C-methyl-D-erythritol kinase
HHA24_19645	DUF2783 domain-containing protein
HHA24_19655	homogentisate 1,2-dioxygenase
fahA	fumarylacetoacetase
HHA24_19755	OsmC family protein
HHA24_19785	M81 family metallopeptidase
HHA24_19790	ABC transporter substrate-binding protein
HHA24_19795	ABC transporter permease
HHA24_19800	ABC transporter permease
HHA24_19805	ABC transporter ATP-binding protein
HHA24_19810	M81 family metallopeptidase
HHA24_19820	DUF945 family protein
HHA24_19850	SDR family oxidoreductase
metG	methionine--tRNA ligase
rocF	arginase
HHA24_19995	ABC transporter permease
HHA24_20000	ABC transporter permease
HHA24_20005	(2Fe-2S)-binding protein
HHA24_20010	FAD-dependent oxidoreductase
HHA24_20015	FAD-binding oxidoreductase
HHA24_20020	ABC transporter substrate-binding protein
HHA24_20050	ABC transporter substrate-binding protein
HHA24_20055	branched-chain amino acid ABC transporterpermease
HHA24_20060	branched-chain amino acid ABC transporterpermease
HHA24_20105	tripartite tricarboxylate transporter substratebinding protein
HHA24_20110	enoyl-CoA hydratase/isomerase family protein
HHA24_20115	CoA transferase
HHA24_20120	tripartite tricarboxylate transporter substratebinding protein
HHA24_20145	transporter substrate-binding domain-containingprotein
HHA24_20160	amino acid ABC transporter ATP-binding protein
HHA24_20170	methyltransferase domain-containing protein
HHA24_20175	acyltransferase
HHA24_20485	hypothetical protein
HHA24_20620	LysR family transcriptional regulator
HHA24_20780	tyrosine-type recombinase/integrase
lysM	peptidoglycan-binding protein LysM
HHA24_20875	ABC transporter ATP-binding protein
HHA24_20880	iron ABC transporter permease
HHA24_20915	ABC transporter ATP-binding protein
HHA24_20920	ABC transporter ATP-binding protein
HHA24_20925	branched-chain amino acid ABC transporterpermease
HHA24_20930	branched-chain amino acid ABC transporterpermease
HHA24_20935	ABC transporter substrate-binding protein
HHA24_20940	putative hydro-lyase
HHA24_20955	2-dehydro-3-deoxygalactonokinase
HHA24_20960	2-dehydro-3-deoxy-6-phosphogalactonate aldolase
dgoD	galactonate dehydratase
HHA24_20970	MFS transporter
HHA24_20980	uracil-xanthine permease
HHA24_20990	hypothetical protein
HHA24_21020	hypothetical protein
HHA24_21035	hypothetical protein
HHA24_21075	GMC family oxidoreductase
HHA24_21080	twin-arginine translocation signaldomain-containing protein
HHA24_21220	TonB-dependent siderophore receptor
HHA24_21225	DUF4880 domain-containing protein
HHA24_21230	sigma-70 family RNA polymerase sigma factor
HHA24_21250	efflux RND transporter periplasmic adaptorsubunit
HHA24_21275	flagellar biosynthesis protein FlgA
HHA24_21280	fimbrial protein
HHA24_21315	3-hydroxyacyl-CoA dehydrogenase family protein
HHA24_21365	PsiF repeat family protein
HHA24_21370	hypothetical protein
HHA24_21385	nitrite/sulfite reductase
HHA24_21390	DUF934 domain-containing protein
prfA	peptide chain release factor 1
HHA24_21440	SulP family inorganic anion transporter
HHA24_21470	amino acid ABC transporter substrate-bindingprotein
HHA24_21525	amino acid ABC transporter substrate-bindingprotein
tssG	type VI secretion system baseplate subunit TssG
tssE	type VI secretion system baseplate subunit TssE
HHA24_21565	type VI secretion system tube protein Hcp
tssC	type VI secretion system contractile sheathlarge subunit
tssB	type VI secretion system contractile sheathsmall subunit
ispB	octaprenyl diphosphate synthase
rplU	50S ribosomal protein L21
rpmA	50S ribosomal protein L27
obgE	GTPase ObgE
HHA24_21615	glutamate 5-kinase
HHA24_21635	preprotein translocase subunit SecD
HHA24_21725	ComF family protein
HHA24_21735	glutamate--cysteine ligase
HHA24_21855	NAD-dependent succinate-semialdehydedehydrogenase
HHA24_21860	FAD-binding protein
HHA24_21870	branched-chain amino acid ABC transporterpermease
HHA24_21875	branched-chain amino acid ABC transporterATP-binding protein/permease
HHA24_21880	ABC transporter ATP-binding protein
HHA24_21885	CoA transferase
HHA24_21890	hydroxymethylglutaryl-CoA lyase
kynU	kynureninase
HHA24_21935	YbdD/YjiX family protein
HHA24_21970	amino acid ABC transporter substrate-bindingprotein
HHA24_22010	ABC transporter substrate-binding protein
HHA24_22015	branched-chain amino acid ABC transporterpermease
HHA24_22020	branched-chain amino acid ABC transporterATP-binding protein/permease
HHA24_22025	ABC transporter ATP-binding protein
HHA24_22040	AMP-binding protein
HHA24_22045	ABC transporter ATP-binding protein
HHA24_22050	branched-chain amino acid ABC transporterpermease
HHA24_22055	branched-chain amino acid ABC transporterpermease
HHA24_22060	ABC transporter substrate-binding protein
HHA24_22065	ABC transporter ATP-binding protein
HHA24_22070	AMP-binding protein
HHA24_22125	AraC family transcriptional regulator
HHA24_22140	5'-methylthioadenosine/adenosylhomocysteinenucleosidase
HHA24_22145	uracil-DNA glycosylase
HHA24_22150	DEAD/DEAH box helicase
HHA24_22210	hypothetical protein
HHA24_22215	tripartite tricarboxylate transporter substratebinding protein BugD
HHA24_22235	glycosyltransferase family 1 protein
HHA24_22335	GTP-binding protein
hslU	ATP-dependent protease ATPase subunit HslU
HHA24_22360	cob(I)yrinic acid a,c-diamideadenosyltransferase
HHA24_22420	type III pantothenate kinase
HHA24_22425	hypothetical protein
HHA24_22465	carbon monoxide dehydrogenase subunit G
HHA24_22505	hypothetical protein
HHA24_22515	methyltransferase domain-containing protein
ubiA	4-hydroxybenzoate octaprenyltransferase
HHA24_22545	zinc-binding dehydrogenase
HHA24_22565	sugar ABC transporter substrate-binding protein
HHA24_22590	ABC transporter ATP-binding protein
HHA24_22595	iron ABC transporter permease
HHA24_22600	ABC transporter substrate-binding protein
HHA24_22620	Gfo/Idh/MocA family oxidoreductase
HHA24_22640	glycosyltransferase family 4 protein
HHA24_22680	NAD-dependent epimerase/dehydratase familyprotein
HHA24_22685	NAD-dependent epimerase/dehydratase familyprotein
HHA24_22690	NAD-dependent epimerase/dehydratase familyprotein
HHA24_22695	ABC transporter permease
HHA24_22700	ATP-binding cassette domain-containing protein
HHA24_22705	class I SAM-dependent methyltransferase
HHA24_22710	glycosyltransferase
HHA24_22725	glycosyltransferase
HHA24_22735	MFS transporter
uvrA	excinuclease ABC subunit UvrA
HHA24_22830	HIT family protein
rplQ	50S ribosomal protein L17
rpoA	DNA-directed RNA polymerase subunit alpha
rpsD	30S ribosomal protein S4
rpsK	30S ribosomal protein S11
rpsM	30S ribosomal protein S13
rpmJ	50S ribosomal protein L36
infA	translation initiation factor IF-1
secY	preprotein translocase subunit SecY
rplO	50S ribosomal protein L15
rpmD	50S ribosomal protein L30
rpsE	30S ribosomal protein S5
rplR	50S ribosomal protein L18
rplF	50S ribosomal protein L6
rpsH	30S ribosomal protein S8
rpsN	30S ribosomal protein S14
rplE	50S ribosomal protein L5
rplX	50S ribosomal protein L24
rplN	50S ribosomal protein L14
HHA24_22935	hypothetical protein
HHA24_22940	helix-turn-helix domain-containing protein
HHA24_22945	alpha/beta hydrolase
HHA24_22950	substrate-binding domain-containing protein
HHA24_22955	ABC transporter ATP-binding protein
HHA24_22960	ABC transporter ATP-binding protein
HHA24_22965	branched-chain amino acid ABC transporterpermease
HHA24_22970	branched-chain amino acid ABC transporterpermease
rpsQ	30S ribosomal protein S17
rpmC	50S ribosomal protein L29
rplP	50S ribosomal protein L16
rpsC	30S ribosomal protein S3
rplV	50S ribosomal protein L22
rpsS	30S ribosomal protein S19
rplB	50S ribosomal protein L2
rplW	50S ribosomal protein L23
rplD	50S ribosomal protein L4
rplC	50S ribosomal protein L3
rpsJ	30S ribosomal protein S10
tuf	elongation factor Tu
fusA	elongation factor G
rpsG	30S ribosomal protein S7
rpsL	30S ribosomal protein S12
rpoC	DNA-directed RNA polymerase subunit beta'
rpoB	DNA-directed RNA polymerase subunit beta
rplL	50S ribosomal protein L7/L12
rplJ	50S ribosomal protein L10
rplA	50S ribosomal protein L1
rplK	50S ribosomal protein L11
nusG	transcription termination/antiterminationprotein NusG
secE	preprotein translocase subunit SecE
tuf	elongation factor Tu
HHA24_23195	tripartite tricarboxylate transporter permease
HHA24_23200	tripartite tricarboxylate transporter TctBfamily protein
HHA24_23205	tripartite tricarboxylate transporter substratebinding protein
HHA24_23270	S9 family peptidase
HHA24_23280	ABC transporter substrate-binding protein
HHA24_23285	ABC transporter permease
HHA24_23290	ABC transporter permease
HHA24_23295	ABC transporter ATP-binding protein
HHA24_23300	ATP-binding cassette domain-containing protein
yidC	membrane protein insertase YidC
yidD	membrane protein insertion efficiency factorYidD
HHA24_23325	ribonuclease P protein component
rpmH	50S ribosomal protein L34
