# Supplementary material for: Transcriptional diversification in a human-adapting zoonotic pathogen drives niche-specific evolution
Source: Nat Commun. 2025 Feb 28;16:2067. doi: 10.1038/s41467-025-57331-6 (PMC11871327; doi:10.1038/s41467-025-57331-6)
Supplement: Supplementary file 5 — Supplementary Data 3 [file 41467_2025_57331_MOESM5_ESM.xlsx]

## Sheet: Supp Data 3a
Supplementary Data 3a. rlog counts for all genes in all isolates as determined from DEseq2 analysis at 4hr time point
	1B1a	1B1b	1G1	1G2	2B1	2B2a	2B2b	2B3	2G1	2G2	3B1	3G1	3G2	3G3	4G1a	4G1b	4G1c	4G1d	5G1a	5G1b	7B1	8B1
dnaA	11.1859	11.2144	11.5056	11.5059	11.2181	11.4211	11.4863	11.4614	11.1449	11.4507	11.1611	11.1763	11.3111	11.6594	10.9429	10.9679	11.0899	11.1258	11.5732	12.0203	11.3123	11.3183
HHA24_00010	11.4902	11.5137	11.7847	11.8304	11.4878	11.5246	11.6368	11.5959	11.4528	11.6957	11.6555	11.4467	11.5402	12.0262	11.1288	11.2005	11.4039	11.4319	11.7166	12.0451	11.5691	11.5324
gyrB	12.5284	12.6591	12.6785	12.6714	12.3887	12.4711	12.6104	12.4947	12.417	12.6713	12.6568	12.2107	12.3965	12.7263	12.1425	12.2535	12.4253	12.3252	12.7117	12.8613	12.3617	12.1889
HHA24_00020	4.47718	4.39269	4.67652	5.01027	4.74276	4.81875	5.09039	4.74457	3.87308	4.44046	8.32115	4.44369	4.16341	5.12173	3.80846	4.19432	4.05611	4.46473	4.98675	4.25614	4.7562	5.13567
HHA24_00025	8.06319	8.18529	7.99628	8.21983	8.25191	8.18542	8.24211	7.88273	8.07813	8.48002	9.45334	8.3333	8.28743	8.4409	8.36245	8.38624	8.44384	8.41766	8.26122	7.84054	8.17556	8.13524
HHA24_00030	6.22398	6.05911	6.58751	6.81164	6.60957	6.3279	6.9807	6.56224	6.26497	6.85151	7.02678	6.20103	6.83133	6.68292	7.02139	7.06587	7.12808	6.92655	6.54767	6.41569	6.50594	6.42235
HHA24_00035	10.7018	11.0873	10.3954	11.102	11.4856	11.1893	11.4072	10.6762	10.9514	11.2086	11.4894	11.1934	11.6842	11.1198	11.1459	11.2103	11.4404	11.4788	11.0735	10.8028	11.1458	10.9114
HHA24_00040	8.66551	9.06815	8.48576	8.76602	9.2514	9.15147	9.13159	8.47843	8.66299	8.87817	9.22978	9.01567	9.67115	8.68411	9.02733	9.15913	9.24433	9.22559	8.9466	8.63335	8.87925	8.81597
HHA24_00045	9.43134	9.4159	9.37951	9.39289	9.34809	9.35804	9.11913	9.15015	9.33868	9.014	9.16377	9.2439	9.54435	9.52089	9.10092	8.84656	8.90835	9.07813	9.42918	8.73781	9.35265	9.21786
HHA24_00050	7.69864	7.82005	8.10693	7.6776	7.96967	7.81067	7.6268	7.33794	7.90796	7.00068	7.62877	7.75105	7.54547	8.29892	7.42398	7.68	7.19579	7.60649	7.75601	7.22003	7.83153	7.87898
HHA24_00055	7.72318	7.98724	7.7581	7.63635	7.9298	7.71801	7.24607	7.35677	7.54399	6.64759	7.63893	7.61084	7.48413	8.08132	7.229	7.33316	6.86604	7.18508	7.5419	6.98691	7.58652	7.57919
HHA24_00060	7.02986	7.4193	7.36813	7.22642	7.16376	6.87629	6.50064	6.95861	7.18286	6.23695	7.04984	6.95583	7.05417	7.65717	6.62378	6.6675	6.66193	6.89302	6.85115	6.6796	7.10999	7.32224
HHA24_00065	5.39574	5.69126	5.30485	4.95274	5.34582	5.16808	4.9051	5.16045	5.16343	4.74405	5.24498	4.88491	4.96128	5.21867	4.98607	4.92395	4.81472	4.84911	4.78592	4.714	5.15638	5.1372
HHA24_00070	8.60827	8.56271	8.64813	8.32422	8.55607	8.30573	8.33225	8.30626	8.64139	8.22134	8.23933	8.26481	7.61802	8.92073	9.11605	8.25755	8.97018	9.2431	8.34464	8.54269	8.10277	8.64227
HHA24_00075	6.2594	6.02254	6.55886	6.67609	6.95699	6.61453	6.37841	6.14088	6.64619	6.40288	6.38058	7.00924	5.36972	7.18726	7.14626	6.03286	6.80894	7.20132	6.55491	6.32471	6.01361	6.92791
HHA24_00080	6.33721	6.1953	7.39818	6.86004	7.30644	6.57441	7.03489	6.38675	6.93546	7.13366	6.47201	7.21222	5.78828	7.54035	7.71945	6.92502	7.08343	7.66278	7.20906	6.65519	6.49699	7.09652
HHA24_00085	6.7989	6.59532	7.91499	7.34539	7.70716	7.04756	7.38866	6.96369	7.50647	7.36548	7.02692	7.6163	6.26663	8.24804	7.93674	7.28277	7.67899	8.27574	7.52326	7.06561	6.97398	7.83936
HHA24_00090	7.90984	8.06577	8.45269	7.8864	8.18105	7.91057	7.86162	7.84899	8.21345	8.13206	7.90583	8.03353	7.41147	8.57707	8.65935	8.03106	8.40877	8.73226	8.2187	7.74481	7.90394	8.22166
HHA24_00095	6.34714	6.66699	6.32375	6.91057	7.23654	7.41678	7.21345	6.64369	6.4165	6.52252	6.92437	7.07153	6.82367	6.8354	6.85116	6.41993	6.69809	7.01399	7.0141	6.97915	7.04464	6.46074
HHA24_00100	8.20619	8.48624	8.34653	9.07846	9.38817	9.21224	9.62745	8.66978	8.4812	8.78987	8.86798	8.76115	8.94457	9.06284	8.84839	8.34546	8.69406	9.01143	9.02898	8.92413	9.08466	8.24721
HHA24_00105	7.20513	7.37198	7.31597	7.81872	8.38944	8.203	8.7812	7.43233	7.3013	7.75003	7.60013	7.56846	7.72193	7.48507	7.94229	7.53328	7.72716	7.9836	8.15037	7.69244	7.88526	6.87544
HHA24_00110	7.17725	7.45634	7.11538	7.91719	8.4737	8.31636	8.80532	7.52074	7.42006	7.73927	7.75566	7.69201	7.77554	7.69578	7.99181	7.46033	7.70648	7.95207	8.13341	7.64164	7.958	6.95435
HHA24_00115	8.37931	8.72327	8.8058	9.4914	9.89208	9.47383	10.2258	8.92139	8.94589	9.39445	9.27925	9.09234	9.4054	9.22899	9.18962	8.97845	9.20953	9.36305	9.52525	9.1433	9.23196	8.39714
HHA24_00120	8.52564	8.80494	9.118	9.82013	10.2498	9.65134	10.7849	9.17873	9.15085	9.92155	9.69935	9.30051	9.90387	9.56903	9.74658	9.64346	10.0593	10.0923	9.80743	9.45892	9.60757	8.75521
HHA24_00125	7.91674	7.58618	7.32925	7.56706	8.68859	7.49286	8.32268	7.25392	7.75275	8.67642	7.67306	7.74971	7.83533	8.00263	8.05525	8.14872	8.04945	7.81443	7.90489	8.35746	7.5255	7.57666
panE	8.32775	7.80268	8.51139	8.32728	9.16542	8.21861	8.90323	8.05423	8.31828	9.69948	8.37217	8.39851	8.44827	9.05494	8.73823	8.8616	8.67861	8.63089	8.59592	8.79383	8.30969	8.45558
HHA24_00135	7.47139	6.93184	7.97349	7.65923	7.84258	7.22264	7.89456	7.39624	7.65891	8.26297	7.71111	7.51159	7.13655	8.10946	7.34967	7.7988	7.35818	7.25783	7.65319	7.96144	7.32185	7.85327
HHA24_00140	7.77963	7.39052	8.42335	8.12441	8.19671	8.12059	7.89267	7.89272	8.31116	8.60875	9.00935	8.22006	8.1508	8.5754	8.54594	8.45368	8.83032	8.61589	8.56394	8.09795	7.75445	8.33189
HHA24_00145	7.4472	7.2796	8.05663	7.86562	7.91091	7.74298	7.46183	7.59553	8.06248	8.2195	8.71718	8.02041	7.95198	8.36015	8.25823	8.25447	8.47324	8.36772	8.15479	7.77944	7.51173	8.08378
HHA24_00150	8.34395	8.59096	8.51182	8.08725	8.2689	8.54696	7.87913	8.03252	8.47977	8.14801	8.59421	8.68343	8.48262	8.83059	7.95571	7.70539	7.90346	8.17506	8.6028	7.65294	8.23802	8.39902
HHA24_00155	9.08424	8.75988	13.7678	12.1148	8.56957	7.73382	8.023	13.8508	12.5316	7.94244	11.1122	8.38515	11.503	12.5763	10.0005	11.2702	10.4982	10.159	12.7426	12.2116	8.20636	8.75579
HHA24_00160	8.16487	8.70806	7.40633	8.0618	9.05817	8.65134	9.3687	6.87419	7.78439	8.70698	8.94246	8.42377	8.93768	7.98535	8.4366	8.82142	8.92267	8.85195	8.03541	8.23483	8.56872	8.06096
HHA24_00165	8.08146	8.10877	9.89977	9.31447	7.79346	7.84061	7.38775	10.5122	9.61443	7.40791	9.11933	7.73042	8.7938	8.99921	8.18121	8.30284	8.0896	8.11105	9.48871	9.47673	7.59501	7.40284
HHA24_00170	6.58015	6.63591	6.9471	7.09969	7.10794	7.07815	6.75291	6.79371	6.39785	6.93033	6.91082	6.98355	6.85425	7.26333	6.81843	6.76521	6.85181	6.75433	6.7529	9.25716	6.94323	7.67679
ilvB	8.3182	8.49061	10.0744	8.24231	7.70693	7.77646	7.69645	8.50004	8.26178	7.54921	8.42513	7.83969	7.47511	10.0107	8.15768	8.18584	8.08791	8.1315	7.91208	8.87911	7.70921	8.27237
HHA24_00180	9.49071	8.84561	10.9084	9.93924	9.71996	8.97165	9.48542	9.64377	9.89684	10.0432	9.20626	9.49888	9.02605	10.7055	9.93288	9.975	9.97624	10.064	9.85366	9.71908	9.20088	10.1411
HHA24_00185	10.2972	9.66238	11.0254	10.2035	10.4331	10.0133	10.0947	10.0353	10.3277	10.5037	9.91942	10.1133	9.56459	11.0219	10.462	10.3354	10.6598	10.5858	10.1564	10.3256	9.76515	10.5778
HHA24_00190	9.07609	8.82958	8.92073	8.95102	9.13392	9.33534	9.36019	8.73175	8.83669	9.15009	8.71416	9.09194	8.65887	9.20978	9.10726	8.97023	9.08693	9.14103	9.04095	8.99589	8.81596	9.12471
HHA24_00195	7.95266	7.63546	7.45831	7.79783	8.35862	8.58724	8.63156	7.39661	7.89645	7.92731	7.63034	8.12487	7.78082	7.81803	8.19962	7.92313	8.05189	8.25385	8.02491	7.78519	7.71383	8.07091
HHA24_00200	8.24649	8.05941	7.95864	8.25316	8.65131	8.73017	8.81218	7.77547	7.99401	8.36778	8.11809	8.19934	8.05338	8.37197	8.23421	8.13569	8.38584	8.50918	8.12941	8.13138	7.97274	8.53639
HHA24_00205	9.14937	8.84534	8.89661	9.2208	9.66403	9.7131	9.82446	8.8157	9.09946	9.44284	9.1164	9.22065	9.17533	9.37493	9.24529	9.10316	9.45437	9.56538	9.07233	9.12645	9.10672	9.54423
HHA24_00210	11.809	11.596	11.255	12.0201	12.2809	12.3207	12.7327	11.5853	11.4816	12.0343	12.0504	11.6216	12.3153	11.8448	11.7129	11.7544	11.9659	12.062	11.715	11.8395	11.8166	11.9641
HHA24_00215	10.3062	10.1048	10.6234	10.192	10.155	10.1644	10.0037	9.97766	10.4353	10.3184	10.0284	9.9737	9.92638	10.1478	10.511	10.4054	10.3674	10.2804	10.2425	10.2555	9.8309	10.6117
gluQRS	10.437	10.3925	9.39278	9.78207	9.91743	10.0642	9.66763	9.70561	9.53705	9.1944	10.2674	9.79511	9.76079	9.78542	9.80584	9.67718	9.41195	9.48995	9.48065	10.8094	9.953	9.92044
HHA24_00225	11.3989	11.1392	11.3487	11.404	11.2681	11.0065	10.8411	11.3076	11.1313	11.0583	11.229	10.8358	10.9145	11.581	11.0923	11.0144	11.2057	11.0658	11.0051	11.7976	11.1599	11.6297
HHA24_00230	4.77985	4.37353	3.5851	4.12041	5.06783	4.84955	4.76093	4.15561	4.33263	3.97569	4.49972	4.63425	4.00938	4.47408	4.03736	4.67831	4.19913	3.95075	3.96927	4.14519	4.18803	3.95569
HHA24_00235	8.53314	7.57562	9.26236	9.297	10.3077	9.36974	10.0714	8.66222	9.39287	8.46591	8.09283	8.48916	8.02153	10.2198	8.54253	8.11056	8.72301	8.97792	9.07893	8.04454	9.00922	9.14449
HHA24_00240	9.27783	8.02937	10.2408	10.1279	10.7482	9.62233	10.307	9.60894	10.2819	9.0556	8.96143	9.16973	8.54516	11.3705	9.1249	8.9501	9.35251	9.53176	9.68658	8.72615	9.62596	10.1508
HHA24_00245	9.70558	9.03283	10.3573	9.55496	9.46441	9.17083	9.33282	9.53704	9.39702	9.8409	9.08591	9.52748	9.15392	10.4571	9.99711	9.80879	9.95885	9.93392	9.70858	9.58908	9.27376	10.6478
HHA24_00250	10.8593	10.5007	10.6667	11.273	11.1614	10.8569	11.2797	10.7243	10.7824	11.5712	11.2328	10.6118	10.8778	10.8634	11.5026	11.2523	11.9254	11.7631	10.8026	11.0968	10.8524	10.7376
HHA24_00255	6.85378	6.79737	6.52261	7.54255	8.02493	7.58263	8.30217	6.69527	6.97391	7.60251	7.68066	7.03678	7.43044	6.86757	8.10643	7.39416	8.41178	8.3554	7.17204	7.56235	7.17218	6.73823
HHA24_00260	10.2444	9.89472	11.7823	11.1324	10.7149	10.7621	10.4308	10.8453	11.5634	10.5918	9.75861	11.4198	11.0935	12.5857	10.4051	10.5272	9.67161	10.3049	11.4098	10.1878	10.7136	10.8966
HHA24_00265	10.8573	10.383	12.4587	11.7854	11.4358	11.3571	10.9904	11.5201	12.0909	11.3281	10.3527	11.931	11.6154	13.1489	10.9457	10.9327	10.2964	11.0089	12.1061	11.0003	11.384	11.4902
HHA24_00270	11.7616	11.1959	13.4028	12.8858	12.2841	11.9596	11.7816	12.4944	13.0169	12.4736	11.1992	12.6212	12.2388	14.1194	11.9281	11.8946	11.5877	12.018	12.9312	11.9981	12.2102	12.6147
HHA24_00275	10.3355	9.6832	13.0849	11.7261	11.5281	11.2371	11.2113	11.2603	12.6296	11.4849	10.0583	11.7161	11.9117	13.5089	10.6106	11.0763	9.20849	10.347	12.432	10.5692	11.0252	11.2508
HHA24_00280	8.39697	7.9248	8.91398	9.52732	10.0324	9.64511	10.5625	9.07987	8.71806	8.97689	8.97435	9.03467	9.62671	9.77665	8.31959	8.67609	8.36169	8.72682	9.24787	8.5463	9.22377	8.83589
HHA24_00285	7.69848	7.61394	9.10268	9.4303	9.72012	9.19151	10.2445	8.98156	8.30219	8.62974	8.4485	8.82036	9.37942	9.54702	7.99792	8.26249	7.69862	8.0599	9.26522	8.42906	9.36546	8.55609
HHA24_00290	8.3433	8.38036	9.91542	9.8666	8.9823	9.32618	7.93191	10.0011	10.0112	8.98848	8.24497	9.12606	9.04708	10.2972	8.74216	8.72172	7.62928	9.07437	9.3775	9.6829	9.59904	10.1152
HHA24_00295	10.2875	10.1078	12.4722	11.7768	10.9252	10.9926	10.5459	11.6212	12.1226	11.2211	9.96306	10.7561	10.6176	12.3153	10.7979	11.0853	9.42684	10.7864	11.5457	11.8836	11.2885	11.9088
HHA24_00300	7.13152	7.44688	6.85895	7.01295	7.58127	7.3869	7.56148	6.8052	7.23796	7.39666	7.5167	7.57519	7.56405	7.13932	7.55249	8.02304	7.90692	7.80868	7.09034	7.60634	7.12707	7.23175
metC	10.2161	10.0862	10.3539	10.3594	10.5192	10.2819	10.2863	10.1648	10.5452	10.4236	10.1096	10.0524	9.97881	10.722	10.2442	10.1271	10.3343	10.3679	10.2738	10.4219	10.1654	10.4587
HHA24_00310	7.01761	7.50068	6.6261	6.9937	7.36611	7.53923	7.42305	7.08499	6.94699	7.17714	7.30876	7.62301	7.01448	7.23776	7.10032	7.43419	7.16624	7.06691	6.83448	7.09242	6.9892	7.25521
HHA24_00315	5.17628	5.15915	5.68938	5.54009	6.07028	5.78846	5.98517	5.21517	5.73514	6.48633	5.71175	6.03113	6.18527	5.83547	5.93603	5.9675	6.02555	6.05035	5.83807	5.29742	7.19305	6.25827
HHA24_00320	10.1683	10.401	10.3854	10.3417	10.3914	10.3037	10.5311	10.0223	10.4137	11.099	10.2722	10.5483	10.4315	10.4154	10.5757	10.5401	10.7228	10.6445	10.5185	10.5723	10.2486	9.94578
HHA24_00325	9.28213	9.50277	8.82838	9.44861	9.5723	9.56185	9.82594	9.14756	9.33385	9.4864	9.25784	9.23389	9.3023	9.36283	9.54729	9.15498	9.416	9.47941	9.35926	9.62929	9.45248	9.11981
HHA24_00330	11.575	11.6457	11.2452	11.5551	11.8121	11.5618	11.8738	11.2067	11.6024	11.8082	11.5078	11.3825	11.6153	11.6653	11.7148	11.493	11.7067	11.7083	11.7093	12.0202	11.6	11.3788
HHA24_00335	8.57135	7.87883	10.1385	9.37746	9.17027	8.55147	8.11673	9.49295	8.96088	8.90478	7.96371	8.37131	7.87712	10.3174	8.58617	8.48569	8.42528	8.81477	9.18351	9.59742	9.2072	10.3316
HHA24_00340	9.0138	8.25774	10.2255	9.32698	9.10455	8.68964	8.27362	9.44983	9.14453	8.95293	8.23953	8.56665	8.04958	10.212	8.51203	8.65663	8.71789	8.84041	9.2271	9.83891	9.35179	10.2822
HHA24_00345	5.94255	6.4648	5.72123	5.57924	5.76766	5.63105	5.11077	5.39656	6.06247	5.28482	5.75942	5.93933	5.59935	6.00411	6.04758	6.25783	5.8409	6.19011	5.22891	5.97293	5.16268	6.0186
HHA24_00350	6.08176	6.32565	5.82985	5.83818	5.86838	5.6897	5.52332	5.41508	6.3532	5.48588	5.74433	5.65321	5.68532	6.3302	6.31983	6.42007	5.90345	6.38426	4.85199	5.38369	5.41191	6.37856
HHA24_00355	7.85779	7.86318	8.03096	7.68973	7.69158	7.26216	6.87248	7.29438	7.91289	7.39324	7.40392	7.59295	7.7291	8.27847	7.9471	8.09535	7.78017	8.00089	6.9918	7.33857	7.07875	8.2121
HHA24_00360	7.21575	7.32215	7.1541	7.15331	7.1034	6.97863	6.35733	6.99998	7.01803	6.45504	6.99932	7.06335	7.71385	7.51653	7.10861	7.29979	6.77354	7.20299	6.7111	6.71501	6.60143	7.65276
HHA24_00365	6.7841	6.66415	6.53108	6.79557	6.16142	6.41757	5.93172	6.3747	6.92982	5.7651	6.43136	6.37125	5.69939	6.86026	6.48889	6.13759	6.34817	6.53347	6.03653	5.85808	6.18131	6.69347
HHA24_00370	5.98085	5.94567	5.60457	6.03268	5.44388	5.49853	5.14964	5.9581	5.50346	4.8657	5.35045	5.68103	5.17724	5.78729	5.44182	5.00901	5.37594	5.39213	5.35024	4.87589	5.32023	5.47298
HHA24_00375	3.46555	3.70455	2.17169	3.52265	2.17667	3.11829	2.06503	3.26377	2.64131	2.09177	2.99238	3.58927	2.98579	2.27109	2.52876	3.08296	2.28754	2.24953	2.48971	2.93901	1.74763	2.27184
HHA24_00380	4.18294	4.23416	3.4328	4.82979	3.22168	3.73624	3.47437	4.06291	3.48355	3.23351	3.93191	4.40876	4.34285	3.46051	3.15205	3.90235	2.95967	3.46628	3.14545	3.64667	3.56611	3.42002
HHA24_00385	5.07798	4.9408	4.01968	6.09127	4.69655	5.16522	4.06556	5.44518	4.48563	4.41144	4.9901	5.47533	5.32212	4.83943	4.38608	4.30614	4.31934	4.65105	4.03281	4.29588	4.65345	4.40716
HHA24_00390	5.38305	5.00767	3.66387	5.38336	3.78977	5.09694	3.6386	4.53863	3.93829	3.66553	5.10904	5.46777	6.26239	3.80064	3.8556	4.15795	3.53837	3.64573	3.39133	3.8108	3.83015	3.53461
HHA24_00395	9.59024	9.00192	9.21449	9.19246	9.39177	9.05653	9.43524	8.93585	9.54225	9.0976	9.35663	9.46292	9.47801	9.91608	9.49726	9.11927	9.31268	9.50038	9.21096	8.94078	9.25753	9.28301
leuA	12.9843	13.1747	11.7409	11.9235	12.2789	12.8174	12.4798	11.5777	12.2429	11.1035	12.2104	11.8183	11.5255	11.7766	11.5399	11.3728	11.5075	11.7019	11.7613	13.9983	11.9539	12.1214
HHA24_00405	9.5014	9.77323	9.96835	10.2229	9.90891	9.85618	9.89191	10.1826	9.71408	9.66455	10.0051	9.55192	9.9975	10.3335	9.46791	9.4547	9.67638	9.84518	10.0253	10.327	10.0844	10.2412
rpoN	9.36653	9.49002	9.19843	9.55743	9.40177	9.33293	9.39379	9.57551	9.20682	9.11155	9.06737	8.98557	9.16552	9.71626	9.09948	9.07851	9.01956	9.17389	9.38499	10.0189	9.51972	9.47574
HHA24_00415	8.10575	7.65088	5.66157	8.23053	8.98214	7.29846	9.14103	6.53751	7.63016	7.59872	7.98152	6.7157	8.76743	5.58732	7.71829	8.3956	8.29787	8.31586	6.33866	8.75498	6.54822	6.31252
HHA24_00420	8.19879	7.67058	8.73958	8.91551	7.95959	7.94762	7.67894	9.06879	8.20073	8.25142	7.99748	7.65705	7.63662	8.62639	7.90325	8.06014	7.9193	8.06726	8.1634	9.20681	8.40702	8.96961
HHA24_00425	7.34815	6.8802	6.9793	6.94568	7.16028	6.8586	6.92363	6.87617	7.32104	6.78259	7.06773	6.58664	6.70128	6.99933	7.11604	7.08413	7.32428	7.10973	7.08157	6.8712	6.87868	7.46935
bfr	9.63917	9.65131	13.0688	11.1017	9.7694	11.3417	10.3935	11.8684	11.1675	10.7008	10.6944	11.9365	10.3552	13.5253	10.5934	10.3645	10.6859	10.7928	12.8305	9.79875	11.0008	12.8385
HHA24_00435	10.5556	10.7688	10.2071	10.0589	10.5137	10.7456	10.3055	9.50219	10.1952	10.3922	10.2488	10.4173	10.2244	10.1693	10.3731	10.1899	10.3453	10.1618	10.4599	10.401	9.9575	10.1216
HHA24_00440	11.9106	12.2572	10.9294	10.7899	11.6621	12.3587	11.5969	9.97464	11.2462	11.2924	11.5981	11.8872	11.6744	10.7555	11.5067	10.9133	11.3346	11.1209	11.5902	11.3166	11.1605	10.7426
HHA24_00445	10.2687	10.69	9.18392	9.09744	9.93647	10.8312	9.80572	8.4261	9.61574	9.48198	9.96765	10.2453	10.0753	8.98824	9.88451	9.17394	9.5645	9.33439	9.98771	9.42809	9.40096	8.95197
HHA24_00450	11.7976	12.1949	10.4658	10.5405	11.5863	12.3509	11.5139	9.81193	11.1962	11.0208	11.6366	11.8813	11.8365	10.5786	11.316	10.8074	11.0813	10.9423	11.4348	11.038	11.0107	10.6397
HHA24_00455	9.26167	9.00752	9.64582	9.40963	9.63448	9.34913	10.0472	8.94635	9.20687	10.0596	9.43242	9.21668	9.27811	9.01736	9.96969	10.0046	10.4546	10.1597	9.52485	9.37574	8.72234	9.85403
HHA24_00460	9.80026	9.6252	9.9105	9.58391	9.92065	9.62588	10.4829	9.03399	9.63165	10.3205	9.71378	9.685	9.55561	9.08239	10.4897	10.6043	10.6421	10.4619	10.1228	9.76485	8.9683	10.164
HHA24_00465	0.432808	0.0461923	1.24652	0.640652	1.03754	0.758282	0.348874	0.613864	0.54486	0.717193	0.881552	0.503755	0.686133	0.79322	0.802461	1.51864	0.821962	0.664127	0.340841	1.28985	0.649645	1.15179
HHA24_00470	5.94702	6.39775	6.86576	5.85943	5.59593	6.02326	4.86998	5.32113	5.76101	4.99273	5.97311	6.18338	6.12422	6.75027	5.47497	6.07348	5.66243	5.36951	5.31748	5.37762	5.42374	6.48202
HHA24_00475	5.77547	5.89397	5.71456	5.21074	4.90776	5.42858	4.58101	4.85863	5.75977	4.48527	5.53277	5.69152	5.38904	5.81115	5.29625	5.12755	5.08819	5.2573	5.18167	4.68293	4.59558	5.49769
HHA24_00480	4.64962	5.19961	5.56999	4.83092	4.60155	4.6806	3.79983	4.44511	4.90995	4.46291	4.98167	4.92819	5.11438	5.68294	4.12098	4.36325	4.37574	4.32798	4.41032	4.45749	4.1274	5.19609
HHA24_00485	7.37502	7.16867	8.43328	7.55224	7.37123	7.39518	6.75276	6.90302	7.556	6.81007	7.56472	7.65019	7.86275	8.26258	6.51348	7.41252	6.91384	7.09118	6.94677	6.71951	6.62518	7.96548
HHA24_00490	8.66097	8.88787	8.77857	8.67447	8.49959	8.6247	8.49985	8.61863	8.5112	8.83087	8.56623	9.00284	8.01517	8.94503	8.78694	8.55629	8.7144	8.8329	8.75026	8.5769	8.73032	8.6862
HHA24_00495	8.79766	9.1965	8.6546	8.76894	8.58552	8.69563	8.68267	8.77904	8.8404	8.54218	8.69839	8.96342	8.76931	8.99641	8.60514	8.64507	8.49125	8.56352	8.70126	8.80697	8.83664	8.70402
HHA24_00500	8.01576	8.27594	8.43774	8.37761	8.10492	8.38001	8.0309	8.26545	8.22367	8.25996	8.18496	8.07623	8.38041	8.54102	7.89605	7.99447	8.20682	8.02767	8.26199	8.35422	8.25961	8.23245
HHA24_00505	7.73961	7.45995	7.88876	8.19934	8.06318	7.99877	7.23734	8.05526	7.79256	7.63573	7.56056	7.63453	7.02919	8.32007	7.77959	7.13476	7.70204	7.85056	7.80226	8.53773	8.05281	8.38504
HHA24_00510	4.18715	4.24947	4.69245	4.35901	5.24883	4.78292	4.22937	4.36489	4.97455	5.03777	4.79807	5.29438	4.39248	4.78398	4.49601	4.63816	4.93586	4.58358	5.03517	3.73676	5.0294	4.75318
HHA24_00520	9.59515	9.17379	9.92029	10.0848	9.56044	9.57118	9.51072	9.95384	9.56572	9.68866	9.359	9.27939	9.35494	10.5925	9.43269	9.39728	9.4368	9.63437	9.76981	10.5026	9.93716	10.1755
HHA24_00525	6.47521	6.60735	5.71051	6.23894	7.0969	7.45583	7.31752	6.03877	6.48776	6.33785	6.70397	6.74863	6.89988	6.60844	7.01722	6.26285	6.62665	6.68381	6.6649	6.02116	6.79095	6.07485
HHA24_00535	10.4717	10.6512	10.3523	10.5376	10.7651	10.4683	10.7956	10.0955	10.7491	10.6248	10.5709	10.4703	10.4523	10.6312	10.791	10.3861	11.0179	10.8819	10.5937	10.5641	10.4503	10.1572
HHA24_00540	10.8609	11.0121	10.7486	11.0269	11.3418	11.1026	11.4464	10.633	11.2031	11.2155	11.1663	11.0576	11.1418	11.1237	11.4199	10.9789	11.6807	11.4861	11.0542	11.045	10.8802	10.695
HHA24_00545	10.1196	10.1027	10.8198	10.2139	10.3138	10.0184	10.1223	9.86706	10.4244	10.412	10.094	10.0052	10.0798	10.4977	10.3671	10.5787	11.1137	10.583	10.2037	10.0956	9.62734	10.3293
HHA24_00550	9.75586	9.41865	10.9159	9.7736	9.61378	8.91167	9.29355	9.62781	9.7846	9.76144	9.53054	9.16008	9.21431	10.0878	9.63778	10.2335	10.8188	10.2847	9.54217	9.79825	9.19244	10.1248
petA	10.4739	10.5066	10.8091	10.3557	10.3903	9.98988	10.2815	10.2277	10.4121	10.4231	10.4528	10.088	10.4711	10.5867	10.3445	10.5467	11.1386	10.6373	10.4634	10.1532	10.1748	10.5242
mscL	9.12545	8.91548	10.7444	9.81251	9.96674	9.58383	9.65979	9.99246	9.91981	10.0742	9.60067	9.4646	9.78975	10.2631	9.84794	10.0026	10.2391	10.0823	10.4476	10.1712	9.7988	10.3174
HHA24_00565	7.86218	8.22264	7.63096	8.20726	7.98397	7.83919	8.37102	7.90917	7.88625	7.96961	7.84521	7.82773	8.11422	8.35732	7.85121	8.15117	8.17681	8.0431	7.96165	8.0045	7.99141	7.91855
HHA24_00570	8.2447	8.20014	8.20141	8.26887	8.82327	8.46247	8.80174	8.26157	8.481	8.0882	8.55323	8.13044	8.31143	8.10203	8.3538	8.40588	8.64064	8.5406	8.49649	8.65072	8.32137	8.2794
tatC	9.05817	9.1611	8.61399	8.88748	8.82101	9.18265	8.83139	8.68139	8.62442	8.85744	8.86905	8.99834	8.40476	8.72147	9.23755	8.70073	9.27516	9.21197	8.75315	8.75887	8.70057	8.59632
tatB	9.42738	9.75456	9.41392	9.34408	9.45301	9.52046	9.32891	9.11599	9.32216	9.50122	9.23962	9.40916	9.05709	9.40934	9.59193	9.20281	9.68574	9.56593	9.30155	9.41048	9.28237	9.2262
tatA	9.67032	9.83231	10.1898	9.78088	9.92363	9.85727	9.95573	9.56077	9.85937	10.2808	9.63181	9.91487	9.64158	9.99028	10.1314	9.85625	10.1948	10.1079	10.0161	9.85326	9.8858	9.70716
HHA24_00590	9.31294	9.45491	9.65823	9.36628	9.38917	9.4269	9.59405	9.07838	9.21207	9.9823	9.10463	9.37978	8.96623	9.31394	9.92184	9.59013	9.77884	9.70597	9.533	9.43731	9.33333	9.18777
HHA24_00595	9.03327	9.06786	8.27927	8.7477	8.92893	8.80352	9.02597	8.32255	8.70689	8.82732	8.53624	8.76786	8.45651	8.62251	9.09163	8.71223	8.96804	9.15081	8.7169	8.90994	8.67326	8.57754
hisI	9.23993	9.305	8.76918	8.96833	9.07572	8.86799	9.0648	8.65089	8.82477	9.23593	8.85015	8.86056	8.74274	8.85189	9.25032	9.0526	9.18705	9.18071	9.00035	9.25832	8.94315	8.71221
hisF	10.4543	10.5786	9.79229	10.2739	10.63	10.5201	10.5439	10.0306	10.2171	10.3782	10.2491	10.3469	10.0989	10.306	10.5408	10.089	10.4581	10.5264	10.2636	10.55	10.3811	10.1246
hisA	10.7848	10.8838	10.2754	10.8366	11.0216	10.8034	11.0044	10.5552	10.668	10.868	10.7752	10.728	10.6543	10.7698	10.8533	10.6459	10.9306	10.9386	10.6437	10.8035	10.7769	10.5815
hisH	9.56933	9.8538	9.32797	9.63694	9.74131	9.9336	9.74853	9.46644	9.63108	9.7871	9.69125	9.75899	9.53281	9.78176	9.73276	9.31126	9.78407	9.82701	9.66358	9.99366	9.74847	9.56085
hisB	9.08615	9.35512	8.84306	9.19342	9.25454	9.43483	9.16552	9.10294	9.16853	9.29786	9.18097	9.0982	9.02997	9.30935	9.19739	8.76769	9.28002	9.25315	9.18904	9.4501	9.27195	9.20712
HHA24_00625	9.63289	9.88303	8.86466	9.29257	9.49806	9.84364	9.62478	8.98683	9.36948	9.42735	9.39003	9.64243	9.11794	9.2726	9.88494	9.35536	9.61631	9.62183	9.46463	9.56285	9.57896	9.19303
hisD	10.5567	10.7948	9.99989	10.3684	10.4933	10.7271	10.5134	10.0888	10.4499	10.5359	10.3865	10.5322	10.3323	10.4803	10.753	10.3355	10.6301	10.6376	10.5125	10.5319	10.6726	10.2571
HHA24_00635	9.844	9.97988	9.78057	9.63759	9.8826	9.93138	10.0049	9.43845	9.78679	10.3071	9.68156	9.76021	9.67415	9.72877	10.3204	9.87073	10.1147	10.0696	10.0956	9.95085	9.95696	9.58967
murA	10.7117	10.9357	10.1045	10.4614	10.7166	10.8076	10.6599	10.1839	10.4887	10.5555	10.6282	10.5964	10.5176	10.5371	10.7234	10.2051	10.6592	10.642	10.6392	10.8547	10.7942	10.3261
HHA24_00645	7.47111	7.68731	7.19111	7.3867	7.60559	7.80221	7.52247	7.15692	7.35641	7.52727	7.57699	7.44001	7.55657	7.37375	7.53808	7.12095	7.79099	7.60643	7.51662	7.73788	7.56426	7.13782
HHA24_00650	9.13911	9.36447	8.68744	8.90976	9.06408	9.22988	9.10141	8.68614	9.08844	8.9026	8.96174	8.93036	9.19693	8.73176	9.28135	8.85653	9.15826	9.03608	9.22304	9.61851	9.27527	8.77047
HHA24_00655	10.5248	10.7583	10.4387	10.6673	10.6141	10.5299	10.832	10.4918	10.6175	10.6021	10.5665	10.4262	10.869	10.4538	10.6744	10.5797	10.5389	10.5186	10.85	11.2568	10.746	10.2226
HHA24_00660	9.79298	9.90387	10.5837	10.7888	10.2172	10.1705	10.3445	10.7345	10.4903	10.3174	10.2894	10.2666	10.2064	10.7164	10.4263	10.4905	10.5978	10.5995	10.9781	10.881	10.3031	10.1834
HHA24_00665	10.1795	10.225	10.7736	10.8485	10.5994	10.3054	10.7457	10.8183	10.7037	10.8491	10.4591	10.3543	10.51	10.7109	10.8039	10.8571	10.9776	10.8578	11.247	10.9913	10.4888	10.4008
mlaD	8.44374	8.55459	8.92939	9.17449	8.74115	8.45184	8.96209	9.16736	8.85897	8.9891	8.70855	8.55563	8.78096	8.59949	9.08451	9.16909	9.16693	9.0817	9.61567	9.31003	8.66424	8.23146
mlaE	9.50317	9.6243	9.88601	10.12	9.63277	9.60339	9.91905	10.0418	10.0161	9.78596	9.63554	9.69437	9.74821	9.67666	10.0831	9.94581	9.84675	9.86771	10.6519	10.212	9.72476	9.14043
HHA24_00680	10.0528	10.321	10.8451	10.899	10.3808	10.6871	10.9272	10.6658	10.7364	10.7871	10.4171	10.5667	10.5864	10.4924	10.7599	10.5097	10.5619	10.6602	11.5038	10.7426	10.5335	9.97647
HHA24_00685	9.06719	8.11098	13.6885	12.7152	8.05477	11.1675	8.23715	12.6608	11.8657	10.819	8.86485	11.578	9.34351	11.8906	11.6348	6.8144	9.48655	11.3672	13.1287	7.86722	12.0217	12.0694
HHA24_00690	13.9388	12.8034	10.7888	10.6177	10.4428	10.2901	10.7794	13.0855	10.1141	10.9832	11.5535	10.7384	10.5213	10.7106	10.3848	10.081	10.7206	10.4297	10.8434	12.1616	9.77025	13.5979
HHA24_00695	15.5207	14.3946	12.0311	12.1141	12.1869	11.9202	12.3893	14.4245	11.6033	15.3639	13.2319	12.412	12.3282	12.271	11.776	11.5706	12.1301	12.0093	12.2154	13.4252	11.4295	14.9483
HHA24_00700	11.3151	10.7474	11.5894	11.129	10.9774	10.62	10.471	11.0967	11.2587	10.8995	10.5411	10.6328	10.7476	11.6108	10.9695	10.9158	10.948	10.8867	11.0962	11.713	10.7205	11.6891
HHA24_00705	10.4864	10.6927	10.8463	10.9815	10.9292	10.6848	10.9832	10.8308	10.7044	11.3436	10.7311	10.552	11.0341	11.1414	10.5488	10.8346	10.7924	10.6846	11.0772	10.9425	11.0208	10.834
fghA	9.71776	9.84534	9.96477	10.0821	9.93713	9.78942	10.1288	9.95127	9.9054	10.4128	9.73909	9.65896	10.1413	10.1653	9.87646	9.97531	9.8889	9.83624	10.2451	10.0424	10.0718	9.91084
HHA24_00715	10.202	10.5676	9.97524	10.0398	10.2707	10.3592	11.2124	9.21887	10.1149	10.7277	9.82306	10.1377	9.85105	9.51913	10.436	10.6971	10.3524	10.1834	10.4078	10.0431	9.44074	9.55108
HHA24_00720	7.49945	7.95843	6.34256	8.036	7.50167	7.69923	8.133	6.76976	6.80621	7.46099	7.28433	7.64216	7.25299	6.81556	6.9282	7.30904	7.20092	7.10462	7.10092	6.96404	6.66569	6.49077
rpoH	11.327	10.5473	11.8604	12.1854	11.2859	11.2133	11.0746	12.1114	11.3614	10.4532	10.8756	10.9662	11.3039	12.7957	10.3446	10.5302	10.6016	10.5244	11.6247	12.4257	11.9005	11.9477
HHA24_00730	8.83238	8.71926	8.80289	8.25532	9.06385	8.77685	8.85154	7.18813	9.01031	9.13839	8.36746	8.80901	8.1572	8.25747	9.60191	9.49224	9.51436	9.48295	8.71931	9.00092	7.26434	8.69639
HHA24_00735	10.1715	10.0581	10.0435	9.78758	10.0783	9.99458	9.66091	9.75773	10.2792	10.1922	9.90235	10.0323	9.6209	9.87562	10.6776	10.1932	10.385	10.47	10.1129	9.94973	9.86983	9.91328
HHA24_00740	8.23548	8.66471	7.53439	7.92359	7.8936	7.93254	7.91253	7.76153	7.62032	7.86395	7.80661	7.93606	7.8342	7.79977	7.89639	7.83369	7.64615	7.87041	7.7907	8.40592	7.95207	7.69505
HHA24_00745	8.98204	9.12469	8.56876	8.9103	9.03279	8.74382	9.32352	8.63756	8.66333	9.01677	8.76679	8.76702	8.99396	8.97053	8.95928	8.69916	8.74525	8.90399	8.92253	9.3548	8.99558	8.86463
coxB	11.6947	11.6921	11.4293	10.8339	11.5322	11.1295	11.3975	10.65	11.4259	11.5113	11.4479	11.1679	11.7264	11.2759	11.4639	11.6988	11.5791	11.1901	11.3104	11.4591	10.835	11.2061
ctaD	9.6899	9.21548	10.068	8.8837	9.16447	8.51369	8.77719	8.8252	9.19352	9.17685	9.63704	8.85322	8.77399	9.60796	8.88538	9.62025	10.1192	9.48168	8.51863	9.34347	8.39003	9.71342
HHA24_00760	5.13281	4.46526	5.39034	4.27032	4.41011	3.4526	3.76513	4.23206	4.93984	4.90852	4.4972	4.05435	3.73927	4.61446	4.61367	5.05836	5.4718	4.8096	3.86658	4.88298	3.58179	5.05014
HHA24_00765	6.94154	6.54831	7.30814	5.86639	6.52932	5.55978	6.12924	5.9269	6.41117	6.40427	6.58902	6.21729	5.90914	6.58599	6.23703	6.93586	7.42218	6.76763	5.73526	6.68132	5.64032	6.98606
HHA24_00770	9.32332	8.91271	10.4521	8.58083	9.01123	7.98033	8.58391	8.42369	9.13546	9.33673	8.90912	8.63807	8.2323	9.18626	9.03433	9.69015	9.79571	9.21814	8.80841	8.99085	8.12485	9.48147
HHA24_00775	5.90792	6.143	6.45799	6.36981	6.02756	6.08364	5.63215	6.61354	5.74513	6.05137	6.10129	5.82684	5.745	6.48003	5.59498	6.00365	6.19159	5.90903	6.27423	6.22373	5.88225	5.97388
HHA24_00780	6.30337	6.59903	6.99047	6.48683	6.48383	6.08927	6.49744	6.47135	6.01578	6.4525	6.36816	5.91885	5.84632	6.44542	6.07147	6.62284	6.70193	6.15409	6.05206	6.22481	5.74628	6.6928
HHA24_00785	7.52162	7.34972	7.13694	7.07304	7.07155	7.10043	7.02445	6.5586	7.05135	6.99373	7.28182	7.05219	6.93291	7.35771	7.23356	7.10168	7.55799	7.56927	6.70132	6.84142	6.446	6.9474
HHA24_00790	8.62352	8.66998	7.9733	7.99935	8.31196	8.47697	8.45876	7.58968	8.43558	8.27796	8.30551	8.35001	8.26939	7.98964	8.64155	8.28296	8.74784	8.59967	7.98394	7.50937	8.02062	7.74973
HHA24_00795	9.75864	9.80376	9.42003	9.80329	9.69591	9.81996	10.0054	9.81802	9.71536	9.4957	9.63365	9.59486	9.58659	9.67957	9.76946	9.38921	9.82623	9.81047	9.59413	10.0845	10.0212	9.71407
HHA24_00800	9.98125	10.0873	10.1968	9.84428	9.66112	9.80745	9.96706	9.98906	9.82075	10.0822	9.65998	9.88317	9.5099	9.81374	10.0455	9.98961	9.86239	9.89367	10.0248	10.4838	10.2411	10.0028
HHA24_00805	6.28746	6.72703	7.01763	7.12195	6.72587	6.63127	6.47021	6.83782	6.68503	6.92397	6.39894	7.00169	5.95519	7.74669	6.58045	6.97004	6.99617	6.89748	7.00934	7.08057	6.72066	7.41568
HHA24_00810	8.99011	9.38511	9.27283	9.17984	9.37123	9.45377	10.7102	8.17171	8.98863	9.65776	8.76106	8.88693	8.51649	8.43525	9.35769	9.78696	9.27569	9.09484	9.26926	9.19605	8.33944	8.57229
HHA24_00815	10.5401	10.5949	10.9364	10.8055	10.8115	10.8214	11.7534	10.1748	10.6225	11.2678	10.2695	10.5162	10.0236	10.7157	10.6514	11.1395	10.696	10.6238	10.7926	10.8497	10.0765	10.6947
glmU	10.9813	10.719	11.1728	11.2407	11.3361	11.2366	11.8759	10.5333	11.1124	11.534	10.8131	11.0211	10.544	11.2186	11.278	11.3743	11.2553	11.1734	11.3896	11.2102	10.6454	10.8721
HHA24_00825	10.4783	10.3291	10.3221	10.5035	10.8072	11.0472	11.2889	9.76278	10.5888	10.8244	10.2994	10.6307	9.76698	10.4667	10.8193	10.6187	10.6279	10.5432	10.787	10.6911	9.95836	10.0141
HHA24_00830	10.4288	10.6371	10.1021	10.4658	10.6448	10.7821	10.8972	10.0795	10.3464	10.8066	10.5404	10.5243	10.5108	10.3847	10.6389	10.525	10.6056	10.505	10.6124	10.5469	10.3963	10.019
HHA24_00835	9.76151	9.97531	9.76039	9.74897	9.85738	9.83264	10.1278	9.41532	9.7109	10.3155	9.85287	9.85828	9.84433	9.72192	10.1351	9.9915	9.95048	9.85232	10.1446	9.76092	9.7778	9.39772
HHA24_00840	6.53223	6.30841	6.69539	6.79853	6.55549	6.2517	6.63168	6.56917	6.66963	6.8614	7.21891	6.54472	6.83332	6.83046	6.39134	6.89617	6.63399	6.31163	6.63099	7.81857	6.27302	6.69818
glmS	10.816	11.1165	11.1327	10.8224	11.289	10.6611	12.197	9.71329	10.7041	10.9825	10.9976	10.3563	10.175	10.2606	10.6748	11.5769	10.8989	10.7088	10.2963	11.4672	9.75161	10.4434
HHA24_00850	5.10828	5.90778	4.64265	4.74305	4.799	4.87138	5.49666	5.24852	4.87599	4.59222	31.9427	5.14991	4.77023	4.71178	4.85081	5.17166	4.83824	4.75292	4.66243	4.92982	4.9785	4.67114
HHA24_00855	4.09969	4.06904	3.59035	3.57867	3.52309	3.65762	3.46318	4.03634	3.68298	3.53066	37.0556	3.78219	3.47131	3.59988	3.67668	3.5869	3.77242	3.77525	3.4978	3.70434	3.79685	3.46123
HHA24_00860	5.35754	5.50331	4.94038	4.93988	4.90528	4.99929	4.82441	5.40292	5.02998	4.70083	34.7641	5.22365	4.94576	5.03129	5.04635	4.85852	4.91856	4.90373	5.02761	4.86884	5.21992	5.03793
HHA24_00865	3.67614	3.97561	2.70075	3.06309	2.78609	2.9779	2.97297	3.0666	3.15073	2.76823	33.9706	3.04785	2.82527	2.87433	2.95618	3.42125	2.94794	2.98024	2.89043	2.98647	2.89469	2.92073
HHA24_00870	4.96669	5.02265	4.15808	4.36596	4.43427	4.92501	4.35918	4.29129	4.26691	3.9765	28.4164	4.39743	4.51416	4.42416	4.53992	4.44979	4.25786	4.20118	4.18143	4.20277	4.20772	4.23225
HHA24_00875	4.81755	5.40635	4.27728	4.35626	4.16171	4.75085	4.33236	4.45249	4.33419	4.2526	30.1686	4.66037	4.32868	4.2992	4.36038	4.84386	4.31591	4.16043	4.18868	4.34492	4.37923	4.25771
HHA24_00880	7.64422	8.29776	7.12171	7.6531	7.58975	7.39621	7.94623	7.43424	7.23914	7.4799	8.36541	7.16149	7.47991	7.36298	7.59199	8.02435	7.6233	7.54773	7.11743	7.27854	7.34772	7.15399
HHA24_00885	7.60131	7.84774	7.92975	7.50567	7.75886	7.61189	7.50565	7.52189	7.79292	8.16294	7.90749	7.81601	7.52136	7.50618	8.50764	8.09011	8.24305	8.08808	8.09418	7.17029	7.86473	7.70675
HHA24_00890	4.7565	5.03214	3.472	4.40835	4.5526	5.0384	4.25501	4.03168	4.10323	3.49735	5.04337	4.69073	4.43076	3.87785	4.08532	3.88883	3.5495	3.92047	4.01612	3.92866	3.97181	3.85058
HHA24_00895	6.01091	6.07739	5.58552	5.96775	5.67335	6.49805	6.44419	5.55997	5.65065	4.63621	6.0511	5.81027	6.00283	5.61156	5.14827	5.59092	5.26863	4.94919	5.84531	5.25804	5.58406	5.25625
HHA24_00900	5.2377	5.59625	5.20179	5.57937	5.37658	5.98388	5.72353	5.10325	5.48362	4.22903	5.7471	5.64872	5.69874	5.39286	4.36961	4.30286	4.69773	4.73958	5.27221	4.76665	5.15711	4.8618
HHA24_00905	5.9315	6.22945	5.56261	5.67245	5.73484	6.33291	6.29151	5.23333	5.54061	5.22774	6.20126	5.9726	5.84542	5.70986	5.58153	5.281	5.30913	5.38488	5.84612	5.27573	5.74362	5.59022
HHA24_00910	5.0727	5.51211	4.2925	4.71173	4.62294	5.49777	5.12288	4.76127	4.47284	3.51757	5.23333	5.09109	4.70166	4.36806	4.35788	4.27295	4.23782	4.62543	4.5234	4.2872	4.79477	4.259
HHA24_00915	10.0084	10.2701	9.97394	10.1918	9.98295	9.84524	9.70272	9.83488	9.80211	10.1321	9.80627	9.77515	9.57765	10.2348	10.0743	9.82992	10.1754	10.2044	9.98552	9.48518	9.90618	9.95162
HHA24_00920	8.5627	8.85336	7.28525	7.90064	8.04492	8.26739	7.67523	7.69445	7.51564	7.20433	8.26786	7.84689	7.74787	7.74645	7.60512	7.58033	7.5477	7.67476	7.85813	7.58251	7.63239	7.33506
HHA24_00925	3.16941	3.93137	2.41444	2.34492	2.81602	3.20228	3.10998	2.56378	3.18709	2.3824	3.76822	3.33157	2.964	2.93834	2.76548	2.20553	2.49017	2.85409	2.98494	2.49899	2.91655	2.80534
HHA24_00930	7.07265	7.31823	5.39115	6.16727	6.22363	6.85981	6.30382	6.58078	5.89854	5.52216	7.32258	6.21456	6.14924	5.73388	6.28895	6.08995	5.96974	5.94948	5.98187	5.81111	6.40996	5.38151
HHA24_00935	7.07516	7.47402	7.1187	7.27017	7.41365	7.44263	7.46511	7.24888	7.15087	7.3058	7.2158	7.05579	6.72935	7.5975	8.5129	9.24815	8.22825	8.54253	7.00094	6.91114	7.31677	7.31604
HHA24_00940	7.74285	7.9325	7.93788	8.1188	8.16072	7.81915	8.18939	8.00816	7.89735	8.09176	7.92299	7.75069	7.42	8.44987	9.22564	9.60081	8.94771	9.19238	7.85993	7.56206	8.00881	7.99601
HHA24_00945	3.59183	3.48425	3.77452	3.53996	3.38717	3.06289	3.15367	3.75783	3.81799	2.49799	3.33919	3.14101	2.30767	3.94648	7.3375	7.97126	6.77961	7.15391	3.53868	3.14177	3.70462	3.30378
HHA24_00950	4.89184	5.26581	6.06138	5.5035	5.16764	5.03164	4.84178	5.44384	5.39883	4.51405	5.21601	4.97565	4.76412	5.65132	9.33018	10.114	8.67995	8.91509	5.30633	5.35914	5.14307	4.91672
HHA24_00955	4.4773	4.64041	5.55351	5.01792	4.4504	4.53196	4.11438	4.99314	4.64077	3.9667	4.5023	4.06507	3.80304	4.83226	8.88554	9.47405	8.29274	8.38578	4.486	4.4714	4.49051	3.94122
HHA24_00960	2.99263	3.40442	3.49845	3.49606	3.21142	3.19164	3.04107	3.67923	3.34528	2.03183	3.37155	3.11028	3.02106	3.4372	7.37765	8.02817	6.46635	6.74626	3.22603	3.20581	3.04995	3.0232
HHA24_00965	4.13081	4.09445	4.79394	4.45338	4.12882	3.55014	3.58004	4.35166	4.19937	3.35555	4.17701	3.92194	3.64755	4.39123	8.52315	9.24057	7.60482	7.8378	4.42936	4.08211	3.81961	3.86156
HHA24_00970	3.95182	3.928	4.48975	3.90706	4.10911	3.66765	3.566	4.05488	4.30226	2.75155	4.08317	3.55778	3.63915	4.01173	8.57673	9.01443	7.65985	7.8345	4.099	3.90184	4.15897	2.9892
HHA24_00975	3.7157	3.56941	3.50393	3.82956	3.47299	3.28536	2.52428	3.85048	3.71067	2.63797	3.48118	3.41704	3.39744	3.71958	8.11679	8.47683	7.28742	7.49002	3.52052	3.45982	3.05682	2.58028
HHA24_00980	3.15054	3.30935	3.71407	3.48112	3.34252	2.86355	3.18936	3.78855	3.85438	2.67997	3.6462	3.31405	3.14046	3.26155	8.21154	8.44349	7.37117	7.45631	4.04742	3.16536	3.46576	2.44836
HHA24_00985	4.0616	3.84052	3.8213	4.0027	3.77712	3.6938	3.07046	4.02381	4.29408	2.7986	4.26009	3.13785	3.66921	3.85894	7.6228	8.18214	6.959	7.23667	3.89713	3.13625	3.48604	3.04264
HHA24_00990	4.17275	3.803	4.74301	4.67353	4.00149	3.63883	3.43081	4.43753	4.54226	2.71204	4.88129	3.65556	4.10845	4.28854	8.89929	9.53512	8.2651	8.21069	4.34618	4.06564	3.40488	2.78308
HHA24_00995	5.37549	5.50943	5.64973	6.1946	5.95212	5.87789	6.1916	6.17579	5.77528	5.59035	5.99137	5.43462	5.81937	5.86091	9.37393	10.2192	9.34249	9.4007	5.47957	5.84495	5.83056	5.70639
HHA24_01000	6.99842	7.24959	7.01185	7.68443	7.81978	7.83387	8.25028	7.71965	7.56912	7.47386	7.8533	7.3086	7.85537	7.51457	9.6774	10.4402	9.49022	9.6226	7.47586	7.48441	7.89522	7.38719
HHA24_01005	1.96256	1.38385	1.38221	0.658803	0.602285	0.856645	0.81698	1.31248	1.4956	0.651641	1.09178	1.27538	0.869494	1.45037	0.851668	2.40336	1.27797	1.55609	0.923009	1.08924	0.50435	1.77282
HHA24_01010	6.96541	5.73595	4.73209	5.21453	4.84637	5.14506	5.08643	5.2841	5.19828	4.6155	6.04639	5.06707	4.99032	5.25381	4.87109	4.86478	5.08458	5.13319	4.8132	4.75806	4.92961	5.28872
HHA24_01015	7.10694	5.57975	4.89729	5.23911	4.82977	5.05525	5.32242	5.23195	4.98638	5.00216	5.99162	5.05243	4.74616	5.37869	5.03394	4.82338	5.25802	5.07783	4.92073	4.77728	4.8787	5.03287
HHA24_01020	5.99492	4.10036	3.08275	3.55369	3.27593	3.99152	3.83456	3.93245	3.52905	2.66358	5.08314	3.55366	3.34105	3.96573	3.54637	2.60765	3.31547	3.82692	3.59617	3.34762	3.99237	3.21915
HHA24_01025	5.87886	4.52838	3.32988	4.17636	3.53118	3.92377	3.84208	3.76254	3.1504	2.94958	5.28491	3.81826	3.06571	3.68527	2.87013	3.11662	3.8864	3.59093	3.67033	3.87692	3.68962	3.69721
HHA24_01030	5.29493	4.00365	2.9082	4.05936	3.50612	3.72608	3.23266	3.78989	3.44664	3.06875	5.37567	3.26976	3.20604	3.48605	3.03118	2.58324	3.30614	3.36529	3.33818	2.95017	3.24081	3.23472
HHA24_01035	5.24096	3.54081	3.07079	3.83664	3.35076	3.26212	3.03915	3.38169	3.43693	2.72873	5.27384	3.22523	3.09381	3.0244	3.01382	2.8279	3.01896	2.89057	3.20828	2.30382	2.88082	3.06109
HHA24_01040	6.3781	5.19944	3.65792	4.69876	4.30663	4.57448	4.18119	4.70243	3.97054	3.24889	7.27089	4.5104	4.45474	4.47461	3.97711	4.21075	4.06888	4.14738	4.34359	3.19022	4.30161	3.99881
HHA24_01045	18.2269	8.27287	7.62127	7.4294	7.36721	7.281	7.57591	7.4499	7.36828	7.48916	7.45627	7.29876	7.42679	7.33999	7.57314	7.43911	7.53818	7.40112	7.34656	7.36109	7.26965	7.50647
HHA24_01050	5.65344	5.42733	3.81547	4.58947	4.70567	4.59743	5.38218	5.57599	4.47014	3.63509	8.79471	4.9868	5.53272	3.94723	4.25315	5.03658	4.35573	4.47664	4.79052	4.442	5.03905	4.26569
HHA24_01055	8.99638	8.26297	7.37221	7.87251	7.68518	7.47099	7.67536	7.94159	7.53292	7.80604	9.44953	7.5204	7.78899	7.59216	7.73394	7.93219	7.81088	7.8142	7.68365	7.6442	7.81958	7.75967
HHA24_01060	6.05468	5.22877	6.24071	6.41036	5.52081	5.51667	5.71597	5.8861	5.34135	4.49077	6.22743	6.06519	6.37835	6.95777	4.39911	4.37699	5.15158	5.07245	5.90639	4.42096	5.45463	6.43808
HHA24_01065	6.37403	6.02161	7.58029	6.95531	6.39688	6.233	6.19923	6.546	5.95071	5.29363	6.92616	6.80235	6.60122	7.8799	4.99794	5.55244	5.83669	5.61339	6.47843	5.05491	6.0236	7.61614
HHA24_01070	7.66367	7.39825	8.62682	7.91412	7.27325	7.0421	7.21805	7.59263	6.9884	6.67105	7.98567	7.81393	7.66409	8.63922	6.39901	6.6704	6.80489	6.56529	7.54938	6.42088	7.14199	8.5158
HHA24_01075	6.45451	6.18822	7.20617	6.48392	5.74913	5.69032	5.84105	6.24765	5.31754	5.22296	6.52591	6.48878	6.04512	7.23549	5.17102	5.30698	5.76502	5.47363	5.96013	5.45007	5.70539	7.36257
HHA24_01080	3.97709	4.74896	4.64688	5.11391	4.9177	5.23092	5.13526	5.08107	4.62618	5.03171	5.73939	5.42755	5.4936	5.25178	4.30347	5.0239	5.17802	4.65323	4.63856	3.99761	4.64159	5.18944
HHA24_01085	6.21855	6.64115	6.20521	6.88184	7.08875	7.03931	7.63326	6.82787	6.63217	6.93916	7.41954	7.22298	7.46861	7.00047	6.76421	6.98166	6.91631	6.88059	6.81746	6.17717	6.99849	6.69582
HHA24_01090	10.9552	11.339	12.8447	12.7505	12.5233	12.3614	12.9163	12.1005	12.0592	13.0386	11.7636	12.4318	11.6024	12.6202	12.626	12.3154	12.8994	13.1244	12.7433	12.5418	11.7192	12.4822
HHA24_01095	6.8226	6.78078	6.59455	6.45421	6.21869	6.52297	6.02323	7.06343	6.62687	6.12778	6.65206	6.39431	6.3054	6.53971	6.47069	6.65579	6.3126	5.95626	6.53819	6.83138	6.36813	6.79427
HHA24_01100	6.8586	6.7176	6.6902	8.03599	7.65182	7.06045	6.74093	10.3445	7.00208	7.50316	8.51083	7.36479	8.97748	8.71214	6.64921	7.11945	7.3645	7.42317	7.53948	7.11682	10.5464	8.64684
HHA24_01105	6.44643	6.30732	5.96657	7.26112	7.17007	6.76157	6.25455	9.41316	6.75993	6.60835	7.97865	6.95849	8.34627	8.15091	6.19742	6.65507	6.69116	6.84741	6.88774	6.87097	9.88256	8.05754
HHA24_01110	7.32248	7.13321	6.49554	7.88791	7.68952	7.2362	6.86551	10.1669	7.36844	7.02366	8.56654	7.45649	8.87101	8.67312	6.77312	7.14314	7.21508	7.4713	7.55816	7.41264	10.535	8.59312
panB	7.89676	8.02464	8.06544	8.56916	8.63696	8.10594	8.20273	9.75088	8.31138	8.56582	8.8976	8.16542	8.98252	9.03444	8.16247	8.3638	8.30515	8.48492	8.33681	8.0564	10.1623	8.85613
HHA24_01120	7.80031	8.26208	7.13369	8.58171	9.16157	9.52584	9.85021	8.25925	7.98931	8.40342	9.15214	8.46821	8.77951	8.43156	9.08664	8.34471	8.60914	9.08508	8.75532	7.92912	8.89922	7.68435
HHA24_01125	6.36698	6.19179	5.95745	6.57821	6.55209	6.59751	7.07568	6.04906	6.54967	6.03806	6.97225	6.33303	6.70824	7.13587	6.28115	6.12195	6.02369	6.04944	6.612	6.00149	6.44192	5.35597
HHA24_01130	5.67578	5.79991	5.50694	5.89415	5.7793	6.04825	5.96139	5.45507	5.5167	5.59512	5.6853	5.476	5.45643	5.86476	5.65965	5.65188	5.60199	5.46327	6.44913	5.5118	5.74588	5.25017
HHA24_01135	3.7264	4.12404	2.62009	3.86158	3.43595	4.45402	2.77696	3.33595	3.81703	3.07876	4.22034	3.8126	3.28013	3.69404	3.14373	2.6127	3.30934	3.37307	3.81537	3.28955	3.11905	3.28809
HHA24_01140	4.89627	5.10209	4.65615	4.70475	4.78132	5.21438	4.27464	4.63622	4.58261	4.15425	5.1101	5.20588	4.23928	4.94416	4.3707	4.58156	4.46631	4.64664	4.32902	4.56249	4.30186	4.69216
HHA24_01145	5.56893	5.48011	5.62953	5.80016	5.67891	5.92899	5.64496	5.31507	5.63653	5.74929	5.52879	5.90658	5.505	5.8591	5.75146	6.07397	5.35536	5.42344	5.51192	5.78976	5.55973	5.80886
ada	7.59611	7.25683	7.49094	7.7207	7.6764	7.74471	7.39417	7.36239	7.66191	7.78655	7.49339	7.39205	7.26062	7.99267	7.6134	7.47583	7.61829	7.61227	7.70114	7.51414	7.35483	7.79672
alkB	4.99567	4.77488	4.4646	4.727	4.86129	5.05736	4.8347	4.55695	4.81289	4.69987	4.89525	5.04618	4.39764	4.83255	4.90473	5.0896	4.7738	4.87407	4.6836	4.4913	4.75152	4.84264
HHA24_01160	6.00141	6.09351	6.08037	6.15078	6.26831	6.15151	6.13085	6.03688	6.01939	6.15251	5.91231	6.22139	5.95043	6.1343	6.15808	6.32859	6.06014	5.89743	5.97688	6.31424	6.22117	6.15106
HHA24_01165	6.82056	6.9594	7.34919	7.41257	6.86403	7.3001	6.76458	7.62928	6.74701	6.85069	6.9091	6.98776	6.80436	7.23907	6.60333	6.4732	6.03995	6.5332	7.3885	8.00025	7.58817	7.314
HHA24_01170	4.40954	4.63503	4.9421	5.51159	6.63821	6.45968	6.78908	5.43041	4.45159	5.82074	6.12039	5.53615	6.55881	5.46475	4.67785	4.41879	4.57508	4.58056	6.20239	5.05662	5.97922	5.35996
HHA24_01175	5.00917	4.91578	6.05476	5.65544	6.93876	6.73879	6.81142	5.654	5.07731	6.23453	6.41972	5.79775	6.65166	5.83461	5.13696	5.11726	5.34597	5.09076	6.58742	5.16732	6.27116	5.97686
HHA24_01180	4.13893	4.12038	4.92247	4.76682	5.82237	5.57589	5.92158	4.97201	4.21166	5.17666	5.59748	4.65558	5.75417	4.86782	4.20009	4.25791	4.48644	4.1269	5.53388	4.78872	5.66014	5.16471
HHA24_01185	5.07793	4.6025	5.40894	5.41948	5.52581	5.39487	5.07847	5.42292	5.40746	5.56304	6.12618	5.52075	5.17645	5.98619	6.00672	5.65056	6.04892	6.36255	5.40452	5.12668	5.61082	6.16739
HHA24_01190	7.21213	7.26814	7.70791	7.84836	7.28341	7.33918	7.07924	7.69393	7.38043	7.34991	7.73419	7.26654	7.07525	7.9529	7.29279	7.18497	7.50122	7.577	7.4954	7.67832	7.70052	7.69593
HHA24_01195	6.8584	6.69514	6.67987	6.6291	6.6101	6.28662	6.48563	6.4146	6.70419	6.76549	6.98562	6.74339	6.3854	6.89521	6.68198	6.67046	6.70586	6.91261	6.59675	7.02413	6.88902	6.71656
HHA24_01200	6.24413	5.91337	5.5339	5.98935	5.96521	6.34417	6.05807	5.69306	5.76342	4.67052	8.62307	6.65429	5.44865	6.14485	5.56492	5.10072	5.2359	5.78741	6.08943	6.21692	5.42641	5.53213
HHA24_01205	2.34833	2.84721	2.09584	2.70213	2.4046	3.29502	2.41412	2.05955	2.07186	1.93992	5.1399	3.2458	1.40847	2.65683	1.65366	1.13777	1.86591	2.11859	2.84652	2.72084	2.10254	2.28874
HHA24_01210	4.11218	4.5161	4.15319	4.52479	4.63418	4.60105	4.32654	3.90902	4.49732	3.15668	6.46138	4.99474	4.13906	4.59657	3.71492	3.75611	3.44048	3.49379	4.37626	3.99462	3.9941	4.2787
HHA24_01215	6.7221	7.10056	6.78133	7.31793	7.13075	7.31177	6.86419	7.07603	6.8969	7.02678	7.69244	7.03325	6.51316	7.39715	7.04658	6.66665	7.16237	7.27657	6.81469	6.39406	7.05153	7.16191
HHA24_01220	7.10233	7.02828	6.52762	6.43267	7.52642	7.14301	6.94989	6.32536	7.39905	7.25864	6.45928	7.41774	6.30434	6.92409	7.24507	7.29425	6.85295	7.18096	6.80206	7.19076	6.53267	6.88759
HHA24_01225	7.02884	7.05895	6.84067	6.75088	7.6884	7.33393	7.18207	6.51294	7.71717	7.23156	6.75157	7.40949	6.67507	7.05454	7.42061	7.44894	6.99648	7.21998	7.19982	7.08262	6.67525	6.85629
HHA24_01230	8.26456	7.9952	8.19774	8.0815	8.69409	8.3495	8.33705	7.87752	8.76334	8.56376	7.99087	8.59184	8.18176	8.5185	8.3384	8.45145	8.18612	8.32788	8.19111	8.20005	7.89745	8.41629
HHA24_01235	8.35876	8.19206	8.88	8.51398	9.26905	8.74321	8.77521	8.39126	9.0515	9.17111	8.31279	8.83973	8.48486	8.98112	8.72263	8.94508	8.58551	8.68249	8.67969	8.73944	8.44544	8.88601
HHA24_01240	6.107	6.34808	5.03062	5.79763	8.8358	7.08358	8.00556	5.51826	7.63129	7.37241	6.44234	7.05012	7.50607	5.41901	6.81372	7.62263	6.35738	6.57383	5.65028	6.99753	5.69361	5.55016
HHA24_01245	5.07391	5.31431	2.91548	4.33935	6.96081	5.29637	6.76815	4.02361	4.94984	5.25911	5.16414	4.9217	6.03096	3.30997	4.59911	5.78832	4.05426	4.46126	3.52809	6.0509	3.95772	3.29777
HHA24_01250	5.72429	6.04883	4.64498	5.49699	7.014	5.8053	6.9592	5.22477	5.32781	5.72429	5.95143	5.1695	6.52065	4.76086	5.33173	6.20021	5.3988	5.52131	4.92113	7.36315	5.35332	4.63247
HHA24_01255	6.57439	7.05377	6.5837	7.23249	6.8499	6.28376	7.12429	7.21856	6.27621	6.47506	6.65553	6.07733	6.83848	6.81709	6.35309	6.57662	6.51392	6.26462	6.66152	8.24783	6.73043	6.6362
HHA24_01260	6.42596	6.82978	5.4948	6.39451	6.14129	6.60925	6.56125	6.65117	6.2047	5.87484	6.56709	6.21114	6.77062	6.12045	5.98384	6.22769	5.70868	5.76717	6.26545	6.2585	6.33009	6.08541
HHA24_01265	8.22671	8.16875	8.84238	9.25013	9.26944	9.59776	9.10913	8.65657	8.68962	9.68894	9.58085	9.45757	9.57672	9.13117	8.79173	8.68972	9.43985	9.31149	8.82518	8.57631	8.88268	9.43806
HHA24_01270	7.8731	7.84357	8.25128	8.35537	8.55821	8.8322	8.64948	7.8715	8.05421	9.22626	8.71041	8.81173	8.51576	8.40054	8.59499	8.23487	8.75363	8.78344	8.33883	7.99468	8.3348	8.89442
HHA24_01275	8.61095	8.70514	8.01773	8.63579	8.5195	8.93536	8.59781	8.11432	8.32947	8.5401	8.90046	8.71331	8.19264	8.44402	8.4344	8.44441	8.74692	8.67527	8.2451	8.13765	8.02911	8.64146
HHA24_01280	8.80124	8.68339	9.51873	9.21402	8.95896	8.95533	8.57313	9.00624	9.27781	9.47036	8.93205	9.26912	8.94736	9.71454	9.28824	9.28352	9.35681	9.32115	9.54425	9.18956	9.07402	9.42524
HHA24_01285	5.64654	5.9728	6.35676	7.09678	6.42788	7.17637	6.66847	8.08384	6.6168	6.94146	6.77551	7.02001	7.0771	7.2723	6.5562	6.39962	6.32233	6.6649	7.2869	6.18575	7.5261	7.13622
fdnG	12.5365	11.9762	13.8656	13.0023	11.6587	12.3212	11.34	13.2573	13.0999	12.2069	12.5736	13.2289	12.7083	13.8272	12.7472	12.3953	12.8547	12.8652	13.4555	13.1439	12.7418	13.8851
fdxH	10.4609	9.78286	11.6814	10.4598	9.23883	10.1238	8.97288	10.7252	10.9528	9.85657	10.3963	11.1822	10.5459	11.5979	10.7348	10.3123	10.9444	10.688	11.2505	10.828	10.2651	11.5461
HHA24_01300	9.30505	8.64369	10.422	9.35973	8.17711	8.92133	8.15463	9.55485	9.93454	8.74549	9.18472	9.93205	9.27315	10.2838	9.66928	9.25511	9.77842	9.53429	10.0674	9.58348	9.08546	10.3055
fdhE	9.06047	8.77678	10.1236	9.37172	9.01263	9.01635	9.14171	9.38424	9.39609	9.17291	8.96886	9.14301	8.88618	9.75744	9.43942	9.09531	9.18965	9.06892	9.78985	9.64757	9.27152	9.69646
HHA24_01310	9.07575	8.71521	9.56245	9.30604	8.80647	9.11876	8.73082	9.28189	9.5251	8.82682	8.89204	9.26703	8.70012	9.95452	9.29503	8.86333	9.2015	9.1018	9.55168	9.60419	9.09778	9.66036
selB	9.06591	8.76006	9.61863	9.33727	8.77456	9.18124	8.81024	9.31226	9.51629	8.89216	8.92331	9.45679	8.586	9.96128	9.4363	9.07902	9.26975	9.19024	9.5946	9.47955	9.07705	9.71995
selD	9.82027	9.87846	9.69167	10.2749	9.90665	9.81114	9.70316	9.81055	10.0499	9.83828	10.1888	9.90209	9.87614	10.4506	9.73202	9.85584	9.93259	9.9177	9.86994	9.71549	9.60273	9.9631
HHA24_01330	7.83536	7.77335	8.13608	8.31884	8.05289	8.00342	8.12485	8.09709	7.84171	8.43884	7.87449	7.86391	7.68836	8.44361	7.98681	8.33884	8.39921	8.26662	8.00612	8.05092	8.05098	8.28644
HHA24_01335	7.70083	7.77755	7.7381	8.13701	7.77952	7.90679	7.75957	8.10898	7.47061	7.89628	7.73901	7.71444	7.76753	8.22133	7.5245	7.70909	7.56776	7.65369	7.75497	7.77778	7.75051	8.01457
HHA24_01340	8.01463	7.09535	7.55864	8.00474	7.86762	7.57074	7.91767	7.4742	7.72947	8.23277	8.05811	7.73746	7.62452	7.95867	7.71411	8.0957	8.0211	7.89963	7.64172	8.00802	7.29121	7.96303
HHA24_01345	6.8815	6.38613	6.92092	7.39784	6.83728	6.68341	7.07762	6.80779	6.8883	7.4696	7.13655	6.86075	6.6924	7.10894	6.56777	7.5041	7.23519	6.95497	6.37175	7.18276	6.43336	7.24096
HHA24_01350	4.83283	4.39677	4.74008	4.56541	4.46442	4.00756	4.41485	3.93687	4.60857	5.09818	5.15037	4.76303	4.46504	4.34785	4.58266	5.19245	5.39402	5.1125	4.39351	5.23363	4.00345	4.3878
adhP	11.1384	11.1675	13.9108	13.0222	10.3283	11.7401	10.6133	12.8318	12.806	13.523	10.8371	12.0997	10.7641	12.845	12.0065	10.1308	11.1141	11.813	13.2935	10.7044	12.0957	13.1439
trpC	10.4608	10.7889	10.6323	10.7065	10.2135	10.6116	10.7784	10.1652	10.0877	10.4975	10.699	10.2332	9.85483	10.6416	9.96459	9.50859	10.0115	10.1094	10.4251	10.4209	9.9678	10.1168
trpD	10.0031	10.5418	9.72294	10.2135	9.67442	10.0521	10.6819	9.70382	9.11634	9.44787	10.3523	9.23012	9.11028	9.54028	9.15167	8.63073	9.05977	9.25677	9.60536	10.3302	9.24239	8.86485
HHA24_01370	9.01935	9.53217	8.36047	8.91964	8.61486	9.03869	9.73256	8.58862	7.90886	8.12208	9.36131	7.92978	7.99633	8.02714	7.89126	7.4931	8.00193	8.12474	8.23641	9.52093	7.96264	7.62949
HHA24_01375	10.8072	11.2406	10.2735	10.498	10.441	10.7299	11.5567	10.2694	9.83547	9.98645	11.0731	9.74612	9.7811	9.9077	9.85747	9.56116	9.663	9.86718	10.2063	11.8953	9.78805	9.66243
HHA24_01380	9.70254	9.8742	9.81887	9.75232	9.62242	9.63333	9.93604	9.45065	9.54109	9.91761	9.45836	9.39539	9.52079	9.83363	9.56606	9.46234	9.59317	9.63466	9.88766	10.0799	9.67846	9.55743
rpe	9.40175	9.59016	9.65107	9.89402	9.66944	9.55586	10.1027	9.58518	9.44082	9.76374	9.4543	9.38176	9.67056	9.92281	9.49377	9.49473	9.63526	9.70117	9.79686	10.0266	9.85501	9.57476
apaG	9.71693	9.58456	9.96409	9.8582	9.69985	9.55811	9.7144	9.55047	9.60796	10.1638	9.28632	9.40912	9.50745	9.70775	9.82457	9.72903	9.89014	9.80633	10.002	9.81773	9.50242	9.7539
HHA24_01395	9.93013	9.86982	9.79507	10.0856	9.88588	9.96217	10.1077	9.85183	9.74987	10.1434	9.55478	9.71873	9.54896	10.0395	10.0559	9.76327	10.019	10.0566	10.0283	9.89609	9.69647	9.88876
HHA24_01400	9.97055	9.933	9.44522	9.88941	9.78805	9.81838	9.8745	9.64685	9.77073	9.90141	9.65946	9.7221	9.31987	10.0453	9.97795	9.5591	9.89104	9.98301	9.73346	9.87841	9.72577	9.82487
HHA24_01405	9.21541	9.09109	9.2711	9.3144	9.12282	9.30325	9.03917	9.08154	9.23477	9.64678	8.92525	9.17484	8.59168	9.40098	9.44496	9.17186	9.5869	9.55311	9.24595	9.43887	8.97799	9.33635
HHA24_01410	9.72493	9.49616	9.95302	9.66717	9.52813	9.51134	9.43559	9.46348	9.68912	9.93352	9.31337	9.65955	8.93287	9.93847	9.89731	9.65368	9.92915	9.93956	9.66414	9.74165	9.46855	10.0394
ttcA	9.24145	9.46935	8.94928	9.3617	9.55187	9.38523	9.55032	8.99938	9.32706	9.67065	9.59119	9.42103	9.63617	9.256	9.50693	9.31926	9.71783	9.62212	9.48858	9.63078	9.48709	9.02958
folB	7.40955	7.62022	7.14933	7.64293	7.66213	7.63166	7.59757	7.32596	7.29029	7.76283	7.7502	7.52231	7.88203	7.34631	7.57773	7.27394	7.88945	7.85687	7.47728	7.7494	7.67564	7.03747
HHA24_01425	9.25564	9.45857	10.3581	9.69316	9.35895	9.14975	9.6639	9.73261	9.63858	10.1708	9.47881	9.38866	9.75525	9.70211	9.68047	10.0246	9.41053	9.31549	10.5589	10.468	9.62132	9.57312
HHA24_01430	10.9949	10.8817	11.4092	11.2237	10.9688	11.038	10.8758	11.1775	11.126	11.1705	10.6593	11.0481	10.4946	11.7275	11.0842	10.9184	10.9067	11.1113	11.0703	11.9287	11.3432	11.586
HHA24_01435	9.55765	9.39686	10.132	10.1733	10.1002	9.42895	9.81002	9.59396	9.87592	10.2382	9.65091	9.71376	9.79866	10.4182	9.40252	9.84314	9.82459	9.83692	10.2773	10.374	9.46613	9.61738
HHA24_01440	10.3855	10.039	12.222	10.8385	10.7917	10.3189	10.6446	8.47483	10.7937	11.6386	9.16445	10.7706	9.3747	10.9967	10.5193	11.7242	10.9473	10.6777	11.164	12.8683	8.23434	10.8
HHA24_01445	12.2576	12.4215	11.9137	11.4111	11.9083	10.8696	12.745	10.8983	11.9606	13.0409	11.9437	11.4677	12.4705	10.8508	12.5643	13.055	12.3757	11.9411	12.2254	11.6856	11.5405	10.8777
atpB	11.8738	12.0933	11.5442	11.5523	12.1118	11.4779	12.7046	11.1721	11.8047	12.352	12.1354	11.6079	12.2807	11.0575	12.038	12.4445	12.4458	12.0153	11.9409	11.6641	11.7448	10.9577
atpE	11.1829	11.5294	11.5582	11.8745	11.8226	11.1682	12.019	11.0941	11.4668	12.3749	11.8424	11.2533	11.825	11.2579	11.4804	12.0101	11.9997	11.6195	11.6986	11.6354	11.3885	10.5776
HHA24_01460	11.9781	12.3564	11.9464	12.1769	12.506	11.7901	12.9421	11.4656	12.0532	12.8081	12.4223	11.859	12.5617	11.6413	12.2813	12.6021	12.5944	12.3022	12.1944	12.4164	12.1098	10.9912
HHA24_01465	12.1311	12.512	11.8791	12.2894	12.6709	11.9029	13.1254	11.5243	12.1675	12.7662	12.5597	12.0422	12.6975	11.8636	12.3471	12.5515	12.6174	12.5032	12.2913	12.5323	12.29	11.186
HHA24_01470	13.5175	13.9927	13.6264	13.9145	14.0745	13.5102	14.4387	13.2689	13.553	14.3442	14.0844	13.5917	14.0936	13.4922	13.7268	13.944	14.1125	13.9592	13.7548	14.0561	13.7624	12.8611
atpG	12.9024	13.3851	13.1204	13.165	13.3633	12.845	13.7186	12.5562	12.8765	13.762	13.3501	12.933	13.3846	12.6717	13.0749	13.2882	13.3513	13.1899	13.1694	13.4467	13.044	12.0755
atpD	13.4698	13.8599	13.7505	13.8024	13.9383	13.4005	14.325	13.2929	13.496	14.4053	13.8876	13.4039	13.872	13.3261	13.584	13.8487	13.7957	13.7997	13.7072	13.9977	13.7182	12.791
HHA24_01485	11.5426	12.0458	11.6553	11.8216	11.7431	11.4766	12.2295	11.3013	11.4797	12.2499	11.8321	11.2588	11.6989	11.1201	11.405	11.773	11.5415	11.5528	11.693	11.9834	11.5543	10.508
HHA24_01490	5.99612	6.19924	5.95709	6.26829	6.78668	6.55945	7.36931	5.8654	5.89737	6.80593	6.4298	6.17232	6.54284	6.05483	5.96911	5.88261	5.81019	6.0592	6.22136	6.14701	6.35543	5.82918
HHA24_01495	10.0644	10.2699	10.0716	10.325	10.48	10.1292	10.6461	9.9791	10.0825	10.5943	10.2639	10.3858	10.2778	10.3702	10.2696	10.3515	10.2877	10.2474	10.5613	9.98807	10.2077	9.86194
HHA24_01500	10.1664	10.3102	9.73256	10.1341	10.2155	10.1752	10.4759	9.93504	9.85574	10.1973	10.1921	10.4321	9.94764	10.0574	10.2101	10.0225	9.77515	9.92564	10.4374	9.90439	10.1388	9.77067
HHA24_01505	10.15	10.314	9.60802	9.93764	10.1763	10.2833	10.1324	9.62491	9.9356	10.2562	10.1821	10.4325	9.9714	9.8796	10.3477	10.0883	10.1342	10.0881	10.2526	10.0398	9.95061	9.62079
HHA24_01510	9.87936	10.0552	9.89723	10.346	10.5626	10.5449	10.8799	9.80536	9.77862	10.1218	10.4001	10.0727	9.98924	10.2669	10.3341	9.8806	10.4029	10.7442	10.0933	10.086	10.1471	9.8076
HHA24_01515	9.08325	9.43931	8.95064	9.67772	10.0274	10.0563	10.4707	8.98727	8.96391	9.60426	9.84427	9.445	9.39998	9.36574	9.80437	9.34969	9.79732	10.1847	9.46631	9.4218	9.45953	8.85805
HHA24_01520	9.07716	9.31583	8.7801	9.3601	9.78328	9.8392	10.3292	8.67852	8.78009	9.40535	9.64703	9.26859	9.32295	9.11113	9.76111	9.15852	9.66824	9.95585	9.42435	9.26465	9.27643	8.71989
HHA24_01525	8.82575	9.18317	8.34956	9.11674	9.50266	9.60968	9.97408	8.46577	8.52204	8.83245	9.52084	8.96513	9.01946	8.768	9.44938	8.81524	9.34589	9.6316	9.08378	8.94478	8.88748	8.36538
HHA24_01530	8.79426	8.96458	8.24188	8.82762	9.32561	9.42938	10.0379	8.27525	8.43641	8.83895	9.27855	8.73939	8.7575	8.53559	9.55235	8.77111	9.39186	9.67258	8.98828	8.62333	8.82988	8.26205
HHA24_01535	8.76734	8.81448	8.18191	8.77529	9.24078	9.34864	9.88176	8.244	8.3171	8.63927	9.28707	8.68232	8.70919	8.4347	9.301	8.7121	9.29499	9.51095	8.71828	8.21498	8.75284	8.03582
HHA24_01540	9.49105	9.77068	8.42545	9.56404	10.2009	10.1847	10.7113	8.78768	9.00953	9.41152	9.95387	9.31934	9.79365	9.47105	9.64698	9.29834	9.67688	9.95881	9.33406	9.08988	9.19033	8.72118
HHA24_01545	11.3229	11.3705	11.2211	12.0312	11.821	11.6144	12.783	11.4237	11.278	11.8287	11.925	11.3614	9.78802	11.5444	11.6037	12.4889	11.8841	12.173	11.5621	11.8399	11.4113	11.4843
HHA24_01550	10.4186	11.6626	12.1401	12.006	10.3362	10.6762	8.2854	12.7112	11.067	11.1417	11.4234	10.8853	8.8955	11.9359	10.6398	10.2163	10.8393	10.4818	11.2889	11.9763	11.9694	12.5607
HHA24_01555	7.76404	7.46257	8.09282	8.03093	7.73198	7.88689	7.57319	7.83585	7.72681	7.72138	7.4718	7.54511	7.61942	8.65744	7.50281	7.4781	7.22552	7.36322	8.07992	8.19488	7.7764	8.35341
HHA24_01560	8.44389	8.10773	9.27763	8.72945	8.96034	8.39419	8.74962	8.49783	8.71373	9.20761	8.47297	8.54871	8.62112	9.24367	8.91137	9.15443	8.66711	8.83667	9.06592	8.41327	8.67974	9.29207
HHA24_01565	6.67691	6.90933	7.86212	7.11249	6.90098	6.84666	6.86903	6.79307	7.30665	6.7021	6.82388	7.17232	6.62856	7.82551	7.01343	6.94157	6.34294	6.60494	6.78317	8.18928	7.10287	8.07344
HHA24_01570	7.77489	7.61827	9.00464	8.40675	8.30621	8.14685	7.71939	7.85243	8.34691	7.73312	8.13123	8.08678	7.67771	9.08409	7.92936	7.63279	7.5659	7.97656	8.19478	9.59471	8.0494	9.20592
HHA24_01575	7.59801	7.62006	8.50191	8.41518	7.80252	7.92461	7.37405	7.56876	8.17393	7.30118	7.81441	7.9803	7.75313	8.45582	7.61048	6.9735	7.32767	7.24653	8.02607	8.55797	7.46087	8.00116
HHA24_01580	9.06014	8.96698	10.2074	9.45402	9.17686	9.00515	9.14505	8.88165	9.71051	9.10709	8.81257	9.34401	8.93872	10.0102	9.19776	8.52862	8.54424	8.90229	9.3952	9.68453	9.40706	9.49938
HHA24_01585	9.91067	9.77726	10.4251	9.99599	10.143	9.98887	10.2217	9.47519	10.098	10.3471	9.83478	10.0815	9.90043	10.4308	10.2254	9.82145	10.1373	10.0836	10.7856	9.98809	9.89262	9.9115
HHA24_01590	9.93613	9.77189	10.7662	10.2138	10.1323	9.89221	10.2497	9.74468	10.1864	10.4825	9.89812	10.0547	9.89558	10.6149	10.1523	10.0698	10.1411	10.2216	10.8564	10.0348	9.89643	10.1319
HHA24_01595	8.96404	9.21572	9.50409	9.56748	9.37443	9.26601	9.35504	9.21796	9.26502	9.29336	9.56754	9.07168	9.71673	9.40687	8.86981	9.07926	9.80019	9.34573	9.17718	8.66456	8.97778	9.2047
HHA24_01605	6.81372	7.63441	6.37635	6.56095	6.31243	6.04125	6.66007	6.12723	6.30635	6.29557	6.72993	7.12407	6.12423	6.14224	6.18239	7.03728	6.7114	6.32742	6.19395	6.67229	5.96446	6.60377
HHA24_01610	9.07023	9.36079	9.23914	9.21359	9.068	9.00193	8.72069	8.87611	9.15549	9.19	9.24234	9.11883	9.19286	9.15195	8.67081	9.06663	9.33189	9.09153	8.92018	8.55522	8.69325	9.22439
HHA24_01615	8.01078	8.11357	8.56442	8.23763	8.50337	8.30085	8.15909	7.99301	8.18281	8.7758	7.77814	8.34055	8.00811	8.69687	8.26776	8.17125	8.11528	8.27071	8.33844	8.41404	8.39124	8.57128
HHA24_01620	10.1535	10.193	10.0224	10.485	10.9456	10.3209	10.905	10.0564	10.2089	11.1855	10.2905	10.3118	10.5598	10.7759	10.4677	10.4825	10.6862	10.599	10.3436	10.2615	10.4428	10.1794
HHA24_01625	5.82887	5.64753	5.93631	6.01446	5.82984	5.81542	5.72859	5.88614	5.80504	6.24031	5.49635	6.1584	5.87422	6.26963	6.23086	6.79672	6.13264	5.82998	5.79265	5.52987	5.66968	6.50862
HHA24_01630	9.02259	9.26823	8.0624	8.52145	8.73182	8.78901	9.02943	8.33775	8.65569	9.00511	8.98108	8.8632	9.11864	8.56557	9.00862	8.65575	8.74708	8.70418	8.84874	8.30951	8.66565	8.25326
HHA24_01635	8.52355	8.68841	7.15145	7.765	7.961	8.25897	7.86215	7.86239	7.87951	7.69849	8.62715	8.01349	8.2314	7.50125	8.29271	7.69725	8.10373	7.99058	7.95288	7.61219	7.93413	7.12756
HHA24_01640	8.23438	7.88699	8.64603	8.61441	8.58457	8.39379	8.19824	8.42807	8.41967	8.64967	8.11203	8.32681	7.9498	9.14391	8.56324	8.36871	8.38881	8.43169	8.45398	8.21127	8.32833	8.81428
HHA24_01645	9.95165	10.3749	9.35749	10.0024	9.84135	10.2024	10.135	9.72288	9.74989	9.65022	10.0343	9.72365	9.95903	9.79006	10.8292	9.77594	10.9735	10.7421	9.94763	9.59331	10.0479	9.40915
metW	8.35034	8.68506	7.90739	8.49359	8.17684	8.69006	8.5433	8.22053	7.95756	7.83668	8.46865	8.12015	8.35718	8.07929	9.50811	8.21681	9.62886	9.50048	8.25193	8.3612	8.64863	8.03951
HHA24_01655	8.91947	9.26635	8.41916	8.93046	8.99359	9.32088	9.03535	8.52505	8.82917	8.89249	9.27592	9.09082	9.07809	8.68521	9.80433	8.84001	9.51292	9.56942	9.04783	8.63105	9.07281	8.60196
HHA24_01660	9.48622	9.59187	10.4743	10.3892	11.2324	10.2585	10.7212	10.0065	10.4231	10.03	11.2989	10.3966	10.5293	11.2871	11.0462	10.7899	10.4589	10.9712	10.3695	9.61371	10.6737	10.7681
HHA24_01665	8.75963	8.1362	11.6685	11.2405	8.43957	9.92201	8.20121	10.8302	10.6884	10.0124	8.4075	10.3677	8.72942	10.8906	9.88568	8.51796	9.05646	9.98328	11.4322	8.25091	10.2683	10.9186
HHA24_01670	7.5299	7.46093	6.70841	7.31128	7.36271	7.48255	7.28352	7.32142	7.27889	6.94331	8.18225	7.18463	7.32981	7.24217	7.30482	7.04741	7.18683	7.18791	7.25611	7.08493	7.29342	6.88322
gdhA	9.74504	8.88977	8.98762	9.01969	9.56827	9.14963	10.0581	8.36871	7.93673	9.51353	9.93673	10.3169	12.4394	9.25788	8.18267	9.51326	8.29901	8.72742	8.73773	8.09714	9.38419	8.62418
xth	8.91895	8.91174	8.90797	9.50106	9.42068	8.92986	9.10387	8.94379	9.19716	9.89309	9.20513	9.22426	9.18485	9.44515	9.32529	9.59633	9.64091	9.41741	9.25541	9.12502	8.98221	9.32126
pyrE	9.43894	9.75216	9.18933	9.96834	9.99874	9.53679	10.2977	9.57712	9.65468	10.1309	9.85529	9.66581	10.0238	9.71946	9.61107	9.89465	9.89621	9.85905	9.69319	9.39579	9.7848	9.43287
gatB	10.366	10.7451	10.689	11.0332	10.9756	10.9622	11.207	10.9014	10.7446	10.8549	10.8916	10.5757	10.9275	10.9974	10.5803	10.328	10.8239	10.8076	10.8912	11.0988	10.9427	10.5764
gatA	10.0591	10.4448	10.5154	10.7593	10.6323	10.5444	11.2023	10.6624	10.3555	10.6526	10.4185	10.2696	10.7773	10.677	10.2179	10.1378	10.4156	10.3615	10.6693	10.7747	10.6654	10.4074
gatC	7.71801	8.00671	8.59444	8.62642	8.35981	8.49442	8.71944	8.59429	8.14139	8.57979	8.38906	8.05321	8.51343	8.31794	8.00341	8.1181	8.32305	8.25918	8.61428	8.7315	8.41669	8.10712
HHA24_01705	11.7097	11.8798	11.431	11.9909	12.1255	11.8358	12.4814	11.6061	11.7537	12.2537	12.0775	11.8209	12.3027	11.9426	11.7811	11.8518	12.1434	12.0022	11.9497	11.8513	11.6036	11.5023
mreC	10.4466	10.7315	9.51187	10.577	10.6183	10.689	10.9389	10.3075	10.1585	10.3265	10.6099	10.4549	10.5684	9.98307	10.2676	10.2076	10.3646	10.3891	10.3683	10.2551	10.1681	9.7532
mreD	8.70895	9.01684	7.7812	8.28691	8.30866	8.7921	8.66766	8.15691	8.12478	8.01429	8.488	8.60447	8.07922	8.07247	8.66973	8.43832	8.48296	8.54157	8.43703	8.35695	8.32062	7.95701
mrdA	9.56752	9.95175	8.75015	9.28643	9.2662	9.73261	9.55665	9.2399	9.15971	9.23235	9.43244	9.78371	8.97116	9.0119	9.69932	9.30087	9.57824	9.66813	9.5642	9.73236	9.37978	9.08717
rodA	8.7882	9.32889	8.17059	8.57755	8.67704	9.11125	8.646	8.53564	8.50314	8.43733	8.94263	9.18084	8.29707	8.41816	9.02116	8.86063	8.88682	8.98428	8.62733	8.79332	8.72824	8.3861
HHA24_01730	9.13946	9.00186	11.4705	11.1832	8.44369	10.62	8.08382	11.7664	11.0295	9.88093	8.63433	10.5135	9.28079	10.8986	10.137	8.40936	9.47624	10.3872	11.4368	8.39681	11.3297	11.3916
HHA24_01735	9.94931	9.7914	13.2134	12.6794	9.56817	11.673	9.2434	13.2426	12.1266	10.9502	9.67175	11.3627	10.2653	12.0324	11.3344	8.91493	10.6377	11.5871	12.7697	8.94827	12.6814	12.3283
slmA	7.8221	8.39209	7.65404	7.97376	8.39114	8.44359	8.86432	7.741	7.6716	8.45959	8.09789	8.23887	8.10655	7.82073	8.78485	8.12844	8.86147	9.02863	7.87871	7.75219	8.31909	7.70713
HHA24_01745	8.84502	9.14804	8.69582	9.20789	9.53841	9.498	10.2078	9.14663	8.51611	9.6048	9.23094	9.11489	8.90693	8.98235	10.0914	8.86132	10.3273	10.5147	9.05477	9.31713	9.66406	8.75529
argB	10.3942	10.4449	10.6383	10.9209	11.0741	10.8135	11.7572	10.9154	10.2095	11.3957	11.0494	10.6263	10.8777	10.827	11.5886	10.6174	12.1243	12.108	10.7138	10.7169	11.3069	10.8226
HHA24_01755	9.28053	9.16441	10.6257	10.7328	10.7381	9.90519	11.0245	10.2472	10.2736	11.3126	9.98761	10.5707	10.5851	11.0666	10.5414	10.8091	10.9128	10.902	10.4683	9.93153	10.3007	10.6593
HHA24_01760	9.14663	9.4841	9.35047	9.30046	9.00673	9.13726	9.42468	8.91531	9.02984	9.46963	9.05959	9.11702	8.66912	9.00011	8.97173	9.15671	9.28008	9.16693	9.22555	8.91586	8.85353	8.82108
HHA24_01765	9.27583	9.84249	10.1214	9.88815	9.7025	9.85467	10.352	9.47864	9.63616	10.4089	9.59372	9.87876	9.38182	9.97113	9.69091	9.87644	9.79294	9.72163	9.81862	9.44403	9.52977	9.66646
HHA24_01770	8.11949	8.54441	8.08431	8.80132	8.67714	8.97448	9.25611	8.11912	8.42577	8.9126	8.59902	8.42058	8.29661	8.53849	8.40902	8.41299	8.52364	8.5341	8.47769	8.07377	8.24751	7.96446
HHA24_01775	3.39305	4.12422	2.78213	3.53281	3.15926	4.095	2.36202	3.80294	3.36069	2.10833	4.47616	4.1959	3.14069	2.25362	3.31148	3.43015	2.68984	2.11388	2.62418	2.87155	3.17954	2.00021
rsmI	7.88943	7.92567	8.08054	8.12131	8.28985	8.27067	8.42118	8.10942	8.32934	8.823	8.21018	8.28648	8.83357	8.34684	8.63363	8.57151	8.47692	8.39014	8.55332	8.69501	7.93956	8.35061
HHA24_01785	7.07788	7.20548	6.81688	7.10452	7.23152	6.8176	7.38748	6.9928	7.36444	7.71388	7.35615	7.44315	7.7229	7.48064	7.86321	7.86819	7.56293	7.52351	7.55979	7.85622	7.26099	7.27538
HHA24_01790	9.66591	9.76196	9.83076	9.73739	9.54131	10.0799	8.98884	9.83652	9.84603	9.54334	9.51778	9.78631	8.64746	9.93276	10.0875	9.43487	9.7528	9.96858	9.78591	10.1468	9.872	10.0258
rapZ	9.75365	9.68455	10.1967	10.2942	9.94739	10.1635	9.50862	10.221	10.0855	9.988	9.9416	9.87608	9.4828	10.4822	10.175	9.72828	10.1367	10.401	10.023	10.4014	10.1714	10.3144
HHA24_01800	7.59304	7.45456	7.92285	7.44126	7.18276	6.88293	7.12091	7.3891	7.6232	7.49491	7.22088	7.10404	7.18875	7.47247	7.62168	7.63659	7.70632	7.47383	7.54896	7.78295	7.21387	7.70224
HHA24_01805	7.75948	7.50995	8.06957	7.56801	7.31612	7.3205	7.09637	7.71833	7.88147	7.34019	7.18476	7.35341	7.08695	7.86746	7.86388	7.70294	7.889	7.91808	7.68052	7.96531	7.29871	8.0132
HHA24_01810	10.8524	10.7112	10.6692	10.6536	10.6721	10.8897	10.6403	10.6405	10.6937	10.8312	10.6955	11.0823	10.5	10.7274	10.7023	10.3692	10.7228	10.8693	10.8841	11.8399	10.9565	10.6584
HHA24_01815	9.59651	9.37207	10.2833	9.96924	9.72976	10.0167	9.5291	9.79558	9.83631	9.85874	9.57921	10.3067	9.53007	10.0201	9.61236	9.15462	9.83645	9.87582	10.1542	10.6875	9.92891	10.1511
raiA	11.1649	10.4118	14.6183	13.6432	11.4079	12.3818	10.4042	13.3636	12.8757	12.081	10.9409	12.9011	10.9066	14.2324	11.6931	11.1116	11.5129	11.8273	13.481	11.552	12.1915	14.4462
lptB	10.4388	10.6114	9.64235	10.088	10.1372	10.0434	10.0797	9.90695	9.97891	9.9596	10.0277	9.95292	10.1071	10.0673	10.0702	9.77404	9.96447	10.0856	9.98327	10.4523	10.2101	9.94583
lptA	9.87812	9.9254	9.66249	9.69814	9.70918	9.78742	9.82335	9.54557	9.53997	9.80436	9.51568	9.58399	9.655	9.72356	9.81114	9.57628	9.77812	9.79375	9.85165	10.1595	9.85967	9.68227
lptC	9.50386	9.7076	9.15932	9.48501	9.28458	9.4038	9.63278	9.3114	9.12825	9.17795	9.27633	9.32042	9.45322	9.29529	9.41785	9.1555	9.30144	9.44841	9.51982	9.94053	9.56199	9.18569
HHA24_01840	9.81447	9.88503	9.78974	9.73372	9.55767	9.42627	9.8437	9.622	9.35968	9.8136	9.41923	9.26854	9.68293	9.66087	9.63904	9.51016	9.60005	9.49545	9.86167	10.3425	9.74955	9.52057
HHA24_01845	10.5089	10.581	9.93765	10.5714	10.5588	10.3834	10.8735	10.3916	10.1372	10.1878	10.3356	10.1195	10.6746	10.5316	10.2276	9.97428	10.2188	10.3732	10.4987	11.1897	10.622	10.3592
purT	10.4257	9.91565	10.626	10.6824	10.8988	10.5536	10.713	10.5255	10.5054	10.7735	10.1359	10.1822	10.2312	10.79	10.621	10.3285	10.5574	10.5821	10.7834	10.7004	10.6763	10.7083
HHA24_01855	7.65281	7.69046	11.3203	11.6376	8.25274	11.0901	8.14121	11.7814	10.8433	9.69478	8.46781	10.5546	8.92201	11.34	9.91202	7.21061	8.86643	10.1291	11.7427	8.05312	11.5774	10.994
HHA24_01860	9.95782	10.0564	12.8401	13.1171	9.93093	12.3987	9.99174	13.2791	12.6698	11.4262	10.3014	12.1246	10.655	12.5907	11.9232	9.89464	11.0863	11.9673	13.3539	9.88117	12.8307	12.4542
cydB	8.73626	8.94862	12.3434	12.4281	9.04202	11.4497	9.24452	12.7948	12.0089	10.7414	9.41228	11.5981	9.93245	11.871	11.4355	9.5027	10.5282	11.286	12.8561	9.24345	12.258	12.2029
cydX	4.25514	4.57074	8.1287	8.24302	5.03837	7.31639	5.28588	8.5963	7.59003	6.54786	5.38849	7.43014	5.71637	7.7862	7.08617	5.7071	6.3157	7.05146	8.3879	5.109	7.82284	8.2934
cydD	8.43144	8.65749	11.0674	11.4598	8.44696	10.9274	8.71194	11.8323	11.1546	9.73328	8.86218	11.1465	9.11217	10.7821	10.6637	9.01803	9.6035	10.3639	11.8996	8.56691	11.2442	11.2534
cydC	7.58611	7.96085	10.0998	10.5469	7.78195	10.0319	7.74442	11.0679	10.1808	8.83008	8.06481	10.6721	8.3255	9.97258	10.076	8.62453	8.85801	9.38815	11.0888	7.64317	10.4011	10.5096
HHA24_01885	8.33813	8.3546	8.98261	9.138	8.99858	9.46439	9.19472	8.9443	9.07206	9.63382	9.28209	9.70496	9.48391	9.19753	8.98967	9.55757	9.3906	9.34531	8.68113	7.33805	8.99155	9.26036
HHA24_01890	8.63416	8.85697	10.4268	9.67718	8.39838	8.35517	8.47139	10.1996	9.39508	8.7781	8.94247	8.26243	10.5051	10.3837	10.2504	10.5727	10.4389	10.2213	10.4981	10.2889	8.81564	8.85776
HHA24_01895	7.66912	6.69899	9.75095	7.95321	7.13634	6.9728	6.99269	8.7704	9.05552	7.659	7.25728	7.26329	9.20869	9.29991	9.44956	9.42932	9.25986	9.29441	9.37793	9.36144	7.22603	8.27209
HHA24_01900	11.7215	10.3845	15.6059	14.1743	11.3065	10.9307	9.86038	15.4327	15.1879	11.3092	10.5283	11.8335	15.4409	15.5371	16.1099	16.1932	16.4877	16.442	15.4532	15.5849	12.1635	13.2531
ilvA	10.4411	10.6857	9.95103	10.585	11.13	10.9812	10.8174	10.3505	10.3099	11.0053	10.7009	10.5832	10.5601	10.614	10.3925	10.4221	10.5743	10.5751	10.6228	10.2329	10.6448	10.6397
HHA24_01910	6.76062	6.99357	5.86316	6.4447	6.88651	6.90091	6.73586	6.07253	6.41169	6.90934	6.73888	6.70967	7.10306	6.32588	7.09759	6.47134	6.62999	6.47768	6.66515	6.72422	6.65305	6.69168
HHA24_01915	12.7652	12.7933	12.8752	12.9327	13.0067	12.895	13.0369	12.785	12.7143	13.1396	12.811	12.5783	13.0464	13.2188	12.8753	12.5823	12.844	12.7489	13.1119	13.6733	13.1322	12.7024
HHA24_01920	8.81393	9.06912	9.18902	9.21392	9.0646	9.24357	8.6292	9.55435	9.10339	9.10631	9.54641	9.02064	9.93344	9.36944	8.93679	9.13682	9.08018	9.04611	9.18501	9.28446	9.81965	8.68601
HHA24_01925	7.82918	7.6349	7.96664	7.7201	7.25826	7.20747	6.82044	7.66817	7.77712	7.84436	7.43727	7.72447	6.94447	7.93935	7.71152	7.68334	7.90778	7.90517	7.57267	7.86283	7.23239	8.36083
HHA24_01930	8.05032	7.87567	8.00686	7.90058	7.83824	7.80226	7.75033	7.84522	8.08885	8.15339	7.54156	7.99818	7.32101	8.12372	8.09909	7.9142	7.91593	7.91221	7.99317	7.91471	7.75542	8.41588
pxpB	8.85716	8.63333	8.77815	8.51018	8.58543	8.55167	8.26648	8.45042	8.67847	8.78689	8.37428	8.66116	8.78405	9.02299	8.73872	8.68352	8.72674	8.61504	8.80071	8.64686	8.31302	8.99322
HHA24_01940	7.45304	7.28951	7.82224	7.62329	7.33497	7.14187	7.17255	7.66383	7.42709	7.62764	7.25707	7.2626	7.63783	7.90573	7.47916	7.56603	7.60675	7.36746	7.6129	7.54108	7.50988	8.55933
HHA24_01945	9.55531	9.56771	8.3095	8.2794	7.86247	7.55588	8.24354	8.76711	7.82737	7.87132	8.1523	7.43687	8.03255	7.81659	7.76617	8.06301	7.66608	7.5236	8.04418	8.28177	8.29792	7.96121
serA	10.1908	9.53075	10.3258	9.74295	11.1304	9.93119	10.2022	9.72526	10.0022	11.5435	10.2169	9.97943	9.59425	10.968	9.92325	10.1416	10.3176	9.94854	9.83814	11.2143	9.92114	10.12
HHA24_01955	8.30641	7.96394	7.87557	7.64788	7.7432	7.79573	7.22464	7.43745	8.03942	8.14564	7.92414	7.94768	7.73874	8.33352	7.879	7.5566	7.86038	7.88372	7.92867	8.22827	7.74027	8.15946
HHA24_01960	6.59145	6.45657	6.07975	6.50837	6.19832	6.27956	5.31484	6.11211	6.23279	6.10341	6.43132	6.42677	6.05921	7.0007	6.06382	5.84838	6.18918	6.16542	6.22491	6.61781	6.07243	6.54656
HHA24_01965	5.47439	5.51319	4.53582	4.86803	4.69727	5.04396	4.32428	4.37958	4.53757	4.70704	5.16422	5.3159	5.19509	6.52996	5.06074	5.0081	4.70446	4.70818	4.95825	4.93476	4.77923	4.54428
HHA24_01970	5.5548	5.46036	4.67876	4.5543	4.87033	5.20694	4.5877	4.58514	5.07577	4.53718	4.90455	4.98053	5.02197	5.65107	4.8774	4.80552	4.62088	4.61763	4.55591	5.29971	4.46442	4.60518
HHA24_01975	7.24604	7.26946	6.69547	6.6217	6.80858	6.95549	6.51936	6.45631	6.86619	7.01301	6.9329	7.23248	6.73546	6.78811	6.98716	6.98817	6.7422	6.85696	6.98797	6.73537	6.59184	6.67975
HHA24_01980	7.47926	7.70776	6.82439	7.1723	7.16123	7.39807	6.75241	6.90289	7.27427	7.41771	7.29158	7.49049	7.69828	7.26503	7.0986	6.96135	6.97858	7.21668	6.96596	7.32082	6.97034	7.05885
phoR	8.84994	8.54568	7.88647	8.21497	8.3155	8.70003	8.18836	8.06263	8.27443	9.17386	8.36481	9.1596	9.77307	8.21851	8.39935	8.50604	8.21493	8.34504	8.41975	8.27352	8.23692	8.3698
phoB	8.63664	8.63367	7.9059	8.39149	8.48097	8.70252	7.94191	8.10826	8.54206	9.22616	8.49668	9.07614	10.2517	8.6053	8.29861	8.38703	8.39642	8.38112	8.46359	8.66706	8.27252	8.41643
ubiE	9.85768	9.72967	10.8032	10.3703	10.3852	10.1961	10.134	10.4017	10.4819	10.7936	9.83504	10.0793	10.0538	10.8488	10.3528	10.2099	10.1271	10.2562	10.6297	11.0482	10.6345	10.7051
HHA24_02000	10.3618	9.60087	11.3555	10.8378	10.4164	10.6905	10.3704	10.8866	10.5476	10.7177	9.85967	10.9832	10.1085	11.5133	10.1532	11.0206	9.95601	10.0663	10.834	10.0758	10.7063	11.2748
HHA24_02005	0.814362	0.780566	-0.750469	-0.751382	-0.783546	-0.933404	-0.795875	-0.413585	-0.760873	-0.599252	-0.481977	-0.199409	-0.521494	-0.614563	-0.602552	-1.01813	-1.0021	-1.07795	-0.560332	-0.986296	-0.939653	-0.716173
HHA24_02010	5.26302	5.03516	3.82727	3.77141	3.62335	4.13576	3.11715	3.98143	3.80081	3.32227	4.01344	4.33971	3.48627	3.73125	3.52015	3.464	3.05156	2.99046	3.44478	3.16288	3.7802	3.44493
HHA24_02015	5.09812	5.1536	3.87176	4.11545	3.92814	3.84926	3.72696	4.23693	3.97138	3.93097	4.12387	4.42519	3.72325	4.29847	4.4016	3.93067	3.79593	3.62444	4.25829	3.63396	3.37298	4.20297
HHA24_02020	5.64155	5.17861	4.5202	4.66601	4.12328	4.58696	3.84068	4.60545	4.20041	4.72225	4.67444	4.94959	3.85327	4.63849	4.71154	4.51469	4.41843	4.44763	4.4417	4.13896	4.35984	4.22472
HHA24_02025	6.39114	6.07688	5.4319	5.19265	5.28158	5.58662	4.85719	5.31839	5.29646	5.44503	5.32546	6.02183	5.01788	5.58713	5.66852	5.33339	5.5529	5.55946	5.27779	5.1566	5.38327	5.36521
HHA24_02030	5.50587	5.63079	5.02446	4.80182	4.90839	5.29285	4.86539	5.18898	5.1556	5.08493	5.14477	5.24424	4.62091	5.34943	5.1897	4.702	5.0146	4.91732	4.85951	5.03685	4.85551	5.33357
HHA24_02035	5.16753	5.20348	5.02858	4.65174	4.7561	4.70604	4.41122	4.22426	4.5607	4.77282	4.81164	5.47943	4.43647	4.35345	5.09003	4.4266	4.39534	4.44452	4.6726	4.34758	4.06783	4.10752
HHA24_02040	4.30241	4.51881	3.79556	4.413	3.85602	3.95246	3.1811	3.83691	4.29391	3.40505	3.90108	5.1518	3.6367	3.67112	4.16593	3.33664	3.98588	4.23027	3.86819	3.38831	3.77524	3.49999
HHA24_02045	3.45512	3.22615	3.16321	3.04164	2.44126	2.51667	2.71824	3.04054	3.12449	2.80122	2.6713	4.06381	2.48915	2.7913	3.62935	3.32932	2.92526	2.4546	3.19759	3.10673	3.14892	2.58636
HHA24_02050	6.07079	6.16191	5.94817	6.03185	5.76902	5.89795	5.09349	5.65913	5.84567	5.98438	5.70503	6.73993	5.34152	5.79695	6.26498	5.44043	5.76892	5.7764	5.87899	5.48864	5.52508	5.58084
HHA24_02055	5.52167	5.50413	4.61417	4.95783	4.96241	4.72347	4.74893	4.89937	5.02094	4.78104	5.13757	5.40573	4.75015	4.881	5.37332	5.1184	4.64669	5.09924	4.86909	5.09926	4.93352	4.5507
HHA24_02060	5.21533	5.46102	4.36215	4.70232	4.46703	4.94968	4.12111	4.67694	4.64582	4.39557	5.16019	5.81604	4.32713	4.54751	5.2942	4.46817	4.41539	4.50409	4.83638	5.25897	5.07042	4.08326
HHA24_02065	5.18866	5.46653	5.21293	4.97677	4.67967	4.65848	4.2697	4.87772	4.66755	5.14606	4.76007	5.64192	4.23721	4.45838	5.71133	5.07579	4.85195	4.78736	5.21146	4.81526	4.45924	4.32221
HHA24_02070	6.08341	6.33466	6.0234	5.96341	5.51848	5.90974	5.70921	5.74133	5.82741	6.03194	6.15161	6.64956	5.31433	6.06417	6.48182	6.00835	6.0039	5.94793	5.94751	5.89704	5.64479	5.78366
HHA24_02075	8.05351	8.08552	7.01191	7.25289	7.0922	7.29473	6.93156	6.87511	7.21671	7.15654	7.64281	7.71863	7.00394	7.20621	7.74682	7.58069	7.16622	7.1647	7.41349	6.96351	6.75356	6.97534
HHA24_02080	5.46068	5.55501	5.01721	4.91367	4.68191	5.07982	4.45147	4.99341	4.63174	4.65015	5.92341	5.88283	4.48851	5.09113	5.50126	5.01427	5.00695	5.25999	4.92283	5.13417	4.81182	4.51709
HHA24_02085	5.43374	5.86688	5.13928	5.30611	4.89713	5.19184	4.71497	5.03417	4.8175	4.76025	5.86308	5.80479	4.74338	4.8604	5.40079	5.26724	5.07068	5.08039	5.24561	4.85105	5.17188	4.79219
HHA24_02090	6.36171	6.70068	5.78741	6.09455	5.62245	5.93677	5.67934	6.06721	5.71032	5.58378	6.49463	6.59968	5.41798	5.67183	6.39479	6.05497	5.56701	5.8111	5.98696	5.81354	5.72409	5.47644
HHA24_02095	10.0457	10.0633	9.43521	9.57275	9.77474	9.60238	10.0038	9.36924	9.719	9.93223	9.6263	9.49162	9.96483	9.48411	9.80889	9.62613	9.71572	9.67329	9.81	9.78167	9.75259	9.16455
ubiB	10.43	10.6241	10.0413	10.1434	10.5109	10.4251	10.5667	9.99256	10.3676	10.6006	10.3016	10.3353	10.5036	10.0442	10.7035	10.1069	10.5346	10.4744	10.5801	10.3344	10.4286	9.8375
HHA24_02105	9.57362	9.87372	8.73589	9.1107	10.0203	10.0075	9.83052	8.91425	9.37092	9.63487	9.67747	9.79404	9.81636	9.20065	9.77883	9.17952	9.74001	9.74822	9.37844	9.33634	9.61755	8.80746
rfaE2	9.10262	9.34959	8.70392	8.77681	9.34206	9.18288	9.3272	8.62753	8.9617	9.33142	9.26458	9.15762	9.21259	8.84323	9.30851	9.07076	9.17802	9.21371	9.1824	8.91279	9.21377	8.68222
HHA24_02115	9.93309	10.1895	9.6172	10.0858	10.1008	9.8786	10.3455	10.0001	9.82382	10.0411	10.0117	10.1027	9.84339	10.1029	10.0125	9.80421	10.0449	10.077	10.0272	10.5343	10.375	9.83276
HHA24_02120	10.5125	10.611	10.7049	10.8894	10.8618	10.4857	10.9153	10.7343	10.4279	10.9408	10.6315	10.571	10.6146	10.8756	10.7275	10.5418	10.9682	10.789	10.8378	11.1077	10.7649	10.4533
thiD	10.1795	10.2144	9.78195	10.1164	10.5741	10.2042	10.267	9.99042	10.1403	10.6083	9.90403	10.1232	9.9458	10.4351	10.2684	9.91988	10.258	10.2341	10.1759	10.8281	10.2175	9.80951
HHA24_02130	10.6551	10.6022	10.9282	10.8705	11.3289	10.864	11.0904	10.7196	10.8352	11.6605	10.5805	10.6002	10.7709	11.345	10.9915	10.7003	10.9642	10.9008	11.0882	11.6166	10.9538	10.7255
HHA24_02135	6.68523	6.68125	7.97159	8.63091	9.11388	8.96161	9.80238	8.56495	7.75725	9.02404	8.42152	8.65643	8.26015	8.82117	8.57925	7.59961	8.06229	8.78003	8.51476	7.41181	9.12482	8.59936
HHA24_02140	9.13223	8.98693	10.3624	10.9967	11.8702	11.3411	12.5148	10.8644	10.5835	11.4858	11.2396	11.2301	11.0548	11.4941	11.4665	10.1506	11.2005	11.8616	11.096	10.0729	11.6683	11.0566
metH	11.8844	11.7873	12.0468	12.1577	12.0765	12.1111	11.9722	12.3224	12.2983	12.2232	12.0121	11.9715	12.2992	12.3781	12.0098	11.9203	12.1407	11.957	12.4814	12.6215	12.4335	11.9833
HHA24_02150	6.49698	6.97293	6.29972	6.24231	6.09281	6.72314	6.51979	6.23676	6.19344	6.0172	6.41332	6.13284	6.17393	7.1824	6.41676	6.79678	6.70226	6.3838	6.25061	6.8042	6.15343	6.04022
HHA24_02155	8.68896	8.79768	8.40701	8.47385	8.44075	8.55475	8.28847	8.80126	8.43255	8.2694	8.59916	8.39626	8.55027	8.43278	8.93642	8.72024	8.68626	8.6472	8.73775	9.06798	8.87848	8.47453
HHA24_02160	8.24819	8.71866	7.94165	8.44343	8.63029	9.00589	8.87372	8.47376	8.08698	8.4185	7.98636	8.24862	9.16204	7.50636	7.54905	8.21569	8.06037	8.03363	8.38119	8.67916	8.76752	8.22094
HHA24_02165	9.64603	9.83791	8.76287	9.52254	9.83051	10.0721	9.95919	9.47178	9.12537	9.33647	9.29368	8.98411	10.0962	8.02721	8.5827	9.14301	9.23634	9.32962	9.30981	9.6241	9.90917	8.91505
HHA24_02170	8.89599	9.0562	7.34141	8.65081	8.81438	8.76643	9.02148	8.56114	7.88104	8.26399	8.49777	7.79044	9.39866	7.03215	7.34601	7.99365	7.89058	8.25594	8.02526	8.37476	8.83012	8.05749
HHA24_02175	9.64787	9.94148	10.0744	9.85417	9.40679	10.0486	9.18855	9.94736	9.54011	9.33501	9.9253	9.72797	9.9314	10.5707	9.01335	9.08968	9.11173	9.26722	10.0887	10.412	10.031	10.1281
mutY	8.67905	8.76115	8.7511	9.01435	8.67051	8.77425	9.13631	8.84587	8.64697	9.07811	8.81156	8.74972	8.24992	9.05175	8.88834	8.82222	8.83901	8.97927	9.00666	8.89936	9.05982	8.9454
HHA24_02185	12.2232	11.6156	13.9139	12.9207	12.6433	12.2588	12.5752	12.41	12.8132	12.2071	11.69	12.6038	12.7697	14.199	12.6043	12.6153	12.3817	12.7282	12.6049	12.094	12.4427	13.1339
cheD	5.58283	5.6949	6.85486	6.93366	5.52645	6.58089	5.57168	8.842	6.50201	6.31861	6.66267	6.8282	6.95819	7.44596	5.61286	5.72525	5.33881	5.75076	7.11188	5.97396	8.59453	7.81616
HHA24_02195	9.11892	8.86899	8.62972	9.12003	9.0418	9.05677	9.1434	8.92984	8.8954	9.30704	9.04649	9.16378	9.11838	9.15072	9.08806	9.11829	9.18532	9.15008	9.05154	8.86638	8.92395	9.09702
HHA24_02200	9.07459	8.83831	8.97353	9.21001	9.22171	9.18667	9.07176	9.00675	8.90678	9.65705	9.32855	9.08781	9.41786	9.08402	9.01781	9.30516	9.38469	9.19359	9.26018	8.82937	8.90484	9.13606
HHA24_02205	9.35532	8.66372	11.7273	11.1493	10.6256	9.55291	10.2712	10.6803	10.3058	10.1176	9.85545	10.4292	10.5763	12.3549	9.15808	9.75474	9.48818	9.59052	10.6829	9.96018	10.2282	10.3553
HHA24_02210	8.80383	8.00077	10.2471	9.92353	9.70187	8.75412	9.27788	9.34785	9.41665	8.74239	8.93592	9.41515	9.56756	10.8751	8.49679	8.85887	8.50771	8.7213	9.58165	9.05431	9.26097	9.24729
HHA24_02215	7.96463	7.15784	9.8761	9.35824	9.0308	8.30088	8.60504	8.97153	8.81768	8.14293	8.23075	8.93881	8.86453	10.3163	8.05883	8.21521	8.01362	8.15578	9.11465	8.39987	8.57411	8.64714
HHA24_02220	7.80998	6.91726	10.1063	9.19599	8.85626	8.20769	8.43221	8.78576	8.70873	8.38531	8.12615	8.97085	8.81001	10.4499	7.97307	8.28578	8.00008	8.15944	8.82632	8.41819	8.5593	8.81656
HHA24_02225	9.51045	9.33003	10.1406	10.5064	10.4291	9.79913	10.3999	10.4092	10.0494	10.4451	10.3443	10.1438	10.7456	10.822	9.80509	10.2873	9.98793	10.2019	10.1793	9.70424	10.6583	10.415
HHA24_02230	7.70578	7.67271	8.25289	8.38143	8.33417	7.75158	8.34286	8.35591	8.09068	8.64127	8.35219	8.01641	8.77607	8.43856	7.95728	8.54174	7.8559	8.09473	8.22323	7.94941	8.57643	8.36374
glpK	9.5238	9.60066	9.26099	9.65629	9.61424	9.61656	9.64618	9.38659	9.63994	10.0117	9.58164	9.57063	9.48833	9.58074	9.92264	9.87234	10.001	9.88329	9.89649	9.83756	9.52441	9.36584
HHA24_02240	9.35586	9.52808	8.55395	9.09728	9.38482	9.61757	9.58996	8.86187	9.36911	9.41549	9.27998	9.25069	9.55497	8.94656	9.76544	9.35111	9.63314	9.5214	9.77201	9.05875	9.22828	8.76405
HHA24_02245	7.46132	7.632	7.60331	8.20889	7.84309	8.10813	7.54647	7.73443	7.54906	7.94531	8.0081	7.68456	7.71095	8.22523	7.49893	7.35078	7.97111	7.80207	7.68355	8.04633	7.75815	7.74557
HHA24_02250	11.0097	11.1591	10.9973	11.2051	11.2205	11.101	11.4347	10.8538	10.9462	11.5107	11.1182	11.236	11.1274	11.1904	11.1692	10.8158	11.1454	11.194	11.1906	11.3649	11.092	10.8335
HHA24_02255	10.0972	10.1942	9.93378	10.1419	10.0691	10.0736	10.1687	9.83627	9.80149	10.5044	10.0926	10.3782	9.91908	10.1541	10.1473	9.84013	10.0044	10.2304	10.2138	10.4455	10.1715	9.98673
HHA24_02260	7.43442	8.02911	6.68271	6.87079	7.52174	7.68806	7.8123	6.5244	6.85815	7.82777	7.646	7.79633	7.2366	6.50754	7.20985	6.96345	7.11599	7.18047	7.31691	7.67209	7.08122	6.65585
HHA24_02265	9.76733	9.67935	10.6765	10.5252	10.2234	9.89576	10.3866	10.4196	10.2834	10.7831	9.73266	10.0241	10.0082	10.7857	10.3992	9.96417	10.5554	10.5403	10.4709	10.5489	10.4211	11.0247
HHA24_02270	7.50547	7.55243	7.61637	7.93234	7.60824	7.78257	7.45786	8.11409	7.61418	7.70418	7.744	7.66548	7.76508	7.86408	7.78128	7.80667	7.44641	7.41751	7.86557	7.7417	7.83301	8.00271
HHA24_02275	9.29023	9.0661	9.22409	9.19351	8.96606	8.98234	8.61535	9.1332	9.17749	9.18892	8.97349	9.05082	8.7817	9.40716	9.21344	9.01512	9.14309	9.0631	9.30553	9.23835	9.12461	9.33428
zapD	11.2595	10.9546	11.0154	10.9297	10.7807	10.7842	10.4791	10.6667	11.1229	11.0382	10.9584	10.876	10.513	11.1785	10.9278	10.8798	11.0201	10.8705	10.9293	10.7853	10.6651	10.9596
HHA24_02285	9.16179	9.32543	8.41154	8.78735	9.0262	9.22569	9.00265	9.08113	8.87498	8.52376	9.12486	9.26907	8.46515	8.98246	8.90237	8.67528	8.8566	8.83915	8.93331	9.00088	9.23924	8.74862
HHA24_02290	8.79202	9.0475	8.41722	8.61334	8.71771	9.24965	8.67164	8.53784	8.60352	8.18534	8.7498	9.07181	7.92649	8.54297	8.80012	8.35192	8.69756	8.62638	8.78523	8.52448	8.24003	8.61625
HHA24_02295	8.31479	8.72434	8.30427	8.47019	8.46471	8.90142	8.36105	8.25599	8.63053	8.24104	8.29902	9.03613	7.65461	8.49036	8.93252	8.24392	8.71326	8.53235	8.70696	8.45796	8.19924	8.4687
HHA24_02300	7.97353	8.21559	8.30214	8.08011	8.22085	8.13907	8.10271	7.84586	8.55952	8.35748	7.952	8.69699	7.37506	8.13962	8.83894	8.36216	8.58378	8.39371	8.25729	8.30787	8.09326	8.36765
HHA24_02305	7.30902	8.03589	6.61068	7.22315	6.55789	7.50054	6.77746	6.73133	7.04913	6.98266	7.01205	7.68644	7.04082	6.83306	7.58223	7.0605	7.43881	7.48659	7.18133	7.22267	7.38075	6.58332
HHA24_02310	9.13348	9.45984	9.14817	9.1475	8.97245	9.07432	9.28292	8.99523	9.08777	9.39809	8.81801	9.32156	9.21849	9.28082	9.41222	9.05253	9.39967	9.34616	9.34734	9.42459	9.34805	8.9733
HHA24_02315	9.35354	9.64396	9.46812	9.53138	9.60242	9.74299	9.73625	9.37734	9.33574	9.80031	9.3345	9.61075	9.59961	9.70226	9.67291	9.20699	9.77379	9.78262	9.64925	9.95585	9.75032	9.26606
argJ	10.5808	10.7839	11.1063	11.2254	11.0028	10.9649	11.2849	11.247	10.7837	11.3051	10.7116	10.9216	10.9102	11.5903	10.906	10.4675	10.9756	11.1195	11.1369	11.3401	11.3817	11.2948
HHA24_02325	8.11363	8.37938	7.94406	8.71012	8.15071	8.6885	8.01876	8.30558	8.02819	7.91796	7.77612	8.24697	8.10976	8.51181	8.07083	8.21907	7.67189	7.92598	8.1253	7.82599	8.1697	8.5279
HHA24_02330	6.31469	6.6144	6.26518	7.09729	6.23647	6.92021	6.26989	6.18438	5.93891	6.12543	6.17461	6.34926	7.17932	6.60667	5.46881	7.00529	5.2783	5.47504	5.78531	4.96669	5.79907	6.77425
HHA24_02335	7.45315	7.63688	6.72898	8.04486	7.32297	7.78646	7.0612	7.0526	6.9006	6.83351	7.28212	7.13093	7.94075	7.39313	6.52844	7.57354	6.30662	6.78413	6.86338	6.28388	6.68182	7.60945
HHA24_02340	8.08302	8.34828	9.60546	9.02863	9.80164	9.9606	9.61323	9.04985	9.62751	9.25583	8.24377	9.74245	10.3702	10.1697	7.10918	8.73823	6.8867	7.01754	9.30625	8.53703	9.29216	9.64623
HHA24_02345	7.09137	7.27366	8.34483	7.4267	7.96345	8.22474	7.88255	7.56619	8.02194	7.59471	6.78191	8.03748	8.54513	8.38702	5.87327	7.19412	5.83745	5.96388	7.86891	6.92036	7.54348	7.83087
HHA24_02350	6.14024	6.16781	6.74253	6.75009	6.94398	7.1357	6.8293	6.56629	6.78443	5.92751	6.05034	7.06209	7.30574	7.21011	5.28097	5.86759	5.03904	5.35777	6.55039	5.96943	6.61997	6.92056
HHA24_02355	6.60469	6.72498	7.76687	7.3715	7.63148	7.99069	7.62906	7.15027	7.64315	6.87034	6.69756	7.9322	8.16644	8.23545	5.97352	6.72651	5.93789	6.09419	7.39133	6.93868	7.55961	7.73262
HHA24_02360	6.27939	6.36855	7.27893	6.79348	7.07054	7.51232	7.01023	6.64462	7.0422	6.58244	6.32092	7.36958	7.70064	7.67997	5.41503	6.52556	5.21639	5.43597	6.65789	6.60149	6.95654	7.30641
HHA24_02365	9.50586	8.91219	8.79021	8.95419	9.39472	8.99983	8.97106	9.23096	9.17865	9.36167	9.32076	9.75341	10.8084	9.1684	9.5016	9.09055	9.35946	9.44514	9.16049	8.36138	9.97117	9.79492
HHA24_02370	9.00177	8.821	8.47834	8.76227	8.88257	8.58726	8.38585	8.61779	8.77608	9.02544	8.85038	9.05094	9.57231	9.00732	9.00823	8.74531	8.94155	9.06004	8.77648	8.45514	9.12288	9.02457
HHA24_02375	8.8112	8.37847	8.85878	8.65835	8.77228	8.36211	8.30024	8.57822	8.74739	9.27439	8.80381	8.89506	9.35568	8.99991	8.98586	8.94707	9.0074	9.03274	8.82082	8.34152	9.03325	9.04665
HHA24_02380	10.0837	9.81192	9.68284	9.62777	9.90346	9.54882	9.37699	9.57123	9.9759	9.99821	10.1672	10.0541	10.3841	10.0724	10.0794	9.90993	9.9619	10.0849	9.71317	9.67204	10.2501	10.1998
HHA24_02385	9.69462	9.55941	9.17907	10.2426	8.57105	8.43275	7.78205	8.14281	8.67093	7.44959	9.6533	8.68641	10.0899	9.73036	8.23213	10.1873	7.35098	8.12778	7.95074	7.54529	7.97567	8.95293
HHA24_02390	7.28169	7.25252	7.17013	7.98448	6.18317	5.95512	5.61283	5.77201	6.50293	5.118	7.38263	6.53847	7.98741	7.62574	6.06118	7.82356	5.24929	5.963	5.85388	5.18043	6.0157	6.80253
HHA24_02395	7.6353	7.61066	8.19346	8.84614	6.71925	6.63726	5.99604	6.42897	7.14112	5.74147	7.83043	7.06919	8.52553	8.65797	6.65826	8.60783	5.84099	6.661	6.66066	5.55114	6.51833	7.6761
HHA24_02400	7.66671	7.60725	8.33878	9.02197	7.06768	6.68891	5.99568	6.53085	7.56518	5.89516	8.07676	7.28806	8.82274	8.87641	7.02567	8.75512	6.20658	6.6982	6.60718	5.89412	6.74378	7.90073
HHA24_02405	7.04701	7.39434	8.5667	9.36702	7.16911	7.07071	6.45765	6.95811	7.77881	6.21776	8.43779	7.60916	9.09051	9.48527	7.32452	9.06007	6.50923	7.06895	6.93039	6.18319	7.13898	8.08735
HHA24_02410	5.25702	5.25218	6.79662	7.46552	5.33298	4.79865	4.47407	5.18466	5.89777	4.63264	6.31406	5.4785	7.25497	7.50813	5.43407	7.36415	4.807	5.2197	5.10298	4.65185	5.31513	6.23411
HHA24_02415	4.8758	5.16044	6.8832	7.49828	5.40388	4.94444	4.87706	5.20113	5.95735	4.35096	6.46102	5.59639	6.84253	7.93294	4.91117	7.26927	4.86325	5.45046	5.20795	4.67776	5.33324	6.24094
HHA24_02420	9.35533	9.39979	8.83395	9.21204	9.38562	9.67048	9.13248	10.2371	9.07231	9.296	9.74413	9.61781	9.8526	9.91556	9.08569	9.00981	9.07922	9.04283	9.2992	9.38041	10.3211	9.84712
hemL	10.5426	10.5466	10.4641	10.7416	10.6716	10.6565	10.6383	10.5448	10.6002	10.8445	10.4989	10.6346	10.6518	10.9885	10.5434	10.312	10.546	10.5841	10.6856	10.8571	10.8282	10.6962
HHA24_02430	8.25079	8.51741	8.42085	8.57821	8.41436	8.6736	8.78909	8.49357	8.20795	8.64172	8.16337	8.29029	8.51666	8.62177	8.24337	8.12325	8.04508	7.86917	8.58656	8.59436	8.41072	8.44404
HHA24_02435	9.70535	9.66905	9.58055	9.81813	9.70933	9.71294	9.84391	9.81883	9.57876	9.91142	9.5193	9.39583	9.7912	9.86771	9.55543	9.30976	9.38041	9.42655	10.0081	10.2479	9.8479	9.66636
HHA24_02440	6.44877	6.41977	7.40626	7.51381	6.31108	6.18175	6.7221	6.75762	6.89881	6.91917	6.02134	6.52298	6.67206	7.15077	6.57272	6.20576	6.32195	6.51948	7.35256	7.01651	6.46756	6.80011
HHA24_02445	10.0806	10.0699	10.9368	10.8023	10.1881	10.3538	10.2652	10.3104	10.5316	10.4607	9.80105	10.5899	10.3137	10.726	10.3299	9.96863	9.93106	10.1991	11.011	10.8238	10.2915	10.4134
ruvX	8.75217	8.76177	8.8525	9.11098	8.47083	9.05032	8.54484	8.65171	8.78005	8.54402	8.40552	9.31204	8.64236	8.97006	8.78949	8.07772	8.22088	8.59057	9.30869	8.99626	8.65623	8.58679
HHA24_02455	6.90772	7.32102	7.10445	7.7156	6.65172	7.35346	7.04055	7.42814	6.99507	6.86777	6.65577	7.75599	6.97898	7.27254	7.43691	6.58762	6.55688	7.11136	7.68646	6.84099	7.25861	7.10847
HHA24_02460	8.19908	8.58211	8.53182	8.97192	8.06804	8.7559	8.42634	8.70108	8.38035	8.25945	7.78131	9.35199	8.22098	8.625	8.80174	8.03932	7.93476	8.45292	8.95182	8.03919	8.5995	8.46291
HHA24_02465	8.66632	9.10176	8.31931	8.64272	8.80764	9.34492	9.12963	8.37838	8.31063	8.51597	8.89628	9.29595	8.94573	8.37388	8.86885	8.49671	8.36403	8.74873	9.03159	8.09741	8.81012	8.20043
HHA24_02470	9.84829	9.83944	9.54491	9.65821	9.89663	9.87589	9.61185	9.64185	9.60178	9.94841	10.0686	9.87814	10.0328	9.64072	10.0876	9.81359	10.1497	10.0741	9.81875	9.66073	9.64362	9.79786
lptG	9.52191	9.39923	9.10732	9.5574	9.74808	9.85929	9.69479	9.51206	9.62292	9.5603	9.72933	9.72024	9.83933	9.69237	9.93952	9.53272	9.9384	9.99032	9.66657	9.22082	9.62086	9.65347
mtgA	6.39926	6.5494	7.62437	7.73069	7.88389	8.17308	7.89943	7.536	7.77899	8.01997	7.82599	8.14344	7.72414	7.86497	8.15408	7.77084	7.9239	8.03137	7.96949	7.7692	7.75652	7.79757
aroE	6.54891	6.82987	8.78239	8.74564	8.67229	8.58491	9.01439	8.58437	8.66282	9.19753	8.51104	8.84362	8.6464	8.83559	8.96795	8.87912	8.8424	8.7811	8.81098	8.81681	8.67054	8.77962
HHA24_02490	8.57727	8.67089	8.9545	9.41478	9.6593	9.7805	9.7219	9.19348	9.25534	9.45014	9.42392	9.40576	9.67362	9.40731	9.4757	9.24217	9.22236	9.38519	9.59582	9.44632	9.45382	9.15161
HHA24_02495	10.9166	10.9104	10.4595	11.0489	11.5556	11.4077	11.421	10.7141	10.9745	11.1508	11.2032	11.0856	11.329	11.1648	11.0231	10.9538	10.9612	10.953	11.1008	11.0836	10.959	10.6375
HHA24_02500	8.00843	8.14186	7.62339	8.37531	8.45711	8.74044	8.62616	8.0259	8.09621	8.40156	8.48132	8.43889	8.63283	8.195	8.07644	8.23403	8.17227	8.00088	8.1931	8.52615	8.15618	8.01582
mpl	9.93029	9.96483	10.1427	10.3498	10.3183	10.1511	10.3616	10.0866	10.192	10.7366	10.1288	10.1748	10.3542	10.4325	10.0599	10.2201	10.0539	10.0344	10.4495	10.873	10.2305	10.1704
HHA24_02510	8.9364	9.01081	8.90562	8.93168	8.94998	8.64416	8.85826	8.72056	8.87118	9.1174	8.62935	8.78148	8.8541	9.0631	8.88349	9.11292	8.78187	8.78792	9.08282	9.53477	8.75844	9.14597
aroQ	11.0465	11.2358	10.4007	10.8458	11.391	11.2637	11.6545	10.3859	10.8474	11.1639	11.1643	11.1904	11.8425	10.6001	10.8944	11.2422	11.2676	10.7198	11.0445	11.1687	10.2458	10.4858
HHA24_02520	9.83956	10.3801	9.37487	10.3286	10.633	10.5082	10.8343	9.87658	9.47972	9.92091	10.0716	10.0447	10.5551	9.59266	9.7411	9.94852	10.0532	9.63335	9.71601	9.62759	9.19759	9.45441
accC	12.7837	12.9475	12.1247	12.6802	13.1477	12.7723	13.3809	12.0951	12.3576	12.7598	12.6766	12.832	13.1341	12.422	12.6382	12.8364	12.7716	12.5043	12.6617	12.6981	12.253	12.2329
prmA	10.1845	10.2022	9.72156	10.2298	10.7729	10.7093	11.1146	9.90386	9.78593	10.5552	10.1522	10.4968	10.5922	9.81357	9.98655	10.1651	10.1561	9.9694	10.2157	9.99319	10.0935	9.9461
HHA24_02535	9.75788	9.89115	9.13547	9.66496	10.1258	10.3099	10.7026	9.4108	9.21206	10.0116	9.62233	10.0021	9.97404	9.12255	9.50304	9.78163	9.48601	9.29212	9.70771	9.40683	9.58115	9.48018
HHA24_02540	9.76148	9.8347	9.83804	10.1087	10.4446	10.4952	10.631	9.69139	9.57601	10.7176	9.86991	10.3361	10.0752	9.63799	9.78322	9.89746	10.2918	10.0273	9.58225	9.50838	9.89782	9.8803
HHA24_02545	11.7519	11.7164	13.1388	12.3043	11.9935	11.7502	11.7799	12.1123	11.9813	12.6127	11.3928	11.9584	11.4534	12.4333	11.9142	12.18	12.1602	12.086	12.3058	13.3846	11.6512	12.5417
HHA24_02550	8.7937	9.61871	8.24966	8.6385	9.21355	8.93238	9.55589	8.33658	8.29427	9.24494	8.74917	8.33714	9.15084	8.01225	9.12209	8.9219	9.27046	9.2028	8.49809	9.23145	8.6076	8.53164
HHA24_02555	9.72011	10.817	8.10352	9.41284	9.66038	10.0351	9.8851	9.19677	8.75968	9.09785	9.77279	9.35016	9.46071	8.63976	9.59255	9.10866	9.55583	9.73244	8.88337	9.51729	9.45156	8.81159
HHA24_02560	8.83845	9.84335	7.79173	8.6248	8.66281	9.22084	8.94082	8.61735	7.7773	8.57158	8.78808	8.68329	7.9256	7.86603	8.96342	8.39107	8.94869	9.05767	8.31571	8.47523	8.77391	8.29209
HHA24_02565	9.67363	10.8574	8.65123	9.30881	9.43734	9.96902	9.74562	9.32693	8.41699	9.44334	9.30527	9.4416	8.66057	8.49627	9.80443	9.40118	9.44337	9.71428	9.07136	9.27211	9.58219	8.93904
HHA24_02570	7.55969	7.75129	8.1503	8.29305	8.28762	8.34442	8.06302	8.40734	7.97375	7.98304	8.35445	8.12011	8.67833	8.63628	7.72588	7.62921	8.09679	8.14226	8.21407	8.48412	8.20977	8.45855
HHA24_02575	12.6376	12.3799	13.6119	13.2388	12.9422	12.6811	12.5774	13.7639	13.2756	13.31	13.1006	12.633	13.7009	12.9354	12.7786	13.0972	13.5603	13.2749	13.0095	13.4479	13.5512	13.7407
HHA24_02580	12.2074	11.9588	12.9381	12.6637	12.8602	13.0685	13.1257	12.4984	12.6478	13.2716	12.5957	12.8322	12.7744	13.2624	12.5668	13.0152	13.0004	12.833	12.5687	12.4317	12.3657	13.2146
HHA24_02585	13.3449	13.0484	14.2788	13.7844	14.0559	14.3883	14.3056	13.7063	13.7493	14.6438	13.5597	13.9196	13.8197	14.573	13.6493	13.939	14.1364	13.936	13.9249	13.3665	13.3244	14.3445
HHA24_02590	12.9865	11.2083	13.7395	12.7307	13.2742	12.1303	13.2044	12.3339	13.0096	11.6131	12.1221	13.0733	13.0206	13.8588	11.4978	11.621	10.9117	11.5574	12.5423	12.2058	12.2866	13.0606
HHA24_02595	6.69691	6.73689	6.93523	6.94145	6.74648	6.97675	6.43695	7.18828	6.74361	7.04163	6.81585	6.82514	6.77122	7.41018	6.64609	6.34814	6.51868	7.02565	6.92391	7.19456	7.3094	7.90144
HHA24_02600	8.8032	8.39415	9.7335	9.01329	9.44232	8.89784	9.76761	8.79776	9.0827	9.94447	9.92365	9.09269	9.13693	9.1042	9.52398	10.0654	9.69597	9.63002	9.12027	9.28641	9.28216	9.84126
HHA24_02605	9.6599	9.37774	9.42222	9.37643	9.99694	9.71935	10.2251	9.15321	9.74942	9.70655	10.4507	9.70934	9.91473	9.63943	10.1858	10.2457	9.99547	10.0174	9.71066	9.51204	9.47141	9.61227
HHA24_02610	10.4876	10.5681	10.8807	10.824	10.6572	10.581	11.0356	10.8248	10.3914	11.0654	10.4924	10.5044	10.8175	11.1057	10.4337	10.4427	10.6289	10.7423	10.73	11.1618	10.8594	10.8724
HHA24_02615	11.0161	10.6705	10.5492	10.6719	10.6578	10.6624	10.5836	10.635	10.7723	10.7601	10.7645	10.6384	10.7284	10.9791	10.7197	10.6915	10.6656	10.7083	10.9042	10.9949	10.6095	10.9073
HHA24_02620	5.71995	6.19159	6.36678	5.41641	5.16462	5.46248	4.8886	5.20501	5.38464	4.74351	5.15781	5.33172	6.33231	6.91873	4.82395	7.05048	4.42153	4.81607	4.98036	5.51544	4.89627	6.49229
HHA24_02625	4.62652	6.19176	5.4741	3.74006	3.43548	3.78188	3.56204	3.59861	3.19301	3.20412	3.72742	3.78457	5.625	5.87775	3.10061	6.13122	3.28161	2.9661	3.86943	3.18779	4.02923	5.17703
HHA24_02630	5.15279	6.1554	5.9122	4.31668	4.01936	4.07198	3.87394	4.33996	4.22511	3.04256	4.14849	4.31965	5.97437	6.34419	3.87602	6.91096	3.59213	3.21796	4.17703	3.79047	4.22836	5.42734
HHA24_02635	5.47038	6.38398	7.32334	5.47573	4.63951	5.09152	4.60688	5.19243	5.14849	4.17466	5.33028	4.99112	7.16477	7.62774	4.57182	7.90083	4.5371	4.56811	4.87878	4.52128	5.13513	6.73767
HHA24_02640	5.724	6.53275	7.78407	5.85542	5.12745	5.105	5.06526	5.42942	5.62155	4.38372	5.54185	5.27623	7.74997	8.32615	4.8128	8.40227	4.24323	4.47984	5.16017	4.85666	5.23999	7.30501
HHA24_02645	4.89244	5.92278	6.2743	5.06703	4.31968	4.51277	4.16067	4.83269	4.49923	3.78528	4.90862	4.10941	6.72336	6.7929	4.19523	7.26738	3.75282	3.56281	3.98515	4.0801	4.72551	6.02709
HHA24_02650	6.14511	6.85158	7.30158	6.26102	5.2409	5.64733	5.30475	5.80006	5.62674	4.21064	5.88771	5.33726	7.73933	7.85503	5.1049	8.24716	4.67995	4.76696	5.06124	4.50802	5.11059	6.91236
HHA24_02655	6.74818	7.41217	7.41083	6.65898	5.56949	5.73328	5.68117	6.09338	5.63406	4.6111	6.47544	5.47111	7.96255	8.00405	5.29565	8.74441	4.97247	4.87567	5.49105	5.22631	5.69343	7.12664
HHA24_02660	5.47265	6.22585	6.18196	5.5161	4.29079	4.25838	4.4171	4.83313	4.58773	3.89645	5.37273	4.38014	6.9369	6.62477	3.93242	7.44563	3.91629	3.58222	4.3631	4.04692	4.46105	5.43863
HHA24_02665	8.99753	8.90053	8.93556	8.88578	9.18895	8.67536	9.20548	8.6256	8.86313	9.27376	8.98331	8.48425	9.39679	9.02768	9.12712	9.65319	9.12701	8.97427	9.29047	8.84914	8.63918	8.53084
HHA24_02670	7.13792	8.07355	8.10589	7.00733	6.02077	5.95416	6.08101	6.22881	6.19663	4.84801	6.83614	6.12366	8.68998	8.11975	5.33245	9.53482	5.11838	5.08563	6.20729	6.00028	5.98564	7.46034
boxB	6.91678	7.95267	8.27842	6.90105	5.89634	5.96392	5.81223	6.04195	6.51993	5.00035	6.5794	6.20099	8.54054	8.4383	5.38904	9.30566	5.29711	5.4083	5.8543	6.0368	5.85758	7.76063
boxA	6.20355	7.10247	7.19215	6.16964	5.18742	5.37707	5.39597	5.50341	5.62541	4.81099	5.96798	5.58181	7.53072	7.44466	4.61096	8.38017	5.1394	4.38984	5.32876	5.64522	4.75936	6.92945
HHA24_02685	9.63661	9.55187	9.25533	9.60484	9.68214	9.60113	9.73543	9.47588	9.63128	9.71014	9.3561	9.41841	9.538	9.76843	9.65399	9.47556	9.62385	9.76059	9.5835	10.3141	9.68288	9.60861
HHA24_02690	9.35818	9.3006	8.89841	9.49554	9.59096	9.51567	9.43567	9.31879	9.2583	9.36185	9.2251	9.16024	9.44543	9.55709	9.24281	9.04408	9.29648	9.43506	9.36357	10.0083	9.40756	9.37259
pmbA	10.7313	10.5389	10.4767	10.8233	10.8489	10.5146	10.8195	10.488	10.7286	10.9074	10.5391	10.592	10.727	11.0406	10.778	10.8627	10.8044	10.8487	10.7366	10.8801	10.556	10.732
HHA24_02700	7.80099	7.81973	6.60247	7.46915	7.39923	7.66668	7.32272	6.51631	7.06844	6.94305	7.2403	8.11009	7.37396	6.71562	7.395	7.06451	7.0401	7.09949	7.09345	7.26525	6.91207	6.62342
dctP	10.5224	10.6383	11.0373	10.3419	10.279	10.2627	9.5709	10.3567	10.5911	10.8206	9.98784	10.2722	10.1228	10.7847	10.4497	10.5169	10.4169	10.1978	10.7143	10.3251	10.255	10.8368
rplM	12.6549	12.6607	13.0853	13.0169	13.306	12.4255	13.7761	12.6199	12.9336	13.4824	13.2765	12.6155	13.4221	12.7082	13.4798	13.3533	13.4823	13.2915	13.2608	13.1043	13.0438	12.0688
rpsI	12.3164	12.4376	12.6652	12.788	12.9638	12.166	13.3415	12.4348	12.5932	12.9065	12.9641	12.4665	13.117	12.5789	12.9315	12.7436	13.069	13.0104	12.8947	12.8626	12.8878	11.8786
HHA24_02720	11.4715	11.6195	11.2694	11.5266	11.702	11.5792	11.9965	11.1329	11.1504	11.4808	11.7975	11.2596	11.6426	11.4549	11.2661	11.1741	11.4134	11.4684	11.4434	12.0387	11.3647	11.0996
HHA24_02725	9.97107	10.2307	9.37796	9.82118	9.94224	9.77467	10.5701	9.51885	9.42964	9.75309	9.78727	9.53728	9.83329	9.51987	9.81873	9.61894	9.56212	9.7196	9.73903	10.1802	9.72577	9.25032
erpA	10.8793	10.4575	11.3818	11.1522	11.0431	10.5316	11.0387	11.1071	10.9855	11.1184	10.6114	10.7427	10.7164	11.3568	11.0515	11.1263	11.0987	11.0927	11.2766	12.1303	11.3186	11.7471
HHA24_02735	8.56037	9.05316	8.2725	8.75414	8.78535	8.9937	8.99734	8.03028	8.82554	9.93268	8.63197	8.9651	8.43236	8.6938	8.36024	8.13061	8.78004	8.41654	8.43156	8.04163	8.21144	8.33242
HHA24_02740	11.1251	11.4085	11.0317	11.0653	11.4196	11.491	11.631	10.4577	11.2612	12.2694	11.0786	11.3399	11.1882	11.2606	11.1242	10.318	11.4427	11.0895	11.0752	10.5636	10.5888	10.5827
HHA24_02745	10.5435	10.627	10.6666	10.7851	10.892	10.5842	10.5482	10.9423	10.6328	10.9401	10.7346	10.307	10.8341	10.7717	10.526	10.467	10.6964	10.6824	10.7514	11.0658	10.9332	10.871
HHA24_02750	10.7824	10.6451	11.8434	11.1851	11.2056	10.8436	10.8039	11.1143	11.2024	11.5183	10.7057	10.8751	10.78	11.6616	10.8	10.991	11.1501	11.0657	11.1688	11.6573	10.8795	11.7213
HHA24_02755	11.7297	12.0451	11.9804	12.1621	12.6481	12.2697	12.9808	11.7041	12.0068	12.8279	12.2764	12.148	12.5201	12.5501	12.3269	12.0695	12.4091	12.275	12.0572	12.2985	12.0357	12.1817
nrdR	8.35081	8.52488	8.94347	8.74027	8.69475	8.67155	9.11995	8.9258	8.42388	9.14248	9.38737	8.55624	9.0228	8.85861	8.72585	8.82457	8.88193	8.83383	8.9098	8.56842	9.05095	9.10925
HHA24_02765	7.62154	7.54594	7.03218	7.61795	7.33809	7.23201	8.05813	7.35039	7.13529	7.21158	7.47314	7.15795	7.2881	7.36552	7.37633	7.39362	7.68755	7.53252	7.603	7.30295	7.3433	6.8427
HHA24_02770	7.11038	7.06868	6.50622	7.61705	7.21075	7.06819	7.8064	7.32838	6.78078	6.94951	7.41236	6.6849	7.22989	7.35585	6.87279	6.86004	7.48709	7.32604	7.22442	6.9984	6.8969	6.6927
ribD	9.30816	9.37784	9.17745	9.26142	9.11966	9.07699	9.40942	9.2065	9.0805	9.46105	9.3866	9.07439	9.31246	9.26033	9.24652	9.30096	8.98368	9.03533	9.46878	9.36434	9.12035	9.19526
HHA24_02780	9.18204	9.23766	9.44441	9.19035	9.10247	8.68354	9.32975	9.03156	9.04232	9.89408	9.14858	8.98548	9.02207	9.26482	9.16959	9.33681	9.13318	9.1236	9.58259	9.20954	9.05899	9.01257
HHA24_02785	11.1385	10.9095	13.4331	10.8941	10.8247	10.8044	9.60013	11.834	11.4584	12.2908	11.5222	12.3444	11.0776	12.8823	12.1823	12.1587	12.1748	12.2713	11.793	12.9484	11.7658	13.9515
HHA24_02790	9.99684	9.4292	11.0187	9.41264	8.95971	9.38612	8.18018	10.4207	10.205	10.9004	10.1901	11.1988	9.72913	11.5051	11.0859	11.004	10.9067	11.0538	10.5252	10.4833	10.2916	12.7502
HHA24_02795	9.12728	8.54206	9.52548	8.50282	8.08783	8.78992	6.97416	9.23121	9.37542	9.36606	9.55917	10.5224	8.94514	10.7005	9.77152	9.74164	9.94137	10.0319	9.34448	8.9727	9.13543	11.8768
HHA24_02800	5.49907	5.38583	5.09284	5.72367	6.39563	6.82553	6.20967	5.76053	5.26632	5.17752	5.42807	5.46144	5.24986	5.72561	5.091	5.21851	5.29424	5.25708	5.10768	5.09353	5.92143	5.55869
HHA24_02805	5.34389	5.79423	6.00892	6.51808	5.14207	5.2361	4.94793	6.33506	5.57967	5.69608	5.98603	5.83948	5.81229	5.92603	5.44704	5.62625	5.98819	6.212	6.51114	5.21914	6.21563	6.47114
HHA24_02810	6.0579	6.66644	5.90203	6.35784	6.37871	6.37105	6.51113	6.28394	6.38495	5.82345	6.38027	5.99034	6.17623	6.42225	5.90445	6.17787	6.01861	6.04281	6.35621	5.88156	6.28556	6.24994
HHA24_02815	5.35195	5.30903	5.38625	5.94519	5.81197	5.82059	5.89398	5.92714	5.51806	5.35435	5.84845	5.35497	5.79269	5.61771	5.33846	5.21606	5.74648	5.56329	5.67882	5.38576	5.6146	5.66223
HHA24_02820	6.02229	5.80265	6.43483	6.71279	5.97994	6.41074	6.0254	6.95939	6.31934	6.11158	6.42408	5.74093	6.12554	6.64818	5.66658	5.63581	5.98629	6.0722	6.31299	6.80282	6.95404	6.44673
HHA24_02830	7.22606	7.14846	7.17259	7.31146	7.44904	7.6449	7.57243	6.91569	7.2336	6.95925	7.34431	7.10386	7.72711	7.34398	7.32841	7.22779	7.27921	7.28825	7.3044	6.7694	7.21612	7.14085
HHA24_02835	5.94362	6.09953	5.93025	5.88784	6.07795	6.45491	5.85261	5.43784	5.64399	5.51935	6.148	5.9931	6.37721	6.06732	5.72789	5.7985	5.8163	5.84589	6.13379	5.56159	5.76418	5.60439
HHA24_02840	6.17742	6.23036	6.07253	6.16349	6.58769	6.7857	6.86238	5.87378	6.07274	5.73826	6.17415	6.33391	6.84802	6.51624	6.25976	6.08779	5.91983	6.15767	6.51551	5.86981	6.4416	6.14556
HHA24_02845	6.15124	6.17478	5.826	5.91055	6.06973	6.48085	6.20264	5.53307	5.63163	5.18506	6.1235	5.95994	6.48286	5.95558	5.86532	5.84418	5.42175	5.64324	6.12258	5.56748	6.06517	5.63354
HHA24_02850	6.33362	6.57934	6.31947	6.34856	6.65792	6.90587	6.71291	6.23576	6.25859	5.97155	6.39342	6.44396	6.61905	6.25371	6.52817	6.40421	5.95845	6.49197	6.51622	6.15884	6.43709	5.86129
HHA24_02855	6.32275	6.51063	5.96415	5.98064	6.24	6.51634	6.13673	5.76204	6.02834	5.31574	5.91691	5.99975	6.15572	5.98992	5.99402	5.73333	5.1487	6.01552	6.06195	6.3919	6.17264	6.0649
mhpD	5.81575	5.90415	5.11456	5.3749	5.69922	6.18143	5.6192	5.29153	5.34361	4.93812	5.7334	5.6261	5.72587	5.49063	5.50699	5.03452	5.14756	5.44848	5.32983	5.15241	5.79566	5.42405
HHA24_02865	6.65846	6.91307	6.19202	6.22813	6.63549	6.90388	6.42323	6.14487	6.3043	6.06411	6.2985	6.31785	6.59165	6.36966	6.51856	6.01174	6.27522	6.36014	6.27261	6.35162	6.43174	6.16227
dmpG	7.03267	7.05657	6.67923	6.58708	6.71165	7.02723	6.84698	6.50893	6.62241	6.46425	6.78521	6.52761	6.7222	6.59962	6.96307	6.4948	6.68618	6.79661	6.6894	6.36714	6.85299	6.37265
HHA24_02875	6.56227	6.95984	6.15811	6.18693	6.35086	6.63463	6.49423	6.03459	6.4727	5.95521	6.49439	6.24777	6.41309	6.21005	6.59593	6.1972	6.47626	6.68097	6.1073	6.1853	6.64529	6.10389
HHA24_02880	8.10347	8.56027	7.15368	7.08509	7.83658	8.00238	7.28286	7.45852	7.99311	7.74332	7.86027	7.67428	7.3642	7.63819	7.98234	7.7869	7.82497	7.85554	7.53359	7.40802	7.563	7.33354
HHA24_02885	6.96522	7.02987	6.71185	6.65432	6.73051	6.8627	6.21568	6.6589	7.03805	6.78138	6.77787	6.69315	6.47224	7.07518	7.1199	6.71268	6.97852	7.26075	6.64273	6.31645	6.91839	7.03035
proP	9.27506	8.91362	9.38882	8.39804	8.5258	8.77243	7.44064	8.69238	9.00091	8.77792	8.62071	8.57413	7.96832	9.20456	8.88468	8.38457	8.5402	8.58494	8.84591	9.5069	8.74343	9.50577
HHA24_02895	3.45176	4.09621	4.08799	3.72194	3.6787	4.24698	3.89604	3.84494	4.6797	4.09127	4.85511	4.70336	5.0015	4.31206	4.39173	3.71266	4.52392	3.99834	4.11766	3.48886	4.1159	4.12378
HHA24_02900	6.51261	6.62785	6.25352	6.61913	5.40008	6.00179	6.27804	7.04978	5.93411	6.24068	6.67986	5.90563	6.57243	6.52495	5.84928	6.37835	6.05532	5.90958	6.08444	5.74902	6.65171	6.72314
HHA24_02905	8.79785	9.31243	7.50593	8.69683	8.91466	9.30799	9.01022	8.14948	8.4952	8.38619	8.99813	8.81776	9.03126	8.61462	8.42458	8.40851	8.56325	8.63107	8.53779	8.01049	8.49969	7.82832
HHA24_02910	5.009	4.40976	5.13201	5.61351	4.17579	5.565	5.00265	5.0277	5.1771	4.04621	4.61139	5.64668	5.02324	5.04079	4.82483	4.63892	4.61079	4.80188	5.19483	4.62435	4.34952	4.65596
HHA24_02915	5.14739	3.94676	5.08989	5.5591	4.14642	5.81515	4.3125	4.86195	5.24792	3.52204	4.04896	5.91687	5.33909	5.24838	4.18189	4.14201	4.01975	4.28372	5.53592	4.2826	4.1389	5.02749
HHA24_02920	4.0725	3.10959	4.53631	4.8693	3.3711	5.11763	3.35764	3.80686	4.18888	2.37753	3.73433	5.22244	4.39611	4.48899	3.16182	2.66008	3.01069	3.15559	4.43459	3.39155	2.8015	4.48773
HHA24_02925	8.0131	7.6787	9.86007	9.88307	7.2788	9.07315	6.77925	9.67154	9.43615	8.19207	7.20632	10.0284	7.12022	8.99012	9.08672	7.36027	8.39015	8.96458	10.1028	7.38174	8.68371	9.37034
HHA24_02930	7.89339	7.39269	9.77821	9.98484	7.05597	9.27502	6.79801	9.67966	9.36301	8.18028	7.23612	9.81778	7.03737	9.02034	8.87503	6.84754	8.16452	8.96825	10.1488	7.20714	8.71431	9.24136
HHA24_02935	9.14479	8.83176	11.4226	11.5117	8.41297	10.4925	8.34092	11.1367	10.7774	9.76726	8.66067	11.017	8.55186	10.411	10.2253	8.19121	9.51327	10.3195	11.663	8.46932	10.3913	10.5816
HHA24_02940	8.38838	8.27099	10.4668	10.9626	7.90947	9.88478	7.6895	10.5555	10.0826	9.01722	8.09577	9.98376	7.87618	9.72002	9.26752	7.42129	8.46173	9.41247	10.8579	7.45285	9.97686	9.5641
HHA24_02945	7.75124	6.9391	8.59616	8.18327	7.67926	7.55403	7.53111	7.63575	8.18535	8.44974	7.20871	8.10727	7.22189	8.83791	8.10301	8.11249	8.33309	8.4419	8.08262	7.53177	7.52418	8.5703
HHA24_02950	7.67799	6.94364	8.18296	8.04228	7.67256	7.60657	7.03312	7.502	7.83705	7.90724	7.11775	7.76267	6.8664	8.48307	7.66031	7.6129	7.90722	7.92933	7.80256	7.21128	7.41435	8.13374
HHA24_02955	7.31209	6.98261	7.13692	7.45517	6.80932	7.56467	6.77356	7.1337	7.25587	6.9789	7.26718	7.33549	6.69494	7.54103	7.18393	7.1428	7.17096	7.04631	7.25294	6.62941	6.92715	7.37727
cobA	3.38675	3.25302	3.39928	4.1513	3.42404	3.62062	3.19335	3.66187	3.69545	3.37938	5.33481	3.99463	3.70236	4.02606	3.58494	3.18141	3.55542	3.55504	2.77287	3.12261	4.01667	3.90783
HHA24_02965	4.55648	5.06159	3.79938	4.23551	4.16097	4.88231	4.20866	4.32792	4.39453	3.92659	7.15491	4.72662	4.25721	4.2397	4.19368	4.0348	3.48563	3.80061	4.26291	3.92587	4.2982	4.18635
HHA24_02970	4.00409	4.15885	3.1715	3.62317	3.68603	3.94092	2.83071	3.55415	4.15726	2.8536	6.63471	3.79226	3.22051	3.61908	3.41876	3.1801	2.9624	3.1842	3.28135	3.38904	2.77184	2.91727
nirD	2.41742	1.99692	0.99785	0.864208	1.17691	1.78969	0.844107	1.41686	1.4862	1.04125	4.52225	2.20744	1.58658	1.37703	0.484695	0.843414	1.2229	1.05747	0.638815	0.642663	0.498684	0.989626
nirB	5.51221	5.79085	4.78124	4.83901	5.01398	5.5924	5.2889	5.03021	5.20666	4.67996	32.181	5.21472	5.07338	4.79125	4.94978	4.87816	4.90077	4.82066	4.85374	4.90961	4.84816	4.67658
HHA24_02985	8.00626	7.55939	11.099	11.1182	7.52455	9.53136	7.10127	10.814	10.4123	9.33546	7.81862	9.96361	8.22514	10.3495	9.69106	7.41987	8.19338	9.57286	11.39	7.73505	10.018	10.4971
HHA24_02990	6.01423	6.14911	5.65157	5.27107	6.34407	6.33344	6.82616	5.31747	5.80805	6.36251	6.46397	6.33382	6.4429	5.36804	6.25376	6.31228	6.31875	6.34704	5.90611	5.75121	5.92993	5.54202
HHA24_02995	8.27913	7.46537	10.6644	10.3164	8.03037	9.08717	7.50836	10.1797	9.93082	9.26838	8.45405	9.45379	7.958	9.74833	9.41307	8.69369	8.7132	9.34677	10.7761	7.92272	9.54769	10.0749
nudC	8.30257	7.72429	8.10644	8.21172	7.90379	7.81731	7.79753	7.86154	8.04731	8.14436	8.10134	7.99364	8.17006	8.15041	7.79476	8.22706	8.215	8.25126	7.86045	7.70855	7.87923	8.30371
HHA24_03005	7.95895	7.37826	7.58721	7.77586	7.48063	7.54931	7.21899	7.46075	7.68994	7.51014	7.24951	7.35162	7.5521	7.93414	7.43823	7.49232	7.78565	7.75457	7.60698	6.93442	7.34712	7.92161
HHA24_03010	9.60738	9.38655	9.04074	8.8536	8.91648	8.9587	8.40765	9.1116	9.2385	8.99635	9.2805	8.46927	9.03673	8.91343	8.82705	8.99999	8.4311	8.54635	8.94385	8.7748	8.96182	9.00754
HHA24_03015	7.76616	8.05836	7.55895	7.85611	7.39407	7.59736	7.12067	7.7504	7.3711	7.26265	7.52052	7.59522	7.78727	7.76376	7.38086	7.64601	7.62381	7.69009	7.34956	8.30408	7.8751	7.97071
HHA24_03020	7.95988	6.93307	6.69067	7.33832	7.49022	7.03797	7.26123	8.06888	7.21364	6.94469	9.04367	6.84337	8.88476	6.77063	7.34899	8.80322	7.23968	7.11404	6.62123	7.72682	8.03136	7.58332
HHA24_03025	7.55094	6.97558	8.45971	7.48289	7.64038	7.80452	6.69044	6.46321	7.68678	7.39788	6.57186	7.72966	6.43877	7.96485	6.98155	7.08665	7.39778	7.14851	7.70131	9.21836	5.92543	8.23906
HHA24_03030	10.0346	9.99328	9.19158	9.64928	9.4994	9.77225	9.66539	9.43078	9.26206	9.84968	9.95724	9.36093	9.74063	9.32863	9.32336	9.88884	9.30205	9.31377	9.57537	9.83011	9.66442	9.08093
HHA24_03035	14.445	10.1708	10.3667	11.3032	9.13829	9.963	9.68458	11.2411	9.06755	9.07198	11.7663	9.04134	14.0634	9.71133	7.62261	8.5133	7.86179	8.04395	10.6477	12.1558	11.0169	9.15841
HHA24_03040	14.1097	9.31321	9.05914	9.8766	7.63498	8.84677	8.69213	9.69506	7.69597	7.32844	10.9198	7.92209	13.5782	7.8371	6.65806	7.88762	6.68634	6.75915	9.48128	11.1438	9.64342	6.6857
HHA24_03045	6.79264	8.62955	7.4434	7.02922	6.9517	7.32655	7.83654	6.50284	6.64056	7.28108	6.69686	7.7667	7.1352	6.74303	6.11933	7.54122	5.98161	6.2898	7.01954	6.61666	6.41019	6.20328
fabI	9.89228	11.1112	10.525	11.1541	11.158	11.1316	11.4953	10.3816	10.9868	11.21	10.8368	11.0225	10.6729	10.9426	10.3551	10.2774	10.7732	10.6941	10.9338	10.6474	10.6536	10.4133
HHA24_03055	10.0618	10.9487	10.5259	10.467	10.8591	11.171	11.167	9.36953	11.0262	11.0402	10.4929	10.9844	10.4752	10.2705	10.2805	9.92879	10.3632	10.1608	10.856	10.131	9.76898	10.2261
gloB	8.5454	9.29832	8.55324	8.82372	9.21241	9.33832	9.50624	7.94546	9.09708	9.43969	8.83193	9.21851	9.21417	8.66663	8.6711	8.69397	8.9858	8.63978	9.08421	8.28139	8.38561	8.62028
HHA24_03065	10.0712	9.35427	9.5258	8.91485	9.26245	9.23242	8.96351	9.08386	9.1543	9.53759	9.40731	9.15353	9.31539	9.09091	8.92728	9.22177	8.75976	8.68751	9.52153	9.04595	9.14319	9.33841
rnhA	9.34889	8.75178	8.32569	8.54281	9.0782	8.95801	8.84569	8.2719	8.44533	8.48897	8.98409	8.68829	8.74367	8.5728	8.6079	8.55248	8.45251	8.51526	8.75941	8.31618	8.5537	8.33922
HHA24_03075	9.59585	9.05048	8.26462	8.64112	9.57807	9.1426	9.09522	8.51291	8.62205	8.69674	9.19167	8.97297	8.88398	8.75233	8.85683	8.7021	8.57647	8.57333	8.87707	8.2269	8.72829	8.28005
HHA24_03080	9.52902	8.83517	8.7704	8.71865	9.12314	9.29867	8.70083	8.6524	8.55942	8.47913	9.20882	8.98631	8.79414	9.16693	8.83943	8.50635	8.77688	8.80963	8.87845	8.34046	8.88689	8.69437
dnaQ	8.84419	9.00653	8.69742	9.02006	8.9626	9.12531	8.62965	8.56477	8.93369	9.08294	8.89216	8.91495	8.94584	9.0569	8.85479	8.75961	9.08698	9.11363	8.90275	8.73262	8.88124	8.81404
HHA24_03095	10.0192	9.9529	11.3	11.2781	9.49743	11.0294	9.42106	11.1547	10.9548	10.3595	9.72945	10.7651	9.85917	10.2668	10.1643	9.49666	9.61461	10.122	11.4598	9.43849	10.7858	10.8742
rbbA	8.83462	8.47456	10.4567	10.5428	8.17874	9.80408	7.83531	10.3379	10.1074	9.31971	8.80601	10.3561	8.32075	9.59173	9.15552	8.10786	8.77712	9.40538	10.5677	7.79086	9.70182	10.3302
HHA24_03105	6.40296	6.13892	8.36562	8.14575	5.96609	7.5258	5.27432	8.10807	7.95161	6.81627	6.28185	8.38181	5.82449	7.46655	7.01337	6.31526	6.66507	6.91092	8.54378	6.1496	7.17877	8.29543
HHA24_03110	7.88105	7.24123	10.0097	9.24956	7.44859	8.12041	7.04799	9.31786	9.16182	8.77743	7.47599	9.61756	7.4034	8.70196	8.81255	8.16446	8.3578	8.59418	9.73052	7.77618	8.58128	9.70391
HHA24_03115	6.72941	6.09483	8.9042	7.50738	6.43307	6.35986	6.25027	7.6926	7.76403	7.77155	6.52175	7.66047	6.35697	7.38761	7.59548	7.61481	7.30869	7.35932	8.40561	6.98168	7.09649	8.18817
HHA24_03120	7.17908	7.52538	7.50004	7.54107	7.39001	7.31446	7.98938	7.38039	7.25006	7.92932	7.76515	6.8366	8.03654	7.27942	7.50517	8.11675	7.64706	7.27094	7.5908	7.43121	7.02845	7.13889
HHA24_03125	8.5376	7.90571	7.87119	8.65822	8.03255	7.85946	7.47236	7.6761	7.81828	7.0584	7.77854	9.06966	7.11165	7.56054	6.86232	7.93712	6.98248	6.77789	8.1328	12.4281	7.26412	9.73925
HHA24_03130	7.90032	7.22115	6.42885	7.73021	6.55155	6.52794	6.03453	6.66203	6.66107	5.55187	6.76164	8.20359	6.09846	6.32246	4.44536	5.26641	4.51033	3.90243	6.49561	11.2183	6.36162	7.27367
HHA24_03135	6.09808	6.29495	5.59403	6.00355	6.05401	6.31526	5.76887	5.92985	5.92825	5.84862	6.10562	6.22924	5.89386	5.92182	5.9844	6.22011	6.20394	6.1073	5.96501	6.68246	5.85855	6.0678
HHA24_03140	8.48754	7.93564	8.64717	8.17052	7.61884	7.69271	7.635	7.7538	7.97912	8.61145	7.67258	8.38749	7.60768	7.98394	7.81646	7.91249	7.66708	7.3773	8.19819	9.79765	7.59231	8.132
HHA24_03145	7.47491	7.61333	7.90007	8.25006	7.34285	7.19872	7.13722	7.50748	8.30409	7.12508	7.89929	7.43911	7.42875	7.52891	7.24214	7.43873	7.35199	7.23413	7.50071	7.1643	7.15582	7.55809
HHA24_03150	6.08384	6.16758	8.12789	15.9331	6.00896	6.04386	5.9257	6.95593	9.12865	5.88382	8.04777	6.2763	6.07889	6.09814	6.04075	5.94468	6.21701	6.14179	6.94154	6.22199	6.84645	7.35096
HHA24_03155	6.77703	6.62596	8.70652	14.8518	6.67661	6.57112	6.66922	7.54667	9.53796	6.70027	8.43942	6.82206	6.83502	6.71052	6.70783	6.68936	6.70518	6.71662	7.52282	6.82876	7.81396	7.67403
HHA24_03160	9.50462	9.0323	10.8175	10.0823	8.77903	9.73146	9.42424	10.1914	10.2499	8.89827	9.549	9.81144	8.77598	12.3312	9.64006	9.14874	9.09917	8.64544	10.3707	8.99445	9.69062	10.7942
HHA24_03165	8.49039	8.24376	9.34503	9.11935	8.68864	8.69932	9.02574	8.90825	8.89331	9.40204	8.58832	8.79964	8.55198	10.0158	8.81149	8.71757	8.68625	8.60891	9.2221	8.88288	8.95228	9.42469
HHA24_03170	11.0635	10.6703	13.9887	13.1281	11.4679	11.6391	11.0625	13.3233	12.6881	12.6167	11.0386	12.1915	11.1412	13.1688	11.9269	11.2736	11.6399	12.1668	13.1216	11.6461	12.6545	13.129
fusA	11.7322	10.8779	12.5831	11.6822	11.8615	11.4195	10.8987	11.789	11.7903	12.4741	11.2902	12.0811	11.2871	12.3704	11.2954	11.6662	11.5657	11.3998	12.0096	12.1248	11.6894	12.4478
HHA24_03180	7.54213	8.15442	9.85518	7.71322	7.3418	8.54976	8.30164	9.21428	7.78998	5.68731	6.99389	8.27202	8.63665	9.75003	10.2735	8.34444	9.96202	9.72701	6.3407	6.51283	9.42141	7.21151
HHA24_03185	6.26763	6.59902	5.24613	5.86606	5.53111	5.81914	5.88465	6.04438	5.4021	5.0669	6.22418	5.55344	6.27214	5.36175	5.51565	5.66758	5.95596	5.49648	5.67672	6.09093	5.64968	5.19816
HHA24_03190	8.49946	8.81459	7.75632	8.24148	8.6585	8.62457	8.94283	7.98424	8.15864	8.51453	8.71081	8.33066	8.76413	7.99737	8.6504	8.5828	8.68216	8.6784	8.16796	8.17272	8.4159	7.93397
HHA24_03195	7.7849	8.27595	7.57043	8.08514	8.23194	7.9845	7.91066	7.77069	8.11308	7.84335	8.50097	8.02851	8.53288	8.00281	7.71305	8.2275	8.10238	7.90567	8.07213	7.62632	7.92253	7.73286
ybgF	9.97619	9.87469	10.7212	10.1153	10.6386	10.4172	10.5861	10.07	10.2044	10.985	10.4749	10.4193	10.1706	10.353	10.8666	10.5276	10.9947	10.9567	10.345	10.4747	10.2389	10.5952
pal	12.455	12.3491	13.141	12.6414	12.7946	12.768	12.6475	12.5227	12.8639	13.2006	12.9473	12.8074	12.4583	12.9171	13.2492	12.9449	13.4507	13.2986	12.8695	12.6767	12.4841	12.8753
tolB	11.7633	11.7332	12.3152	12.1076	11.9564	11.7909	11.9874	12.0372	11.8288	12.3323	11.9507	11.9002	11.7947	12.1286	12.2343	12.1795	12.5044	12.4961	11.9834	12.0747	11.9237	12.354
tolA	10.1358	10.4514	9.47886	9.88687	10.2406	10.4503	10.5263	9.79374	9.50563	10.22	10.1048	10.1882	10.0497	9.3959	10.7211	10.2967	10.5588	10.6006	10.1438	9.9318	10.1938	10.0978
tolR	9.08269	9.34944	8.50381	8.91603	9.22743	9.31228	9.49059	8.65801	8.45817	9.4021	9.18634	9.02709	9.15321	8.34275	9.53933	9.39	9.59126	9.54966	8.89837	8.78528	8.8331	8.96276
tolQ	9.74281	10.0939	9.43769	9.61791	10.0223	10.2819	10.3007	9.41609	9.26116	10.18	10.0272	9.88158	9.97687	9.14408	10.28	10.1592	10.4423	10.2674	9.83805	9.40783	9.63326	9.5489
ybgC	9.78081	10.0786	9.62382	9.75278	10.0644	10.0079	10.5633	9.4038	9.7558	10.4824	9.97804	9.89609	10.1238	9.17127	10.427	10.3539	10.5096	10.3799	9.96373	9.63653	9.77143	9.71804
HHA24_03235	11.4098	11.5092	11.553	11.7425	11.745	11.4134	12.229	11.3079	11.4451	12.1343	11.6056	11.4343	11.9027	11.5756	11.514	11.7522	11.8396	11.6845	11.6265	11.5306	11.5136	11.4186
HHA24_03240	10.9372	10.7823	11.2043	10.7929	10.838	10.3825	11.0837	10.5714	10.8136	11.5245	10.5528	10.4903	10.8695	10.7569	11.1812	11.258	11.0872	10.8666	11.1829	11.3723	10.6659	10.9873
HHA24_03245	10.4031	10.2574	10.1564	10.1249	10.059	10.0709	10.0953	9.86968	10.1306	10.4324	10.0877	10.0299	10.2214	10.1379	10.1088	10.1396	10.2919	10.1177	10.2677	10.6497	9.91074	10.1509
HHA24_03250	10.1067	10.2112	9.09005	9.49312	9.52988	9.96686	9.39286	9.44124	9.50001	9.22021	9.68028	10.1103	9.59531	9.49237	9.62134	8.95381	9.40038	9.5996	9.5537	9.74721	9.72782	9.58993
HHA24_03255	7.31969	6.99406	6.73156	5.92562	6.19176	5.92639	5.84638	6.0069	6.47639	6.68005	6.7269	6.37643	6.86634	6.02456	7.53215	6.55523	7.21656	7.3059	6.68968	6.5206	6.16611	6.17986
HHA24_03260	8.44374	8.67938	7.35866	7.22897	7.45712	8.0131	6.85482	7.1726	8.18429	7.07649	8.38117	7.87029	8.41484	7.78033	8.66897	7.19452	8.71726	8.87269	7.7546	7.86077	7.59561	7.15813
HHA24_03265	8.04892	8.32153	8.07639	8.02345	8.07187	8.2056	7.81546	7.8342	8.20575	8.6942	8.42612	8.01417	7.76858	8.23867	8.1412	8.1502	8.08142	8.06353	8.1005	7.70087	7.98224	7.81368
HHA24_03270	6.5677	6.47996	6.76603	6.9392	6.91017	6.9726	7.29298	6.54043	6.69604	6.34275	7.38482	7.21642	7.94875	6.54457	6.5128	7.63913	6.71584	7.01094	7.04882	7.17514	6.92405	7.02844
HHA24_03275	7.42824	7.203	7.33604	7.75796	7.63173	7.84781	8.19247	7.23853	7.30474	6.89926	8.21087	8.01408	8.79151	7.37634	7.23739	8.32173	7.49668	7.82068	7.75873	8.29212	7.59877	7.6915
HHA24_03280	7.96338	7.62689	8.54395	7.98336	7.75203	7.97307	7.43518	8.08261	7.99411	7.92188	7.7179	8.03909	7.7093	8.11506	7.71725	7.84064	7.66578	7.60335	8.15045	9.57009	7.75922	8.69995
HHA24_03285	4.48065	4.25432	4.10129	5.31002	3.56424	3.98201	4.06997	5.40529	3.94372	4.2001	4.36943	4.44961	4.32564	4.96751	3.62953	4.8371	4.41561	4.04897	3.88866	4.517	3.25065	4.34628
HHA24_03290	10.6862	10.5268	12.3371	12.6808	12.1436	11.8661	12.5824	12.7633	10.9647	11.0496	10.6282	10.1944	12.9974	12.8568	10.5652	10.7651	10.9137	10.7214	10.5686	10.5498	12.7171	10.6386
HHA24_03295	8.84724	8.74663	12.3163	12.7505	12.1247	11.7368	12.8045	12.9526	10.0994	6.77684	10.0236	7.67592	13.1933	12.9131	7.3097	9.01784	7.60467	7.50116	7.43337	8.75265	12.8175	6.86374
HHA24_03300	9.66216	9.70365	11.301	12.472	11.834	11.5089	12.4571	12.3843	10.7528	8.71313	10.8481	8.59434	12.9897	12.312	8.87281	10.451	9.14695	9.17031	9.07709	10.0855	12.3485	9.11291
HHA24_03305	11.5337	9.9747	12.7241	12.1809	13.1765	11.9387	13.5645	13.0386	12.9105	12.6313	11.8278	12.1807	13.5161	12.7466	12.8525	12.539	12.8113	13.038	12.5278	12.5036	13.3709	12.3197
HHA24_03310	9.22377	7.70271	9.82115	9.8583	10.7197	9.69246	10.9302	10.5594	10.5138	9.95259	9.82591	10.0662	11.1923	10.2863	10.2157	9.83927	10.5982	10.6122	10.0132	9.94128	10.7067	9.64004
HHA24_03315	9.93205	10.0409	9.86463	10.347	10.2131	10.123	10.2672	9.77118	9.99447	10.2679	10.0761	10.1897	10.0717	10.2515	9.91691	10.0035	10.3491	10.3081	10.0315	10.3009	9.79109	10.142
HHA24_03320	9.65923	9.73896	9.79402	9.87773	10.038	9.55667	10.3421	9.18763	9.8603	10.3303	9.595	10.0828	9.98272	9.90955	10.2107	10.2741	10.2095	10.1466	9.86761	10.0171	9.55176	9.83571
HHA24_03330	10.4459	10.4239	10.8999	10.1102	10.4435	10.3122	10.6028	9.89773	10.108	10.6636	10.0043	10.3275	10.1421	9.85243	10.2625	10.2332	10.3119	10.0203	10.2075	10.9576	9.91628	10.4108
HHA24_03335	8.04237	8.26155	8.15038	8.18603	8.23143	8.01016	8.05811	8.16858	8.21568	8.4078	8.17404	8.23471	8.41787	8.35718	8.3146	8.35143	8.61766	8.44502	9.58595	9.59543	8.0699	8.10003
HHA24_03340	9.12856	9.05977	8.97643	8.94482	9.07053	8.64883	9.01997	8.83964	9.23425	9.72555	9.00875	8.83751	9.10999	8.69831	9.46237	9.62589	9.51397	9.14343	9.38341	8.82118	8.57303	8.85633
msrA	9.90294	9.99888	9.75209	9.83123	10.05	9.70714	9.88283	9.68282	10.0917	10.3378	10.0174	9.65972	10.0083	9.85491	10.1782	10.4001	10.4316	10.1591	10.0778	9.87495	9.60727	9.73076
hppD	10.017	9.385	11.09	11.8369	10.0509	10.8022	10.5115	9.88954	9.56679	11.4514	10.6275	10.8424	9.56659	9.16801	9.37272	10.2747	9.09377	9.90284	10.0996	8.74702	11.2925	10.7664
HHA24_03355	6.65785	6.48127	6.42227	6.80261	6.21688	6.40659	6.65791	6.36131	6.10426	6.54951	6.6488	6.13031	6.46744	9.63265	6.00716	6.55017	6.37149	6.12805	6.44057	5.9131	6.38361	5.96739
HHA24_03385	8.94435	8.98143	10.1115	10.029	9.8907	9.06722	9.43098	10.0122	9.97346	10.1535	9.77269	9.32156	10.1147	10.0145	9.8482	9.8993	10.3213	10.1879	9.87367	9.7775	9.88927	10.3236
HHA24_03390	10.9701	11.0404	12.4009	12.7207	12.7008	12.2198	13.0751	11.7887	12.2453	12.8278	12.1396	12.5187	12.2383	12.7991	11.6806	12.4658	12.4264	12.5871	12.5153	12.2022	11.8133	12.3626
HHA24_03395	9.97902	9.98155	9.51863	9.91326	10.1438	9.79769	10.2526	9.51763	9.5761	10.2991	10.0134	9.70273	10.3973	9.81132	9.82414	9.92676	9.96896	9.8658	10.0609	9.97334	9.64107	9.73456
pyrC	9.60492	9.72215	9.44506	9.65263	9.96897	9.78285	9.96278	9.29828	9.60206	10.3371	9.81044	9.67146	9.97373	9.60499	9.90222	9.87027	10.2146	10.0535	9.70007	9.71944	9.55875	9.62303
HHA24_03405	9.46986	9.63621	9.34057	9.80224	9.7155	9.69333	9.84233	9.48263	9.40871	9.98303	9.86402	9.60636	10.0471	9.87846	9.44581	9.53521	9.58876	9.5476	9.70207	9.75416	9.5639	9.55125
mraZ	11.315	10.6518	10.7483	10.6142	10.3139	10.353	10.6231	10.8772	10.7933	10.5937	10.5331	9.93273	10.6442	10.3563	10.5344	10.7137	10.5995	10.2578	10.6458	10.5653	10.4282	10.4593
rsmH	12.3808	11.6854	11.7902	11.3102	11.0979	11.0979	11.5611	11.4418	11.7532	11.529	11.4913	10.9739	11.5348	11.1904	11.4883	11.7024	11.4853	11.2702	11.5944	11.3378	11.4314	11.3964
ftsL	9.50831	9.0226	8.63594	8.71055	8.53187	8.66816	8.85387	8.72936	9.15124	8.48589	8.91145	8.43	8.97094	8.52782	8.4505	8.77731	8.61695	8.61549	8.54184	8.4859	8.86694	8.80529
HHA24_03430	12.0358	11.4688	10.789	11.0696	10.8976	11.5187	10.9792	11.1863	11.4997	10.3501	11.3778	11.0325	11.2572	10.8756	11.1108	10.8258	11.0666	11.0208	11.1433	11.1171	11.2849	11.0456
murF	13.3691	12.8557	12.3584	12.3956	12.3674	12.7331	12.4947	12.474	12.9051	12.2155	12.4839	12.3543	12.6036	12.2572	12.6765	12.4177	12.4269	12.4029	12.6835	12.5686	12.6025	12.3758
HHA24_03440	11.465	10.9317	10.7878	10.5569	10.7833	11.0977	11.2994	10.5417	11.1809	10.8804	10.6915	10.7446	10.7618	10.2434	11.3167	11.1097	11.0487	11.0067	11.1301	10.6854	10.7473	10.6366
HHA24_03445	11.9135	11.4408	11.1021	11.0732	11.2335	11.454	11.6599	11.0679	11.7153	11.3134	11.1205	11.1677	11.2882	10.9275	11.5689	11.308	11.4148	11.3229	11.4964	11.3997	11.2608	11.1925
ftsW	11.2631	10.8057	10.2001	10.2067	10.4493	10.9859	10.6518	10.2133	11.0078	10.2597	10.4567	10.5889	10.522	10.0892	10.8761	10.4672	10.7677	10.6097	10.747	10.5452	10.3749	10.3487
murG	11.3438	10.9249	10.3675	10.426	10.6108	10.7943	10.7883	10.3959	11.1299	10.6078	10.4948	10.6498	10.7559	10.3787	10.9184	10.531	10.6689	10.6914	10.8193	10.8673	10.5625	10.6454
HHA24_03460	11.8452	11.349	10.9936	11.0641	11.2245	11.3982	11.3576	11.0731	11.6676	11.1824	11.1176	11.1678	11.2712	10.969	11.4826	11.1952	11.2777	11.2748	11.2858	11.4097	11.1919	11.1545
HHA24_03465	11.425	10.9382	10.5314	10.5439	10.692	10.9052	10.8622	10.4862	11.2758	10.7169	10.5753	10.7161	10.823	10.4532	11.0101	10.7658	10.938	10.9407	10.8627	11.0416	10.7552	10.7607
HHA24_03470	11.0715	10.6175	10.3276	10.0326	10.2464	10.5605	10.3813	10.1015	10.7786	10.3788	10.1913	10.4222	10.3626	9.97668	10.691	10.3655	10.4476	10.4317	10.6328	10.6413	10.2987	10.3015
ftsA	11.7975	11.3581	11.3109	10.9745	11.1532	11.323	11.28	11.0503	11.6331	11.3829	11.0999	11.1711	11.3328	10.9061	11.4032	11.1689	11.4407	11.2957	11.3576	11.4687	11.159	11.1282
ftsZ	12.733	12.1072	13.464	12.6418	12.5354	12.1919	13.0531	12.8295	13.1596	13.6919	12.3586	12.5532	12.7956	12.5519	12.8601	13.1789	13.0687	12.774	12.9792	12.8238	12.7661	12.9478
HHA24_03485	11.8659	11.6601	11.8036	12.0146	11.9288	11.7083	12.0123	12.0163	11.8646	12.0212	11.7252	11.5933	11.9511	11.989	11.6768	11.7676	11.9744	11.912	11.9704	12.7247	11.8809	12.0287
HHA24_03490	7.76933	7.45284	7.27924	7.58614	7.77237	7.91135	7.80121	7.58037	7.28261	7.52343	7.86174	7.79479	7.80601	7.70198	7.4635	7.46146	7.42682	7.51946	7.60773	8.40197	7.78067	7.75481
HHA24_03495	7.70769	7.83172	7.88391	7.97505	7.78359	7.50766	7.27323	7.91424	7.78931	8.02968	7.72654	7.65378	7.3683	8.07207	7.81442	7.89604	8.05519	7.82101	7.62897	8.36039	7.8963	8.03072
HHA24_03500	10.5102	10.2686	9.9061	10.189	10.3661	10.1142	10.4735	9.79833	10.2827	10.2009	10.0791	10.1354	10.5233	9.95295	10.653	10.3854	10.5881	10.5106	10.3852	10.1922	9.78328	9.95416
secA	12.5339	12.1758	12.2322	12.6839	12.6658	12.4247	12.7129	12.3293	12.5679	12.7292	12.4852	12.5112	12.7503	12.6007	12.5242	12.2168	12.6436	12.6888	12.6614	12.7152	12.3779	12.2026
HHA24_03510	10.0271	9.67735	9.13533	9.8651	9.99395	9.90322	10.0688	9.46859	9.90136	9.76786	10.0181	9.92144	9.8569	9.72023	9.8387	9.62186	9.7559	9.89434	9.72309	10.0493	9.67929	9.23015
HHA24_03515	8.22906	7.74258	10.4249	9.04267	8.51968	8.10991	7.73261	9.2981	8.94911	9.44966	8.12776	8.81698	8.15719	9.9248	8.95404	9.10928	8.99849	8.90953	9.34008	9.95767	9.12753	10.3706
HHA24_03520	9.50686	9.03807	9.02603	8.91269	9.8349	9.17969	9.20813	8.76199	9.28963	10.1208	9.43818	9.21346	9.1986	9.5304	9.40665	9.5227	9.49425	9.18414	9.09848	9.53465	8.90192	9.00043
HHA24_03525	4.49452	4.97529	5.43121	4.95008	4.55476	4.80002	4.59318	4.83115	4.75042	4.24085	4.61303	4.92399	4.55921	5.62374	4.2427	4.92929	4.59029	4.42028	4.43831	4.81324	4.70177	5.09881
HHA24_03530	8.54681	8.24051	8.52737	8.24191	8.67545	8.37877	8.24255	8.15257	8.39897	8.70269	8.72918	8.29683	8.48929	8.55001	8.21688	8.63553	8.26586	8.03877	8.51439	8.12979	8.23086	8.27588
HHA24_03535	7.50605	7.2412	6.29093	6.80841	7.16137	6.95853	7.03776	6.54419	6.85618	6.64627	7.48276	6.77674	6.9186	6.67568	6.72724	7.09947	6.69568	6.59748	6.63748	6.64361	6.63793	6.44791
pagP	8.46401	8.35065	8.46169	8.97291	8.87163	8.80319	8.66134	8.64825	8.77084	8.94981	8.90472	8.95338	8.98912	8.72426	9.22935	8.92622	9.31416	9.19395	8.71064	8.29655	8.80145	9.13028
mgtE	9.41705	9.50495	9.5749	9.60427	9.85969	9.53887	9.70929	9.35018	9.69273	9.89992	9.20905	9.61777	9.49376	9.70501	9.6332	9.56765	9.83071	9.91177	9.6192	9.12939	9.588	9.76043
HHA24_03550	7.6595	7.72455	7.45075	7.95521	8.0129	7.98377	7.91132	7.61874	7.86073	7.96873	7.59705	7.85586	7.79446	7.68757	7.81058	7.73051	7.90985	8.02978	7.77093	7.1227	7.89371	7.75312
HHA24_03555	6.68589	6.54436	8.12779	7.4012	7.27782	7.39658	7.72877	7.0011	7.40952	6.7249	6.78079	7.09544	6.51206	6.27822	6.24243	6.75732	5.86854	6.38479	7.73961	6.47677	7.57839	7.60545
HHA24_03560	7.65018	7.33839	7.14565	7.58989	6.89261	7.38757	6.90594	7.67814	6.94691	6.731	7.62416	7.32986	7.33704	7.16744	6.92341	8.0074	6.76731	6.68481	7.23418	7.53749	7.22217	7.41357
HHA24_03565	10.1223	9.99244	10.6664	10.6579	10.5437	10.4708	10.2062	10.5402	10.5097	10.5356	10.0178	10.0215	9.81987	10.9866	10.2882	10.2334	10.286	10.4398	10.4832	10.2973	10.3763	10.5658
HHA24_03570	10.365	10.2221	11.1698	10.6151	10.5374	10.2628	10.08	10.3745	10.6107	10.3395	9.96251	10.5054	9.43393	11.0998	10.0041	10.7899	9.59433	9.94466	10.7446	10.404	10.3893	10.7313
HHA24_03575	8.71756	8.1809	9.45992	9.1776	9.17582	8.81982	8.64098	9.38748	9.12271	9.29896	8.85941	9.23555	9.31862	9.5478	9.8929	9.5178	9.99792	10.0701	9.15821	9.67472	9.51253	10.4467
mnmC	9.46381	9.56086	9.0879	9.18352	9.28445	9.45965	9.38418	9.29375	9.37234	9.50248	9.54084	9.30872	9.44686	9.08081	9.43699	9.56697	9.10697	9.03803	9.50199	9.20197	9.38805	9.13293
HHA24_03585	12.5785	12.612	12.3068	12.4533	12.4083	12.1804	12.8395	12.3873	12.3063	12.6885	12.454	12.0644	12.8804	12.3219	12.3822	12.5719	12.5961	12.4541	12.5033	12.5282	12.5146	12.4561
HHA24_03590	9.38564	9.52547	8.53007	9.19862	9.77349	9.77449	10.2771	8.96391	9.04893	9.31479	9.72774	9.26328	10.013	9.58942	9.75579	9.38497	9.84666	9.69607	9.2228	9.32671	9.43467	8.8721
HHA24_03595	8.29351	8.35887	7.1913	8.16182	8.68825	8.63811	9.11658	7.87722	8.00029	7.77593	8.59435	8.06035	8.7505	8.60014	8.61726	7.90725	8.67617	8.64573	8.01865	8.14598	8.45776	7.58364
HHA24_03600	9.5072	9.8091	9.42729	10.0556	10.3279	9.99416	10.8197	9.68241	9.73064	10.3526	10.1261	9.76768	10.2523	10.6061	10.2803	9.91516	10.5493	10.3912	9.65569	9.82313	10.0782	9.30765
HHA24_03610	10.3453	10.3321	9.63267	9.57922	10.4649	10.1561	10.4716	10.0298	10.0674	10.663	10.8249	10.3572	11.0743	9.89943	10.5488	10.6581	10.6043	10.4614	10.5182	10.2409	10.3834	10.242
HHA24_03615	10.244	10.0673	10.1576	9.68463	10.4237	10.1465	10.227	10.1498	10.2026	10.6177	10.519	10.6619	10.5956	10.0429	10.7986	10.6346	10.7786	10.7302	10.6978	10.0928	10.5344	10.4954
HHA24_03620	9.87755	9.85173	10.3744	9.88797	10.4492	10.0516	10.2661	10.4466	10.0752	10.8825	10.6905	10.6167	11.1639	10.1595	10.8148	10.8613	10.9202	10.9035	10.7336	10.3875	10.887	10.5192
HHA24_03625	9.9859	9.91081	10.6971	10.0601	10.5752	10.011	10.5039	10.6241	10.2733	11.2156	10.6616	10.7531	10.9363	10.3703	11.0397	10.9267	10.9359	11.065	10.9099	10.6875	11.0734	10.7518
HHA24_03630	9.01995	8.95676	9.66284	8.89894	9.58983	9.0738	9.19486	9.37955	9.37422	10.1535	9.71883	9.92189	10.0141	9.12077	10.0976	10.1016	10.0189	10.0621	9.99413	9.66524	10.0437	9.65212
HHA24_03635	8.99872	8.89432	9.49334	8.85272	9.48922	8.96072	8.69169	9.33461	9.16137	10.1648	9.57994	9.7753	9.8071	9.12695	9.98443	9.9522	9.70755	9.70643	9.91187	9.40584	9.8421	9.56253
HHA24_03640	11.9726	11.9366	13.0474	11.969	12.5647	12.036	11.9341	12.7796	12.4189	13.4008	12.6847	12.9665	12.7872	12.5182	12.9479	13.0185	12.7962	12.761	13.0321	12.4623	13.0866	12.957
HHA24_03645	9.88871	10.1255	10.7911	10.0755	10.4652	10.2366	9.61054	10.6267	10.3303	11.0383	10.6819	11.1903	10.7969	10.616	10.6844	10.7862	10.7163	10.5397	10.864	10.319	10.8603	10.8598
gmd	10.3376	10.4621	12.1151	10.9991	11.0909	10.7034	10.4226	11.5259	11.1224	12.0655	11.341	11.8508	11.28	11.6245	11.5955	11.7369	11.5263	11.3065	11.8493	10.9891	11.6333	11.6606
HHA24_03655	9.95157	10.2	11.535	10.6615	10.7712	10.3146	10.037	11.1241	10.7719	11.5444	10.9904	11.4858	10.9902	11.3068	11.1128	11.271	11.0245	10.9222	11.4631	10.4812	11.3815	11.2671
HHA24_03660	10.6327	10.7438	12.4798	11.3757	11.3332	10.7673	10.7031	11.9679	11.5064	12.3031	11.7177	12.1263	11.5903	12.0926	11.8425	11.9729	11.8243	11.6289	12.2092	11.3373	12.0691	12.1476
HHA24_03665	8.84529	8.96366	10.2288	9.55267	9.32669	8.77545	8.60758	10.0469	9.61582	10.3541	9.85868	10.2496	9.79205	10.1519	9.8825	10.0229	10.0069	9.78217	10.2222	9.52586	9.98611	10.0924
HHA24_03670	11.1139	11.2095	12.456	11.5073	11.6518	11.0462	10.9534	12.0589	11.7608	12.5243	11.9605	12.4165	11.8242	12.0288	12.1062	12.254	12.0577	11.861	12.4221	11.6462	12.1007	12.2599
HHA24_03675	10.3917	10.4627	11.7801	10.7831	10.8205	10.338	10.3491	11.2174	11.0242	11.9739	11.2753	11.592	11.1781	11.3936	11.2355	11.6522	11.2309	10.9673	11.621	10.9772	11.3698	11.5929
HHA24_03680	3.00291	3.91773	2.6384	2.27932	2.83624	1.8124	3.05055	2.6332	2.548	2.22241	2.61943	2.90253	1.85647	2.65014	2.75143	2.83997	2.71075	2.77102	2.58585	2.60092	2.61922	2.37769
HHA24_03690	0.25611	1.15714	0.644003	0.175337	0.623899	0.680518	0.214831	-0.0606959	0.396843	1.05796	0.38595	1.16661	1.45148	0.479322	0.625717	0.973267	0.595986	0.737894	0.418097	0.632561	1.0926	0.790506
HHA24_03700	8.2971	9.05813	9.69483	9.38573	9.78625	8.96479	9.80406	9.11598	9.6705	10.2944	9.53844	10.1387	9.07205	8.80351	9.89534	9.69468	9.7323	9.69805	7.92986	8.03058	9.70597	9.33136
HHA24_03705	9.36509	9.70925	10.8882	10.5658	11.0378	9.98059	11.2097	10.2388	10.8116	11.5244	10.7288	11.1802	10.386	10.0585	11.0829	10.9198	10.7894	10.7617	9.0835	8.93216	10.8897	10.4855
kdsA	8.24026	8.29808	9.94988	9.59028	10.1935	9.05306	10.3595	9.27367	9.87997	10.6001	9.78888	10.2032	9.53832	9.16413	9.98452	9.95246	9.89604	9.90913	7.91753	7.82491	9.87228	9.55885
HHA24_03715	8.14097	8.40134	9.29136	9.5776	10.239	9.21344	10.2577	9.00964	9.82445	10.106	9.89608	10.2006	9.67704	9.02003	9.904	9.52945	9.75377	9.75291	7.76329	7.62624	9.63465	9.38935
HHA24_03720	12.1828	12.6595	13.4332	13.1782	13.8266	13.7742	14.1052	12.5881	13.3156	13.9724	13.348	13.5568	13.1358	12.5902	13.5586	13.5043	13.4002	13.255	10.7464	10.5949	13.1021	13.064
HHA24_03725	6.63833	6.46314	6.93223	6.89933	7.08647	6.74835	6.78232	6.67757	6.90815	6.96592	7.03292	6.85778	6.52358	7.06804	7.24181	6.91287	7.17098	7.3223	6.48119	6.62651	6.87308	7.38088
HHA24_03730	5.85436	5.63367	5.6849	6.01449	6.04771	6.07392	5.73743	5.82513	5.90456	5.82638	6.30964	5.77754	5.58596	6.09094	5.82916	5.53065	6.09851	6.18305	5.75265	5.82793	5.97251	6.15602
HHA24_03735	5.59954	5.59255	4.85225	5.59634	5.34076	5.55261	4.79305	5.19709	5.64281	5.09024	5.30501	5.44267	5.0732	5.35393	5.1766	5.15015	4.95212	5.0548	5.31186	4.90861	5.11427	5.49108
HHA24_03740	6.47162	6.62821	6.53102	6.73573	5.72766	6.66415	6.24152	7.03895	7.02792	6.35272	6.43032	6.14954	6.13599	6.65313	5.94852	6.14473	5.87803	6.11934	6.31468	6.38249	6.77988	6.8457
HHA24_03745	7.50718	7.63147	7.80338	8.54874	8.04759	8.6102	9.04986	8.02792	8.20723	8.75409	8.74016	8.6717	8.5429	8.34729	8.10292	7.93839	8.15628	8.54076	8.39545	7.3865	8.27863	8.53755
HHA24_03750	7.01296	7.25552	6.44107	6.79197	7.17736	7.41238	7.09727	6.31688	7.04445	7.41357	7.43051	7.01428	7.36069	6.75088	7.12605	7.44853	7.19311	7.18276	6.89464	6.29474	7.0633	6.65508
HHA24_03755	7.99212	7.7587	8.05898	7.95899	7.95262	7.90333	8.02706	7.48705	7.95577	8.0157	7.84871	7.88036	7.69953	8.05292	7.84651	8.00294	8.14988	7.99587	7.77294	7.43427	7.51196	7.87203
HHA24_03760	10.1543	9.75956	10.0806	9.45736	9.70553	9.87135	9.2569	8.86633	10.1741	9.61827	9.20044	9.68663	8.87003	9.73917	9.79479	9.78984	9.73485	9.7544	9.62813	10.3383	8.62941	9.97899
HHA24_03770	2.22114	2.1481	1.43296	1.88752	1.79701	2.18655	1.39531	2.38312	1.37717	1.59911	2.22352	2.24028	2.15723	2.00794	1.4242	1.85448	0.999613	1.78069	1.99106	2.31918	2.90958	2.35844
HHA24_03775	2.26433	2.0212	1.73176	2.07482	0.978265	1.51811	1.41005	1.33224	1.76713	1.15414	1.64699	2.02536	1.23421	2.26814	1.25278	1.5049	1.26465	1.70674	1.45002	1.76594	2.08929	2.09192
HHA24_03780	6.97343	6.68827	7.59145	7.90876	8.39373	7.77324	8.58126	7.36813	7.47351	8.32148	7.62583	7.84063	8.00354	8.08855	7.7767	8.54703	7.83672	8.04569	7.7916	7.13539	7.64748	8.11578
HHA24_03785	6.11004	5.57468	4.79026	5.31515	5.61804	5.24223	5.27967	4.97674	5.37541	4.62383	5.71329	5.46886	5.36357	5.51923	4.64445	4.6852	4.739	4.47665	5.6251	4.8761	4.54679	4.60731
HHA24_03790	5.24272	4.92692	4.20748	4.506	4.39484	4.52698	4.50535	4.12157	4.28443	3.58469	4.57472	4.71055	4.40099	4.34813	3.82929	3.76032	4.0066	3.7054	4.60138	4.11366	3.49532	3.49551
HHA24_03795	5.13882	4.47015	4.79465	4.34283	4.67003	4.35671	4.53935	4.21586	4.45683	4.10964	4.64511	4.45699	4.40506	4.64862	4.59911	3.87547	4.12831	4.21731	4.73515	4.25961	4.09916	3.8425
HHA24_03800	5.33243	5.13846	4.78328	4.26998	4.56636	4.79002	4.46786	4.2555	5.12568	4.10686	4.57222	4.68858	4.53783	4.37333	4.47495	4.29571	4.3537	4.10325	4.69075	4.25745	4.17621	4.12163
HHA24_03805	5.29521	4.79072	4.5789	4.54287	4.48359	4.63544	4.41288	4.23679	4.58965	3.85167	3.79858	4.73159	4.43669	4.49437	4.50857	4.33861	4.19985	4.23857	4.54025	4.67172	4.12573	4.37915
HHA24_03810	5.83429	5.80045	5.89426	5.71226	5.36774	5.58575	5.63719	5.02687	6.02102	5.4398	5.05004	5.63716	5.23217	5.22913	5.29334	5.41265	5.547	5.18466	5.5169	5.41738	5.15597	4.9083
HHA24_03815	7.61444	7.46121	8.92389	7.77947	7.89644	7.57867	7.67599	7.87562	8.45362	8.11784	7.53904	7.75425	7.75389	7.87931	8.19015	8.26657	8.1426	7.97816	8.17713	8.36229	7.89613	8.35609
csiD	4.94001	5.05877	4.56292	4.49836	4.59091	4.49646	4.39319	4.50335	4.77478	4.63194	4.18208	4.84453	4.18728	5.22207	4.66228	4.59222	4.60764	5.01252	5.59822	4.97258	4.41747	5.13001
HHA24_03825	8.32256	8.28984	8.49647	7.97964	8.02084	8.01052	7.8325	8.23716	8.3135	8.30978	8.02698	7.92404	7.35691	8.30843	8.50534	8.10522	8.39413	8.48944	8.11945	7.98258	8.14016	8.22662
HHA24_03830	4.0431	4.71542	3.01139	3.18369	2.99997	3.92451	3.11873	3.82716	3.7033	2.59482	4.14663	4.21214	3.4233	3.80043	3.63265	3.66714	3.081	3.44775	2.85485	3.56481	3.20436	2.79694
HHA24_03835	5.90494	5.70575	5.44834	5.04063	4.67717	5.07684	4.32301	5.63577	5.18442	5.16177	5.94483	5.10519	3.81199	5.10202	5.44125	5.34514	5.16955	5.13638	4.97639	5.15416	5.71441	5.08559
tam	8.91825	8.39853	9.69215	8.9954	8.98976	8.72155	8.72794	9.05331	9.23617	9.483	9.14344	9.15662	8.90108	9.81246	9.55326	9.62135	9.60319	9.62387	9.10869	8.98306	9.09343	9.888
HHA24_03845	4.59342	5.15228	3.4293	3.70161	3.84731	4.27015	4.18191	3.93381	3.95886	3.68853	4.45581	4.83199	3.99147	3.26115	3.90541	4.87264	4.14146	3.71044	3.55113	5.0716	4.08919	3.1656
HHA24_03850	7.54209	7.784	7.23544	7.29965	7.01026	6.87532	7.32335	7.64867	7.05722	7.18178	8.48633	7.44285	7.3091	7.15058	7.45215	7.80668	7.14457	7.18327	7.44667	7.82128	7.63451	7.32975
HHA24_03855	10.3023	9.87365	10.4228	10.7705	10.6537	9.98853	10.6278	10.2566	10.4719	11.4219	10.2792	10.5263	10.1034	11.0467	10.5909	11.0696	10.8916	10.9782	10.4754	10.3812	10.3411	10.8006
HHA24_03860	6.43721	5.8674	4.32581	5.40063	5.44063	6.00631	5.36902	5.85352	5.6888	4.6991	6.05296	5.72232	5.87323	5.88552	5.68642	5.75198	5.8136	5.93389	5.45096	4.98762	5.95866	6.03836
HHA24_03865	7.88058	7.50899	10.063	8.58882	8.08137	7.94694	7.42586	8.41275	8.42771	8.58975	7.53649	8.21554	7.93497	9.06028	8.64967	8.99798	8.83215	8.55732	8.67424	9.79415	7.70612	10.1198
HHA24_03870	6.92766	6.57252	7.59033	6.88656	6.54146	6.37091	6.15651	6.86282	6.97041	6.92376	6.88788	7.02641	6.80236	7.60524	6.82397	7.46314	7.25344	7.06035	6.82327	8.17571	6.8257	8.34112
HHA24_03875	10.5108	10.4541	10.7822	10.6291	10.6753	10.6114	11.5125	9.87646	10.9523	11.0429	10.2219	10.4838	10.0627	10.2723	11.1614	11.0062	11.042	11.0228	10.7601	10.4401	10.1257	10.1005
HHA24_03880	8.56599	8.56385	8.02358	8.34749	8.62787	8.45143	8.45391	8.25401	8.57417	8.78775	8.54437	8.34793	8.50963	8.31391	8.52537	8.12395	8.35885	8.3794	8.47065	8.54174	8.68686	8.32169
HHA24_03885	9.5191	9.42108	9.57839	9.51774	9.7319	9.65526	9.70615	9.61549	9.69128	10.1449	9.6075	9.4084	9.67665	9.51606	9.73225	9.41458	9.61764	9.53279	9.79619	9.76001	9.97811	9.72342
HHA24_03890	11.9447	12.1017	11.3292	11.8836	12.0191	11.9467	12.1538	11.6563	11.6662	12.179	11.6868	11.9053	12.337	11.6543	12.0104	11.8701	12.0213	11.8747	12.0474	11.5664	11.7629	11.5918
HHA24_03895	10.6905	10.9592	10.4905	11.0169	10.9189	10.8768	11.1697	10.9165	10.5494	11.2005	10.8011	10.801	11.1123	10.8387	10.856	10.7276	10.8486	10.8334	10.8536	10.7395	10.8122	10.766
rsmA	10.4151	10.5339	9.77111	10.1997	10.2658	10.2012	10.3946	9.91686	10.1214	10.4853	10.3542	10.2812	10.4924	10.1188	10.3565	10.231	10.3421	10.3766	10.3104	10.4529	10.2671	9.93815
HHA24_03905	6.96709	6.95375	7.12404	7.06269	7.3371	6.76635	6.89224	6.98594	7.18655	7.60137	7.12522	7.2203	6.82446	7.44225	7.6297	7.63906	7.75016	7.66737	7.04447	6.93019	6.8163	7.3867
HHA24_03910	8.22156	8.53108	8.36977	8.52181	8.51396	8.51793	8.51792	8.51654	8.49665	8.66982	8.40262	8.54009	8.67181	8.83095	8.73888	8.66102	8.49092	8.56383	8.51975	8.17193	8.43245	8.64794
pyk	10.1817	9.71465	10.5391	10.3724	10.218	9.86375	9.59307	10.3728	10.3588	10.4533	9.94733	9.93967	9.6249	10.838	10.3097	10.2492	10.4646	10.5039	10.1655	10.9429	10.1713	10.6844
HHA24_03920	7.60591	7.84967	7.40816	7.53313	7.73231	7.73231	7.54866	7.18199	7.78629	7.66976	7.67518	7.93847	7.78393	7.56872	7.67367	7.66391	7.73894	7.78388	7.62592	7.45155	7.35493	7.48518
HHA24_03925	10.5622	10.0044	11.8139	10.5189	10.4959	10.1589	9.43857	11.2409	10.7436	10.5667	10.0373	10.3624	9.92255	11.6696	10.2807	10.3583	10.0952	10.3538	10.896	12.038	11.1712	12.0378
HHA24_03930	9.24953	9.43006	9.35005	9.73559	9.43648	9.26777	9.76167	9.49318	9.60885	9.82383	9.58322	9.37155	9.62032	9.67845	9.55	9.43732	9.75145	9.67286	9.70868	10.1316	9.8065	9.38359
gloA	8.47626	8.66527	8.84988	9.47885	8.95893	8.98836	9.25938	9.17777	9.04463	9.16222	9.12687	8.77405	9.17393	9.34184	8.80023	8.57133	9.38255	9.32671	9.07945	9.60243	9.331	9.02188
HHA24_03940	5.93914	6.23419	5.5585	5.64488	5.78449	6.04533	5.38958	5.34981	5.78154	5.15595	5.76466	6.05222	5.73587	5.92548	5.81143	5.47359	5.89129	6.05545	5.43781	4.93334	5.52249	5.80345
tcuB	5.71613	5.84137	4.73755	4.85145	4.58724	4.83287	4.63526	4.64419	4.90902	4.56823	4.94222	5.06095	4.38565	5.23188	5.17209	5.17968	5.21724	5.33534	4.82488	4.97117	4.3875	4.72485
tcuA	7.30417	7.42296	5.54921	6.14272	5.95142	6.71564	5.93811	6.2021	5.975	5.83726	6.61979	6.59049	5.73401	6.14237	6.61133	6.05142	6.3398	6.28405	6.06194	6.29433	6.39302	6.28677
HHA24_03955	8.5107	8.72576	7.43418	8.23308	7.90517	8.4275	7.73088	8.1358	7.99892	7.84502	8.4082	8.4893	7.40385	8.0553	8.28709	8.05041	8.14686	8.17543	7.91565	8.17496	8.26918	7.91292
HHA24_03960	9.22779	9.54745	8.5558	9.21654	9.24582	9.39701	9.50368	9.10714	8.93124	9.2262	9.21083	9.25661	9.09993	9.03478	9.22552	8.97202	9.19217	9.14408	9.00448	8.97397	9.33326	8.78468
HHA24_03965	9.20104	9.3553	8.53773	9.17874	9.28477	9.34636	9.69522	8.89736	8.98027	9.22704	9.10146	9.41399	9.25967	8.94046	9.39516	9.07448	9.24917	9.27423	9.32673	9.1014	9.3802	8.66197
gmhB	8.72853	8.91114	7.83341	8.96261	8.89159	8.9913	9.10737	8.70816	8.53472	8.58593	8.82088	8.86175	8.99696	8.85967	8.63487	8.33327	8.73942	8.80837	8.69228	8.79962	9.05194	8.40095
HHA24_03975	11.3326	11.4186	10.8993	11.5749	11.6451	11.4513	12.0059	11.3685	11.2372	11.5653	11.3513	11.3969	11.7393	11.5377	11.4652	11.2383	11.4764	11.5578	11.4669	11.3161	11.7343	11.2295
glyQ	10.4307	10.4987	10.2059	10.7811	10.9715	10.6628	11.4365	10.438	10.3795	11.0647	10.6142	10.6208	11.1286	10.6064	10.6966	10.5512	10.818	10.7457	10.79	10.3615	10.8622	10.3947
HHA24_03985	10.0669	9.50667	9.82078	9.9338	10.3821	9.1197	10.3391	9.89629	9.64979	9.81896	10.1253	9.6254	9.51267	9.92477	9.57042	10.2117	10.0185	10.0163	10.1188	10.2233	9.87148	9.74569
HHA24_03990	11.4536	11.0777	10.8157	11.5819	10.8131	10.6124	11.1293	11.2256	10.916	10.4056	11.6759	10.8088	10.9561	11.3798	10.9669	10.6752	11.4403	11.4099	11.3298	11.4972	11.2309	10.9259
HHA24_03995	6.58512	6.30302	7.22631	7.70295	7.08943	7.23812	7.42588	7.28361	7.01498	7.6331	7.27181	7.12842	6.9253	7.84399	6.83439	6.92737	7.0717	7.18686	7.45439	6.8114	7.40716	7.63828
HHA24_04000	7.21521	6.85595	7.71516	8.08156	7.71554	7.84322	7.90225	7.71158	7.63749	8.1548	7.79993	7.69248	7.13526	8.42072	7.3175	7.50823	7.5955	7.77839	7.78328	7.44699	7.99465	8.07537
HHA24_04005	9.35143	9.07127	9.38019	9.18798	9.06076	9.15689	8.67588	9.20004	9.35525	9.52465	9.07518	9.02712	8.735	9.66748	9.01665	8.89216	9.13891	9.18215	9.19586	9.28395	9.15663	9.72272
HHA24_04010	7.17801	6.7577	6.39649	6.42175	6.40032	6.48155	6.35515	6.44436	6.79635	6.66834	6.68271	6.47116	6.28548	6.52541	6.385	6.45268	6.47251	6.62092	6.51904	6.74508	6.49715	7.07874
HHA24_04015	6.67715	6.53024	6.08987	6.32932	6.17398	6.88473	6.09695	6.18359	6.26975	7.08822	6.80268	7.15464	8.363	6.06647	6.17082	6.69235	6.11772	6.23344	6.13016	6.09861	6.15125	6.72992
HHA24_04020	7.71441	8.22526	6.94793	7.72436	7.76516	8.40403	7.99998	7.83316	7.44586	7.41674	7.65659	8.22874	7.74928	7.37093	7.9296	7.81771	7.69213	7.61746	7.43735	7.09717	7.78516	7.56133
pcnB	10.8826	10.9728	10.2129	10.9003	10.8479	11.1116	10.8234	10.845	10.6344	10.6119	10.7701	10.9976	10.9312	10.7906	10.8075	10.5078	10.8297	10.9428	10.7814	10.4871	11.0071	10.6247
HHA24_04030	9.99609	10.0088	9.26503	9.85798	9.99748	10.0908	10.1214	9.86012	9.66068	9.62093	9.783	9.88991	10.0869	9.62416	9.91931	9.73696	9.78436	9.93555	9.88585	9.41188	10.0455	9.58237
hda	9.62779	9.75756	8.84296	9.57078	9.56366	9.61203	9.93201	9.57725	9.22578	9.26158	9.42976	9.47075	9.9406	9.25197	9.28601	9.30471	9.39598	9.35518	9.65271	9.07597	9.62988	9.20497
purM	11.0871	11.2464	10.1154	10.9811	11.1347	10.8407	11.3325	10.6681	10.7709	11.1324	11.0421	10.6329	11.3943	10.8327	10.7435	10.8996	10.9388	10.8775	10.7723	10.8027	11.0642	10.3913
miaA	8.6409	8.87618	7.81202	8.31309	8.5941	8.93273	8.72874	8.11674	8.38714	8.51454	8.53756	8.73751	8.43464	8.3237	8.84149	8.46243	8.66407	8.7249	8.37815	8.6512	8.55148	7.91667
mutL	10.5739	10.7117	10.0419	10.5686	10.6994	10.6302	11.1568	10.3497	10.48	10.8588	10.489	10.4808	10.8087	10.4596	10.866	10.6262	10.6485	10.7196	10.6148	10.5202	10.6735	10.2497
HHA24_04055	8.36913	8.43478	8.17461	8.13928	8.51303	8.61284	7.98355	8.06875	8.62769	8.79057	8.34516	8.69324	8.57923	8.49323	8.78159	8.43132	8.78385	8.54163	8.75184	8.11169	8.50329	8.25022
HHA24_04060	8.56149	8.90142	8.24641	9.56826	8.64153	9.20077	8.87584	8.82647	8.43181	8.32206	8.79962	9.14437	9.06323	8.35381	8.42533	8.32569	8.40782	8.46161	8.31307	8.32786	8.36184	8.40317
HHA24_04065	9.21445	10.5289	10.1391	10.6312	10.2104	10.5247	10.9766	10.0185	10.443	10.1549	11.2966	9.8449	11.7522	10.7427	10.2303	10.8345	10.7779	10.5438	10.0984	10.2208	9.66137	10.2044
tsaE	7.41939	8.01567	7.72282	8.40395	8.01299	8.08558	8.42478	7.87754	7.87407	8.23946	8.53107	7.8696	8.92406	8.09	8.1201	8.62865	8.35079	8.25625	7.96669	7.81963	7.83936	7.86209
fumC	9.97598	9.33243	10.4255	10.0624	11.2748	10.051	10.818	10.0836	10.2367	11.3919	9.87446	10.3716	10.5049	10.6251	10.2281	10.5971	10.3507	10.3936	10.1365	10.7482	10.1876	10.9168
HHA24_04080	6.425	6.70552	5.74765	6.60558	7.08927	6.79833	7.14475	6.45312	6.7709	6.45538	6.59095	6.58284	6.84151	6.20941	6.78058	7.21039	6.64093	6.58187	6.40942	6.42832	6.40521	6.16118
HHA24_04085	11.7204	11.7339	12.8955	13.2811	12.9029	12.4238	12.7868	12.9421	13.1336	12.7528	12.2907	13.1113	13.2548	13.44	12.2971	12.5838	12.2808	12.5143	13.2575	11.9068	13.013	12.8511
HHA24_04090	6.6483	7.15075	6.56206	7.11355	7.31344	7.11679	7.56092	7.0061	6.91067	7.1964	7.47451	7.23809	7.38875	6.83419	7.35696	7.41909	7.52282	7.64743	6.85246	6.51215	7.15558	6.50423
ggt	7.58343	7.60123	7.84156	8.4316	7.97704	7.34976	8.16129	7.98547	8.08	8.15749	7.78457	8.1794	7.90893	8.22128	7.96322	8.09919	8.04974	8.14148	8.1261	7.51012	7.98443	8.14707
HHA24_04100	4.51427	5.41736	4.72328	6.68875	4.95199	5.182	4.55486	5.28199	4.14993	3.96403	5.96327	7.66103	4.44152	4.31882	4.39128	4.38731	4.58268	4.47261	3.96358	3.8734	4.45226	4.3499
HHA24_04105	8.54743	8.83367	8.16295	9.25856	8.12642	8.1966	8.04486	8.36022	8.41388	7.98459	9.19298	10.8451	8.17032	7.56934	8.45014	8.53641	8.38866	8.10244	7.92653	8.09236	8.19713	7.97358
purU	9.97125	9.75694	9.34582	10.0037	10.1319	10.3315	9.93455	10.0224	10.0221	10.1708	9.98108	10.2005	10.0174	10.1151	10.0543	9.80082	10.2791	10.4217	9.92379	10.3761	10.4391	10.1256
HHA24_04115	10.0062	10.1226	9.52439	9.99289	10.1102	10.2432	10.2021	9.95896	9.86455	10.1794	9.83612	10.1554	9.92587	9.97648	10.1937	9.86915	10.266	10.416	10.0287	10.5571	10.3026	10.1354
HHA24_04120	9.17344	9.45028	8.95863	9.25707	9.32595	9.09396	9.59041	9.27061	9.03073	9.67554	8.97967	9.144	9.23407	9.17164	9.36547	9.15998	9.35352	9.5147	9.34513	9.92854	9.49249	9.39459
pdxH	10.031	10.2275	10.4857	10.491	10.4556	10.2859	10.5171	10.5697	10.0621	10.8424	10.0436	10.0638	10.261	10.3539	10.511	10.2085	10.5503	10.5586	10.5359	11.0297	10.6213	10.566
HHA24_04130	8.62598	7.90483	7.78527	7.91655	8.4607	8.53039	7.94386	8.06089	8.57719	8.07551	7.9355	8.29314	8.08919	7.82078	9.30255	8.72925	8.83911	9.03634	8.27414	8.61914	8.64083	8.60292
HHA24_04135	9.12382	8.28719	8.11246	8.82164	9.28355	9.2642	8.425	9.0984	9.36114	8.03912	9.23138	8.9218	8.53906	8.30955	10.1485	9.1224	9.65513	9.88313	8.94321	8.72335	9.34019	9.49645
macA	8.093	8.22471	6.6304	7.95289	9.25358	8.48821	9.03127	7.48884	7.93105	8.59186	8.4862	8.12683	8.92513	6.5699	8.1908	8.66546	8.34321	8.24404	7.30452	8.19216	7.88673	7.35436
macB	8.559	8.75783	7.42596	8.62971	9.77784	9.15556	9.65421	8.16914	8.84913	9.5705	8.86239	8.45345	9.22187	7.08749	8.87144	9.42937	8.85415	8.74296	7.99023	9.01132	8.47203	8.14964
HHA24_04150	7.42879	7.7949	6.76872	7.71657	8.77494	8.2266	8.74219	7.29725	8.06633	8.83891	7.79958	7.38577	8.11016	6.33428	7.95834	8.47911	7.87405	7.98376	7.07167	8.34902	7.80171	7.05193
HHA24_04155	8.56033	8.69569	8.40672	8.6494	8.97369	8.93366	8.89415	8.65128	8.80989	9.21115	8.63536	8.53725	8.78894	8.4001	8.77866	8.81559	8.56588	8.62089	8.64642	9.15407	8.97259	8.35575
HHA24_04160	7.17273	6.35192	7.88694	7.2205	6.01692	6.436	6.3162	6.82935	6.94118	7.01934	6.72551	7.69803	6.76469	7.18012	6.83672	7.43971	7.06	6.62958	7.6281	7.19047	6.75685	7.45464
HHA24_04165	7.44164	6.55579	7.93953	7.24466	6.45372	6.58935	6.47673	6.95734	7.0743	7.23568	6.89908	7.71087	6.91543	7.53383	6.88765	7.38826	7.13711	6.56603	7.56572	7.38893	6.9573	7.70469
HHA24_04170	8.66328	8.46945	8.10365	8.33912	8.27109	8.35646	7.80412	8.3876	8.50326	8.13824	8.35227	8.36189	8.36483	8.65327	7.94803	8.19911	8.09608	8.11608	8.22105	8.4797	8.43668	8.67737
HHA24_04175	7.33568	6.90659	7.63671	7.68512	7.18187	6.85521	7.27826	7.14759	7.73437	7.61031	7.22519	7.02259	6.88123	7.91283	7.36763	7.94451	7.71116	7.62996	7.10018	7.2916	7.09958	7.84329
HHA24_04180	8.78636	8.82878	8.10701	8.05427	8.42724	8.4779	8.11042	8.04354	7.99945	8.51728	8.55405	9.46521	7.76395	8.33417	8.34634	8.4145	8.33668	8.1562	8.21439	7.84164	8.10937	8.32629
HHA24_04185	9.65396	9.88993	7.87921	8.80385	9.47095	9.53703	9.24548	8.44716	8.71822	9.38006	9.68289	10.7242	8.90624	9.00829	9.07518	8.8163	9.00698	8.8268	9.08652	8.84965	8.86473	8.2963
uvrA	13.1841	13.2235	11.6957	12.4384	13.0205	12.8017	12.5122	11.9481	12.1759	12.9019	13.0021	14.2226	12.6402	12.9429	12.173	11.8337	12.2162	12.1361	12.6927	13.0656	12.1281	12.1222
HHA24_04195	8.69357	8.62808	7.34615	8.43456	8.26507	8.47141	8.64383	8.48116	7.86672	7.64915	8.33348	8.2644	8.53433	8.0773	7.71925	7.79342	7.31418	7.38406	8.08256	8.02951	8.34196	8.15754
HHA24_04200	8.11687	7.93603	7.21256	7.63369	7.84759	7.99047	7.9248	7.46791	7.34798	7.26094	7.77565	8.33034	7.62445	7.82081	7.10187	7.13418	6.59484	7.10002	7.57723	7.15631	7.78813	7.57765
HHA24_04205	8.50896	8.4019	7.8759	8.10806	8.26067	8.42841	8.15591	7.94509	7.77662	7.78114	8.38269	8.82954	8.06717	8.31784	7.54922	7.79907	7.27698	7.49111	8.18752	7.53938	8.21995	7.85082
HHA24_04210	5.44391	5.68369	5.10594	5.33225	5.29143	5.11326	5.25997	5.25258	4.78662	4.09803	5.31667	5.64293	4.90707	5.05063	4.28785	5.53619	4.25246	4.11114	5.26505	5.25164	5.27824	5.13542
HHA24_04215	4.71077	4.75172	4.54224	4.62447	4.80719	4.83933	4.81909	4.57769	4.21218	3.60258	4.62405	4.75779	4.45426	4.78918	3.72989	4.4485	3.94772	3.65395	4.21431	4.50599	4.6618	5.10809
HHA24_04220	6.98897	6.97495	6.94217	7.35052	7.44048	7.16789	7.35671	7.17369	6.87328	6.68185	6.94858	6.96659	6.83994	6.92929	6.64291	7.07414	6.81945	6.92615	7.22515	7.36593	7.11811	7.19328
HHA24_04225	7.28344	7.38163	8.00098	7.90337	7.90589	7.54441	7.61295	7.54696	7.49982	6.89921	7.13549	7.58259	7.26893	7.84739	7.05924	7.67799	7.10525	7.44178	7.72571	7.80285	7.87866	8.0102
HHA24_04230	7.25969	7.38459	8.11362	7.8252	7.76202	7.49068	7.68508	7.63733	7.3881	6.8462	7.19815	7.74334	7.18073	7.73083	7.16174	7.89174	7.01312	7.3712	7.56507	7.69547	7.70647	8.01292
HHA24_04235	6.43529	6.38048	7.01162	6.51865	6.42295	6.14514	6.30569	6.40118	6.33312	6.01503	6.274	6.48586	6.02739	6.61257	6.12001	6.83324	6.21193	6.41834	6.41622	6.62395	6.30687	6.82239
HHA24_04240	5.02921	5.10107	5.05573	4.8565	5.21232	5.21183	4.72331	5.08574	5.0354	4.65378	4.99544	5.2668	4.52461	5.14348	4.55267	4.88656	4.87896	5.05956	4.61678	5.22437	5.09276	5.45862
HHA24_04245	5.60038	5.27655	5.94995	5.49678	5.47547	5.28127	5.32138	5.54181	5.4908	5.49164	5.64585	5.68298	4.70904	5.70735	4.99767	5.64953	5.47124	5.38523	5.67433	6.11351	5.42198	6.12487
HHA24_04250	9.47241	9.77803	9.86622	10.3375	10.0004	8.941	10.5701	8.02017	9.62269	10.4871	9.73066	9.97306	8.56234	9.44016	10.059	10.4541	10.2359	10.3018	10.3446	9.48391	7.76397	9.46513
HHA24_04255	10.1897	10.7174	9.84724	10.5929	10.5597	10.1155	11.2624	9.38746	9.88459	10.6275	10.2415	10.4768	9.83869	9.83269	10.3871	10.5925	10.4195	10.54	10.5421	9.9182	9.51673	9.89411
dctP	6.10872	6.55077	5.9222	5.7635	6.40543	5.90351	6.36967	5.48803	5.73531	5.68271	5.84588	6.64975	6.09957	6.61386	5.39181	6.17384	5.84334	5.42057	5.77073	5.69689	5.40627	5.4169
HHA24_04265	7.5678	7.99906	6.85253	7.53288	7.41222	7.28518	7.1754	7.33368	7.572	7.47283	7.66101	7.55146	7.7338	7.38023	7.39051	7.42309	7.61204	7.61512	7.27569	7.38211	7.47983	7.46521
HHA24_04270	6.41872	6.0693	5.82266	6.61104	6.40803	6.32227	6.09783	6.4353	6.35929	6.59866	6.28993	7.04643	6.08752	6.30305	6.15112	6.66215	6.62531	6.45498	6.48573	6.28983	6.28454	7.19265
HHA24_04275	4.11653	4.32525	5.42445	6.39549	4.83416	4.72286	4.25556	6.97932	5.50823	4.09072	4.96847	6.97961	4.6172	4.91152	3.9179	4.66676	4.31436	4.32531	6.10071	5.5193	4.68614	7.296
HHA24_04280	7.86528	7.67926	7.25041	7.58533	7.39965	7.56558	7.25686	7.69455	7.367	6.96284	7.87048	7.58385	7.60947	7.243	7.18366	7.23396	7.15906	7.19175	7.33914	8.15758	7.71021	7.55189
HHA24_04285	6.64639	6.28715	7.19681	6.48161	6.77024	6.36046	6.06266	6.36899	6.97609	6.73652	6.58606	6.63825	6.03418	6.8037	6.94046	7.10549	7.26391	6.91635	6.19296	6.04482	6.27214	7.32568
HHA24_04290	8.03697	7.75998	7.95944	8.16506	7.48652	7.97065	6.81377	8.13976	7.87585	6.9737	7.38112	7.61545	6.91727	8.4537	7.29781	6.97636	7.30102	7.59292	7.37184	7.93276	8.07785	8.21867
HHA24_04295	6.84644	6.79926	7.2632	7.81022	6.1227	6.2178	5.7084	8.42514	6.76807	5.31284	7.00405	6.31997	7.61374	7.34555	6.18483	5.93579	5.70436	6.03776	6.17016	6.02075	6.45608	5.94855
HHA24_04300	5.99906	5.79477	6.26821	6.45798	5.35184	5.25525	5.17032	7.08339	5.90151	4.18228	6.29687	5.63616	6.32905	6.50844	5.35472	5.17134	4.90802	5.05227	5.31915	4.82243	5.13879	4.9879
HHA24_04305	5.78027	5.81151	6.82066	6.75147	5.17979	4.81739	5.03412	7.22968	6.17659	4.61521	6.15343	5.46066	6.50224	6.65061	5.34407	5.60255	4.61975	5.07184	5.57645	4.95102	5.54146	4.89069
HHA24_04310	5.89305	6.06994	7.37381	7.07308	5.46657	5.50303	5.23121	7.51257	6.53103	4.80858	6.54023	5.71183	6.61356	7.39805	5.47508	5.89429	5.40212	5.34362	5.74767	5.47398	5.87753	5.48449
HHA24_04315	4.88237	4.87949	6.22007	5.90021	4.41016	4.14325	3.8492	6.35482	5.45947	4.04038	4.91274	4.75356	5.23859	6.14646	4.57163	4.46092	3.94852	4.14556	4.63939	4.1531	4.70862	4.61658
HHA24_04320	5.92667	6.01698	6.6897	6.63382	5.68988	5.71795	5.95601	7.0812	6.30196	4.98047	6.28166	5.67353	6.26563	6.96684	5.31477	5.80288	5.19915	5.35995	5.51167	5.03142	5.84791	5.17472
HHA24_04325	7.81917	7.8606	7.88548	7.56572	7.70833	7.6358	7.59486	7.64252	7.99754	8.14272	7.65405	7.69399	7.58656	7.52749	8.27138	7.8433	7.84486	7.94833	7.7513	7.46354	7.85442	7.49202
HHA24_04330	7.74353	7.82811	8.33977	8.76085	9.31713	8.51775	9.67605	8.3081	8.23139	8.87955	7.63533	8.44994	8.90556	8.9172	8.95926	8.62815	8.50366	9.15228	8.52058	8.12932	8.89178	7.75099
HHA24_04335	7.92254	7.87284	8.23809	8.77673	9.45058	8.61262	9.79105	8.43476	8.35056	8.82229	8.21933	8.52768	9.06346	9.09716	9.10275	8.71648	8.71846	9.30293	8.58794	8.14069	8.96363	7.86813
HHA24_04340	8.26779	8.14002	8.67272	8.99379	9.64662	8.93551	9.99688	8.61869	8.63087	9.00697	8.54279	8.64316	9.1438	9.14275	9.37844	9.03312	8.84173	9.4459	8.82397	8.31432	9.18443	8.10874
HHA24_04345	7.91374	7.98669	8.51547	9.0228	9.82088	9.04181	10.1679	8.68093	8.69673	9.17726	8.76938	8.95883	9.45537	9.36459	9.34726	9.10004	9.05741	9.5756	8.85127	8.18743	9.2415	8.23613
HHA24_04350	9.23812	8.94473	10.6559	10.7506	11.2424	10.2103	11.4436	10.627	10.3023	11.3486	10.2339	10.3183	10.8496	11.4963	10.6552	10.8421	10.4822	10.937	10.5088	9.76814	10.8217	10.1833
HHA24_04355	6.03331	5.47262	4.49988	5.94616	5.83894	5.97796	4.44485	7.54834	5.24741	5.53484	7.06881	5.61651	7.3681	6.37554	5.1784	5.12475	5.3814	5.46158	5.24235	4.93877	8.01451	6.72328
HHA24_04360	6.61857	6.22969	5.5732	6.48808	6.27297	6.52739	4.7157	8.59795	6.32845	5.57913	7.19226	6.48143	7.20244	7.33296	5.76038	5.43681	5.52355	5.65307	6.37399	6.36201	8.91882	7.72803
HHA24_04365	9.45099	9.46909	8.82158	8.7912	9.16769	9.52555	8.51865	10.2144	9.3139	9.09732	9.7363	9.25029	9.69595	9.3685	9.34154	9.1307	8.88419	8.76481	9.16616	8.83228	10.5338	9.43184
HHA24_04370	6.58366	6.55773	5.3505	5.94343	6.32109	6.79184	5.84369	7.51533	6.24493	5.80613	7.02882	6.28359	6.90155	6.33789	6.20357	5.81541	5.82859	6.05023	5.95978	5.99136	7.88083	6.55508
HHA24_04375	5.39826	6.10925	4.36177	5.86034	6.59151	5.79745	6.16043	5.69521	4.81435	5.20956	6.66897	6.02073	5.83995	5.24671	4.57794	5.50159	4.83543	4.68092	4.60337	4.95736	6.01775	4.81234
mexI	6.33621	7.16637	5.18634	6.91569	7.9469	7.33238	7.61837	6.32837	5.8802	6.29567	7.53488	6.90084	6.36715	6.42485	5.57408	6.36149	5.84161	5.66672	5.83801	6.25852	6.48519	5.57194
HHA24_04385	4.28854	4.97374	3.73037	5.28916	5.81417	5.28335	5.76532	4.397	4.06242	4.48842	5.13629	5.2684	3.7881	4.62727	3.46475	4.37198	3.39051	3.50402	4.04481	4.35609	4.70614	3.57251
HHA24_04390	8.85621	8.86369	8.39221	8.57449	8.54527	8.805	8.55099	8.58126	8.73776	8.75887	8.56192	8.59066	8.44426	8.64846	8.87804	8.5439	8.70985	8.77248	8.59395	8.7211	8.92187	8.61049
HHA24_04395	9.50971	9.92876	9.91706	9.98137	9.98922	10.229	10.1678	9.63911	10.0308	10.0017	9.98016	10.058	10.1671	9.99331	9.80791	9.88855	9.82997	10.1316	10.082	9.51957	10.4403	9.69691
HHA24_04400	7.5534	8.11765	6.74917	7.51638	7.80038	8.25471	8.07154	7.66516	7.34898	7.67518	8.23579	7.70539	8.15447	7.32888	7.71287	7.89668	7.55721	7.45215	7.63303	7.29782	7.97709	7.25911
HHA24_04405	3.95435	3.9346	2.40849	3.52038	3.22539	3.88758	2.21972	3.67611	3.5619	3.03097	3.85177	3.79269	2.89834	3.29938	2.91511	3.31039	3.04693	3.37309	3.10295	2.80556	3.3402	2.65589
HHA24_04410	0.743469	1.68077	0.730477	0.383217	0.509109	1.32132	1.05963	1.34994	0.667667	0.726084	0.835333	1.36302	1.08911	0.286286	0.715835	1.29344	0.538797	0.744026	0.521143	0.525027	0.885516	0.673881
HHA24_04415	0.600633	1.08501	0.0667807	0.352034	0.382994	1.66757	0.749897	0.933005	1.12127	0.264341	1.28008	1.16168	0.280798	0.38577	-0.00180442	0.709569	0.692169	0.606843	1.32944	0.0452046	0.358473	0.0218301
HHA24_04420	3.22982	2.94034	2.39181	2.94429	2.58188	3.76041	2.67583	3.40404	2.5935	2.45458	3.17994	3.39382	2.5531	2.31303	2.66105	2.1695	2.27555	2.31468	2.79504	4.04758	2.90783	3.24798
HHA24_04425	7.09397	6.4562	8.87765	7.35439	7.50557	7.69232	5.68542	8.8579	7.61316	6.97656	6.70979	7.75219	6.58514	6.8585	7.53086	7.14907	6.03465	6.43998	8.27774	9.85015	8.53922	8.78631
HHA24_04430	6.96351	6.67393	7.50985	6.55829	6.40035	7.374	5.23097	8.00909	7.36361	5.88948	6.70875	7.85784	6.4591	6.05706	6.829	6.47626	5.12581	5.7659	7.44161	9.19821	8.12297	7.99083
HHA24_04435	6.05338	6.11822	6.95221	7.19791	6.4715	6.57918	6.42244	7.01973	6.51547	6.49448	6.6051	6.40577	6.38873	7.31985	6.28188	6.50748	6.52187	6.55617	6.54896	6.34378	6.53004	6.62228
HHA24_04440	6.84689	7.07999	7.8613	7.54045	7.30812	7.49594	7.87027	7.94784	6.78695	6.31683	6.8344	7.08644	6.87177	7.36715	6.00995	6.36791	6.09494	6.2229	7.4069	6.63468	8.01582	7.6425
HHA24_04445	6.39051	6.78786	7.39669	7.09575	6.87138	6.92617	7.44607	7.63662	6.34274	5.87352	6.69359	6.70406	6.49153	7.14994	5.84553	5.9166	5.68219	6.02003	6.93636	5.97319	7.78282	7.33626
HHA24_04450	5.44951	5.74698	7.0173	6.07427	5.94441	6.19579	6.28915	6.82445	5.36287	4.92536	5.69133	6.04642	5.34376	6.31747	4.95859	5.08695	4.46393	4.98811	6.11852	4.62533	6.79327	6.59464
HHA24_04455	7.10243	7.28707	6.81844	7.02879	7.13912	7.19532	6.77933	7.01944	7.0271	6.96686	7.18119	6.97494	6.88423	6.79443	6.93026	6.62872	7.24216	6.8896	6.83473	6.56153	7.22627	6.7017
HHA24_04460	4.41398	4.68511	2.96486	3.72244	3.56243	4.05952	3.62398	3.85977	3.54882	3.00489	4.12855	3.9524	3.31837	2.94037	3.20329	3.69443	3.88031	3.62718	3.14497	2.97779	3.827	2.65437
HHA24_04465	4.0607	4.42918	3.15019	3.69983	4.04455	4.3657	3.73882	3.75299	3.94433	3.46839	4.54321	4.07288	3.82243	3.23891	3.29396	3.49917	3.87238	4.00617	3.15541	3.18999	3.3501	3.47029
HHA24_04470	4.53034	4.67482	4.1266	3.68664	4.29868	4.25646	4.0819	4.2471	3.65149	3.84674	4.8554	4.25589	4.29572	3.59579	4.02846	4.30605	4.03049	3.84847	3.89288	3.6148	4.23434	3.49775
HHA24_04475	7.91225	7.27873	8.57001	8.33819	7.54564	8.32493	6.56649	9.13255	8.64733	6.94122	7.88671	8.20748	7.28668	6.96344	8.03663	7.45308	6.35888	7.36206	8.75556	7.76455	9.23434	8.6034
HHA24_04480	7.47314	7.604	6.84218	7.55619	10.3862	8.48513	9.92885	7.41229	8.31504	9.51514	8.24075	8.48912	9.31294	5.69809	7.96823	8.93766	7.25367	7.86857	7.76243	8.80464	8.11104	7.2506
HHA24_04485	6.90168	7.28374	5.76949	6.85046	9.17004	7.47779	8.86382	6.47402	7.40929	8.21871	7.49155	7.49618	8.02666	5.96887	7.23295	7.81598	7.12091	7.25579	6.66454	7.54584	7.12774	6.44806
HHA24_04490	4.08217	4.74847	3.91888	4.14367	4.50874	4.64801	4.54991	3.84486	3.71068	3.46195	4.0138	5.29924	5.19519	4.15927	3.36491	4.07221	3.46609	3.43543	3.82076	3.37978	4.66463	4.36914
HHA24_04495	5.47102	6.03651	5.40023	5.6213	5.59441	6.46607	5.94788	5.30766	5.38141	4.91063	5.42611	6.2912	6.55087	5.31075	5.56168	5.08436	5.03345	5.57411	5.26561	5.23865	5.93583	5.81029
HHA24_04500	6.69437	6.91851	6.63848	6.73038	6.83685	7.12429	6.71577	6.78213	6.60246	6.44302	6.35957	6.80753	7.94934	6.70042	6.5242	6.40691	6.17296	6.55141	6.50743	7.02731	7.20983	7.23511
HHA24_04505	6.94761	7.02831	6.35269	7.19483	7.13547	7.47943	6.8562	7.22157	6.81333	6.49344	6.73876	6.76097	8.2442	7.10456	6.41941	5.98764	6.41909	6.83522	6.58208	7.6201	7.20847	7.57919
HHA24_04510	6.02683	5.65447	5.12271	5.7916	5.32212	5.99591	5.71033	5.67482	5.49403	5.29057	6.48071	6.22481	6.2161	5.64664	5.32942	5.01254	5.17041	5.55387	5.34279	4.27413	5.28319	5.84136
HHA24_04515	4.94489	5.13735	4.12446	4.84994	4.47393	5.05142	5.0462	4.76227	4.36101	3.9807	5.28471	5.2015	4.97811	4.76634	3.91499	4.43091	4.00379	4.25834	4.57531	3.9432	4.63548	4.57997
HHA24_04520	4.5226	4.48076	3.92036	4.41103	3.94101	4.4254	4.14711	4.36976	4.20002	3.71483	4.766	5.12026	4.47963	4.32032	4.0171	4.11952	3.99687	3.88059	3.74282	3.09308	4.34841	4.1354
HHA24_04525	3.41354	3.08167	1.58308	2.93303	2.58018	2.56261	2.52171	3.15173	2.20974	1.78638	3.52231	3.64812	2.8408	2.86902	1.87115	1.74023	2.01042	1.62124	2.76668	1.97676	3.20313	2.32117
HHA24_04530	3.66037	3.38144	2.74773	3.21951	2.60726	2.98414	2.80072	2.99023	2.67936	1.65083	3.72174	3.6661	2.60351	2.73995	2.28153	2.38396	2.2737	2.4173	2.36902	2.31109	2.96629	2.50186
HHA24_04535	4.69701	4.21373	4.50547	4.00611	4.16847	4.09769	3.3195	4.35887	4.77502	4.15237	4.56822	4.00217	3.19223	4.32393	4.27246	3.99017	4.16726	4.1258	4.21868	4.35572	4.32258	4.32048
HHA24_04540	4.46667	4.49867	3.77697	3.96926	3.66992	4.07683	3.55544	4.05054	3.85993	3.75666	4.42796	4.13292	3.52747	4.03087	3.75051	3.68798	3.65177	3.92986	3.64505	3.0707	4.45864	3.76369
HHA24_04545	2.93325	3.40246	3.31942	3.01697	2.86366	3.21283	2.83507	3.33781	3.47242	2.70169	3.11427	2.88415	2.89897	3.79971	2.71676	3.00169	3.23947	3.31728	2.96714	3.2358	2.90049	3.32578
HHA24_04550	3.55212	4.21675	3.4208	3.24128	3.28546	3.92721	3.52235	3.91473	3.89414	3.5221	3.20129	4.04335	3.87796	3.83777	4.02684	3.60086	3.78649	3.99793	3.64714	3.70812	3.96541	3.5604
HHA24_04555	2.41796	2.84411	2.18841	2.46802	2.47291	2.71539	2.57948	2.89083	2.57833	2.30721	2.58442	3.1596	2.97312	3.51189	2.97974	2.54285	2.66613	3.15337	2.77603	2.67784	3.64899	2.93295
HHA24_04560	2.3053	2.66973	1.91196	1.7618	2.90863	2.50701	2.05003	2.3056	2.7529	1.43423	2.00876	2.49656	2.65325	2.88833	1.70233	2.04904	2.48192	2.83918	2.45616	2.15525	2.67768	2.20123
HHA24_04565	3.17978	3.5591	2.87617	2.69752	3.00842	2.75835	2.94721	2.73221	3.26505	2.69335	2.90921	3.22536	3.35331	2.94943	2.92157	2.63274	2.88581	3.03381	2.48637	2.45377	3.17197	2.96676
HHA24_04570	3.52241	3.88065	3.77203	3.08324	3.54736	3.73397	3.31602	3.66704	3.78792	3.03833	3.23549	4.06016	3.94146	3.81636	3.34311	3.33866	3.49016	3.5947	3.18106	3.43666	3.65591	3.67362
HHA24_04575	4.79184	4.74974	4.54986	4.76767	4.46956	4.87932	4.93541	4.85534	4.66074	3.72384	4.76023	5.15328	4.90936	4.99996	4.95041	4.70919	4.92861	4.73531	4.24697	4.71837	5.02622	4.87212
HHA24_04580	5.88356	5.70582	6.08577	6.38991	5.85125	5.73463	6.91857	6.55459	6.18782	5.961	5.99293	6.09187	6.10017	6.35721	6.12187	6.01035	6.16457	6.02437	6.1071	6.27459	6.48743	6.51318
HHA24_04585	3.72464	4.16945	4.42919	4.16859	4.46891	4.53148	4.4323	4.71913	4.35356	3.98806	4.06449	3.74441	3.616	4.34656	3.64705	4.10749	3.9666	4.0448	3.9663	4.49503	4.1919	4.29939
HHA24_04590	3.00862	3.3296	3.84965	3.51096	3.71576	2.86537	3.57874	3.8741	3.06139	3.35304	2.98872	3.13096	3.24811	3.60386	3.13077	3.39403	3.31755	3.30428	3.48781	3.00737	3.5893	3.3406
HHA24_04595	4.56264	4.47559	4.5236	4.78083	4.46541	4.80617	4.55356	4.96623	4.74721	4.35061	5.29714	4.67666	4.48768	4.97853	4.24149	4.83541	4.54759	4.63539	4.56066	4.48635	5.10428	4.98783
HHA24_04600	4.28535	3.97054	4.47861	4.61723	4.39046	4.49982	4.81114	4.30855	4.13102	2.44343	3.86339	4.39511	3.81523	4.59919	2.69483	3.69438	2.77913	3.28794	4.03621	4.07322	3.86637	3.99316
HHA24_04605	4.29063	3.16876	4.6957	4.4703	4.27692	3.97042	4.87753	3.97086	4.22049	2.56613	3.92117	4.18551	3.67109	4.46457	3.28584	4.00613	2.84619	2.95877	4.21393	3.60182	3.73111	4.03604
HHA24_04610	4.2681	3.83896	4.88094	4.21684	4.56479	4.7569	4.84874	4.066	4.44205	2.76483	4.27855	4.07757	3.68527	4.7791	2.90506	4.09118	3.13835	3.80622	4.41542	3.56603	3.70508	4.33657
HHA24_04615	3.1657	3.4659	3.81073	4.01997	3.46466	3.64286	3.94166	3.91195	3.68755	1.82059	3.24707	3.21482	3.24873	3.67773	2.35161	3.05176	2.79638	2.64755	3.18621	3.22566	3.64303	3.591
HHA24_04620	4.5988	3.90856	4.90939	4.74268	4.37704	4.96358	4.80063	4.40463	4.54688	3.00276	4.48941	4.44292	3.72202	4.87499	3.61285	4.20815	3.36998	3.69368	4.05669	4.10385	4.25117	4.60848
lpdA	5.17412	4.98301	5.46607	5.2706	5.13172	5.31672	5.20766	5.17125	5.07132	3.97951	4.82395	5.04139	4.62603	5.56454	4.60022	5.02202	4.25003	4.32686	5.00906	4.62007	4.97427	4.88763
HHA24_04630	4.44562	4.22937	5.0775	4.67988	4.37473	4.88877	4.40826	4.42877	4.80884	3.31731	4.36307	4.82777	3.99229	4.94012	3.83955	4.23133	4.15786	4.05311	4.25449	3.76433	4.46158	4.53022
HHA24_04635	5.50688	5.60886	5.82402	5.53135	5.61444	5.65213	5.15947	5.56302	5.69601	5.13611	5.53796	5.49029	5.11979	5.57044	5.55567	5.68793	5.33366	5.67239	5.2185	5.16127	5.39953	5.76775
HHA24_04640	4.83528	4.94495	5.39382	5.20433	5.11684	5.41922	4.72351	5.12348	5.40807	4.26027	5.11511	5.25477	4.90932	5.91187	4.70071	5.12727	4.58959	5.17413	5.00053	4.31374	5.34415	5.39214
HHA24_04645	4.0125	4.15445	4.86818	4.33374	4.59403	4.40626	3.87877	4.22217	4.84725	3.86807	4.19946	4.48461	3.76102	4.31277	4.07691	4.32868	3.99716	3.98363	4.35024	4.48017	4.23718	4.70716
HHA24_04650	4.90845	5.02061	4.59438	4.45808	4.92851	4.62794	4.17935	4.25012	4.938	4.36874	4.58372	4.68018	3.86524	4.966	4.56743	4.58348	4.29528	4.74805	4.49515	4.24999	4.68687	4.71148
HHA24_04655	5.97299	5.97406	6.61334	5.8521	5.84606	5.64989	5.70168	5.94753	6.39127	6.16813	5.9204	6.08599	5.8559	6.36672	6.39318	6.06327	6.33068	6.23164	6.24532	5.81362	5.9728	6.33672
HHA24_04660	5.71881	5.54066	6.25177	5.49205	5.74924	5.32574	5.2753	5.53266	5.9504	5.92843	5.77634	5.75961	5.12362	6.10015	5.91986	5.93958	5.82085	6.03145	5.90256	5.78894	5.66412	5.98236
HHA24_04665	5.45734	5.04793	6.26956	5.27435	6.2917	5.03687	5.01255	5.49372	5.89173	5.92498	5.423	5.6133	5.23984	5.88106	5.66442	5.4692	5.5822	5.72821	5.6114	5.52252	5.46874	5.73664
HHA24_04670	6.65113	7.15865	7.05561	7.47699	7.22243	6.94433	7.32149	7.70167	6.92564	6.28389	6.80278	6.69756	7.4002	7.63552	6.19682	6.76711	6.06231	6.35541	7.06413	6.44	7.42448	7.17819
HHA24_04675	6.04279	6.36456	5.69149	6.61123	6.22748	6.52464	6.28867	6.48995	6.22551	5.54148	6.57728	6.15618	6.78664	6.50938	5.60402	5.791	6.04494	5.85327	5.92281	5.72312	6.24117	6.2274
HHA24_04680	6.47061	6.71505	6.59164	6.30413	6.43643	6.58781	6.74028	6.34242	6.56262	6.49834	6.45834	6.3304	6.70647	6.22889	6.18411	6.59386	6.27278	6.40426	6.38639	6.40268	6.50406	6.41699
HHA24_04685	7.042	6.84412	6.57674	7.12051	6.95091	6.94444	7.54286	6.81831	7.05201	7.11866	7.08203	6.58894	7.13326	6.71743	6.78884	7.03622	6.98492	7.24759	6.82202	6.84786	7.03198	6.57467
HHA24_04690	7.46235	7.43678	7.29469	7.4756	8.12615	7.74261	7.60574	7.11298	7.93784	8.49842	7.88971	7.79106	7.55867	7.58922	8.0498	7.75781	8.16155	8.13369	7.65097	7.54244	7.30434	7.70583
HHA24_04695	3.89199	4.05034	4.51993	4.3206	3.89753	4.39877	3.5409	4.64667	4.27675	4.09032	3.53822	4.31994	4.01896	5.01699	4.04811	4.61043	4.22407	3.75246	4.10251	4.47053	4.65268	5.26856
HHA24_04700	6.13771	6.30897	5.93637	6.387	6.27073	6.63701	6.35537	6.22422	6.12598	6.45107	6.37313	6.30479	6.50207	8.08127	6.04927	6.06994	6.06234	6.07468	6.28998	6.23754	6.29643	6.11355
HHA24_04705	5.28838	5.40151	5.18965	5.54081	6.00817	5.86147	5.7778	5.47262	5.43959	5.87039	5.59575	5.61254	5.76021	7.95239	5.07939	5.40406	5.4305	5.30603	5.29	5.68159	5.73509	5.56661
HHA24_04710	8.4611	8.38	7.71257	7.96501	7.90061	8.05791	7.47826	7.95138	8.20756	8.16395	7.99266	7.82011	7.40183	8.40656	8.34849	8.01638	8.33	8.25571	8.01411	7.8463	8.14409	7.67084
HHA24_04715	6.72078	6.93863	5.93763	5.93093	6.30772	6.44665	5.79638	5.9593	6.37258	6.10334	6.19883	6.28699	5.59155	7.96401	6.51366	6.68561	6.26619	6.34793	6.21494	6.20287	6.11145	5.77687
HHA24_04720	9.43921	9.59466	9.34242	9.58698	9.38147	9.39705	9.39969	9.52361	9.58643	9.80779	9.56793	9.30429	9.03499	9.59421	9.95488	9.48439	9.77264	9.81557	9.6257	9.40421	9.7501	9.20178
HHA24_04725	4.4627	4.86402	5.37326	5.68528	5.42155	5.44638	5.11331	5.08827	5.5706	4.91332	5.01568	5.99042	5.13494	6.10088	4.86141	4.7718	4.71453	5.07348	5.31155	4.59812	5.53809	5.32866
HHA24_04730	4.22313	4.76803	4.86414	4.71177	5.25782	4.75168	4.16326	4.60931	5.10199	4.27028	4.47137	5.53342	4.36593	5.08572	4.60486	4.14581	4.63711	4.78574	4.60876	4.1709	4.44966	4.42551
gcvA	9.61308	9.48887	8.83917	8.74114	8.0072	8.4046	7.96165	9.11189	8.23374	7.889	8.30392	8.03289	8.11949	8.87732	8.07396	7.94606	8.0495	8.14965	8.47271	8.54091	8.94413	8.5901
HHA24_04740	8.06011	7.98764	6.72611	6.69226	6.50654	6.85607	6.4265	7.10144	6.6441	6.44847	7.07836	6.70931	6.33724	7.17552	6.8273	6.48971	6.62722	6.70127	6.59491	7.00882	6.92355	6.56109
HHA24_04745	9.19403	9.04779	8.70998	9.04896	9.2103	9.10836	8.99693	8.90838	9.32569	9.60076	9.55122	9.27101	9.26842	9.1713	9.5414	9.59373	9.45008	9.40018	9.30427	8.8439	9.29174	9.02753
HHA24_04750	7.96615	8.21341	7.77871	8.00209	7.9407	8.55813	7.65452	8.01321	8.04107	7.95209	7.9689	7.98018	7.71711	7.84605	7.69348	8.08354	7.77759	7.74595	7.78996	7.38254	8.07152	7.77668
HHA24_04755	9.61745	9.65589	10.1676	8.85721	9.17808	9.36752	9.18175	7.49275	9.86312	9.66795	8.18907	9.59372	6.29235	6.50233	9.48905	9.95028	9.22292	9.25137	9.22418	8.46138	7.3398	9.14918
HHA24_04760	10.0341	10.0878	10.5405	9.45016	9.57326	9.68774	9.892	7.93629	10.2512	10.4073	8.5616	9.94226	7.3273	7.70529	10.2019	10.4106	9.73804	9.67025	9.75102	8.95517	7.68878	9.61035
HHA24_04765	5.30248	5.31026	4.50822	4.94111	7.80848	6.32173	7.08371	4.86865	6.27825	6.95384	5.88837	6.17253	6.80646	5.02095	5.61512	6.53648	5.63198	5.61344	5.14803	6.15615	5.52063	4.79283
HHA24_04770	6.24145	5.93644	4.41319	5.30573	7.97393	6.49129	8.05771	4.77945	5.98582	6.89608	6.01916	5.59953	7.17149	4.54516	6.21208	6.96843	5.9934	5.89755	4.66552	6.45471	5.32604	4.54743
HHA24_04775	6.44841	6.02444	4.36688	5.2078	8.06192	6.25434	7.96673	4.42255	5.93648	6.62701	6.24917	5.70591	7.38039	4.83916	5.91441	6.92962	6.03233	5.99422	4.47944	6.74045	5.1667	4.74233
HHA24_04780	5.85878	6.04169	6.43938	5.67193	5.67932	6.08748	5.79234	5.83273	5.82455	5.18108	5.7087	5.58041	6.35511	6.97822	5.30059	5.76088	5.86861	5.54243	5.91159	5.60562	5.80459	6.63811
HHA24_04785	6.82234	6.8724	7.31123	6.3693	6.54104	6.62161	6.62102	6.37568	6.24333	5.655	6.42721	6.00755	7.01479	7.6923	5.79705	6.38707	6.42154	6.20678	6.57119	6.68222	6.63664	7.2973
HHA24_04790	5.07924	5.22876	5.77556	4.97034	4.87749	5.11139	5.06673	5.23456	4.89855	4.73952	4.93543	4.68034	5.44498	6.19632	4.42816	4.79094	4.39542	4.46404	5.41003	5.27072	5.36907	5.89119
HHA24_04795	6.54848	6.39601	7.01056	6.57374	6.13937	5.94894	5.89641	6.65561	6.57855	6.99681	6.4555	5.95192	6.0788	6.24592	6.576	6.78184	6.26447	6.20109	6.76891	6.67602	6.72587	6.32024
HHA24_04800	8.12433	8.15481	8.77097	8.52889	9.17439	8.68818	8.39066	9.32137	8.87699	8.62565	8.6345	9.00459	8.81827	9.48288	8.42787	8.35159	8.50079	8.55714	8.73605	8.73532	9.64585	9.63322
HHA24_04805	9.06711	8.87331	8.59529	9.59217	8.81327	8.87587	9.8605	9.42889	8.40084	9.32505	10.389	8.41065	9.317	9.22253	8.47129	9.16143	9.24166	9.00615	8.81927	8.86694	8.84851	9.0918
yghU	8.01754	7.31605	7.4779	7.55521	9.82472	7.56674	8.54261	7.28088	8.1921	10.3431	8.18673	7.17308	7.70311	8.66271	7.75804	8.91336	8.83859	7.92343	7.20543	8.14828	7.76833	7.06126
HHA24_04815	0.430145	0.147235	-0.400997	0.0838031	0.0504715	0.454781	-0.175981	0.239659	-0.0794831	0.329554	0.804824	-0.0832306	0.289665	0.181294	-0.155114	0.323394	0.180993	-0.397235	-0.176924	0.16096	-0.250633	-0.409705
HHA24_04820	5.87372	5.70964	5.34077	6.13792	7.92722	7.4732	7.65926	6.14008	5.82789	5.12318	6.57339	5.8854	5.97182	6.22695	5.3424	5.27428	5.22545	5.39461	5.90922	5.20817	6.16976	5.8206
HHA24_04825	5.90329	5.70391	6.66817	6.9421	5.94126	6.10627	5.99841	7.17929	5.78593	6.13269	5.9337	5.88449	5.68647	6.76778	5.68802	5.82217	6.01389	5.77873	6.13429	6.07111	6.53787	6.55921
HHA24_04830	4.51486	4.61178	4.15519	4.94108	6.01383	5.50171	6.08539	5.03819	4.38677	4.48064	5.12437	3.8954	4.61368	4.88235	3.5416	4.36258	3.85965	4.02537	4.57256	4.01335	4.58099	4.32288
HHA24_04835	2.2208	2.62862	2.66486	2.855	3.45211	3.0504	3.69133	2.63364	2.46066	2.02393	2.99673	1.96807	2.35321	2.40824	1.91108	1.14855	2.2617	2.44973	2.78201	2.39912	2.11319	2.55789
HHA24_04840	5.36666	5.47598	5.28062	5.72747	6.5311	6.30508	6.76648	5.7419	5.57531	4.73641	5.73369	5.31087	5.38151	5.85228	5.00844	5.32055	5.09836	4.67968	5.42056	5.10869	5.41286	5.44328
HHA24_04845	4.82103	5.24238	4.89983	5.47876	6.24851	6.00408	6.09913	5.34128	5.02076	4.6551	5.40039	4.75623	5.1085	5.12594	4.84092	4.39513	4.57412	4.63655	4.90652	4.87471	4.96509	5.0421
HHA24_04850	4.72684	4.51777	4.36209	4.6391	5.71787	5.58384	5.67483	4.60204	4.09122	4.05151	5.03851	4.2501	4.05553	4.43003	4.68573	3.86029	4.14023	4.38272	4.77453	4.31136	4.50568	4.55173
HHA24_04855	4.24635	4.51152	3.89021	4.4543	5.50414	5.36103	5.66852	4.60773	4.31507	3.81963	4.87978	4.4754	4.17042	4.55698	4.14264	3.76129	4.13178	4.35062	4.13441	4.27092	5.0958	4.66899
HHA24_04860	4.72647	4.65255	4.01384	4.61304	5.58084	5.73999	5.65291	5.03744	4.73609	4.08577	4.95776	4.50867	4.3094	5.24424	4.53953	3.71603	4.32446	3.96615	4.50412	4.27461	4.52042	4.69244
HHA24_04865	5.55343	5.34962	5.4034	5.31921	6.11435	6.04181	6.02296	5.50922	5.64653	5.01676	5.52055	5.20123	5.01163	5.55141	5.18102	5.42415	5.26321	5.30658	5.11729	4.91207	5.36346	5.35031
HHA24_04870	8.21503	8.08444	8.02497	8.23597	8.09303	8.44542	7.56457	8.33137	8.34401	8.28218	8.11727	8.36733	8.14143	8.77807	8.28568	8.20383	8.08881	8.23149	8.35526	8.04543	8.4886	8.43144
HHA24_04875	4.72468	4.35606	4.82266	4.68937	5.03656	4.71575	4.55829	4.85545	4.98189	5.69456	4.19251	5.22291	4.38219	7.89157	4.55749	5.21554	5.10086	4.9984	4.75951	4.79216	4.83353	4.98019
HHA24_04880	6.33091	6.21667	6.8255	6.39498	6.2559	5.95018	6.06196	6.42677	6.35365	7.13472	5.94994	6.30658	6.09655	7.611	7.06139	7.01656	6.98435	6.83884	6.66226	6.19323	6.48295	6.95251
HHA24_04885	6.44817	4.1778	7.69323	5.6182	8.69781	3.92069	4.20413	4.20078	8.09443	4.80954	4.13845	5.41253	3.91923	7.59831	4.7583	8.94546	5.44272	5.82324	5.65271	5.72471	4.91175	7.45137
HHA24_04890	9.03392	6.28837	10.4497	8.24578	11.2974	6.09766	6.73824	6.58575	10.4636	7.17609	6.4342	7.85813	6.02052	10.126	7.52955	11.6813	8.07739	8.58919	8.14334	8.13406	7.22106	9.98584
HHA24_04895	8.09863	7.36507	8.87806	8.29269	8.40214	8.1855	7.85628	8.33288	8.92032	8.13385	7.65435	8.26839	8.02989	8.90016	8.13441	8.89133	7.48465	7.82768	8.31178	8.59797	8.25092	8.9953
HHA24_04900	5.24939	4.91547	5.3463	5.19946	5.48188	5.92023	5.80376	5.6472	6.00638	4.82935	5.31336	5.6619	5.48055	5.77495	5.53485	5.77814	5.17356	5.04924	5.04555	6.63784	6.21134	5.88295
HHA24_04905	6.75081	6.82884	6.56365	6.58777	6.8127	7.0117	7.1059	6.64569	7.31107	6.1903	6.47336	6.58842	6.56518	6.57888	7.44366	7.2468	6.51531	6.89769	6.45795	7.95435	7.74969	6.50807
HHA24_04910	10.5434	10.1876	10.9248	10.9348	11.1364	10.5241	10.7821	10.6828	11.0999	11.2109	10.4534	10.6533	10.5144	11.3061	10.96	11.3132	11.1211	11.2994	10.7089	10.6021	11.156	10.9878
HHA24_04915	5.10879	4.68727	3.90241	5.08619	6.3152	5.0722	5.96109	4.61698	4.98394	5.27727	5.53606	4.3364	5.68067	5.07609	3.87335	5.06911	4.32131	3.42038	4.0072	4.79514	5.24638	4.52833
HHA24_04920	7.23359	7.55992	6.60491	7.6215	7.98194	8.10537	7.82764	7.2049	7.69681	7.92097	9.29462	7.39167	8.44654	7.64001	7.58577	8.92355	7.68005	7.71688	7.51933	7.52366	8.49419	7.19023
HHA24_04925	7.48297	7.84624	6.64934	7.59502	8.57317	8.84573	8.95447	7.60469	7.39704	7.94116	8.35141	7.82661	8.85258	8.17799	7.97604	8.29311	8.09441	8.21353	7.87144	6.92441	8.28172	7.10166
HHA24_04930	6.66814	6.62755	6.53335	7.00314	7.44037	6.90619	7.35167	6.46141	6.88464	7.8012	7.25226	6.97981	7.72532	7.09212	6.968	7.70468	7.34835	7.29268	6.68517	6.61054	6.7678	7.06338
HHA24_04935	2.36348	2.67874	2.80488	2.29717	1.89209	2.96169	2.06574	2.61779	2.57075	2.76643	2.74115	2.60734	2.55337	2.77391	2.76555	2.42251	3.00726	2.41767	2.60676	2.01045	3.10798	2.93725
mntP	8.91839	8.97829	7.34436	8.05723	8.9517	9.37106	8.68605	8.01694	8.677	8.59961	9.08426	8.93349	9.5532	8.24248	8.62232	8.68399	8.53931	8.53534	8.53577	7.90696	8.67321	8.35491
HHA24_04945	8.57738	8.41635	8.53557	8.2618	8.25931	8.30356	7.84093	8.86574	8.62231	8.12066	8.25649	8.01876	8.1711	8.45394	8.2316	8.17628	7.98743	8.15163	8.37145	8.99611	8.74193	8.4922
HHA24_04950	7.23079	7.52761	6.68882	7.48712	7.39771	8.20962	7.61839	7.46972	7.02954	7.26761	7.56221	7.60304	7.28553	7.15244	7.7852	7.36458	7.32624	7.42311	7.45785	7.45374	7.57331	7.12922
HHA24_04955	8.44185	8.42724	7.8972	8.42257	8.54192	9.03582	8.45607	8.33985	8.31111	8.03575	8.69471	8.52258	8.48201	8.17295	8.94738	8.24235	8.43249	8.56739	8.67796	8.65523	8.65898	8.07565
HHA24_04960	10.8208	10.8781	10.0637	11.0396	10.9585	11.3523	11.0747	10.8257	10.7565	10.3921	11.1516	10.9402	11.0485	10.6424	11.1143	10.6963	10.8079	11.007	11.0025	10.6861	10.9936	10.6582
HHA24_04965	9.03536	8.93275	8.22177	9.17149	9.27601	9.31933	9.49069	8.80993	8.95839	9.00663	9.34394	9.05406	9.65479	8.82273	9.19529	9.06261	9.31931	9.41578	9.15763	8.59092	9.02879	8.87726
HHA24_04970	5.40192	5.42082	6.2978	6.28417	4.23751	5.5008	4.38474	9.70565	6.41367	5.00852	5.44701	5.6866	4.26037	5.18072	5.37601	4.82405	4.98576	5.42036	6.34266	5.13603	9.56331	7.31456
HHA24_04975	7.28434	6.80883	7.89873	7.55199	7.0611	7.18796	6.6553	7.58496	7.57286	7.42617	7.04335	7.26694	6.95882	8.01568	7.29011	7.10282	7.24541	7.38414	7.55069	7.94521	7.41423	8.12416
HHA24_04980	7.03812	7.21091	7.36288	7.2482	7.1874	7.52609	7.11456	7.4976	7.06722	6.59719	7.00357	7.2231	7.06602	7.41124	6.88193	6.78712	6.72208	6.63756	6.92106	8.87937	7.1023	7.70881
HHA24_04985	4.58597	5.28223	4.93782	5.16705	5.20077	4.71671	4.51136	5.46761	4.42671	4.31776	4.73722	4.52045	4.93104	5.48297	4.69299	4.55327	4.16551	4.83244	4.22619	6.77665	5.10224	5.92388
HHA24_04990	9.58968	9.19833	8.92606	9.03166	9.972	9.55158	9.17082	9.2316	9.48296	7.30972	10.8721	9.24331	10.3789	9.23702	9.24707	8.95132	8.99832	9.03663	9.12952	10.2768	9.61291	9.13518
HHA24_04995	9.93658	8.92021	7.77919	8.09304	9.10522	8.83752	8.22049	8.76869	9.01895	7.72194	10.2626	9.6641	10.1724	8.50217	8.75725	8.54635	8.52141	8.55361	8.29992	10.0189	9.40399	9.31832
HHA24_05000	8.9134	8.35998	8.63419	8.31805	8.13157	8.37915	7.56375	8.34832	8.67641	8.72153	8.68633	8.70462	7.91575	8.79756	8.43993	8.59766	8.4766	8.6572	8.47225	8.24714	8.43201	8.82719
HHA24_05005	8.618	8.38666	7.95018	8.5918	8.80202	8.98436	9.4068	8.32647	8.38292	8.63585	8.91413	8.74271	8.79904	8.32182	8.8839	8.60572	8.64981	9.10562	8.56234	8.25515	8.84333	8.29454
HHA24_05010	7.38438	7.30869	6.9706	7.29754	7.09728	6.95302	7.23245	7.37601	7.20698	7.32667	7.27661	6.78249	6.81379	7.05028	7.2208	7.17879	7.4624	7.35367	7.15833	6.89608	7.16935	7.16316
HHA24_05015	5.08184	4.76936	4.72561	4.63997	4.82947	5.23341	5.26668	4.80417	5.15564	4.62639	5.62912	4.93078	4.5212	4.76635	4.75931	5.16161	4.57969	4.6115	4.74811	4.97796	4.93339	4.84391
HHA24_05020	5.30998	4.93786	5.18365	4.8017	5.32213	5.28093	5.51608	4.95485	5.43612	5.11145	5.36915	5.38368	4.66185	5.15744	5.03594	5.67168	5.15944	4.99395	4.8769	5.26622	5.27466	5.07127
HHA24_05025	6.43289	5.98819	5.97185	6.61251	7.25199	7.1676	7.56672	6.81887	6.69013	7.42091	7.14819	6.84636	7.45767	6.67867	7.45716	6.91115	7.25876	7.67189	6.9872	6.31518	7.53845	6.98846
HHA24_05030	5.84585	5.5613	5.76324	6.32091	7.18874	6.439	7.40317	5.86267	6.02741	6.09928	6.11653	6.46986	6.38337	6.33155	6.21862	6.10352	5.85428	6.75926	6.18631	5.47563	6.06654	6.33986
HHA24_05035	5.18361	5.62795	6.12689	6.18151	7.34562	6.29168	6.99434	5.6361	5.87961	5.95845	5.95195	6.3719	5.92258	6.39873	5.94566	6.04595	5.77507	6.42522	5.87858	5.58722	5.79964	6.27802
HHA24_05040	7.5282	7.31263	7.38423	7.46882	7.21334	7.7314	6.46802	7.33515	7.76149	7.45197	7.33711	7.38234	7.35668	7.80546	7.19983	7.19074	7.32994	7.39033	7.4566	8.16098	7.50943	7.68574
HHA24_05045	8.70696	8.75363	7.89198	8.87143	9.06289	9.04063	9.3961	8.58291	8.50686	8.66239	9.24213	8.59897	9.10286	8.56106	8.88162	8.95855	8.79953	8.98553	8.83735	8.43714	9.17683	8.10564
HHA24_05050	7.05256	5.08394	5.00629	5.34187	4.99535	5.83272	5.49405	5.52406	5.25411	4.28883	10.3784	5.45327	6.03587	5.29856	4.7027	5.21877	3.90118	3.95651	5.68484	4.51768	5.47983	4.2586
HHA24_05055	8.39904	7.76174	7.70248	7.89723	7.68393	7.70099	7.78848	7.9931	7.81848	7.60755	9.45946	7.25154	7.30261	7.78983	7.53772	7.71483	7.5771	7.67024	7.59952	7.43591	7.92643	7.45328
HHA24_05060	8.73835	8.06959	8.22618	7.99135	8.00733	7.87035	7.85973	8.1396	8.24771	8.17029	9.58611	7.57971	7.4931	8.11703	8.06367	7.99338	8.11203	8.03414	7.89895	7.80975	8.2262	7.9437
HHA24_05065	6.39636	5.79308	5.50963	5.34458	5.9624	5.97796	5.96157	5.59568	5.85749	5.48119	7.77339	5.20913	5.00441	5.77684	4.87934	5.30411	4.54264	4.95887	5.63229	5.47975	5.79593	5.46954
HHA24_05070	6.13082	5.79984	5.54837	5.56599	5.41674	5.85081	5.43886	5.6182	5.75128	5.08207	5.60842	5.68003	5.68631	5.69704	5.52896	5.45446	5.32842	5.6454	5.4389	5.38433	5.72817	5.94142
HHA24_05075	7.13202	6.20599	7.28722	6.98091	6.65874	6.74352	6.52836	7.2101	7.05939	6.39672	6.67961	6.90439	7.11252	7.6437	6.41833	6.30998	6.54164	6.63802	6.92997	7.20373	7.1891	7.62211
HHA24_05080	4.85815	4.5586	3.48957	4.05866	3.82091	4.22976	4.03378	4.40044	3.93005	3.37539	5.02338	3.34607	3.72123	4.12546	4.05623	3.67877	3.68317	3.88402	3.74807	3.64552	4.49409	4.02277
HHA24_05085	4.44049	4.09668	3.47363	3.86667	3.86815	4.04302	3.64409	4.09394	3.65973	3.33195	4.48249	3.77295	3.44082	3.67106	3.77187	3.23937	3.28296	3.6677	3.63687	3.54654	3.58901	3.63819
HHA24_05090	3.88318	4.05045	3.42232	3.66642	3.46128	3.39282	3.24534	3.75208	3.34284	2.76741	4.25058	3.27517	3.46499	3.71341	3.55353	2.87355	3.21698	3.19523	3.07561	3.1816	3.81038	3.56509
HHA24_05095	4.46704	4.14979	4.25566	4.14841	4.36861	4.47728	4.11871	4.42278	4.39685	3.59988	4.30257	3.76462	3.98204	3.96391	4.26641	4.23738	3.43253	3.77765	3.97588	3.57611	4.15191	3.88551
HHA24_05100	4.52469	4.46083	4.25287	4.1264	4.48838	3.98064	4.21239	4.33638	4.32501	3.81084	4.78914	4.19878	4.31938	4.13581	4.18415	4.1404	3.47252	3.86496	4.36334	4.35672	4.5668	4.16459
HHA24_05105	4.45211	4.4601	4.48863	4.24973	4.27899	3.58116	4.25507	4.47646	4.52948	3.94133	4.63436	4.14947	4.56604	4.28982	4.38806	3.96593	3.65362	4.15383	4.34823	4.1232	4.63283	4.14822
eno	8.23707	7.91041	7.51938	7.49958	7.48938	7.57164	7.48419	7.49759	7.54899	7.42304	7.51503	7.50693	41.9188	7.57577	7.53382	7.50292	7.44988	7.40526	7.52967	7.59949	7.44175	7.42941
HHA24_05115	7.89731	7.98221	7.37305	7.50538	6.7135	7.08158	7.07099	8.09975	6.73729	6.81086	6.97149	6.66011	7.45495	7.41457	6.09855	6.52703	6.50452	6.33159	7.21118	6.75218	7.6088	7.27579
HHA24_05120	5.13845	5.2233	4.02269	4.81091	4.45382	4.90799	4.75643	4.9846	4.753	4.52908	4.94627	4.57815	4.8272	4.05238	3.9774	4.78608	4.25867	4.30543	4.44657	4.58262	4.78377	4.34555
HHA24_05125	8.34131	8.23264	8.86109	8.32899	7.75385	8.21879	7.65668	8.63904	8.32674	8.2769	7.64778	8.03936	7.64674	8.83184	8.27729	7.81882	7.93059	8.14511	8.44863	8.79624	8.59421	8.85242
HHA24_05130	6.56797	6.9084	7.56461	6.72573	6.17592	6.90973	5.99395	7.20687	6.86543	6.4991	5.93433	6.56098	5.75217	7.16028	6.5225	6.38114	6.05909	6.41969	6.59777	7.20546	6.90564	7.18508
HHA24_05135	5.8505	6.43962	4.94562	5.94883	6.70905	7.31068	6.89017	6.47492	5.80231	6.36719	6.94176	6.56624	7.54996	5.76789	6.04877	6.43602	6.20939	6.20951	5.89395	5.65601	6.80426	5.88707
HHA24_05140	6.5073	6.75095	3.71203	3.84011	4.51187	5.00883	3.72368	9.22482	4.49033	3.4858	5.17866	4.39546	4.9821	4.92358	4.04954	4.37214	3.84094	3.69566	4.09534	4.85263	8.86574	7.46039
HHA24_05145	6.56107	6.18397	6.31286	6.17349	6.1544	6.32034	6.3782	7.13473	6.55884	6.4162	6.15928	6.66777	6.27239	6.44913	6.74976	6.84051	6.79742	6.74682	6.17886	6.39103	7.02363	6.77315
HHA24_05150	8.18687	7.79109	5.38288	6.40247	12.0782	9.07328	11.8786	5.84691	8.52635	9.55091	9.08261	8.00674	10.6063	5.37215	9.06992	10.0014	8.53081	9.37392	7.32689	10.6425	7.86292	6.89818
HHA24_05155	7.33834	7.269	7.127	7.11229	7.06077	7.41106	6.43124	7.37083	7.67992	6.95251	6.96118	7.16038	6.62616	7.39934	6.94972	7.11575	6.62317	6.79077	7.00562	6.79845	7.10129	7.5948
HHA24_05160	4.49323	4.09695	3.36162	4.11939	4.46942	3.76898	4.69677	4.42973	3.87441	4.17052	4.85327	4.21879	4.41972	3.68278	4.02821	4.53205	3.79295	3.69872	4.0759	3.98947	4.36883	3.73854
HHA24_05165	7.0805	6.71211	6.78085	7.13941	6.7863	7.16795	7.12344	7.56997	6.34717	6.22382	6.75616	7.28987	7.16349	6.82302	6.32577	6.52721	6.35087	6.43292	8.47716	6.82185	7.15003	6.81721
argC	4.94775	3.79374	4.55892	5.68857	4.9576	6.07713	5.44854	5.21677	4.66153	4.36172	4.9848	4.93617	4.04711	4.95357	4.55589	4.40335	6.03318	6.23015	4.91332	4.42299	5.23966	4.75755
HHA24_05175	7.74422	7.55888	7.38239	7.55564	7.82021	7.74283	7.33386	7.10997	7.76939	7.82034	7.89116	7.23771	7.60889	7.46483	7.53689	7.74331	8.01714	7.75655	7.26923	7.23826	7.2097	7.76338
HHA24_05180	7.80774	7.86746	6.88569	8.43423	12.995	10.424	13.4525	7.04325	7.92398	11.6732	10.0785	9.0385	12.2366	7.01842	10.3327	10.6069	10.6357	11.0376	8.34727	11.2569	9.32554	8.21032
HHA24_05185	5.85822	5.76191	5.01258	6.02953	10.6253	8.69793	11.1611	5.33011	6.08997	9.4143	7.69143	6.95286	9.77498	5.16221	8.41045	8.4071	8.16188	8.85869	6.51445	8.98927	7.68472	5.9787
HHA24_05190	6.79382	6.6465	6.7537	7.09429	9.91077	8.75546	10.2547	6.92282	7.13542	9.20232	7.77792	7.6723	9.18136	7.0025	8.20106	8.18902	8.13383	8.61629	7.33059	8.72329	7.95902	6.90136
HHA24_05195	7.95673	8.34114	7.76806	8.32978	8.17488	8.57137	8.60068	8.2862	8.40929	8.64277	8.63593	8.45752	8.6545	8.01783	8.36626	8.6412	8.28357	8.35039	8.43268	7.82445	8.72175	7.95496
HHA24_05200	7.23957	6.771	7.63473	6.71007	6.78778	6.95892	5.97611	7.11721	7.43137	7.7021	6.78106	7.2173	6.07646	7.17143	7.21791	7.33529	7.51258	7.30902	6.89737	6.90755	6.88752	8.32157
HHA24_05205	9.16576	8.95166	8.80567	8.43198	8.49267	8.27894	8.10507	8.61281	8.85932	8.91359	8.40509	8.21464	8.0652	8.48071	8.50806	8.66581	8.55638	8.48178	8.44621	7.94229	8.49572	9.11167
HHA24_05210	7.54725	7.2527	7.718	7.32026	7.61535	7.61056	6.92994	7.46677	8.0635	8.17316	7.37045	7.81917	7.7208	7.72079	8.00462	7.84409	7.77971	7.89149	7.85843	7.00434	7.56113	8.0329
HHA24_05215	6.64781	6.57615	6.04671	6.48648	6.32202	5.87718	6.74752	6.33432	6.28123	6.78295	6.49169	6.24447	6.65349	6.06585	6.48541	6.65184	6.41228	6.5733	6.45719	5.81281	6.26114	6.21404
HHA24_05220	5.25837	5.94107	5.06598	5.46858	5.52846	6.17535	5.57274	5.19661	5.64523	5.98998	5.30843	5.9972	6.03621	5.54609	6.11645	5.44815	5.68208	5.95936	5.62494	5.41999	5.73761	5.35082
HHA24_05225	7.17438	7.51512	7.16687	7.80912	7.82322	7.93438	7.81171	7.26389	7.73962	7.76281	7.13646	7.87155	7.74823	7.71059	8.04247	7.40379	7.79102	7.91378	7.73168	7.28821	7.70363	7.41071
HHA24_05230	7.82229	7.71688	8.25932	8.80281	7.7938	7.99039	7.05664	7.98296	8.27208	7.92929	7.55727	8.07024	7.29435	8.85403	7.8571	7.68133	8.10762	8.14795	7.84451	7.92745	7.90406	8.28337
HHA24_05235	6.03519	5.69324	5.81535	5.56999	5.63554	5.54106	5.29603	5.64803	5.75017	6.03426	5.96132	5.85378	5.43365	5.70079	5.99036	6.27866	5.94643	6.00351	5.71534	5.538	5.59094	6.01372
HHA24_05240	7.63884	7.44054	8.15119	11.1348	7.40894	7.44952	7.59875	8.26205	7.7083	7.61849	7.53831	7.79635	7.77569	12.0963	7.58055	7.6172	7.51347	7.3232	7.92046	7.53495	7.80519	8.19562
HHA24_05245	7.53502	7.45262	7.01499	10.7526	7.4846	7.60474	7.4099	7.66756	7.49966	7.03966	7.49631	7.65259	8.00879	11.3568	7.13419	7.06118	6.91879	6.99122	7.67848	7.67185	7.59217	7.47742
HHA24_05250	8.50058	8.78628	7.92872	10.1724	8.05919	8.24249	8.07089	8.25875	8.28299	8.39274	8.35564	8.27822	8.686	10.4745	7.97385	8.22963	8.33278	8.07208	8.45751	7.8918	8.37164	8.50979
HHA24_05255	8.65871	8.4968	8.8926	9.27393	8.58965	8.33565	8.28778	8.54545	8.94188	8.87282	8.52866	8.49945	8.38551	9.47219	8.34735	9.1512	8.96629	8.58234	8.48892	8.24938	8.46639	9.2546
HHA24_05260	5.08698	5.25693	4.39365	5.57931	4.93058	5.95424	4.62099	5.69412	5.11206	4.28741	4.92726	4.62319	4.74335	4.88038	4.54409	4.84267	4.52805	4.74536	4.49185	5.1115	4.56004	4.70459
HHA24_05265	7.17187	7.11453	7.10284	6.87457	7.0007	8.2694	6.84174	7.45225	6.8855	6.43755	7.08094	6.81446	7.30787	6.61886	6.63659	6.96565	6.79204	6.85889	6.7529	7.67292	6.86278	7.08529
HHA24_05270	6.6992	7.46981	7.44843	6.81611	7.28403	7.5545	7.41151	8.1106	7.15511	6.06247	6.29742	6.69872	7.41297	8.0245	6.27025	6.32342	6.95854	8.74402	6.4475	8.65926	7.78582	6.57805
HHA24_05275	7.58852	8.53806	9.44372	9.01401	8.87129	9.49572	9.21135	9.28968	8.55171	8.2283	7.83068	8.43933	9.19346	9.6214	7.95609	8.21555	8.29815	9.9014	8.77089	9.36944	9.03433	8.14425
HHA24_05280	9.79189	9.98384	9.6439	10.143	10.1915	9.98515	10.4068	9.99932	9.91829	10.2447	10.0238	9.9727	10.1467	10.1911	10.1433	9.99446	10.1878	10.3704	9.90675	9.70943	10.1776	10.1271
HHA24_05285	9.5972	9.77698	9.16197	9.59437	9.62258	9.56898	9.86271	9.44207	9.48982	9.75334	9.65726	9.59707	9.49758	9.54349	9.75039	9.57244	9.63573	9.80786	9.56758	9.48897	9.7263	9.47969
HHA24_05290	6.53133	6.80605	5.57642	6.23839	6.3452	6.36229	6.7113	6.05533	6.39309	6.31384	6.28687	6.48655	6.35696	6.19225	6.463	6.4299	6.3798	6.4371	6.25995	6.32878	6.21999	6.10175
HHA24_05295	5.06455	4.68191	3.23166	3.45312	4.07219	4.89965	3.33412	4.46444	3.68521	3.28995	5.21877	4.02421	4.56311	3.78943	3.45884	3.40038	3.47508	3.76692	3.53747	3.80614	4.40933	3.57489
HHA24_05300	7.54837	7.16143	6.46913	6.73514	7.19157	7.72201	7.10603	7.49557	7.04131	5.94221	7.39855	6.86632	7.75098	6.95548	6.7771	6.72701	6.58712	6.38957	6.44037	6.76416	7.70498	7.20693
HHA24_05305	8.75423	8.85905	9.81404	9.04511	8.89915	9.12392	8.57275	10.0417	9.15208	8.5168	8.77748	8.42548	9.42374	9.87466	7.7323	8.40768	8.32951	8.46505	8.89095	8.74841	10.3555	9.58611
HHA24_05310	9.10079	7.83004	8.82666	7.70544	9.05047	8.17548	7.36375	9.42157	8.88704	7.82317	9.0806	8.81136	10.4947	10.0054	7.8277	7.78587	7.84535	7.66755	8.58329	8.50152	9.79551	9.60758
HHA24_05315	7.09795	6.11847	6.49495	5.17275	6.76677	5.64366	5.30151	7.10086	6.7976	5.55237	6.79914	6.36962	8.22931	7.58544	5.51213	5.57417	5.78116	5.26658	6.08435	5.94726	7.74946	7.35258
HHA24_05320	6.9803	6.33593	6.46473	5.4849	6.69545	6.36154	5.18284	7.52036	6.69166	5.16512	7.3428	7.1763	8.12432	7.69004	5.40879	5.44279	5.44628	5.55012	6.03273	5.96171	8.05571	7.31692
HHA24_05325	5.87892	5.35597	5.17433	4.44479	5.7846	5.28691	4.65567	6.27469	5.7069	4.17263	6.10936	6.15489	6.44716	5.56488	4.37465	4.48291	4.53215	4.41093	5.21734	5.05279	7.1224	6.33584
cpaB	8.22072	7.70664	8.03453	7.18375	8.07818	7.54822	7.22584	8.77851	7.86621	7.03451	8.27704	8.06359	7.58955	6.75242	7.42384	6.86526	7.12568	7.01487	7.57325	7.18977	9.30335	8.53789
HHA24_05335	7.7035	7.14821	7.07778	6.59912	7.55585	7.26021	6.46722	8.19513	7.24753	6.11327	7.77376	7.46745	6.68855	6.12237	6.58493	6.24405	6.61875	6.61945	6.89496	6.73835	9.01834	8.07126
HHA24_05340	7.68603	7.20183	7.242	6.79791	7.74656	7.26976	6.32286	8.26556	7.40856	6.35707	7.79435	7.54165	6.60878	6.26172	7.07178	6.13207	6.77727	6.77146	7.09206	6.96779	9.05048	8.08862
HHA24_05345	6.09668	5.68598	4.6867	4.92916	5.94135	5.59876	4.79694	6.29453	5.57175	3.70727	5.8801	5.60019	4.62196	4.45091	4.98542	4.33109	4.79514	4.88706	4.81661	4.76818	7.07153	6.1595
HHA24_05350	6.53796	6.32247	6.34123	5.73104	6.34897	6.11003	5.50745	7.46924	6.43964	5.60292	6.67198	6.53833	5.39227	5.105	6.15035	5.64012	5.74027	5.73582	6.06337	5.71799	8.14054	7.24041
HHA24_05355	5.80779	5.65773	5.39835	5.36498	5.8691	5.66376	5.13838	6.96123	5.69329	4.6872	6.02822	5.98983	5.13277	4.84747	5.4176	4.66514	5.15624	5.11742	4.83283	5.21216	7.60392	6.61975
HHA24_05360	3.07423	3.08434	3.15784	3.05963	2.98897	2.99009	3.01397	4.50228	3.16901	2.1522	2.91431	3.11636	2.17817	2.43158	2.20761	2.69555	2.7958	2.35584	2.6672	2.59463	4.56168	3.6524
HHA24_05365	6.34368	5.87008	5.35113	5.43692	5.97371	5.85973	4.79395	7.02165	5.71278	4.68616	6.17011	6.17101	5.01745	5.008	5.33048	4.89732	5.2839	5.50499	5.1443	5.50157	7.68825	6.82496
HHA24_05370	5.96777	5.61336	6.26634	5.23883	5.59871	5.29934	4.89681	6.75321	5.55368	5.4562	5.72246	5.79035	4.87458	4.97521	5.73662	5.69781	5.32365	5.42251	5.58586	5.37745	7.66457	6.68834
HHA24_05375	9.28586	9.19834	9.46616	9.80648	9.71088	9.38092	9.51922	10.0572	9.30135	9.93665	9.67057	9.45374	9.95962	9.93463	9.53908	9.64359	9.76088	9.71695	9.55231	9.04858	10.0317	9.95258
HHA24_05380	8.24706	8.24969	7.85352	8.71961	8.7866	8.31983	8.34216	8.70748	8.18244	7.72453	8.47521	8.10928	8.60486	8.94343	7.83287	7.91331	8.36225	8.45998	7.9602	7.93206	8.79534	8.28761
HHA24_05385	5.61053	5.78478	3.98696	5.58821	4.92239	5.41857	5.30901	5.20304	3.89159	3.90114	5.44056	5.41292	5.32992	4.93575	4.307	4.81405	4.61713	4.19496	4.31007	4.47781	4.86402	4.54111
efp	11.6033	11.6697	11.4931	11.4344	11.7903	11.248	12.4044	10.8999	11.6872	11.9354	11.9073	11.5768	12.1808	11.0428	11.7267	12.0733	11.9368	11.582	11.8618	11.4535	11.7603	10.8998
earP	9.28426	9.23084	8.98424	9.09309	8.98985	8.95425	9.18318	9.04759	9.14763	9.63583	8.83701	9.31303	9.15772	9.15042	9.55821	9.31782	9.17629	9.30398	9.46839	9.31505	9.40001	9.16669
HHA24_05400	10.4857	10.488	10.2278	10.4281	10.3537	10.4899	10.6166	10.4113	10.4192	10.6993	10.3361	10.5789	10.7441	10.5666	10.659	10.3123	10.542	10.6385	10.8246	10.6148	10.8495	10.5855
HHA24_05405	7.14639	6.86534	9.20711	9.36818	6.91379	7.03562	6.97947	11.2328	8.56981	6.80173	7.8876	6.99408	8.08726	8.81476	7.21435	7.28788	7.20028	7.23567	7.48219	7.42944	6.85664	7.46608
acnA	12.5636	12.2583	12.7811	12.752	12.3865	11.9584	12.1051	12.4082	12.5754	12.2569	12.867	12.4184	12.4423	12.6441	12.3007	12.4117	12.7357	12.5264	12.7252	13.3252	12.3477	12.832
HHA24_05415	9.25785	9.2904	8.33504	8.95909	9.03348	9.29356	8.91633	8.98804	9.08177	8.83762	9.34985	9.07816	9.76819	8.88091	8.81455	8.64606	9.08675	8.99363	9.0036	9.22579	9.383	9.09536
HHA24_05420	7.95832	7.3558	6.4243	7.87588	11.2145	8.49225	10.44	6.54367	9.0081	10.4332	8.228	8.78925	10.027	6.42083	9.53974	9.93876	9.36694	10.01	6.84361	9.62987	8.08556	7.71349
acnB	12.7041	12.5358	11.5052	12.4991	12.4876	11.3312	12.9023	12.0563	11.7061	11.8775	13.8405	11.3353	12.1544	11.6477	11.4552	12.3839	12.3357	12.0894	11.9974	12.725	11.9983	11.3938
HHA24_05430	7.86471	7.89745	7.49274	7.72596	7.98124	7.52683	8.33908	7.51172	7.75444	8.69533	8.0449	7.59991	8.35219	7.41256	8.23066	8.35547	8.13278	7.91016	8.11172	7.66981	7.94612	7.4363
HHA24_05435	6.19596	6.38304	5.38051	5.99402	6.02995	5.77551	6.40841	5.58631	6.16606	6.56602	6.20477	6.29825	6.71715	5.85641	6.29912	6.70218	6.13892	6.33624	6.38034	5.78248	6.47661	5.75344
HHA24_05440	7.21186	6.55172	8.09787	7.32139	7.28203	6.7196	6.78454	7.07423	7.52946	8.45845	6.97374	7.41503	6.95918	7.96151	7.60478	8.17784	7.85808	7.77287	7.56379	7.12	7.05915	8.31713
HHA24_05445	8.94017	9.01652	7.97645	8.3139	9.13491	8.83536	8.94732	8.10566	8.66082	9.38826	8.61798	8.76642	9.21845	8.07974	9.38025	8.9	9.10301	9.03027	8.93912	8.17986	8.5726	8.13365
HHA24_05450	7.84104	7.97771	6.32924	7.34351	7.83969	7.94376	7.53765	7.21538	7.61231	7.67778	7.60724	7.71652	7.86673	6.98667	7.97844	7.34312	7.86497	7.95366	7.41821	7.14584	7.4332	7.08375
HHA24_05455	6.36326	6.29479	4.76401	5.17152	4.89096	5.79952	4.86772	5.61671	5.58148	4.92771	6.25003	5.69605	5.35977	4.925	5.03346	5.56638	5.27681	5.00253	5.13315	5.09251	5.32805	5.15392
HHA24_05460	8.27039	8.06159	7.93396	8.25108	7.25961	7.89679	8.02397	8.33379	7.56961	8.14421	8.09131	7.81585	7.8845	7.92675	7.62449	7.70397	7.6409	7.52062	7.99672	7.94907	8.10197	8.08393
HHA24_05465	10.1054	9.77522	9.0665	9.14941	9.29917	9.80991	9.3408	9.02358	9.64708	9.44663	9.35871	9.65124	9.01766	8.89028	9.6822	9.49249	9.49259	9.45825	9.40573	9.74675	9.06768	9.28076
HHA24_05470	7.24228	7.14156	6.44359	6.97258	6.71267	6.77321	6.74371	7.19294	6.67259	6.35842	7.22028	6.89484	7.37462	6.51807	6.44221	6.44768	6.61838	6.50123	6.63875	7.26296	6.9208	6.78048
HHA24_05475	7.76045	8.2319	4.96464	9.24734	10.9359	11.5038	11.2852	9.33853	9.11739	12.1927	9.10498	10.9866	9.56559	7.75508	10.2155	9.90346	10.2196	10.2253	9.84955	10.2507	10.8328	9.13804
HHA24_05480	6.92991	6.8871	6.78171	7.09757	6.66773	6.56874	6.84275	7.2247	6.78732	6.21703	8.34541	6.69701	6.98393	6.76378	6.18593	6.43094	6.30116	6.4312	6.64294	7.43733	7.11313	7.01195
HHA24_05485	1.93829	2.50494	0.629515	2.44313	3.08903	4.1705	2.78015	1.64228	1.97129	2.95203	1.8366	3.56872	2.31632	1.12999	2.23441	2.14205	2.88108	2.67254	1.91226	2.2429	3.09791	1.54755
HHA24_05515	2.94626	2.59157	3.53811	3.02873	2.10485	3.10905	2.51798	3.41653	3.44849	3.08958	3.07248	3.18993	2.52852	3.79092	2.87482	3.17034	2.80289	2.83766	3.17116	3.44898	3.14344	3.49581
HHA24_05520	-2.10713	-2.11015	-2.00309	-2.10269	-2.06971	-2.13984	-2.07825	-2.1191	-2.06309	-2.05979	-2.12828	-2.12929	-2.11188	-2.09444	-1.98153	-2.07908	-2.07143	-2.10891	-1.96289	-2.06467	-2.04165	-2.12146
HHA24_05525	8.63872	8.87804	7.73696	7.75577	8.59249	8.918	7.92958	8.54351	8.15282	7.56637	8.82091	8.20467	8.67521	7.98438	8.23876	7.72702	8.05842	7.96757	7.97277	7.88786	8.4103	7.82893
HHA24_05530	5.34639	5.62662	4.01287	4.25917	5.16745	5.22014	4.5838	5.28825	4.42657	3.45991	5.68136	4.59999	4.92023	4.01174	4.49611	4.39072	4.49115	4.50892	4.22871	4.13368	5.11644	3.97245
HHA24_05535	5.82429	6.16885	4.68563	4.73803	5.66852	6.05947	5.26297	5.96469	5.4061	4.16282	6.18232	5.65818	5.51762	4.72187	5.44435	5.06166	5.16049	5.44137	4.99716	4.75698	5.70839	5.04231
HHA24_05540	5.39363	5.59178	4.71707	4.15676	4.83804	5.536	4.7401	5.41294	4.67277	3.95105	5.54952	5.32617	4.95098	3.9865	5.04529	4.6989	4.94555	4.68044	4.211	4.79029	5.12028	4.34408
HHA24_05545	7.39335	7.50695	9.42466	8.34733	7.773	7.55273	7.74232	8.40389	8.36033	8.14821	7.69083	8.04651	7.82593	9.13232	8.33815	7.81212	8.32418	8.52717	8.26503	8.51157	8.47237	9.01808
HHA24_05550	6.0819	6.14869	7.94383	7.15018	6.39131	6.38892	6.37906	7.33125	6.78118	6.9244	6.23485	6.4399	6.20407	7.94344	6.79969	6.40948	6.99882	7.03083	6.91034	7.13464	7.05062	7.77346
HHA24_05555	10.1592	9.44237	12.1898	10.6564	10.8708	10.1376	10.2949	10.74	11.0872	11.5586	10.1318	11.0302	10.376	11.49	11.691	11.5116	11.4414	11.3782	11.1268	10.6409	10.417	12.0194
HHA24_05560	8.6025	9.0584	8.71905	8.65201	8.64068	8.75302	8.86413	8.71327	8.66339	8.87482	8.63085	8.91849	8.71008	8.42075	9.06319	8.74648	8.88311	8.87642	8.67951	8.97834	8.90676	8.44816
HHA24_05565	7.37367	7.65224	7.31828	7.38311	7.64899	7.66325	7.78844	7.24568	7.44944	7.57861	7.26901	7.67458	7.48111	7.17106	7.93641	7.32809	7.79375	7.81985	7.53157	7.61132	7.70752	7.09625
HHA24_05570	9.97252	10.2298	9.6203	9.86675	10.2171	10.1354	10.3285	9.8142	9.96936	10.0604	9.81819	10.2103	9.95324	9.84719	10.368	9.73691	10.0826	10.2566	10.038	10.1652	10.3265	9.77673
HHA24_05575	9.84378	10.1442	9.21577	9.55308	9.81883	9.86771	10.0205	9.53267	9.62301	9.69023	9.66391	9.93217	9.85878	9.42561	9.98611	9.33169	9.6697	9.80235	9.72619	10.0021	9.90733	9.44244
HHA24_05580	10.1841	10.3728	10.2423	10.2756	10.3961	10.3827	10.6067	10.1539	10.2087	10.4517	10.1949	10.215	10.5555	10.1227	10.4286	9.91451	10.3523	10.3552	10.4155	10.553	10.3882	9.87315
HHA24_05585	12.2219	12.4089	12.3723	12.5114	12.5585	12.4272	12.8583	12.3541	12.3175	12.6244	12.3605	12.2874	12.8155	12.3385	12.5188	12.1602	12.6751	12.5582	12.4693	12.5299	12.5488	12.134
HHA24_05590	6.97982	7.43485	7.18725	7.43602	7.74812	7.59615	8.02459	7.40886	6.76988	6.86883	7.00357	7.11111	9.31823	6.91343	6.88344	6.85244	7.08684	7.10876	7.14638	7.82127	7.301	6.82839
HHA24_05595	6.17724	6.2623	6.67421	7.18331	7.31411	6.95003	8.23487	6.59081	6.25143	6.51689	7.07314	6.31544	8.25154	6.4798	6.72117	6.84155	6.85825	7.05135	6.84606	7.04951	7.09674	6.3277
HHA24_05600	11.6573	11.7454	12.8131	12.8294	12.4962	11.6635	12.8685	12.6293	12.1136	12.8244	12.4359	11.805	12.064	12.4644	12.3624	12.611	13.1595	13.2261	12.0125	12.1717	12.4946	12.7824
HHA24_05605	9.22629	8.55856	9.13202	9.16649	8.95323	8.6763	9.02462	8.9437	9.08926	9.11487	9.19067	9.07261	9.28345	8.92969	9.3425	9.35217	9.08741	8.95567	9.41518	8.47796	8.89513	9.15192
HHA24_05610	8.37152	8.42891	7.81984	8.1198	8.57428	8.85242	8.82525	8.56419	8.0198	8.2436	8.68661	8.31609	8.8335	8.23732	8.36219	8.13541	8.10101	8.19822	8.30033	7.87806	8.79943	8.29182
rpmG	11.2526	11.5102	11.0775	11.3139	11.56	11.1776	12.2205	10.9351	11.4119	11.5535	11.8298	11.4672	12.0396	11.1943	11.5002	11.3576	11.7648	11.7421	11.5298	11.3077	11.6932	10.8787
rpmB	11.7442	11.916	11.7397	11.4427	11.8081	11.5107	12.4944	11.2586	11.7102	12.22	12.0789	11.5822	12.2948	11.1586	12.0481	11.8634	12.1716	11.9386	12.0393	11.4995	11.7779	11.025
HHA24_05625	9.78408	9.62848	9.32992	9.08821	9.52313	9.54452	9.27942	8.92652	9.7166	9.73938	9.19363	9.22737	9.48994	9.07183	9.56222	9.46338	9.52531	9.23463	9.52395	9.72478	9.1481	9.51558
HHA24_05630	11.3873	10.7931	11.9414	11.3556	10.9274	10.1854	10.417	11.2225	11.0731	11.6007	10.4166	10.3321	10.4964	11.6784	10.9183	11.2559	11.3137	10.9665	11.0667	11.2642	10.7092	11.4036
HHA24_05635	11.494	12.3807	13.2128	12.1349	12.4762	12.3041	12.8503	11.9917	12.4476	12.9799	11.3878	12.9085	13.4136	13.0784	12.5825	11.916	11.9576	11.7125	13.4107	12.4781	11.9184	12.2492
HHA24_05640	9.93034	10.8302	10.7043	9.8061	10.1341	10.2874	10.355	9.76842	10.1459	9.88889	9.2363	10.8393	11.1551	10.7371	10.3368	9.10072	9.40728	9.34424	11.1122	10.268	9.87815	10.0468
HHA24_05645	10.7952	11.6433	11.704	10.5872	10.9051	11.0881	11.156	10.7388	10.7671	10.9422	10.1955	11.5148	11.8832	11.4755	11.2149	10.1117	10.2337	10.1062	11.9728	11.004	10.7494	10.8594
HHA24_05650	9.38252	10.091	9.46398	9.11755	9.60833	9.58314	9.58266	9.06154	9.32393	9.28353	9.04789	9.80975	10.2514	9.79315	9.5735	8.91216	9.31907	9.02595	9.8693	9.38348	9.17514	9.23715
HHA24_05655	11.4285	11.5454	12.0785	11.5898	11.5876	11.4053	11.181	11.6172	11.6115	11.4874	10.9757	11.4332	11.5634	12.1765	11.2488	11.1187	11.0729	11.1084	11.7093	11.9577	11.7949	11.907
HHA24_05660	5.60949	5.76131	5.20114	6.19743	5.0628	5.64064	4.5346	5.3724	5.46435	4.56387	4.61198	6.50597	5.11769	4.98947	5.59596	5.02433	4.71183	5.33719	5.09817	6.28648	5.64347	5.79414
HHA24_05665	7.76423	7.65694	8.17158	8.08856	7.75088	7.69026	7.47039	7.87262	8.05232	8.20228	7.12842	7.82553	7.24831	7.78431	8.01344	7.84941	8.07134	8.14656	7.73348	8.19166	7.88045	8.23559
HHA24_05670	9.28719	9.09441	10.1261	9.65525	9.44688	9.27744	9.05387	9.6843	9.63955	10.0086	8.85582	9.32102	8.75646	9.6995	9.62414	9.54389	9.89422	9.88575	9.5364	9.78921	9.61485	9.95775
polA	11.8376	11.8741	11.9884	11.6531	11.7351	11.7519	11.6111	11.6682	12.0268	12.5008	11.5004	11.5013	11.279	11.5049	11.9457	11.764	11.8676	11.9328	11.7744	11.5837	11.7808	11.614
HHA24_05680	6.12872	5.51724	5.95311	4.57431	4.19624	4.20622	4.26079	5.15458	5.28949	5.29305	4.88033	5.32659	4.09843	5.83247	5.30232	5.5172	5.61148	4.98212	4.40492	5.50049	4.42168	6.53764
cyoD	4.717	4.11099	5.18551	3.8966	3.33853	3.82282	2.93533	4.12509	4.35182	4.02127	3.7677	4.00911	3.39131	5.16384	4.53928	4.58581	4.92398	4.253	3.50273	3.9157	3.80868	5.76049
cyoC	5.53342	4.90913	5.59484	4.71709	4.22843	4.19159	3.61087	4.8511	5.05922	4.40806	4.55415	4.94043	4.18281	5.56846	5.06765	5.06116	5.59732	5.29681	4.13624	4.35158	4.10779	6.54494
cyoB	7.71656	6.5464	8.02258	6.61206	5.9537	6.15724	5.03165	6.99485	7.28166	6.28621	6.56938	6.53343	6.06244	7.51232	7.24676	6.82155	7.58733	7.16495	6.38298	6.56649	6.14483	8.42875
cyoA	8.62259	7.97574	8.71796	7.95549	7.70541	7.92193	6.69528	7.87949	8.49939	7.52963	7.88768	7.76262	7.35731	8.58768	8.03747	7.68807	8.19914	8.15992	7.76384	8.00285	7.53097	9.35863
HHA24_05705	8.44794	7.69347	8.75906	7.9925	7.63507	7.5947	6.31839	8.00553	8.27635	7.51119	7.79698	7.62268	6.96373	8.59196	8.1044	7.66788	8.27098	8.24758	7.77756	8.23421	7.61489	9.37338
HHA24_05710	8.64283	8.47014	7.92342	8.18226	8.1401	8.21584	8.3263	8.12635	8.71359	8.14984	8.29091	7.57595	8.12818	7.8101	8.11835	9.24822	8.58436	8.05328	7.95037	7.81475	7.95659	7.78265
HHA24_05715	10.9422	10.4315	10.8338	10.5052	10.4943	9.99789	10.464	10.3152	11.0934	10.7388	10.4364	10.1853	10.1845	10.5942	10.7975	11.2222	11.2071	10.9397	10.4676	10.6333	10.177	10.5062
HHA24_05720	6.86167	7.26376	7.83967	7.19425	6.60884	6.8483	6.57926	7.63332	7.2459	6.94999	6.958	7.06907	5.9179	7.47225	6.79876	7.66381	7.33706	7.16418	6.94547	7.45077	7.55522	7.85273
HHA24_05725	8.6716	8.56758	10.2591	9.34192	8.81471	8.7838	8.67695	10.0715	9.05329	8.31412	8.74152	8.51762	8.14354	9.61926	9.05129	8.8499	9.0378	9.20533	9.27495	9.5071	9.69674	9.73193
HHA24_05730	9.34821	9.28012	10.2875	9.51623	9.45254	9.34806	9.28432	9.83301	9.60401	9.50986	9.59775	9.19929	8.94406	9.77213	9.52616	9.70338	9.4937	9.59663	9.71028	10.6767	9.89686	10.2169
HHA24_05735	9.23709	9.35774	9.77515	9.4128	9.31934	9.47868	9.55937	9.3238	9.14242	9.86325	9.58592	9.31113	9.7022	9.42548	9.56041	9.49012	10.0286	9.72865	9.40343	9.27181	9.41014	9.31974
glnE	9.83735	9.58725	10.2579	9.64116	9.59878	9.72558	9.31012	9.95546	9.77857	9.8011	8.37962	9.66901	9.85516	10.0828	9.83566	9.61823	9.87465	10.0046	9.61823	9.54771	10.0282	10.2007
HHA24_05745	10.1641	10.64	10.4441	10.0294	9.91987	10.4175	10.2573	10.1005	10.2773	10.1114	11.2224	10.2596	9.95439	10.0546	10.2873	10.0412	10.2047	10.2105	10.2409	10.2217	9.83441	10.4169
rho	11.9329	12.1626	11.9889	12.0359	12.4398	12.5437	12.4902	11.8587	11.8903	12.3227	12.1188	12.2491	12.7156	11.8876	12.1923	12.2018	12.1591	12.2117	12.442	12.3259	12.4666	11.7806
trxA	10.6225	10.8484	11.0526	11.2436	11.247	10.8469	11.4309	11.0165	10.8012	11.2341	11.1403	10.8383	11.3822	11.1182	10.8503	10.7767	11.326	11.0967	11.0694	11.4051	11.1053	10.8337
parE	11.9272	12.0881	11.7154	11.8577	12.2906	11.8079	12.1952	11.6361	11.6444	12.2162	11.6884	11.6573	12.044	11.5746	11.7579	11.7619	11.8237	11.7508	12.0059	11.894	11.8929	11.3514
HHA24_05765	9.3717	9.5928	9.28569	9.22008	9.72136	9.26355	9.78708	8.98175	8.97683	9.64379	9.05636	9.17472	9.32053	8.94151	9.28778	9.22302	9.2055	9.16583	9.52316	9.25149	9.31688	8.7548
parC	11.8249	12.0395	11.4013	11.7656	12.2031	11.9321	12.0792	11.5742	11.5352	11.8445	11.6557	11.6394	11.7737	11.6132	11.5864	11.4657	11.6122	11.6907	11.7731	11.8446	11.8154	11.2568
HHA24_05775	9.47029	9.74664	8.46068	8.88659	9.31476	9.20867	9.36318	8.74374	8.89621	8.7385	8.93485	9.00429	9.02048	8.44002	9.08137	8.76589	8.60572	8.73072	9.13097	8.95035	9.22475	8.25819
HHA24_05780	6.5648	6.42878	7.2337	7.42926	6.8484	7.02162	7.1076	7.30168	7.15598	5.73925	6.59408	7.0323	7.35077	7.3261	5.93213	6.28131	7.35863	7.58671	7.02936	6.70624	7.24	6.79246
HHA24_05785	6.86156	6.57412	7.94042	7.7037	7.09811	6.95506	7.26173	7.58892	7.37458	6.62319	6.78155	7.03672	7.48438	7.64855	6.44752	6.71779	8.39686	8.31603	7.15877	6.92835	7.36123	7.20744
HHA24_05790	7.02304	6.61799	7.36768	7.11653	7.00328	6.83312	7.12132	6.9984	7.08716	6.69866	6.51676	6.99539	7.27459	7.03322	6.97261	7.04075	8.85751	8.87297	7.15244	7.26912	6.66322	6.98859
HHA24_05795	6.20389	5.91815	6.11253	5.9442	6.17097	5.95418	6.30051	5.88408	6.23385	5.83761	5.68026	6.21207	6.36835	5.97866	5.91924	5.91613	7.80543	7.75571	6.38652	6.4937	5.63355	6.14527
HHA24_05800	8.91825	9.73955	10.3763	9.37303	10.0276	9.27855	9.21308	9.09229	10.9287	9.64482	10.0977	8.70843	9.4844	9.24809	10.5987	10.0954	10.5241	10.275	10.7633	11.9289	8.09527	9.65788
ectA	9.74199	10.2131	11.6394	9.7621	10.2959	9.2274	9.58993	9.4075	11.6934	10.5192	10.3029	9.09433	9.82877	9.6637	11.6506	11.0823	11.2028	11.0087	11.5945	12.7177	8.5509	9.82322
ectB	10.86	11.2943	12.9861	11.0662	11.2267	10.2135	10.318	10.2471	13.0972	11.702	11.4	9.91032	10.8185	10.8343	12.7884	12.3023	12.4627	12.216	12.808	13.8411	9.1972	10.4218
HHA24_05815	9.15811	9.64461	11.4884	9.35031	9.60038	8.42862	8.54115	8.64177	11.3927	10.1243	9.78661	8.02136	9.17538	9.11501	11.1318	10.6723	10.8564	10.5688	11.1392	11.9737	7.58362	8.80093
thpD	10.8737	11.2793	13.0743	11.0561	11.2025	9.89303	10.3144	10.2933	13.02	11.7122	11.4626	9.58393	10.868	10.7356	12.8259	12.3385	12.5435	12.3065	12.7128	13.5875	9.22998	10.5179
HHA24_05825	9.20847	8.97613	9.90402	9.26165	9.20647	8.86214	9.02516	9.06594	9.11866	9.90611	9.47806	8.90831	9.15429	9.34292	9.6526	9.81775	9.33032	9.16424	9.33621	8.93654	8.98457	9.3583
sugE	9.1875	9.33655	8.09996	8.72292	8.89192	9.01438	9.14821	8.47894	8.71817	8.33861	9.03709	8.86156	9.47599	8.51673	8.63264	8.77746	8.72157	8.82297	8.67586	8.4571	8.8554	8.55321
HHA24_05835	9.11733	9.59887	8.49186	9.20097	9.47683	9.30607	10.0802	8.97097	8.96591	9.61755	9.60572	9.11539	9.34999	8.02942	9.65304	9.40267	9.76255	9.80775	9.32472	9.11142	9.70587	8.19712
HHA24_05840	10.4528	10.8147	9.98292	10.4135	10.4539	10.3546	10.8901	10.161	10.2485	10.5391	10.6321	10.2162	10.577	9.6101	10.5618	10.4336	10.7999	10.6262	10.4344	10.4074	10.7207	9.71137
HHA24_05845	11.0598	11.0984	11.2246	10.6802	10.9101	10.7684	11.0065	10.6298	10.7365	11.5	10.713	10.9776	10.8172	10.6407	11.1661	11.1153	11.2072	11.1022	11.1387	11.2749	10.8144	10.7876
HHA24_05850	11.5603	11.4746	12.0254	11.4664	11.6249	11.4769	11.5683	11.3248	11.6546	12.3311	11.3831	11.5877	11.0845	11.6309	11.8856	11.7992	12.1711	11.9843	11.6448	11.7098	11.2567	11.5578
HHA24_05855	3.93019	4.01999	3.48782	3.59849	4.37832	4.7678	4.77947	3.59464	3.41567	4.25536	3.59363	3.75026	3.66593	3.45894	3.98573	3.8184	4.40702	3.93198	3.51817	3.52965	3.23046	3.53388
HHA24_05860	4.28472	4.3173	3.91142	4.17708	4.24862	5.02336	4.37004	4.14879	3.80384	4.50583	4.15783	4.61034	4.14089	3.91838	4.25539	3.91114	4.40122	3.84735	4.51618	3.79398	3.82383	3.84859
pilO2	4.90886	4.77924	4.42426	4.12307	4.38343	4.56857	4.09954	4.54647	4.54516	4.58848	4.14151	4.34884	4.28826	3.84796	4.93306	4.41726	4.17652	4.06222	4.41897	4.13407	4.39972	4.08078
HHA24_05870	2.38624	2.36986	1.65952	2.0913	1.85911	2.77372	2.06642	2.18889	2.17741	2.5102	2.05365	2.21893	1.58149	1.9483	2.53263	2.00602	2.32294	1.69942	1.67493	1.76863	1.60441	2.34552
tadA	4.52193	4.44884	4.26446	4.36436	4.07654	4.83818	4.09869	4.37753	4.77656	4.24407	4.46833	4.54553	4.11243	4.14763	4.68928	4.4922	4.37467	4.16272	3.93662	4.04082	3.7377	4.1376
HHA24_05880	3.49859	3.90302	3.01479	3.07184	3.15799	3.35198	2.71809	3.32917	3.55587	2.85783	2.95716	3.5235	2.6144	3.15832	3.67913	3.34149	3.15296	3.41585	3.07734	3.31881	2.51008	2.77898
HHA24_05885	3.67627	3.51368	4.32053	3.73908	3.14034	2.8262	3.43073	3.94657	3.52936	3.68471	3.45397	3.16974	3.40936	3.08988	4.44206	3.77555	3.7966	3.68719	3.45636	3.3337	2.75368	3.37626
HHA24_05890	4.18524	4.07576	4.05305	3.91428	3.6649	3.99685	3.69015	4.11429	3.9637	3.87581	3.52016	4.14767	3.49339	3.98859	4.66073	4.31077	3.9389	3.92872	3.19678	3.98304	3.85931	3.91152
alaS	12.824	12.8376	13.1462	12.7527	12.7555	12.7524	13.0004	12.7447	12.7905	12.8749	12.6876	12.6075	12.8991	12.7284	12.7575	12.6314	12.8751	12.7572	13.0467	12.976	12.9874	12.4934
HHA24_05900	9.44503	9.48952	9.6285	9.00816	9.13687	9.16981	9.45856	9.14078	9.34325	9.20664	8.93838	8.9211	8.98959	8.82469	9.26028	9.36626	9.05448	9.09714	9.45051	9.32146	9.43958	8.87681
HHA24_05905	5.35694	5.13011	8.26342	5.86628	5.92812	5.52325	5.15355	6.73742	6.64051	6.95418	6.10097	5.86303	5.74459	6.6305	6.18645	6.35632	7.0833	6.68792	6.0066	6.08057	6.55101	8.71816
rpsP	11.2512	11.1238	12.1389	11.7399	11.5749	11.3937	12.4928	11.5289	11.481	11.8752	11.863	11.2714	11.712	11.2472	12.2496	12.0446	12.1531	11.8639	12.0756	11.372	11.7567	10.9511
rimM	10.3887	10.634	10.387	10.4995	10.6017	10.5458	11.6955	10.4075	10.2863	10.1589	10.9462	10.2466	10.9309	9.95793	10.9545	10.8442	10.5788	10.414	10.7182	10.4479	10.8534	9.39791
trmD	10.5023	10.6314	9.7738	10.068	10.3009	10.5555	11.0859	10.2258	9.98399	9.57144	10.8975	10.0592	10.3262	9.56495	10.544	10.2976	10.0653	10.1813	10.4414	10.1636	10.7342	8.88217
HHA24_05925	11.9926	12.0479	12.3599	12.2031	12.0704	11.97	12.3554	12.2223	12.0001	12.3249	11.9524	11.8887	12.3532	12.1792	12.1323	12.0181	12.272	12.2526	12.2929	12.3626	12.5098	12.0146
ndk	11.1454	11.4288	11.7762	11.7954	11.8864	11.709	12.1957	11.5259	11.5435	12.4724	11.9344	11.7091	12.4538	11.6979	11.3511	11.726	11.9185	11.6158	11.8667	11.3902	11.7012	11.1185
rlmN	12.0137	12.2619	12.0816	12.3338	12.4755	12.1927	12.8556	12.031	12.2566	12.74	12.418	12.4044	13.1108	12.2944	12.1216	12.2204	12.3273	12.2977	12.5106	12.0613	12.5058	11.8093
HHA24_05940	10.2963	10.5421	9.86369	10.05	10.2524	10.1692	10.3903	9.92985	10.1738	10.3277	10.2385	10.2618	10.868	9.91788	10.2187	10.032	10.1659	10.1436	10.3796	10.0027	10.4342	9.80618
ispG	11.5164	11.7268	11.0571	11.1258	11.3676	11.4542	11.5689	11.0319	11.1929	11.3706	11.3386	11.455	11.9282	11.0009	11.4627	11.217	11.3552	11.307	11.483	11.2734	11.4853	10.864
hisS	10.8689	11.1769	10.5669	10.6429	10.8509	10.9697	10.9702	10.4977	10.6306	10.7757	10.745	10.8607	11.2727	10.3158	10.9685	10.8426	10.9791	10.8354	10.9504	10.7448	10.9234	10.2411
HHA24_05955	9.78135	10.0302	9.78138	9.72354	9.76998	9.88688	9.84273	9.54079	9.68682	9.86369	9.64567	9.80212	10.1116	9.38057	9.99707	9.95255	10.0063	9.89315	9.9484	9.73962	9.87669	9.42393
bamB	10.9742	11.1274	10.9893	10.7401	10.9125	10.9293	11.0119	10.7153	10.7392	11.0224	10.6904	10.7791	11.1012	10.4191	11.1766	10.9846	11.1155	11.0141	10.9847	10.8943	11.0013	10.5456
der	11.268	11.532	10.8394	10.8691	11.1913	11.391	11.2241	10.7432	10.8891	11.1269	11.0865	11.1266	11.3498	10.5559	11.3606	11.0733	11.2267	11.2691	11.0931	11.1762	11.2634	10.6642
HHA24_05970	11.1816	11.4184	10.7866	10.7011	10.9455	11.1031	11.0407	10.5089	10.8503	11.0668	10.827	10.9586	11.117	10.3592	11.2826	11.0554	11.0843	11.2048	10.965	11.046	11.0687	10.4564
hfq	11.4633	11.9509	12.4535	12.1202	12.0395	11.9036	11.5773	12.0819	11.8453	12.1419	11.9227	11.8915	11.775	11.9539	11.4799	11.6564	12.2015	11.8063	12.0887	11.8132	12.0141	11.9
hflX	10.4942	10.5821	11.2936	10.8828	10.8825	10.7579	11.055	10.8663	10.8276	11.2351	10.5821	11.0405	11.1248	10.5581	11.0994	10.6257	10.968	10.9599	10.8651	10.609	11.2867	10.7895
hflK	11.688	11.5276	12.181	11.6883	11.8704	11.6979	11.8749	11.9542	12.0004	12.2134	11.6526	11.8862	11.8236	11.6897	12.1797	12.1014	12.118	12.0915	11.9102	11.5669	12.1633	11.9786
hflC	10.8301	10.6962	11.2924	10.9918	10.9274	10.7661	10.8479	11.3152	11.2519	11.2825	10.9286	11.0722	10.8474	11.0453	11.2188	11.1883	11.3035	11.3395	11.0204	10.8067	11.3693	11.2376
HHA24_05995	11.017	10.9177	10.7953	10.5944	11.1167	10.7697	11.378	10.2232	11.2137	10.8985	11.0502	10.731	11.4502	10.5577	11.7583	11.4625	11.31	11.1848	11.257	11.3387	10.7139	10.2387
HHA24_06000	12.01	11.9249	12.136	11.9461	12.3074	11.7155	12.6908	11.3858	12.1175	12.4038	12.2299	11.6629	12.0243	11.7058	13.1073	12.8874	12.7041	12.608	12.3276	12.2946	11.8125	11.1557
HHA24_06005	9.74923	9.91567	10.6001	10.5812	10.8768	10.4963	10.9745	10.3499	10.2565	10.8472	10.3866	10.351	10.7029	10.3572	10.1745	10.0968	10.9481	10.857	10.3702	9.92627	10.5423	10.3176
HHA24_06010	11.4806	11.881	11.5179	11.6304	11.9001	11.6741	12.4438	11.2847	11.67	12.0043	12.0163	11.6702	11.9644	11.0569	11.8992	11.9575	12.2448	11.9748	11.8296	11.3857	11.7921	11.0567
HHA24_06015	12.895	13.361	12.782	12.8206	12.8512	13.0969	12.901	12.7259	12.8797	12.6371	12.9716	13.4446	12.8637	12.3652	13.1062	12.6421	12.6925	12.6807	13.0153	12.3898	13.3209	12.3084
rpoD	13.2452	13.4868	13.3997	13.1404	13.4079	13.1408	13.6044	12.928	13.1644	13.2237	13.1966	13.1876	13.2201	13.0295	13.3089	13.0081	13.4693	13.3519	13.2251	13.1155	13.228	12.8906
HHA24_06030	6.88931	6.95566	7.52641	7.27061	7.43312	7.3592	8.37714	7.1118	6.82409	6.69529	7.33575	7.2574	7.3402	6.85947	7.38115	7.0048	6.98111	6.95477	7.32284	6.74208	7.55957	6.75646
HHA24_06035	9.61322	9.45262	9.81896	9.38592	9.65683	9.71377	9.83811	10.2162	9.3912	9.16478	9.73689	9.60224	9.50712	9.29483	9.47607	9.69468	9.1563	9.01055	9.5918	9.35913	10.2515	9.22433
HHA24_06040	8.85788	8.61077	9.90544	9.02769	8.93677	8.84121	7.85045	9.07709	9.36656	8.96148	8.50606	9.09574	8.77248	9.57633	8.76453	8.63713	8.98163	9.01761	9.16248	9.76592	8.83606	9.92006
HHA24_06045	8.99111	8.85104	9.34785	8.45256	8.44614	7.80087	8.4733	8.45269	8.6485	9.66326	8.46706	8.52407	8.7189	8.36008	9.32577	9.65754	9.13817	8.99707	9.21926	8.51278	8.54035	8.89939
HHA24_06050	7.80198	8.07082	7.33313	8.25421	8.0503	7.9167	8.23599	7.86203	7.87712	7.56911	9.07836	7.75669	8.63239	8.24598	7.96499	8.29486	8.47066	8.3163	7.73583	7.99449	8.03354	7.66772
HHA24_06055	6.62874	6.74887	6.27239	6.519	5.70888	5.81283	5.77059	6.06162	6.06106	6.3979	6.33664	6.413	6.59287	6.12511	7.09153	6.94897	6.90214	6.43662	6.26521	6.25032	6.07408	5.44551
HHA24_06060	7.18599	7.84681	7.49916	6.52603	6.45389	7.06647	6.78594	6.59863	6.76521	6.79443	6.646	7.32019	7.06722	6.60921	6.30596	7.52868	6.66372	6.53497	6.61527	8.25202	6.25932	6.77604
HHA24_06065	7.05469	7.82687	9.10149	7.04969	6.73774	7.19695	6.99237	7.33429	7.47845	8.02361	6.59099	7.86129	7.47071	7.30071	6.54972	8.05738	6.97237	6.56681	7.44771	9.4784	6.24836	7.7219
HHA24_06070	9.90314	9.49861	10.0241	9.22823	9.31377	9.08328	9.15398	9.30471	9.62398	10.261	9.40226	9.53425	9.55541	9.18702	10.0396	10.1705	9.73023	9.61297	9.75901	9.57348	9.48446	9.71289
HHA24_06075	6.5649	6.47691	8.86357	7.36553	7.12316	6.78538	5.74132	7.7003	7.20289	7.51806	6.28546	7.04487	6.46517	8.02846	6.85592	6.98836	6.9298	6.76994	7.47797	8.63279	7.36732	8.52287
HHA24_06080	7.48763	7.62099	6.53023	7.17377	7.01386	7.26231	6.59877	8.99824	7.30999	6.80993	8.13746	7.20715	8.46477	7.41838	6.60094	6.75428	6.68887	6.78317	7.23177	7.67073	9.45922	7.53986
HHA24_06085	7.96364	8.18832	8.51098	8.48144	9.37199	9.0249	9.44104	7.97113	8.1865	9.17451	9.03222	8.9791	9.27771	8.46949	9.04885	8.92064	9.1884	9.53217	8.63902	8.33557	8.29773	9.15843
HHA24_06090	8.713	9.18538	9.98131	9.75018	10.6285	10.1853	10.6694	9.27386	9.09579	10.5708	10.3543	10.1382	10.5121	9.62222	10.2892	10.2941	10.691	10.8563	10.0715	9.43574	9.50286	10.4956
HHA24_06095	7.65695	7.1666	6.79129	6.91112	7.37308	7.2661	7.56148	6.62309	7.16345	7.48124	7.47025	7.76907	7.84838	7.00656	7.46878	7.40317	7.45965	7.47655	7.31207	6.69408	7.18498	7.0298
HHA24_06100	4.08694	4.89068	4.18897	4.9477	3.99941	4.67849	3.83257	4.3394	3.87303	2.95923	4.66892	6.43552	4.25726	3.43359	4.01536	3.83502	3.54745	3.49108	3.81307	3.57768	4.03205	3.78055
HHA24_06105	7.75464	7.63948	8.08446	7.56731	7.58552	7.49961	7.19058	7.4418	7.53183	8.05143	7.80528	7.41229	7.70786	7.48188	7.60974	7.866	8.20847	7.69777	7.70817	7.47	7.46794	7.45574
HHA24_06110	8.25194	7.91672	8.35825	7.88374	7.925	8.08247	7.21996	8.09551	7.95112	8.0865	8.42095	7.83352	8.25518	8.20863	8.00798	7.8794	8.39837	8.13849	8.04651	8.35033	8.17151	8.56362
HHA24_06115	1.88714	1.79282	2.32837	1.90239	1.15976	2.31324	1.90013	1.66009	1.96383	1.88194	1.43873	1.85667	1.21412	1.79029	1.92925	2.41921	1.90488	1.81066	1.79187	1.33756	1.91911	2.09113
HHA24_06120	6.66934	6.3781	4.9287	5.27509	5.22382	5.91837	5.11644	6.34738	5.42113	4.53652	6.72785	5.81058	5.20396	5.17647	5.50855	4.96613	5.49312	5.27932	5.25713	5.41465	6.19857	4.88699
HHA24_06125	4.57742	4.19904	3.37709	3.33632	3.22656	3.69515	3.0767	4.19822	3.39223	3.28333	4.52203	3.97369	3.38987	3.30713	3.75646	3.31741	3.51302	3.22605	3.5144	3.43782	4.37251	3.64465
HHA24_06130	6.97729	6.52638	6.31076	5.94071	5.62193	6.21847	5.36015	6.27486	6.07524	5.87323	6.38043	6.05717	5.55988	5.93926	6.16184	6.03575	5.74951	5.71911	6.12498	5.92932	6.12715	6.17064
HHA24_06135	4.46389	3.89291	3.75415	3.20188	3.72646	3.71523	2.92595	4.19563	3.66527	3.2435	4.23789	4.05911	3.31049	3.34484	3.4512	4.17212	3.4612	3.31844	3.90605	3.33674	4.17143	3.37404
HHA24_06140	9.12299	8.85318	9.20879	8.35692	8.2189	8.50989	8.08113	8.72024	8.88258	8.6627	8.75165	8.53605	8.21019	8.37567	9.08246	8.72252	8.56513	8.51467	9.0265	8.52783	8.86348	8.56759
HHA24_06145	7.639	7.09635	7.25085	6.46323	6.72004	6.87116	6.20316	6.96034	7.19469	6.71033	7.24088	6.72533	6.53047	6.73329	7.39025	7.23655	6.86133	6.91838	7.09591	6.93324	6.76668	6.86971
HHA24_06150	6.92632	6.43496	6.7168	5.3121	5.98532	6.23653	5.49345	6.31408	6.34298	5.98518	6.70147	6.09672	5.60312	6.30695	6.67236	7.73667	6.66062	6.53821	6.12099	6.17433	6.16666	6.6009
HHA24_06155	7.87277	7.62907	7.64047	7.84575	7.13347	7.35689	6.27036	10.3878	7.49572	7.20406	8.73675	7.22009	9.10099	8.60525	4.42006	4.69945	4.83315	4.6587	7.46749	7.46632	10.5392	8.73314
HHA24_06160	7.01491	6.94831	7.15395	6.61112	6.31983	6.6237	6.74803	6.99851	6.50757	6.5738	8.55745	6.16006	6.42815	6.47178	6.00905	6.73262	6.24415	6.12564	6.69551	5.94525	6.69599	6.46605
HHA24_06165	6.3514	6.19082	6.0528	5.59734	5.31687	5.45416	5.68486	6.12765	5.35784	5.55953	8.87897	5.3686	5.71196	5.58632	3.98792	5.63125	4.22568	3.92413	5.56632	4.91269	5.65613	5.04633
HHA24_06170	11.1004	10.9331	11.3435	9.4364	9.36258	9.17437	9.39245	9.62044	9.82114	10.5514	9.04407	9.4642	9.59646	9.62207	10.1181	10.4316	9.42137	9.34578	10.2063	10.5942	9.5627	10.3992
HHA24_06175	10.6889	10.5668	10.2598	9.05286	8.90819	9.16402	8.47731	9.27749	9.27976	9.48315	9.16407	9.1793	9.11864	9.25689	9.23544	9.36045	9.0371	8.91003	9.45245	9.61012	9.1013	9.60545
HHA24_06180	9.29343	9.23505	8.59343	7.53352	7.66429	7.83796	7.35645	7.82158	7.95829	7.94961	7.87399	8.10762	7.73553	8.01904	7.84403	8.00608	7.55328	7.60697	8.13239	8.10534	7.90037	8.40506
HHA24_06185	7.51326	7.60759	7.53057	7.31321	7.33374	7.24484	7.22722	7.32022	7.32412	7.56356	7.37651	7.05013	7.51694	7.26997	7.83717	7.82841	7.66635	7.48059	7.37099	7.33454	7.24553	7.3809
HHA24_06190	8.45706	8.33623	7.97281	7.67543	7.73086	7.73945	7.68895	7.70396	7.86425	8.09524	7.60508	7.70239	7.88028	7.54339	7.91437	8.13656	8.02955	7.81387	7.82037	7.63096	7.52952	7.65781
HHA24_06195	4.91235	5.09411	5.35168	4.88521	4.86366	4.93332	4.82932	5.05005	4.97308	4.63551	4.88223	4.64647	4.75208	5.10424	4.55094	5.11095	4.61971	4.91331	4.73243	4.60944	4.77668	5.12719
HHA24_06200	4.81345	4.98168	4.22397	4.67555	4.68518	4.74597	4.49312	5.054	4.49214	4.16219	4.30548	4.50255	4.51587	4.72223	4.44238	4.40651	4.55365	4.72519	4.35725	3.95116	4.37127	4.57741
HHA24_06205	4.99847	4.64594	4.45396	4.49419	4.60857	4.52693	4.35102	4.91789	4.50451	4.36826	4.37507	4.52673	4.39778	4.3901	4.52555	4.46863	4.21296	4.58743	4.18937	4.18622	4.59004	4.34983
HHA24_06210	7.65611	7.0344	7.20709	7.20166	6.99664	7.14145	6.52793	7.32404	7.32541	6.68033	6.71691	7.13532	7.55395	7.00952	6.64978	6.72962	6.63789	6.75646	7.04599	7.07174	7.45462	7.13862
HHA24_06215	8.85502	8.36169	8.609	8.43075	8.39638	8.34192	8.36835	8.36028	8.71549	8.64023	8.279	8.54236	8.6377	8.53597	8.83629	9.03785	8.66358	8.49973	8.43378	8.4092	8.24875	8.79333
HHA24_06220	8.37531	7.85521	8.34368	7.81141	7.85839	7.99484	7.75162	7.85933	8.16634	8.21709	7.70629	8.19029	7.70702	8.09748	8.53729	8.53401	8.29303	8.22702	8.15083	7.86312	7.69733	8.38367
HHA24_06225	8.04222	7.54449	7.54707	7.43227	7.39014	7.48921	7.18571	7.21402	7.89815	7.19154	7.3722	7.56314	7.19698	7.31398	8.04558	7.87204	7.69036	7.75979	7.4764	7.49712	7.2504	7.69081
HHA24_06230	5.81896	5.78607	7.91946	7.07916	6.4773	6.69964	6.16202	8.38052	7.66995	7.93053	5.73754	7.46124	6.2761	8.49019	5.9121	6.74291	5.52797	6.02078	7.38125	8.22351	8.67594	7.77567
HHA24_06235	5.38498	5.43972	7.72447	7.08698	6.6628	6.57513	6.08312	8.47691	7.53099	7.87596	5.29422	7.04283	6.43733	8.37359	5.73952	6.29065	5.3894	6.10599	7.2957	8.21784	8.50519	7.72324
HHA24_06240	6.4994	6.72173	8.66812	8.16226	8.22091	7.86683	7.41131	9.66988	8.33039	8.77116	6.37227	8.21365	7.31517	9.242	6.77074	7.27003	6.30664	6.8027	8.48736	9.28659	9.53957	9.21174
HHA24_06245	16.0619	15.421	17.1013	16.5318	16.6897	15.9866	17.2138	16.6782	15.9239	17.2917	16.7962	16.2773	17.2253	16.1752	16.286	16.4447	16.3401	16.2457	16.4741	16.2119	17.3513	16.8822
HHA24_06250	9.97458	10.3482	9.9071	10.1211	10.0181	9.96943	10.2424	9.96954	10.0634	10.3613	10.522	9.94692	10.7994	9.5441	9.86561	9.99263	10.7376	10.3083	10.4286	10.1222	10.1887	9.53943
HHA24_06255	10.649	11.0252	10.9989	10.7756	10.5487	10.3092	11.0831	10.732	10.7077	11.3155	10.8649	10.5699	11.2074	10.2049	10.8055	10.9417	11.2399	10.9161	11.2031	10.7285	10.8411	10.3748
HHA24_06260	11.2144	11.6558	11.274	11.1474	11.0604	10.7435	11.5559	11.1066	11.0532	11.5699	11.2819	10.9677	11.5873	10.6748	11.1762	11.3825	11.591	11.4154	11.4641	11.2997	11.2397	10.7166
HHA24_06265	11.8988	12.3835	11.8329	11.9994	11.6923	11.5345	12.0731	11.913	11.7958	12.1247	12.0036	11.6802	12.2707	11.4955	11.79	11.8137	12.2925	12.1396	12.1586	12.0402	12.0277	11.5584
nuoE	11.0789	11.5403	11.1523	11.0857	10.8499	10.7835	11.1935	11.0652	10.8374	11.3907	11.1206	10.8969	11.4161	10.5937	11.0013	10.9624	11.379	11.1985	11.4063	11.2136	11.2174	10.7007
nuoF	12.4109	12.895	12.2876	12.336	12.0843	11.9385	12.4645	12.3146	12.1454	12.6088	12.3286	12.1318	12.625	11.8907	12.2923	12.2512	12.6109	12.5168	12.6442	12.6397	12.5111	12.0059
HHA24_06280	13.2649	13.6331	13.238	13.0313	12.7922	12.576	13.2308	13.0675	12.9288	13.4815	12.9074	12.7446	13.2459	12.5661	13.1773	12.9639	13.3502	13.2491	13.4305	13.4846	13.2539	12.7488
nuoH	12.1106	12.4828	12.2305	11.8828	11.508	11.3392	12.0091	11.919	11.9154	12.3177	11.7007	11.5646	12.13	11.2546	12.1714	11.9666	12.2785	12.1519	12.3543	12.3296	12.156	11.4464
nuoI	10.2822	10.726	10.6483	10.259	9.64714	9.49102	10.3171	10.2575	9.99313	10.6196	10.0458	9.78919	10.3022	9.40143	10.4328	10.1781	10.7074	10.5067	10.6164	10.4972	10.3438	9.61405
HHA24_06295	10.9905	11.4119	11.0234	10.8993	10.4787	10.3259	11.0572	10.9209	10.7761	11.113	10.7712	10.5724	11.0614	10.0788	11.0644	10.7164	11.3528	11.2297	11.1786	11.2107	11.0612	10.1898
nuoK	10.0516	10.4475	10.2752	10.0093	9.62141	9.37405	10.2342	10.0341	9.88081	10.2161	9.7968	9.73613	10.0898	9.22031	10.2059	9.89383	10.4233	10.3895	10.3954	10.2806	10.3384	9.55316
nuoL	12.4112	12.8693	12.5449	12.43	11.9928	12.1426	12.4975	12.5147	12.2693	12.563	12.2126	12.1696	12.538	11.6562	12.5169	12.0683	12.7878	12.7269	12.7001	12.6065	12.6412	11.8027
HHA24_06310	12.1581	12.5416	12.2883	12.1644	11.7426	11.8455	12.2529	12.2365	12.0515	12.3881	11.8834	11.8549	12.203	11.3512	12.3556	11.9999	12.5709	12.4809	12.4278	12.3494	12.413	11.484
nuoN	11.8472	12.2492	12.0438	11.9569	11.5191	11.6479	11.9512	12.0505	11.8646	12.0308	11.6198	11.5872	11.9748	11.2317	11.9771	11.5992	12.2812	12.2284	12.1098	12.1276	12.1992	11.2935
HHA24_06320	8.93815	9.44378	8.72019	8.96815	8.59854	8.80915	9.08442	8.96938	8.89154	8.83129	8.61194	8.73037	8.90695	8.19471	9.06017	8.59025	9.12858	9.28464	9.03432	9.36417	9.24515	8.20717
serB	8.95711	9.25844	8.67358	9.21884	9.32891	9.13966	9.69513	8.95351	8.74765	9.22839	7.96606	9.13548	9.20584	8.97742	9.09002	8.83158	9.26238	9.41655	8.96023	9.0622	9.21425	8.61307
mfd	11.5844	11.7299	11.1299	11.5725	11.4855	11.5092	11.9317	11.3928	11.0731	11.4625	10.9864	11.3855	11.4596	11.3719	11.5406	11.7778	11.4591	11.5895	11.5612	11.4881	11.6204	11.153
HHA24_06335	8.33712	8.64037	8.6932	8.45618	8.19107	7.88982	8.87721	8.54182	7.95415	8.71622	7.86019	7.89425	8.35679	8.27554	8.18575	8.39017	7.98001	8.04567	8.44684	8.54817	8.6047	8.32619
HHA24_06340	8.34335	8.52135	9.32286	8.44372	8.23047	8.20603	8.80412	8.57452	7.99008	8.90074	7.9075	8.06239	8.14669	8.13749	8.34067	8.33631	8.36202	8.29658	8.63466	8.60341	8.68881	8.29993
HHA24_06345	11.1681	10.4662	11.1933	11.0788	10.9863	10.1949	11.3853	10.5607	10.7145	10.2407	10.9077	10.7704	11.3397	11.4128	12.7502	11.0984	13.1288	12.747	10.7717	11.4842	11.0293	10.7676
HHA24_06350	14.0758	13.7148	13.8638	13.6171	13.7246	13.2157	13.7644	13.1447	13.4385	14.0355	13.6809	13.3165	13.6646	13.7647	14.9635	13.8595	15.5232	15.0687	13.4307	14.3375	13.5166	13.2064
HHA24_06355	11.0339	11.3536	10.1852	10.8413	10.891	10.8217	11.6835	10.3981	10.7193	10.0419	10.4866	10.2397	10.2616	10.1778	10.6357	10.475	10.913	10.9064	9.83659	10.7398	10.4407	10.222
ompR	10.9378	11.0189	11.2565	11.6262	11.2769	10.6371	12.0996	11.2043	11.3311	11.1748	11.1613	10.3831	11.0031	11.1705	11.0647	11.472	11.7632	11.5988	10.6258	11.5167	10.8878	11.1633
HHA24_06365	10.0178	10.1595	9.67488	9.84335	9.64544	9.56036	9.83904	10.0807	9.70852	9.88049	9.932	9.62796	10.3443	9.7504	9.6547	9.78812	9.51916	9.46125	9.78142	10.4009	10.1882	9.84285
HHA24_06370	8.77399	9.13142	8.60804	8.64325	8.4879	8.52031	8.73999	9.08955	8.45672	8.82142	8.72744	8.41537	8.82374	8.23495	8.5493	8.95664	8.34263	8.33985	8.5571	8.92882	8.95337	8.59592
lplT	9.65193	9.56429	9.68339	9.58698	9.82765	9.67764	9.54586	9.45166	9.84884	9.80615	9.51447	9.72973	10.0427	9.45852	9.90837	9.64626	9.95562	9.95766	9.72109	9.33311	9.82768	9.70403
smc	12.7515	12.9107	12.5137	12.2753	12.7127	12.518	12.7454	12.2333	12.4628	12.7323	12.4766	12.3431	12.7511	12.1602	12.8285	12.3616	12.7576	12.5021	12.5925	12.6794	12.5484	12.255
HHA24_06385	10.4698	10.6334	10.4697	10.3	10.5012	10.4064	10.5518	10.3164	10.3214	10.5013	10.2143	10.0766	10.3485	9.97046	10.7282	10.3216	10.5359	10.4315	10.4003	10.5665	10.3975	10.2089
ligA	11.3078	11.4726	11.1219	11.0137	11.3477	11.4276	11.2773	11.0016	11.2154	11.3136	11.0917	11.2767	11.1924	10.8596	11.6849	11.0782	11.476	11.4362	11.2484	11.5599	11.4037	11.1117
HHA24_06395	6.4149	6.35641	7.23896	6.35023	6.20285	6.29582	6.35469	6.50412	6.46999	6.40158	6.24726	6.51935	6.00567	7.36614	6.27884	6.37985	6.89204	6.78477	5.98743	6.28404	6.50795	7.35194
HHA24_06400	6.34427	6.33667	7.09119	6.38436	6.33198	6.49805	6.23661	6.47882	6.46965	6.28397	6.13407	6.59108	5.91548	7.50752	6.42432	6.22969	7.07692	6.69848	6.09687	6.33072	6.2004	6.99046
HHA24_06405	7.94832	8.13079	9.1917	8.40952	7.91721	8.2298	7.70117	8.51352	8.34996	8.31938	7.94158	7.90135	7.87646	9.13519	8.00505	7.96367	8.69292	8.38647	7.94999	8.55876	8.11787	8.85401
HHA24_06410	8.85554	9.20215	8.96994	8.75622	8.83935	9.23992	8.49956	8.58559	8.80183	8.77837	8.92548	8.83927	9.09152	9.02517	8.56905	8.41361	8.85766	8.71459	8.56139	9.12402	8.74206	8.82406
HHA24_06415	4.96759	4.93032	5.12061	4.47227	4.51538	4.29502	4.61166	4.74214	4.47433	5.01468	4.73764	4.20925	4.3985	4.45253	4.4892	4.98973	4.88095	4.67113	4.34567	4.36195	4.70543	4.58766
HHA24_06420	11.3829	11.5126	12.0459	11.9204	12.0599	11.7378	12.2153	11.4485	11.7514	12.7357	11.5334	11.8449	11.6476	11.6329	11.909	11.798	12.1453	12.0172	11.6499	11.8154	11.7609	11.614
HHA24_06425	8.28445	8.2252	8.6471	8.31781	8.41985	8.0613	8.22059	7.96021	8.52077	9.00444	7.98477	8.46588	8.33618	8.09941	8.77241	8.76019	8.83445	8.80773	8.35694	8.46408	8.35928	8.1663
HHA24_06430	8.79364	8.86474	9.24058	8.88796	9.0218	8.72304	8.60594	8.73252	9.13498	9.34473	8.46923	8.94535	8.85844	8.73372	9.17897	9.22252	9.45621	9.35391	8.94905	9.19231	8.8524	8.85151
msrB	9.13954	9.01187	9.90959	9.45521	9.53811	9.21167	9.2555	9.30468	9.63454	9.89257	8.94052	9.40702	9.28376	9.38138	9.60844	9.74189	9.93445	9.82203	9.62192	9.62033	9.46145	9.61439
HHA24_06440	8.19047	8.47157	7.65891	8.05389	8.3553	8.46193	8.56602	8.0702	7.98993	8.20137	8.1076	8.10856	8.49339	7.9066	8.11801	8.28727	8.00126	8.09343	8.19464	7.63749	8.36978	8.01164
HHA24_06445	7.79044	8.16305	6.76876	7.35088	7.76108	7.94082	7.63796	7.38834	7.2372	7.49584	7.46577	7.65125	7.67766	7.12757	7.50609	7.49864	6.99249	7.24813	7.5745	6.8484	7.77483	7.22764
HHA24_06450	7.08536	7.53964	6.47819	6.61981	7.10521	7.15996	7.06439	6.85497	6.59465	6.59516	6.79814	6.99465	6.89652	6.66723	6.78836	6.83677	6.38227	6.5809	6.88711	6.22905	7.06411	6.41448
HHA24_06455	10.9933	11.0379	12.4359	12.2946	12.0919	11.6046	11.5047	11.9451	11.7232	11.0277	11.5454	11.5823	11.8735	12.7222	10.7579	11.524	10.4457	11.1412	11.7443	10.7187	12.1333	12.1926
HHA24_06460	8.78323	9.06218	9.76133	9.79453	10.1202	9.66381	9.75413	9.32132	9.44473	8.45558	9.41537	9.51159	9.73707	10.0181	8.57826	9.1734	8.41554	9.15069	9.48038	7.94267	9.9967	9.47867
HHA24_06465	9.38174	9.69422	10.8998	10.6318	10.6209	10.3396	10.531	10.3124	10.1994	9.57302	10.042	10.0633	10.2827	10.6818	9.48247	10.0725	9.27806	9.97506	10.1471	8.5988	10.6716	10.4069
HHA24_06470	9.03625	9.2411	10.6283	10.0316	9.90661	9.5189	9.89625	9.664	9.81187	9.24524	9.52155	9.44081	9.77242	10.2462	8.94055	9.6589	8.66589	9.39841	9.84483	8.4	10.2079	9.9095
HHA24_06475	7.03871	7.34714	7.16833	6.75618	7.21727	7.11086	7.24155	6.4985	7.045	7.46976	6.79774	7.45479	7.08605	7.12084	7.35091	7.32434	7.47702	7.49932	6.93988	6.95511	6.70554	7.12956
HHA24_06480	6.24077	6.1303	6.76522	6.05643	6.19888	6.39454	5.87866	5.78905	6.18631	5.66555	6.09221	6.36705	5.66482	6.60226	6.07827	5.45851	6.08297	6.45096	5.93972	6.46871	6.09136	6.49125
HHA24_06485	7.28909	7.00393	8.25845	7.29521	7.18131	7.21469	6.65061	7.22992	7.23126	6.90879	6.60925	7.13522	6.40398	7.71776	7.08432	6.73466	6.9656	7.13093	7.42172	7.90395	7.15384	7.77099
HHA24_06490	6.46291	5.93735	8.2598	7.32081	6.99628	6.493	7.08125	6.28173	6.75612	5.86469	6.14628	6.64824	6.25815	7.77611	6.27798	6.60789	6.33042	6.58217	6.85314	6.67811	6.26387	6.70054
HHA24_06495	5.54508	5.64446	7.63417	6.63519	6.79785	5.71702	7.12276	5.26449	6.38648	4.99374	5.59093	6.23911	6.14851	7.52466	5.14213	6.24457	5.46694	5.65739	6.10819	5.60892	5.03421	5.15638
HHA24_06500	6.98714	6.8766	10.0016	8.41977	8.57113	7.43775	8.90684	7.01882	8.10381	6.88068	7.12953	7.87475	7.88656	9.953	6.93738	8.16449	7.02553	7.13988	8.29454	6.88682	6.96514	7.27817
HHA24_06505	6.44909	6.19211	7.50605	6.8973	7.39225	6.63755	7.65724	5.77166	6.78412	5.3456	6.16201	6.82412	6.68555	7.98229	5.95484	6.33823	5.82222	5.9356	6.86852	5.9958	5.73097	5.57064
HHA24_06510	7.6342	7.61232	8.43856	7.75612	8.47126	7.90637	8.72595	6.70116	7.81759	6.91363	7.38871	7.90886	7.78609	8.81962	7.01524	7.41254	7.10647	7.16943	7.93913	7.02053	6.91752	6.73588
nth	7.76643	8.10662	7.0254	7.10498	8.12929	7.94831	8.36885	6.77559	6.91541	7.24549	7.50825	7.14045	7.43142	6.6687	8.02027	7.09664	8.12297	8.0562	7.3335	7.41995	7.49936	6.73662
rsxB	8.06888	8.27043	6.96427	7.41738	8.4326	8.20808	8.79185	7.0777	7.16951	7.38668	7.78486	7.43844	7.82802	7.20766	8.22897	7.2145	8.28548	8.39777	7.4481	8.01691	7.80351	7.23075
phaZ	10.8165	10.9646	10.5321	10.2959	10.9041	10.6907	10.8455	10.4641	10.3941	10.9825	10.7433	10.5276	10.7548	10.2554	11.0207	10.6712	11.0743	11.0256	10.4799	10.8288	10.8805	10.8877
HHA24_06530	10.2793	10.4588	10.1159	10.0935	10.5179	9.97461	10.6095	9.99671	9.78949	10.7211	10.05	10.0308	10.2832	10.0844	10.1461	10.0991	10.1743	10.1823	9.9786	11.0331	10.4363	9.99067
HHA24_06535	9.29643	9.25968	9.90356	9.64381	9.85577	9.22574	10.0245	9.59237	9.18674	10.3931	9.30528	9.09459	9.64897	9.60587	9.54994	9.64131	9.75976	9.54362	9.66777	10.2217	9.73222	9.72433
pncB	10.7164	10.7387	10.4023	10.554	11.3583	10.7308	10.7912	10.3056	10.6553	11.6702	10.6304	10.367	10.7618	10.6078	10.7785	10.6115	11.0452	10.8926	10.4573	10.9838	10.4919	10.4591
HHA24_06545	9.94094	9.99607	10.8611	11.1229	11.1315	10.6162	10.8981	10.7294	10.5322	11.4476	10.4873	10.8946	10.5587	11.1847	10.2513	10.295	10.618	10.6646	10.8706	10.3731	10.7807	10.4417
HHA24_06550	6.67661	6.61046	6.73264	6.32169	6.60035	6.04394	6.38924	6.49225	6.85848	6.73652	6.63029	6.77093	6.7051	6.80106	6.85253	7.03507	6.95815	6.95779	6.62543	7.15182	6.81591	7.11611
HHA24_06555	8.48674	8.1954	9.13236	8.11133	8.16002	7.83088	8.25907	8.29491	8.52679	8.98763	8.23026	8.27434	8.52535	8.35468	8.9644	9.21801	8.84522	8.71414	8.8836	8.91049	8.38317	8.73441
HHA24_06560	10.7186	10.85	10.4759	10.5744	10.4961	10.6088	10.5446	10.8528	10.4113	10.5716	10.6577	10.3368	10.7765	10.4836	10.5249	10.4199	10.5238	10.57	10.5282	10.3745	10.8576	10.6562
HHA24_06565	9.17076	9.49805	9.28512	9.7115	10.0352	9.72281	10.621	9.50475	9.50259	10.2151	9.78757	9.48695	10.1233	9.03477	10.3701	10.0734	10.4668	10.4551	9.85959	9.6256	10.1977	9.2213
argE	10.2394	10.1907	10.3946	10.2003	10.2674	10.0496	10.3918	10.169	10.0221	10.3538	10.0106	9.9902	10.312	10.2402	10.5477	10.1919	10.6703	10.594	10.2412	10.4833	10.3421	10.2322
trpB	11.3875	11.436	11.5411	11.3692	11.4461	11.2123	11.8064	11.3761	11.1803	11.6546	11.144	11.2107	11.6645	11.1739	11.6193	11.3907	11.7918	11.6441	11.5162	11.5931	11.6211	11.1844
HHA24_06580	10.5242	10.5095	10.4251	10.3971	10.4852	10.2027	10.8427	10.3569	10.3452	10.6189	10.1468	10.2861	10.6193	10.3448	10.6882	10.4987	10.7566	10.7821	10.5229	10.6537	10.7247	10.2848
HHA24_06585	10.7849	10.8849	10.9067	10.8677	10.8742	10.634	11.0718	10.6792	10.6733	11.0623	10.6322	10.8448	11.086	10.8508	10.8748	10.739	11.1336	11.1187	10.8562	10.9759	11.142	10.6775
HHA24_06590	10.1815	10.0232	12.578	11.7647	11.1102	10.2147	10.6788	12.0691	11.8224	11.2565	11.2243	10.4437	12.0501	11.8327	11.8147	12.4203	12.7008	12.465	11.4785	11.7087	10.8007	11.2753
HHA24_06595	13.3941	13.5192	13.3815	13.2645	13.3821	13.3346	13.4894	13.1464	13.5372	13.6147	12.8594	13.4455	13.6196	13.1769	13.4543	13.2672	13.3591	13.304	13.6001	13.555	13.319	12.9418
HHA24_06600	9.51326	9.87822	8.98977	8.87886	9.49902	9.19251	9.77804	8.85575	9.21506	9.65403	9.40627	9.0553	9.81032	8.21964	9.49189	9.32089	9.76126	9.32485	9.24413	9.41843	9.2529	8.40374
HHA24_06605	8.59719	8.89983	8.14654	8.14806	8.59266	8.44681	8.78521	8.12532	8.47864	8.79577	8.62138	8.33689	8.83519	7.67582	8.7575	8.4807	8.95972	8.64731	8.36757	8.54341	8.5422	7.74648
msrP	9.20722	9.5572	9.05267	8.50498	8.92333	8.88123	9.07495	8.59788	8.82738	9.2619	8.91219	9.02235	9.28123	7.97844	8.94148	9.00248	9.06873	8.71507	8.74091	9.16622	8.90811	8.39592
msrQ	7.44592	7.82753	6.7906	6.50839	6.80235	6.8895	6.61825	6.74184	6.84969	6.83206	7.03975	7.43483	7.43422	5.98545	6.79422	6.96332	6.68585	6.52917	6.61311	7.07126	7.08012	6.48391
HHA24_06620	7.49004	7.58182	7.09579	7.10848	7.46212	7.51601	7.65202	7.02687	7.25085	6.9026	7.14031	7.12687	7.48198	6.85523	7.69401	7.39372	7.73055	7.62855	7.26228	7.48323	7.40156	6.94835
HHA24_06625	8.02325	7.83395	7.55389	7.58779	7.86463	7.69185	8.30515	7.68421	7.89447	7.48955	7.70832	7.42611	8.21793	7.36337	8.24059	7.89075	8.11987	8.24227	7.66324	7.9391	8.2567	7.51038
maf	7.68327	7.66867	7.43987	7.4983	7.63766	7.4953	7.98637	7.7495	7.54447	7.45173	7.63001	7.19288	8.13426	7.21592	7.76223	7.80467	8.01502	7.95578	7.38681	7.72357	8.19305	7.07902
HHA24_06635	12.0952	11.9506	12.1364	11.4296	11.8598	11.3399	12.5656	11.2785	12.1508	12.3784	11.7719	11.7433	12.5595	11.2576	12.7096	12.8584	12.2446	12.1076	12.4343	11.8808	11.8177	11.1146
rpmF	10.0705	10.1671	10.3482	10.324	10.6005	10.5282	10.8253	10.1055	10.3943	10.4302	10.5306	10.2945	10.9242	10.3088	10.7161	10.5299	10.7438	10.5683	10.7445	10.2388	10.4327	9.67393
plsX	12.7243	12.9797	12.5575	12.6194	13.0729	12.7873	13.4665	12.4477	12.6112	12.7828	12.832	12.8643	13.3843	12.4759	13.1784	12.9289	12.9679	12.9378	13.0785	12.6014	12.9941	12.0425
HHA24_06650	11.8133	11.9817	11.19	11.4017	11.7045	11.513	12.1726	11.2979	11.145	11.2963	11.3174	11.6807	11.9873	11.1868	11.8663	11.4322	11.416	11.6178	11.7224	11.1802	11.8251	11.0218
fabD	11.4446	11.7162	11.0264	11.1506	11.4872	11.218	11.9753	11.1046	10.7272	10.8751	10.9284	11.3682	11.639	10.9415	11.5925	11.2217	11.0905	11.389	11.3689	10.986	11.6676	10.9524
fabG	11.4528	11.7089	11.5939	11.2131	11.394	11.1284	11.9316	11.2804	10.8121	11.2053	10.9722	11.2949	11.5326	11.0032	11.7091	11.3928	11.3305	11.5099	11.5018	11.1533	11.7394	11.1827
acpP	11.2762	11.46	12.0194	11.6567	11.9055	11.3605	12.2176	11.4877	11.2768	12.4667	11.6092	11.7094	11.7092	11.2084	12.1233	12.0699	12.1892	12.0351	11.8892	11.8197	11.9059	11.2985
fabF	12.8106	12.9526	13.0749	12.9205	13.1945	12.6866	13.5834	12.7786	12.6122	13.3138	12.9127	12.9952	13.1316	12.562	13.0591	13.1116	13.0705	13.1024	12.9174	13.1343	13.2345	12.7183
rpoE	10.1768	10.5158	9.99256	10.0415	10.3076	10.1566	10.5565	10.0091	9.74312	10.2465	10.0932	10.3361	10.0559	9.56687	10.361	10.1059	10.0485	10.1308	10.171	10.2895	10.4214	9.67933
HHA24_06680	9.7891	10.2119	10.4971	9.75349	10.0211	9.97751	10.1558	9.89389	9.79733	10.3712	9.70698	10.4403	10.2065	9.56744	10.1428	10.2182	10.009	10.0494	10.1147	11.2239	10.1484	10.0925
HHA24_06685	10.5561	11.0096	10.9427	10.444	10.5847	10.6882	10.6175	10.5905	10.5176	10.8714	10.4115	11.273	10.8236	10.2979	10.8176	10.7793	10.5796	10.7035	10.7467	11.5219	10.7576	10.6288
HHA24_06690	11.5246	12.0203	12.3652	11.4143	11.383	11.5555	11.4596	11.6042	11.4306	12.0552	11.3451	12.2184	12.0181	11.3059	11.8207	12.0434	11.6536	11.6986	11.7079	12.1206	11.7133	11.6547
lepA	11.3596	11.5177	11.3496	11.1981	11.5706	11.4373	11.7731	11.141	11.2052	11.5026	11.4069	11.4493	11.8487	10.9352	11.5481	11.346	11.5993	11.4521	11.5122	11.1952	11.4757	10.884
lepB	9.50444	9.77412	9.81221	9.37597	9.70856	9.62285	9.81084	9.29493	9.44642	9.71327	9.68411	9.66195	9.89689	9.0466	9.90665	9.64109	9.90513	9.66925	9.79069	9.4102	9.66666	9.10835
rnc	10.104	10.1919	10.0675	9.8113	9.96256	9.87522	9.91155	9.80059	9.79403	10.2113	9.87373	9.8778	10.2069	9.5575	10.2049	9.917	10.1626	9.99454	10.1538	10.4692	9.9874	9.78424
era	10.3839	10.4354	10.3876	10.1175	10.2635	10.3771	10.2907	10.07	10.0477	10.4521	10.1137	10.3869	10.2428	9.98632	10.553	10.201	10.4645	10.4011	10.378	10.5634	10.4977	10.1405
recO	8.43767	8.71186	7.90754	7.66311	8.0076	8.15252	7.94263	7.60578	7.79126	8.16859	7.9815	8.54084	7.95307	7.32848	8.5229	7.88637	8.25845	8.16186	7.93737	8.43338	8.17363	7.61517
HHA24_06720	11.0523	10.5615	12.1119	10.9848	10.4323	10.4816	10.2316	11.3482	10.9919	10.4859	10.3129	11.1719	10.6971	11.5986	10.4203	11.3944	10.5611	10.6278	10.9702	10.488	11.1863	11.7481
HHA24_06725	7.39703	7.59442	6.75802	7.23768	7.29788	7.01484	7.29188	7.06486	6.99089	6.87202	6.90789	6.68512	6.95201	6.71627	6.86967	6.95825	6.93966	6.98759	6.65141	7.1119	7.2628	6.92548
HHA24_06730	8.25293	8.29901	7.83892	8.15824	8.05049	7.36815	8.29669	7.91704	8.13146	8.15764	7.64627	7.42131	7.76762	7.66693	7.87114	8.01096	7.8891	8.20042	7.85907	8.058	8.23237	7.9414
HHA24_06735	11.0002	10.9877	11.7671	11.3434	11.2265	10.7765	11.3964	11.3543	11.2206	11.6076	10.9674	10.6805	10.9341	11.2011	11.0072	11.1409	11.2631	11.2655	11.1387	11.0522	11.2691	11.2257
lptF	10.0093	9.90386	10.0892	9.80566	9.82135	9.70778	9.70252	9.8123	10.0279	10.2298	9.55853	9.6724	9.69367	9.51702	9.01589	8.75182	9.0311	8.89833	10.039	9.83394	9.89603	9.91736
HHA24_06745	6.93492	7.25067	7.39721	6.90682	7.11337	6.78312	7.07823	6.91426	7.39107	7.32763	6.96452	7.20324	7.0714	7.45344	7.37419	7.59055	7.368	7.07516	7.31147	7.06413	6.97933	7.42667
HHA24_06750	7.41387	7.38561	12.1601	8.29459	8.31082	8.1148	8.01274	8.31985	9.92597	7.43064	7.84235	8.9785	9.22473	11.7117	9.91703	9.80509	7.70176	9.4021	8.862	7.98327	8.59252	9.98868
HHA24_06755	8.30974	8.33588	14.9718	10.0256	9.70783	8.92572	9.79819	9.84346	11.4858	9.42013	8.89929	9.90751	10.4226	13.7773	11.1317	11.7636	9.18619	11.0415	10.3586	9.02307	9.79574	11.5271
HHA24_06760	8.48013	8.69506	9.59282	8.36344	8.70195	8.28411	8.9418	8.48691	8.80348	8.37606	8.16916	8.50313	8.81497	9.76666	8.95463	8.70189	9.40687	9.03234	8.4411	9.75246	8.33918	9.10142
HHA24_06765	6.3384	6.29371	4.83631	5.3777	9.32269	6.35341	9.02091	4.73723	6.70745	8.15908	6.65761	6.68663	9.15626	4.86789	6.0329	9.79043	6.40989	5.78351	5.36913	7.44591	5.29082	5.81607
HHA24_06770	10.1525	9.9359	10.4297	10.1587	10.1707	9.6448	10.3548	10.1443	10.1257	10.1503	9.88226	9.95689	10.5703	10.309	9.79085	10.1492	9.73834	9.74326	10.1477	9.93397	10.2078	9.83696
HHA24_06775	9.45571	8.7623	11.4716	9.12047	9.41603	8.58605	8.38426	8.96309	9.76827	9.63372	9.0526	9.02263	8.76193	10.1387	9.50331	10.1333	9.31228	9.08981	9.61851	9.39712	9.07942	9.6358
HHA24_06780	8.70849	8.44241	9.36871	9.01806	9.00715	8.58326	8.63688	8.93706	9.07502	9.38627	8.8429	8.60607	8.57843	9.06779	8.92227	9.0707	9.38746	9.30326	8.89984	8.59102	8.87933	8.95528
HHA24_06785	9.57542	9.48763	9.68383	9.49758	9.76816	9.34233	9.38581	9.38163	9.79969	9.72878	9.35078	9.41436	9.24124	9.44087	9.77167	9.63843	9.83665	9.84669	9.55408	9.43743	9.60792	9.29394
acs	12.1943	12.0681	13.6968	12.8147	12.9247	12.1901	12.4688	12.5703	12.9759	12.8269	12.1505	12.3666	12.318	13.1923	12.7427	13.103	12.5832	12.7801	12.9346	12.6733	12.8397	12.891
HHA24_06795	8.87018	8.80965	9.14942	8.62519	8.64097	8.42828	8.56039	8.49034	8.96448	9.25379	8.34176	8.52977	8.6739	8.261	9.3036	9.22399	8.92185	8.86203	9.1773	9.33705	8.84013	8.41098
ltaE	9.42318	9.44104	9.64492	9.34313	9.41683	9.0478	9.13513	9.42905	9.68011	10.0698	9.249	9.22099	9.31453	9.19447	9.68686	9.71544	9.61776	9.59706	9.6173	9.92718	9.61472	9.29179
HHA24_06805	7.13354	7.00491	6.69837	6.92707	6.80825	6.61469	7.14671	6.56673	6.64704	6.66723	5.81229	7.1131	7.14989	6.68885	6.46173	6.30157	6.11392	6.23665	6.90811	6.69406	7.13332	6.79329
HHA24_06810	9.76426	9.99967	9.89551	9.77916	9.47472	9.25806	10.1064	9.67217	9.42489	9.84585	9.22401	9.65479	10.1307	9.59595	9.54583	9.5742	9.3422	9.28084	9.88111	9.5927	10.0863	9.41254
HHA24_06815	12.0021	12.0084	12.5865	12.1154	11.9684	11.7146	12.43	12.0394	11.8517	12.5722	11.8269	11.9185	12.4469	12.122	12.182	12.1287	12.0987	11.9202	12.4152	12.1689	12.4136	12.0575
HHA24_06820	9.04113	8.96472	9.49369	9.09752	8.81968	8.68426	8.8063	9.12042	8.79326	9.21106	8.42395	8.81428	8.73016	9.08337	8.98054	8.88461	9.11379	8.92065	9.26443	9.46908	9.05957	9.16362
HHA24_06825	10.654	10.5268	12.0633	11.1719	11.0599	10.1559	11.1196	10.6501	10.8583	11.7563	10.1852	10.7336	10.9	11.2344	10.845	11.2695	10.8916	10.9028	11.1748	10.942	10.84	10.934
HHA24_06830	10.6025	10.4494	11.9455	11.1466	11.0879	10.3659	11.0583	10.6472	10.9006	11.4502	10.2505	10.9187	10.9158	11.4172	10.708	11.1474	10.9156	10.9814	11.1356	10.8722	10.868	11.0623
HHA24_06835	10.3367	8.25172	6.78924	9.82666	10.9186	10.2697	11.2402	9.46591	10.4164	9.65718	8.80389	10.1818	10.8463	7.65808	11.0581	10.5185	10.8002	10.6249	10.5712	10.3257	10.1466	8.96662
HHA24_06840	10.7475	8.49455	6.91111	10.8727	11.5297	10.9556	11.8079	10.493	10.8726	10.4001	9.37202	10.752	11.3668	8.39254	11.6173	11.0691	11.4783	11.2985	11.2756	11.2644	10.9335	9.62823
HHA24_06845	11.9217	9.70629	7.95589	12.0636	12.8922	12.4542	13.0819	11.8048	12.1706	11.765	10.5446	12.1184	12.613	9.75659	12.8539	12.3234	12.6493	12.6458	12.4655	12.7431	12.322	11.0642
gsiB	12.0642	9.9651	9.17146	13.1473	13.4624	12.671	13.7108	12.749	13.0292	13.1972	11.1927	12.7497	13.1188	11.2655	13.3401	13.3082	13.6419	13.542	13.0409	13.421	12.9674	11.9857
gsiC	10.3732	8.26372	6.74471	11.1236	11.4203	10.8882	11.8703	10.6323	11.0366	10.6297	9.15311	10.6982	11.229	8.39589	11.524	11.2207	11.4883	11.5745	11.1047	11.6723	11.1466	9.63056
gsiD	10.2264	8.24439	6.59953	10.9304	11.1987	10.917	11.5732	10.4933	10.903	10.1459	8.89378	10.4896	10.9483	8.53909	11.2615	10.7524	11.0558	11.3596	10.86	11.4329	11.0667	9.33454
HHA24_06865	9.84279	8.21531	6.30014	10.0304	10.7727	10.5337	11.2758	9.73897	10.228	9.97404	8.32952	10.0252	10.4217	7.95071	10.6462	10.0005	10.1738	10.5147	10.2776	10.6442	10.4956	8.69731
HHA24_06870	9.37801	7.83871	6.53378	9.8855	10.2939	9.99898	10.8807	9.77756	9.97386	9.93353	7.91384	9.59539	10.0421	7.93436	10.2965	9.59023	9.90341	10.245	10.1404	10.4051	10.3581	8.6898
HHA24_06875	11.2462	10.6355	10.3957	11.6711	12.0867	11.8565	12.3436	11.4444	11.6888	11.6783	10.6728	11.4929	11.7157	10.8085	11.6274	11.4848	11.7776	11.89	11.6951	11.9726	11.9273	11.0166
HHA24_06880	12.5465	12.9514	12.8321	12.4951	12.8812	12.9039	13.1214	12.4457	12.5907	13.4029	12.7571	12.7193	13.1481	12.5905	13.197	13.0235	13.1544	13.0919	12.8354	13.094	12.8249	12.6959
HHA24_06885	9.61594	10.1215	10.0789	9.5823	10.1627	9.86507	10.426	9.27701	9.838	10.623	9.85631	10.0213	10.3122	9.63382	10.3999	10.2596	10.4114	10.37	10.104	10.1641	9.87024	9.63818
eno	12.4356	12.7435	13.0976	12.5625	12.9144	12.6858	13.1561	12.3058	12.7014	13.3293	12.6501	12.7014	12.9193	12.7035	13.0859	12.9176	13.143	13.0758	12.779	12.9735	12.6741	12.5665
ftsB	10.1792	10.502	10.7417	10.1562	10.3928	10.0632	10.7082	9.84912	10.3435	10.9785	10.24	10.2615	10.6167	10.1398	10.6897	10.6672	10.6314	10.5193	10.5044	10.6116	10.2454	10.0627
HHA24_06900	6.12645	6.8344	4.88793	5.51835	6.64187	5.69008	6.9235	5.60735	5.46691	6.06382	5.82815	6.11472	6.13959	5.59286	5.66625	6.39077	5.76729	5.85629	5.23519	6.4904	6.37658	5.65434
hslO	9.71878	9.55618	9.46662	9.60507	10.2658	9.37234	10.3072	9.45575	9.56523	10.291	9.74745	9.5015	9.71476	9.75502	9.53711	9.7623	9.73721	9.62959	9.29062	9.86336	9.86566	9.5701
HHA24_06910	7.64662	6.98897	8.27424	7.60135	7.4155	7.14821	6.9425	7.41305	7.823	6.90801	7.44757	7.58829	7.15693	8.13273	7.64673	7.33489	7.80072	8.04358	7.25368	7.7869	7.28795	8.0141
HHA24_06915	10.6311	9.80922	11.4261	10.4825	10.5758	10.096	10.2277	10.3468	10.9502	10.3733	10.2351	10.4645	10.2619	11.0755	10.7426	10.514	10.7633	10.8194	10.5868	10.5281	10.5039	11.1016
HHA24_06920	6.29482	6.65728	5.93414	7.00579	6.45273	6.83555	5.77114	5.88988	6.30438	5.95982	5.95492	7.1183	7.58188	6.00232	5.9285	6.03225	6.13445	6.30014	6.00579	5.59176	6.37418	6.40462
HHA24_06925	6.5866	6.78226	6.89104	8.60857	7.22717	7.07877	7.05317	6.47689	6.91161	6.93668	6.67869	7.15215	7.29498	6.50392	7.09914	7.08914	7.17037	7.31049	6.94604	6.43305	7.12677	7.21352
HHA24_06930	11.0905	12.1421	12.8928	11.9946	11.3478	11.6323	10.7562	12.7453	11.5091	12.233	12.0284	11.8222	11.8703	11.8693	12.3179	12.0512	12.9291	12.6304	12.1947	12.3467	12.7679	12.9871
HHA24_06935	10.0539	10.3812	9.92674	10.3349	10.3335	10.2885	10.6925	10.0038	10.1061	10.8243	10.118	10.202	10.6162	10.0025	10.4604	10.4505	10.478	10.4909	10.2602	10.0323	10.1871	10.165
HHA24_06940	7.86821	8.08466	7.56323	7.86996	7.98192	8.00961	7.97706	7.4054	7.76013	8.09859	8.21763	7.79398	8.39079	7.59246	8.13339	8.0779	8.40475	8.26878	8.0813	7.7595	7.76984	7.58119
HHA24_06945	9.44666	8.66853	9.27371	8.89783	9.08275	8.47943	8.5274	8.55623	9.07578	8.62843	9.53773	8.91981	9.0356	9.23759	8.38696	9.57584	8.73288	8.55031	8.8667	8.97383	8.36089	9.3076
prpC	11.0925	10.4373	12.011	11.2895	11.3852	10.425	11.0669	10.8581	11.176	11.2991	11.9098	11.1445	10.9746	11.6955	10.5277	11.9103	11.0631	10.8035	11.3095	11.0223	10.6256	11.1841
prpB	10.3256	9.68089	10.032	10.1793	11.0572	9.80138	10.2991	9.78714	10.1921	10.1039	11.0565	10.2005	10.1509	10.3466	9.74966	10.7642	9.93398	9.80809	10.3203	9.94318	9.82228	9.94841
HHA24_06960	12.6858	12.2514	12.2673	12.7718	13.3269	12.2007	13.2369	12.2776	12.5659	13.2036	13.468	12.4374	12.4505	12.5577	12.2349	13.0705	12.6927	12.5836	12.6818	13.0942	12.3005	12.1894
HHA24_06965	10.5222	10.7171	8.45108	9.41991	9.93615	9.19687	9.94991	9.10298	9.51066	9.05564	10.6176	9.23727	9.53032	8.73051	9.50387	9.94483	9.64033	9.47546	9.4489	10.1236	9.12442	9.07253
sdhC	10.9577	11.1269	10.3337	10.6397	10.3038	10.0323	10.4433	10.5367	10.2638	9.86982	11.0133	10.0442	10.6179	9.95914	10.1772	10.1669	10.7051	10.4222	10.3801	10.309	10.5516	10.0261
sdhD	10.4531	10.5985	10.2089	10.1183	10.0503	9.66976	10.2354	10.0837	9.98735	9.75654	10.3982	9.86093	10.3185	9.68926	9.96977	9.85072	10.3596	10.1196	10.1032	10.1091	10.3967	9.7572
HHA24_06980	13.7723	13.8831	13.3464	13.3824	13.1626	12.7913	13.2782	13.3797	13.1138	13.0933	13.6674	12.9529	13.434	13.0479	13.1944	13.0687	13.4723	13.2744	13.3442	13.3781	13.5194	12.9993
HHA24_06985	12.3701	12.5014	12.2352	12.1258	11.7698	11.43	12.0182	12.1217	11.7592	11.7659	12.3613	11.6802	12.0732	11.7905	11.9552	11.7985	12.2785	12.0311	12.0543	12.0912	12.2655	11.7766
HHA24_06990	10.8916	11.1221	10.5692	10.6651	10.4198	10.0524	10.4934	10.6066	10.3023	10.3123	11.0016	10.5175	10.7426	10.3963	10.3448	10.1745	10.8685	10.6557	10.5563	10.7256	10.8645	10.3251
HHA24_06995	13.8705	13.8886	13.785	13.5463	13.3647	12.8965	13.2651	13.4611	13.3912	13.6053	13.7582	13.2432	13.5347	13.4096	13.2796	13.4192	13.6725	13.4485	13.4836	13.7504	13.5631	13.2447
HHA24_07000	4.82717	5.73771	5.07405	5.10214	5.45262	5.03845	5.49997	5.12358	5.50746	5.67314	5.63209	5.77369	6.47906	5.25992	5.57705	5.94037	5.9078	5.90596	5.09428	5.20721	5.19806	5.15249
HHA24_07005	6.85741	7.18716	5.95156	5.60067	6.06606	6.59437	6.35253	5.8165	6.00589	6.05001	6.6774	6.16095	6.78521	4.98542	5.92939	5.93554	5.9554	5.41311	6.07544	5.96428	6.06003	5.33221
HHA24_07010	5.18233	5.68343	3.23757	4.00241	4.3221	5.10876	3.97783	4.74506	4.18237	3.22248	5.25702	4.38297	4.70889	3.61056	3.95084	4.05433	3.83328	3.41982	3.83018	3.71902	4.47795	3.28227
HHA24_07015	3.97749	4.43251	3.76137	3.34578	3.25002	3.719	3.39807	3.4629	3.48492	2.94639	3.90504	3.60534	3.49326	3.11658	3.4357	3.19033	3.31446	2.60952	3.50664	2.82925	3.14787	2.95547
HHA24_07020	5.83052	5.99522	5.59905	5.52904	5.44518	5.58274	5.22939	5.3691	5.94209	5.41815	5.58348	5.42808	5.64383	5.31468	5.5403	5.09803	5.39878	5.32618	5.53707	5.20803	5.50595	5.04633
HHA24_07025	4.83254	5.12111	4.07846	4.45365	4.31416	4.46008	4.28551	4.46042	4.65568	3.842	4.58902	4.45517	4.46922	3.90218	4.39571	4.09341	4.16996	4.30989	4.16977	4.02155	4.55078	3.76141
HHA24_07030	6.02876	5.95502	6.06837	5.51313	5.90097	5.84495	5.42096	5.85646	6.31971	6.26005	5.32981	6.39841	5.71532	5.4183	6.3429	5.62295	6.077	6.39279	5.82297	5.39349	6.38209	6.57076
HHA24_07035	7.99409	7.91818	8.37933	8.03705	8.13688	7.78643	8.09371	8.08505	8.11822	8.23583	7.64884	7.99987	8.24975	8.22054	8.63654	8.4321	8.81846	8.87582	8.0261	7.92725	8.18271	8.79107
HHA24_07040	7.23442	6.94793	7.80695	7.63733	7.34419	7.15643	7.51091	7.57975	7.52428	7.41892	7.05866	7.21516	7.63018	7.62192	7.77495	7.70912	8.3067	8.29029	7.4383	7.09289	7.56929	7.96688
HHA24_07045	3.44149	3.7783	2.63192	3.76029	3.42512	3.56212	3.09245	3.2964	3.32674	2.67149	2.6857	4.07199	4.00048	2.47452	2.58204	3.09464	2.60103	3.00318	2.47711	2.80581	3.26527	2.60582
HHA24_07050	4.73349	5.06326	4.456	5.63777	5.76404	6.18831	5.68299	4.7527	4.40873	5.03222	4.94546	5.7014	6.06002	3.9606	4.78426	4.75365	4.94353	4.5782	4.38874	4.71306	5.10898	4.51434
HHA24_07055	12.214	12.2832	12.4094	12.1833	12.6354	12.1775	12.5554	12.2967	12.3687	12.8977	12.1857	12.2353	12.6742	12.2973	12.4344	12.4254	12.417	12.5447	12.4027	12.1383	12.7275	12.3829
mdeB	8.87187	7.44092	10.775	9.43946	9.47341	9.1792	9.52121	9.28738	9.91405	6.97827	7.86779	9.59477	9.88068	9.75844	11.0212	10.3238	10.6513	10.3877	9.97415	10.2833	9.39059	9.5499
HHA24_07065	9.18381	8.76919	10.2111	8.98761	8.95203	8.98671	8.46079	9.02748	9.80435	9.71344	8.7652	9.26278	8.75699	9.00419	9.40755	9.53744	9.07493	8.96011	9.56262	9.88521	8.9835	9.59372
HHA24_07070	13.9258	13.8852	14.9146	14.5534	14.1829	14.2324	14.3981	14.7116	14.6002	14.1774	14.4369	13.96	14.9734	14.6643	15.0114	13.8398	15.6589	15.8738	14.5417	14.7699	14.8469	14.4744
odhB	11.7914	11.855	13.1021	12.6732	12.1522	12.2904	12.5424	12.8833	12.6809	12.2686	12.5505	12.022	13.0059	12.7715	13.1752	11.9657	13.8142	13.8899	12.6633	12.7264	12.7338	12.4592
lpdA	12.491	12.5491	13.6319	13.1466	12.8512	12.8115	13.2675	13.2846	13.3965	12.761	13.1056	12.7141	13.58	13.255	13.8197	12.5795	14.3667	14.5341	13.3254	13.4777	13.3839	12.807
HHA24_07085	9.16685	9.27438	10.0522	9.97076	9.8169	9.7724	10.3042	9.78546	10.2011	9.40445	10.065	9.82621	10.3552	9.82462	10.7627	9.36157	10.9901	11.1126	10.0677	10.4548	10.296	9.2707
HHA24_07090	4.94079	5.10609	4.39261	4.59035	6.87724	5.27999	7.34719	3.91732	5.0428	5.71717	5.70305	5.05969	6.65355	3.54705	5.93394	6.12521	5.98851	5.6943	4.57464	5.69224	4.47109	3.24764
HHA24_07095	7.35146	7.59524	5.44997	6.01432	9.60921	7.82526	9.63387	5.59494	7.63752	8.43396	7.55811	7.30261	8.73156	5.19737	8.04214	8.60753	7.7334	7.78718	6.44224	8.32731	6.94116	5.57631
HHA24_07100	4.88373	5.29413	3.38541	3.6944	7.22367	5.58348	7.23991	3.47609	5.54405	6.52577	4.95739	4.86831	6.4178	3.01825	5.62941	6.37898	5.08569	5.4181	4.26413	5.98175	4.51799	3.33757
HHA24_07105	10.1825	10.3109	11.244	10.5661	10.9348	10.3553	10.9569	10.785	10.5177	11.3943	10.2713	10.2817	10.9108	10.239	10.8123	10.8653	10.8409	10.73	10.5765	11.5831	10.9844	10.6252
HHA24_07110	11.6623	11.8364	11.9686	12.2862	12.5626	12.3236	12.7419	11.9664	11.8364	12.5038	12.0424	11.9048	12.1486	11.8742	12.3088	12.1933	12.4902	12.5394	12.1801	12.1061	12.0066	11.9422
HHA24_07115	10.4221	10.4595	10.3063	10.417	10.4281	10.5197	10.2466	10.3744	10.4967	10.8289	10.555	10.5331	10.789	10.4595	10.6195	10.5794	10.5287	10.5148	10.666	10.4072	10.5689	10.4018
HHA24_07120	7.52965	7.56568	7.18997	7.75927	6.93505	7.17087	7.25708	7.81641	6.73443	6.99716	7.12193	6.7355	6.60041	6.62783	6.71943	6.74208	6.80037	6.7205	6.61781	7.66975	7.59808	7.59054
HHA24_07125	6.35271	6.5685	5.80927	6.56752	6.45447	6.91787	6.61826	6.5762	5.91688	5.74117	6.74626	6.26315	6.38938	5.88236	5.94111	5.71456	5.59283	5.88885	6.38288	5.6821	6.67788	6.18744
HHA24_07130	6.79908	6.83166	6.02015	6.565	6.79155	7.09568	6.77367	6.66532	6.32094	5.77292	6.77168	6.54413	6.57192	6.25056	6.21919	6.01959	5.71667	5.90282	6.7682	6.12549	6.99909	6.42171
HHA24_07135	6.19565	6.45492	5.40507	6.44796	6.04545	6.6236	6.18704	6.39531	5.60895	5.22711	6.30922	5.86136	5.90025	5.74335	5.52661	5.2746	5.38651	5.42118	5.99457	5.62824	6.44487	5.65648
HHA24_07140	6.17669	6.38507	5.7086	6.32891	6.26334	6.57897	6.0233	6.34314	5.75812	5.496	6.23652	6.1753	5.95401	6.07343	5.79431	5.47624	5.76884	5.66737	6.19615	6.09068	6.32193	6.31327
HHA24_07145	6.12937	6.56153	6.45945	6.58082	6.46577	6.71967	6.42112	6.57175	6.12555	6.0723	6.27747	6.16011	6.0561	5.96194	6.01004	6.31312	6.10294	5.76086	6.47986	6.17698	6.50167	6.50977
HHA24_07150	9.91617	10.0911	10.1946	10.2733	10.2219	9.96746	10.3358	10.0696	10.0621	10.5475	10.0609	10.0795	10.4931	10.0885	10.2086	10.2975	10.6891	10.5193	10.1174	10.186	10.2872	10.1046
HHA24_07155	10.5477	10.4879	10.2572	10.1545	10.358	10.3293	10.1662	10.1706	10.5802	10.6468	10.1476	10.3859	10.2228	10.0595	10.9792	10.6969	10.486	10.532	10.6439	10.0828	10.506	10.2876
pgeF	9.18104	9.22269	9.2296	8.96754	8.96884	8.89791	8.72206	9.04121	9.50763	9.58228	8.7135	9.18308	8.76488	8.85596	9.868	9.6254	9.26599	9.32028	9.44296	9.00946	9.35477	9.26549
phaC	11.0684	10.7694	11.9693	11.6781	10.9349	11.5706	10.53	11.5394	11.5906	11.3373	10.7023	11.6191	10.6485	11.3092	11.3482	10.7548	10.9921	11.3978	11.7386	10.5827	11.4989	11.4617
HHA24_07170	10.0589	9.72765	12.2333	11.1591	10.1848	10.5191	9.68532	11.0657	11.06	11.2688	9.86981	11.0098	10.086	10.9412	10.5961	10.3876	10.4215	10.7647	11.2881	10.0168	10.6995	11.307
phaR	9.39235	9.46863	10.8144	10.3316	9.69361	10.0946	9.36103	10.0067	10.1734	10.1176	9.46327	10.2897	9.78029	10.154	9.62445	9.65549	9.87467	10.1636	10.2578	9.64391	9.98492	10.1884
HHA24_07180	9.79877	10.608	9.10685	9.73778	11.7864	9.59938	12.0047	8.66068	8.76016	11.5259	9.41243	9.30885	11.4554	8.48515	10.3675	10.8833	10.9183	10.4488	9.26416	11.6741	9.36308	8.88002
HHA24_07185	9.16889	9.99293	8.0377	8.6841	11.0661	8.64595	11.4555	7.4207	7.94088	10.8112	8.64727	8.52197	10.7163	7.55813	9.74567	10.2874	10.1457	9.80894	8.23645	10.9801	8.55661	7.74303
HHA24_07190	10.1617	10.9734	9.12629	9.33081	11.4953	9.65843	12.0006	8.48203	9.08171	11.4581	9.21025	9.13978	10.8693	8.19003	10.8587	11.1071	10.6664	10.5166	9.37819	11.3623	9.43504	8.41379
HHA24_07195	9.79671	10.4562	8.44576	8.88817	10.7383	9.68223	11.0437	8.20654	8.89335	10.6471	8.88258	8.98435	10.1887	8.0112	10.3772	10.2245	10.2194	10.2409	8.73352	10.516	9.30881	8.18275
HHA24_07200	8.35658	8.86684	8.42794	7.62847	8.62056	8.16798	8.62175	7.64961	7.86727	8.82427	7.68963	7.88669	8.29093	7.64228	8.71034	8.63265	8.44411	8.56968	7.74128	8.74423	8.15437	7.91473
HHA24_07205	9.05228	9.00903	11.8716	9.19914	9.96767	8.62495	9.15131	7.74753	9.96476	9.87083	7.6618	9.74987	8.84155	9.32021	9.03487	11.4708	9.40068	9.04684	10.384	13.8628	6.90031	9.77799
HHA24_07210	8.12176	8.1657	10.7136	7.922	9.24527	7.9012	8.38487	6.02038	8.90161	8.94415	6.84989	8.70928	8.09628	8.35445	7.99943	10.4835	8.35299	7.99331	9.38277	13.0787	5.71512	8.93445
HHA24_07215	8.04386	7.85745	10.6937	8.08291	9.36556	7.91787	8.54153	6.2958	8.86622	8.95396	6.54389	8.72406	8.0312	8.35241	8.13637	10.6042	8.36298	8.20545	9.50968	13.0222	6.12819	9.11654
HHA24_07220	7.70939	7.68217	10.8223	9.78152	7.77964	9.36292	7.6016	9.73705	9.48662	8.7721	7.72394	9.5334	8.65861	9.58375	8.57951	7.23133	8.25768	9.08702	10.4286	7.93141	9.2687	9.73972
cphA	10.2125	9.72272	9.90027	9.47258	9.99503	10.5422	9.57747	9.28791	9.76021	9.21116	10.0034	9.98344	11.349	9.71044	9.70248	9.71602	9.66517	9.90545	9.5317	9.2926	9.82143	10.1218
cphA	10.8175	10.2072	10.5268	9.92197	10.491	11.0753	10.0887	9.79456	10.3931	9.97907	10.4737	10.5414	11.7876	10.1855	10.4204	10.2797	10.2942	10.4079	10.1324	9.90529	10.4498	10.7459
HHA24_07235	10.9918	11.2044	10.4652	10.7325	10.8787	10.587	11.116	10.6394	10.8223	10.5484	10.8184	10.9978	11.2865	10.5271	10.742	10.9311	10.8044	10.9609	10.7768	10.2516	10.8646	10.8138
HHA24_07240	8.42495	8.74532	8.70621	8.44577	8.42849	6.37902	8.74048	8.25293	8.24861	8.5758	8.31524	8.45036	8.73163	7.97761	8.63997	9.03997	8.42891	8.50629	8.65814	8.23232	8.50456	8.38618
HHA24_07245	7.50651	7.41314	7.53334	7.61799	7.36905	7.58819	7.27738	7.5745	7.51695	7.56023	7.36382	7.6375	7.06803	7.54502	7.70904	7.65078	7.81509	7.81225	7.29303	7.36344	7.56473	7.79738
HHA24_07250	7.96353	8.32838	8.09775	8.04319	8.21454	8.61784	8.19512	8.11448	8.11713	8.4159	8.18221	8.30215	8.57718	7.7168	8.26023	8.37327	8.17577	8.06685	7.99617	7.80383	8.20297	8.03571
HHA24_07255	9.81966	9.65785	9.95525	9.8502	9.8561	9.94178	9.81361	9.76252	10.1383	10.1627	9.6051	9.88094	9.85744	9.89756	10.0424	10.0009	9.98859	10.1224	9.88451	9.69938	9.89977	10.0882
HHA24_07260	9.31265	9.01258	10.2835	9.37469	9.44129	9.20237	9.32387	8.87063	9.79048	10.0973	9.0952	9.57469	9.08033	9.52092	9.92386	10.0393	10.1504	9.96546	9.53456	9.31755	8.91405	9.94892
HHA24_07265	8.66818	7.87907	10.1287	8.51707	8.3917	8.02681	7.40882	9.01481	8.791	8.65219	7.79695	8.03213	7.74554	9.00163	8.37345	8.90498	8.2558	8.30374	8.63311	9.5457	8.62125	9.89605
HHA24_07270	9.03881	9.05755	8.58947	8.58435	8.82879	9.02596	8.57338	8.80343	8.83583	8.84171	8.89423	8.95294	9.30818	8.52102	8.89878	8.77446	8.97847	8.92666	8.61354	8.43164	8.92149	8.9578
HHA24_07275	8.2882	8.33266	8.39967	7.98293	7.83858	8.03128	7.21628	8.14173	8.38869	7.97554	7.92986	8.11434	7.86737	7.91786	7.88227	7.97237	8.01052	8.06637	7.82792	8.17402	7.91518	8.4275
HHA24_07280	7.3752	7.32218	8.47664	7.54027	7.31844	7.57483	6.83922	7.61746	7.47257	7.72247	7.36803	7.62139	7.29874	7.90547	7.76014	7.57128	7.71575	7.77739	8.66627	8.32504	7.62356	7.84676
HHA24_07285	8.19309	8.01376	11.1818	10.863	8.05521	7.82749	7.66983	12.0057	9.6039	8.37625	8.69044	7.7126	7.83355	8.3975	8.08675	8.35375	8.53856	8.43358	9.4587	9.12429	8.04736	8.22732
HHA24_07290	8.13514	7.95719	10.8989	10.398	7.60385	7.49189	7.69708	11.7744	9.51289	7.89632	8.32892	7.47872	7.41337	7.88186	8.04714	8.14894	8.1463	8.19544	9.2689	8.93985	8.03618	8.00261
HHA24_07295	7.77986	7.14548	8.33083	7.04839	7.69081	7.42031	7.37446	6.37961	8.09558	8.34919	7.41729	7.89568	7.51108	8.15919	7.9176	7.99641	8.3274	7.9189	7.60071	8.19686	7.30505	8.37006
HHA24_07300	10.3996	9.72342	11.1933	10.1432	10.338	9.75632	9.91571	9.88644	10.7177	10.9403	9.9763	10.2211	9.93933	10.9141	10.6276	10.5898	10.9941	10.781	10.2485	10.6863	9.90049	11.0521
HHA24_07305	7.81515	7.7636	7.56177	7.49038	7.79172	7.85769	7.41493	7.45586	7.71875	8.06689	7.64512	7.76303	7.83637	7.78109	8.03027	7.9069	8.09403	8.18856	7.68205	7.36161	7.86487	7.98857
HHA24_07310	5.62017	5.66887	5.545	5.40735	5.32198	5.43238	4.86148	5.54702	5.54589	5.54333	5.46405	5.37661	4.80851	5.35156	5.22393	5.31733	5.98399	5.50119	5.02014	5.11653	5.30051	5.44072
HHA24_07315	5.25639	5.37439	5.61957	5.11483	5.11353	5.12927	5.18348	5.30364	5.4036	5.34414	5.47813	5.24021	4.75573	5.27351	5.04461	5.50409	5.99026	5.36422	5.15297	4.93674	5.0531	5.30776
HHA24_07320	4.48537	4.69581	4.45541	4.27107	4.25158	4.52437	4.13978	4.44621	4.51553	4.2281	4.08526	4.55417	4.0509	4.28496	4.05034	4.45778	4.62081	4.46538	4.21181	4.1905	4.01726	4.18105
HHA24_07330	7.99728	7.64417	10.2539	9.38904	7.68349	7.79438	7.15007	10.693	9.65092	6.2716	9.0742	7.75661	9.02964	8.39495	8.13524	7.77199	8.42709	8.25123	10.2008	10.0691	7.52602	7.30845
gph	9.28904	9.47502	9.36594	9.30101	9.39322	9.28033	9.57886	9.19868	9.30959	9.98346	9.33776	9.27982	9.70702	9.15866	9.18287	9.35863	9.4287	9.43272	9.44132	9.81114	9.63735	9.35847
ubiG	9.88776	10.0567	10.1658	9.97574	10.0901	9.97181	10.2624	9.87266	9.90044	10.7881	10.0072	9.93593	10.4362	9.76778	9.86092	10.1789	10.1022	9.98021	10.163	10.4556	10.2487	10.0318
HHA24_07345	14.3587	14.1587	15.8675	14.6639	14.6506	13.7525	14.9388	15.0792	14.5084	15.3612	14.6304	14.2052	15.4442	14.798	15.2013	15.2249	15.2904	15.1275	15.0491	14.8522	14.9003	15.0257
gyrA	12.9427	13.1084	12.6704	12.8294	13.1781	13.0415	13.2	12.7567	12.7311	13.0227	12.9675	12.676	13.1709	12.5165	13.0616	12.749	13.0791	13.0121	12.8154	12.9569	13.0491	12.5401
serC	11.8886	11.9667	11.9067	11.5373	11.9523	11.7035	12.0521	11.5786	11.6236	12.1319	11.6319	11.4491	11.8299	11.2679	12.1775	11.8124	11.9245	11.8665	11.8502	11.9458	11.8782	11.3363
pheA	11.2247	11.3886	10.6549	10.7686	11.2432	11.2127	11.3315	10.7251	10.9001	11.1302	10.8956	10.9148	11.1202	10.6213	11.3367	10.9254	11.104	11.188	10.9868	11.3229	11.2577	10.6655
HHA24_07365	10.9469	11.1755	10.3713	10.56	11.1407	11.1962	11.1121	10.5387	10.7233	10.8879	10.7937	10.8254	10.9656	10.4602	11.1914	10.708	11.0681	11.0951	10.7228	11.0921	11.0739	10.4527
HHA24_07370	10.4873	10.7205	9.89962	9.91885	10.4404	10.4811	10.6784	9.90043	10.15	10.391	10.0722	10.1809	10.0927	9.67837	10.8358	10.2699	10.3373	10.5223	10.2304	10.4701	10.543	9.80973
aroA	10.915	11.1779	10.2179	10.324	10.9105	10.9397	10.9857	10.4426	10.5957	10.9265	10.4238	10.7703	10.2838	9.99647	11.2951	10.708	10.8482	11.0763	10.6638	10.9488	10.9769	10.278
HHA24_07380	9.88005	10.1883	9.62391	9.36036	9.82492	9.8897	9.89139	9.42752	9.61565	9.92962	9.36975	9.69964	9.4609	9.09274	10.2581	9.727	9.9134	9.97978	9.65749	9.81392	9.77057	9.28915
rpsA	14.1963	14.2648	14.3169	14.5301	14.686	14.2727	15.0718	14.3581	14.3776	14.65	14.4788	14.029	14.7244	14.0261	14.6214	14.4476	14.6382	14.6006	14.641	14.8398	14.8876	13.5484
HHA24_07390	12.0188	12.2395	11.3714	12.2104	12.1659	11.9639	12.392	11.8921	11.9884	11.712	12.1303	11.6273	12.2816	11.6591	11.8911	11.6138	11.9465	12.0712	11.9699	12.4823	12.4613	11.086
HHA24_07395	7.18154	7.10369	8.02164	7.8549	7.89499	7.44106	8.09474	7.74239	7.43313	7.64735	7.5178	7.24069	7.89419	7.64578	7.52321	7.28579	7.95941	7.7892	7.85088	7.84973	7.77108	7.76108
lapB	9.63379	9.59759	10.2235	9.91975	10.0687	9.91035	10.2714	9.79591	9.80681	9.95336	9.81107	9.80651	10.222	9.77142	10.1196	9.77401	10.3149	10.2948	10.1477	10.0724	10.1292	10.0648
rfaE1	9.6782	9.69193	10.2658	9.94034	9.97968	9.94876	10.3507	9.90963	9.73503	10.2173	9.74949	9.85055	10.302	9.87967	10.1662	10.0764	10.1511	10.1795	10.1837	10.145	10.1097	10.1109
rfaD	10.2861	10.2414	11.0909	10.5596	10.6092	10.5536	10.6328	10.427	10.4896	10.9361	10.5201	10.5402	10.7935	10.7706	10.6453	10.6604	10.9206	10.9164	10.8052	10.8977	10.7118	10.7847
HHA24_07415	7.27802	7.52225	7.26618	7.25522	7.37427	7.52254	8.03885	6.97028	7.09006	7.49074	7.93823	7.26176	7.57402	7.03731	6.94306	7.11965	7.45702	7.46054	7.14884	7.57966	7.38818	7.37372
cysM	10.6038	10.4297	9.91317	9.72149	11.397	10.3015	11.2135	9.60164	10.0574	11.6246	10.3682	10.0665	10.6306	10.2966	10.4851	10.7449	10.734	10.3965	9.91629	10.6451	10.2174	9.82757
mltB	8.69004	8.77875	9.09877	8.71722	8.67348	8.58821	8.31751	8.9745	8.84813	9.05796	8.40251	8.50472	8.57132	8.62419	9.13434	8.85645	8.90611	8.96544	8.80843	8.97062	8.97952	8.89972
HHA24_07430	9.73424	9.56495	10.3642	9.67435	9.79564	9.51618	9.25468	10.0443	9.68623	9.43967	8.9612	9.19946	9.12083	9.89439	8.77071	9.28104	8.59307	8.73074	9.61251	9.85682	9.97685	9.79105
HHA24_07435	12.1118	11.9639	13.1582	12.3454	12.5457	11.8005	12.7714	12.3598	12.2672	13.219	11.7882	12.0863	12.1879	12.3789	12.5745	12.5254	12.4499	12.3213	12.614	12.6177	12.3614	12.0017
HHA24_07440	12.63	12.4705	13.5186	12.707	12.9553	12.104	13.2958	12.7186	12.8312	13.6445	12.1912	12.5639	12.7369	12.7995	13.0991	13.0884	12.8906	12.7913	13.0298	13.158	12.8631	12.4498
aspT	10.523	10.2396	10.6837	9.81217	9.97272	10.2117	9.51698	9.84178	10.4582	10.2183	9.82573	9.86358	9.7185	9.89484	10.0424	10.2773	9.93693	9.66834	10.1597	9.66276	9.73599	10.3864
HHA24_07450	11.1628	10.5825	11.8591	10.7204	11.0801	10.5114	10.4409	10.6766	11.4596	11.1846	10.3492	10.9285	10.5344	11.2796	11.3381	11.377	11.1712	10.7713	11.1856	11.1028	10.6584	11.4241
HHA24_07455	10.7672	10.3723	12.134	11.2129	11.2587	10.5706	10.7775	11.1163	11.5101	11.4046	10.6342	11.0794	10.4796	12.5933	11.1149	11.2823	11.7071	11.2842	11.2595	10.9933	10.8296	11.7706
HHA24_07460	6.87414	7.11445	7.1432	6.82628	7.48667	7.28154	7.32617	6.35377	6.95485	6.84066	6.6698	6.92651	6.79846	8.7031	7.30063	7.07319	7.78388	7.0928	7.09868	6.83009	6.7249	6.82659
cysT	5.17525	5.4836	4.94792	4.56349	5.31825	5.04017	5.46809	4.4642	4.99	4.48884	4.70512	5.27296	4.96757	7.16227	5.53535	5.32544	6.37486	5.21391	4.89375	4.10677	4.51682	4.33335
cysW	5.12029	5.32181	5.21312	4.58831	4.86137	5.23	4.9136	4.49336	5.10665	4.73925	4.74337	5.23111	5.16221	7.21442	5.78368	4.97871	6.39926	5.52751	4.62056	4.13053	4.52885	4.48218
HHA24_07475	5.48742	5.96223	5.87093	5.15932	5.357	5.47915	5.57835	4.93384	5.32133	5.2758	5.27655	5.66255	5.49925	7.68524	6.2523	5.55488	6.7367	5.86093	5.45462	5.48012	4.84012	5.01992
HHA24_07480	4.77971	5.23583	5.06409	4.4004	4.71223	4.54151	5.07981	4.08464	4.60715	4.55523	4.55451	5.143	4.793	6.90049	5.49637	4.97194	5.99278	5.08191	4.64008	4.80637	4.13569	4.43837
cysD	5.53864	5.69949	6.19176	5.31642	5.79169	5.71917	5.49877	5.42271	5.24722	5.29516	5.14656	5.82128	5.69125	7.82132	6.0413	5.53395	6.68412	5.97604	5.49087	5.19641	5.36961	5.574
HHA24_07490	6.22636	6.50508	6.58034	5.9947	6.35649	6.18018	5.98199	5.98793	6.25374	5.91392	5.75221	6.16487	6.33232	8.37141	6.59293	5.85634	7.29441	6.56352	6.0562	6.02795	5.94486	6.11152
HHA24_07495	11.6152	12.1727	10.7226	11.4042	11.9011	11.1352	12.1365	10.8449	10.3861	11.8535	12.1748	11.9416	11.7087	11.8095	10.9983	11.2276	11.3629	11.0303	11.6221	11.7489	10.4594	10.923
HHA24_07500	8.9846	9.58534	7.88402	8.74852	9.19137	8.16265	9.45485	8.01895	7.39921	9.50669	9.47521	9.17211	8.82188	9.31303	8.18906	8.49485	8.47931	8.18445	8.90691	8.77726	7.66765	7.40677
HHA24_07505	7.35213	7.81514	7.31344	7.16913	7.48056	7.6564	7.60856	7.13782	7.41206	8.08124	7.72624	7.48661	8.18502	7.28963	7.51816	7.91322	7.79634	7.50405	7.68003	7.33432	7.47668	7.18043
rplS	12.2103	12.1961	12.524	12.6352	12.8354	12.2877	13.0778	12.4313	12.5668	12.633	12.9133	12.1998	13.3159	12.3238	12.584	12.6055	12.7856	12.6799	12.7402	12.8047	12.733	11.865
HHA24_07515	9.83359	9.38807	9.86875	9.17572	9.53356	9.24913	9.82887	9.53523	9.70251	10.0425	10.1046	9.83917	9.91966	8.97296	10.0018	10.1031	9.56252	9.42216	9.69777	9.67672	10.0701	9.39176
HHA24_07520	8.16643	8.31237	8.87808	8.57174	8.53941	8.45853	8.40221	8.41538	8.48694	8.983	8.53826	8.45652	8.8217	8.52878	8.75063	8.91469	9.16697	9.05841	8.3	8.64548	8.53469	8.65199
rsgA	8.28521	8.33001	8.26104	8.29084	8.15153	8.13913	8.37453	8.32112	8.16933	8.42653	7.95005	8.24584	8.0816	8.11052	8.41534	8.21323	8.54793	8.65306	8.18164	8.63629	8.52255	8.38351
HHA24_07530	8.48489	8.41301	8.44022	8.54745	8.45586	8.24583	8.77288	8.68421	8.26555	8.57006	8.20764	8.25471	8.49021	8.03553	8.50619	8.41354	8.71032	8.75773	8.39715	8.62167	8.73792	8.56127
orn	8.80158	9.00697	9.31	9.11016	9.00372	8.94683	9.27524	9.22989	8.9142	9.64138	9.23213	8.87847	9.23188	8.85799	9.41923	9.15928	9.49492	9.39685	9.25468	8.94926	9.4993	8.75544
HHA24_07540	7.97216	6.66584	7.44779	6.25358	6.0659	5.77464	5.78578	6.2106	6.61709	7.03161	5.89899	6.42121	6.20545	6.98421	6.3081	6.91915	6.99166	6.6851	6.05335	6.59576	5.77862	7.46142
HHA24_07545	6.97244	7.19341	6.5748	5.86678	6.16345	6.69216	6.21572	6.9338	6.32792	6.0027	6.7323	6.51486	6.4764	6.04891	6.33949	6.36381	5.95663	5.51211	6.32576	6.87977	7.01088	6.48017
HHA24_07550	9.57846	9.21646	10.1934	9.42452	9.27768	9.12491	8.98551	9.51166	9.4988	9.83595	9.03172	9.17259	9.28325	9.49858	9.41227	9.50402	9.36523	9.28934	9.59945	9.56045	9.53744	9.79819
HHA24_07555	8.2264	8.29852	8.51277	7.91708	7.89838	8.12497	7.278	8.59165	8.43762	8.08381	8.12078	8.08914	8.04325	7.93914	7.92344	8.53121	7.59135	7.56781	7.86604	8.8903	8.41847	8.76787
paaX	9.77063	10.0661	9.86471	10.1532	9.86928	9.88309	9.7478	10.1896	9.97294	9.98133	9.69354	9.52701	9.75571	9.95856	9.67327	9.78892	9.75447	9.80018	10.0942	10.2273	10.0893	9.88663
paaA	11.6484	11.6045	13.9582	13.1165	12.6028	12.6389	12.3002	12.9052	13.3024	12.8005	11.2954	12.7466	11.6034	13.243	12.1709	11.8427	11.6516	12.1655	13.1228	12.7881	13.111	13.3843
paaB	9.63237	9.75699	11.6968	10.9541	10.7088	10.7553	10.4443	10.6252	11.1998	10.733	9.38576	10.9554	9.80853	11.3412	10.0381	9.89012	9.56459	10.1876	10.9445	10.374	11.0999	11.2025
paaC	10.8559	10.9391	12.6618	12.0579	11.5454	11.6534	11.3235	11.802	12.3001	11.813	10.4492	11.9503	10.7379	12.3881	11.1134	10.9482	10.6847	11.2678	12.0218	11.3094	12.1703	12.284
paaJ	9.80179	9.97607	11.0797	10.7821	10.2752	10.3244	10.1314	10.5017	11.1629	10.3033	9.12246	10.7946	9.47044	11.082	9.89446	9.80245	9.38263	10.0804	10.7014	9.97973	11.0636	11.0857
paaK	10.7192	10.9293	12.2431	11.8612	11.3475	11.5513	11.138	11.5965	12.0691	11.5336	10.2882	11.9496	10.5217	12.0004	10.9404	10.8255	10.6966	11.2615	11.8123	10.7579	11.9414	12.0295
paaN	11.783	11.8028	13.4759	12.8366	12.5454	12.4267	12.4243	12.6919	13.1649	12.8324	11.3458	13.0164	11.6986	13.3129	12.0948	12.197	11.8867	12.352	12.8668	11.6166	13.0926	13.2554
paaB	10.5918	10.5634	12.1635	11.6423	11.3878	11.2676	11.2404	11.4733	12.0464	11.5152	10.1691	11.9038	10.5955	12.1806	10.9062	11.0819	10.699	11.2295	11.5887	10.3839	11.9614	12.1971
paaI	10.0133	9.98367	11.967	11.0399	10.7011	10.4798	10.7081	10.9553	11.4388	11.2119	9.43351	11.2887	9.92303	11.4174	10.5049	10.7141	10.2112	10.6052	11.3212	9.7272	11.3569	11.4988
paaF	11.2173	11.2753	13.2235	12.4283	12.1925	12.0713	12.001	12.3024	12.9275	12.3114	10.9888	12.8844	11.52	12.9935	11.5979	12.0849	11.4447	11.8757	12.4975	11.0032	12.829	12.9926
HHA24_07610	2.579	3.85923	4.09214	2.81273	3.10758	2.69878	3.89021	2.81329	3.69686	2.95624	2.68422	3.97735	2.38612	3.00507	3.22801	4.29821	2.73828	2.84851	2.43792	3.48796	3.36047	3.24468
HHA24_07615	4.09252	4.46864	4.90728	4.1319	4.24208	3.87968	4.55952	4.35747	4.58211	4.57302	3.86033	4.99003	3.49454	4.37388	4.10944	5.3408	4.35094	4.07156	3.77821	4.01751	4.19074	4.35363
urtE	2.0566	2.61597	2.61986	2.10393	2.39291	2.06791	2.12177	2.28267	2.39695	1.93291	1.91581	2.32098	1.66745	2.47877	2.06403	2.64312	2.34183	1.65994	2.11073	2.30964	2.38609	2.98881
urtD	2.16257	2.23079	1.31306	1.86225	1.80824	1.61773	1.2257	1.96402	1.89954	1.74664	1.30235	1.85712	1.17822	1.79828	1.56011	1.59443	1.57898	1.43279	1.57745	0.996522	1.64324	1.98342
urtC	1.55869	2.76177	2.26571	1.90423	1.4458	1.66309	2.34444	2.40174	2.00753	1.58256	2.17228	2.70661	1.83191	1.70325	2.12145	2.46188	2.40055	2.08076	2.10333	1.99277	1.27128	1.96898
urtB	2.0681	2.3987	1.40545	1.11327	1.99627	2.01666	1.1528	1.94712	2.48391	1.07767	1.50344	2.22516	1.21621	1.45351	1.8173	1.54881	1.61686	1.76367	1.82101	1.81457	1.63176	1.46962
urtA	3.34275	3.49775	3.1035	2.92209	2.6573	2.81836	2.14038	3.35258	3.51367	2.56973	2.90229	3.12767	2.31601	3.04597	2.96681	2.91533	3.14725	2.77396	2.68882	2.40845	2.61715	2.88461
HHA24_07645	7.23842	6.37872	7.54799	6.26231	6.43589	6.6076	5.98776	6.56946	7.05677	6.59137	6.55404	7.03967	6.28379	6.7212	6.44342	6.20084	6.35848	6.44777	6.65085	6.66053	6.14273	6.53692
HHA24_07650	5.39769	4.77336	5.43582	4.53646	4.43533	4.37669	3.9883	4.63456	5.00461	4.54825	4.90509	4.53556	4.1329	4.8254	4.48972	4.69444	4.73643	4.87091	4.62885	4.74004	4.24263	4.53107
ggt	7.96406	7.75018	7.43826	7.78101	8.14104	7.89384	8.40234	7.65554	7.54999	7.71644	7.71439	7.88834	8.06736	7.90219	7.78908	8.09152	7.84496	7.89985	7.93958	7.50669	7.77519	7.2763
HHA24_07660	6.47428	6.10823	5.82652	6.68786	6.69846	6.66726	7.36555	6.20609	6.04164	5.39168	5.9279	6.86161	7.05978	7.02808	5.70266	6.62787	5.63286	5.60298	6.65813	5.50998	6.26269	5.60827
HHA24_07665	7.70728	7.74823	7.14294	7.37899	7.55181	7.38145	7.66763	7.72081	7.26035	7.5703	7.67318	7.32872	8.13365	6.81628	7.69915	7.70416	7.8691	7.92336	7.45552	7.27465	7.77402	6.96489
HHA24_07670	6.11371	6.00528	8.51213	7.71115	7.99338	7.33303	7.4673	7.2975	7.59257	6.73296	6.98221	7.42594	7.66443	8.15686	6.03832	7.08679	6.17671	6.44797	7.46896	6.40343	7.28236	6.97733
HHA24_07675	4.52691	4.58613	6.93385	6.27778	6.84334	5.90378	6.51678	5.70429	6.44768	5.33718	5.37605	6.27778	6.57343	6.85617	4.8883	5.86366	4.91073	5.20187	6.33998	4.85826	5.77648	5.68514
dctP	8.1314	7.93586	10.3579	9.70448	9.82398	8.58466	9.42569	8.94961	9.62046	8.64056	8.40833	9.21779	9.24799	10.4169	8.19993	8.89886	8.28691	8.62179	9.41695	8.18431	9.22295	9.06167
HHA24_07685	9.21152	9.47264	10.0423	10.1758	8.77382	9.97186	9.02005	10.0766	10.1374	9.5012	8.89522	10.2129	9.45017	9.15575	9.32867	8.9414	8.91285	9.42321	10.282	8.67724	9.79897	9.58024
HHA24_07690	7.07213	7.3014	8.49616	8.12152	6.96415	7.88801	7.35548	8.03959	8.12385	8.18189	6.98317	7.91663	7.41502	7.25185	7.83948	7.51002	7.43384	7.58492	8.6123	6.70554	7.73054	7.33912
HHA24_07695	7.57544	7.8427	8.48454	8.52663	7.26411	8.18795	7.7664	8.47093	8.56124	8.10091	7.32721	8.56124	7.90041	7.61862	8.11271	7.69151	7.57428	7.94349	8.75705	7.26224	8.16215	7.85774
HHA24_07700	10.3648	10.6124	11.154	11.0115	11.174	10.9162	11.5756	11.0288	10.7728	11.5755	10.8873	11.1305	11.3605	10.6814	11.4104	11.1399	11.6817	11.4487	11.1074	10.794	11.0466	10.982
potA	10.0881	10.2981	10.4299	10.3864	10.6552	10.3816	10.7929	10.4961	10.3858	10.7352	10.4457	10.7161	10.7211	10.3164	10.6517	10.2989	11.0159	10.9895	10.4041	10.4393	10.6396	10.5802
HHA24_07710	8.63882	8.94798	8.77276	8.93708	9.44802	9.43422	9.61673	9.05878	9.22302	9.15055	8.82977	9.56402	9.01982	8.62614	9.24342	8.46541	9.21222	9.39364	8.98599	9.04583	9.19431	9.24244
HHA24_07715	8.88702	9.00665	9.45143	9.03276	9.58213	9.38968	9.90228	9.26544	9.3076	9.79273	8.93828	9.58588	9.00759	8.7937	9.83811	9.03669	9.5356	9.64277	9.50637	9.4892	9.40626	9.40358
HHA24_07720	7.67982	7.96743	8.14208	8.09557	8.33071	8.15589	8.34396	8.03125	7.98684	8.42907	8.15406	8.40194	8.03074	7.94291	8.32657	7.84927	8.57693	8.57154	7.29061	7.7808	8.22943	8.09433
HHA24_07725	7.88018	8.2875	8.22239	8.02218	8.45661	8.26693	8.50245	8.10689	8.18401	8.55162	8.25051	8.73773	7.83428	8.06137	8.56962	8.07072	8.54826	8.6931	7.11576	7.72696	8.33788	8.21146
HHA24_07730	8.8927	8.67207	9.45786	8.93638	8.75784	8.57904	7.82514	9.9416	8.44772	8.73148	8.95771	8.68266	9.33517	9.29499	7.90686	7.43785	7.99486	8.09315	8.99129	9.42892	9.93539	9.76268
rmuC	8.36442	8.67033	8.85808	8.46278	8.28842	8.40199	8.6523	8.55842	8.34228	8.78177	8.48797	8.43833	8.97166	7.97002	8.11015	8.44542	8.35268	8.23014	8.54036	8.96406	8.47386	8.37084
HHA24_07740	8.18591	8.09331	8.92239	7.9047	7.85772	7.9894	7.72869	8.19591	8.30733	8.7969	7.80335	8.22364	8.11	8.07362	7.93738	8.86614	8.03049	7.90399	8.23322	8.30061	8.00599	8.69162
rpiA	8.60748	8.71207	8.72948	8.70726	9.24522	9.1113	9.1886	8.68183	8.86022	9.727	8.984	8.84124	9.43933	8.70215	9.10739	9.05528	9.44001	9.31096	8.85898	8.75565	9.12108	8.96697
phoU	9.27877	9.26308	9.49319	9.01504	9.55535	9.4084	9.41633	8.98015	9.38868	10.5655	9.48549	9.72433	10.8712	9.01476	9.48018	9.88012	9.53131	9.39326	9.3885	9.077	9.32222	9.24156
HHA24_07755	8.44117	8.63907	8.53936	8.72807	8.72149	8.43414	9.06355	8.43867	8.11212	9.14993	8.58504	8.18016	8.55324	8.37892	8.47775	8.60482	8.90332	8.50854	8.33181	8.90231	8.54042	8.24284
argA	10.1091	10.2211	9.91967	10.1359	10.075	9.99286	10.228	9.93481	10.0303	10.2978	10.0451	9.8498	10.1441	9.84056	10.2211	9.84121	10.4126	10.4182	9.93638	10.4518	10.143	9.78963
hrpA	11.2241	11.4961	10.5379	10.8609	11.1611	11.1867	11.4396	10.8691	10.7576	11.3773	10.9056	10.8536	11.4703	10.5497	11.2557	10.9001	11.2252	11.1336	10.9642	11.1387	11.2469	10.4927
lpxO	9.18166	9.32616	10.6621	10.2514	9.42515	10.0909	9.45098	10.1344	10.1223	9.88137	9.39443	9.91312	9.65815	9.57926	9.71771	9.1689	9.86645	9.95482	10.4336	9.25769	9.97481	9.72733
dnaE	12.3016	12.3124	12.2235	11.9781	12.1406	12.2035	12.1341	12.0408	12.0574	12.5351	12.0138	12.1592	12.4421	12.0159	12.328	12.0748	12.2332	12.2041	12.4004	12.6814	12.3763	12.3812
HHA24_07780	10.1897	10.213	9.92273	9.79415	10.029	10.135	9.92219	9.91757	10.0377	10.3554	9.7964	10.2161	10.096	9.8367	10.3273	9.87416	10.0764	10.1287	10.2549	10.3941	10.3071	10.1808
HHA24_07785	9.47276	9.5282	9.21636	9.04779	9.31285	9.48207	9.26802	9.19394	9.32627	9.80001	8.98408	9.57027	9.30248	8.98535	9.76424	9.28814	9.58175	9.50267	9.61496	9.65977	9.56347	9.41639
HHA24_07790	8.83222	8.9824	8.50942	8.53294	8.68688	8.85113	8.65989	8.663	8.69135	8.92057	8.39141	9.04073	8.62436	8.44003	8.98108	8.61997	8.90702	8.90183	8.81811	8.91378	9.03103	8.82284
HHA24_07795	9.25725	9.4407	9.22882	8.95355	9.22991	9.36416	9.31389	9.02622	9.28532	9.66365	8.84611	9.62013	9.02726	8.93996	9.59562	9.24681	9.4629	9.48985	9.47257	9.31994	9.49009	9.25073
HHA24_07800	9.68732	9.72465	9.36493	9.54476	9.7256	9.64863	9.93747	9.38116	9.50742	9.73068	9.57642	9.65481	9.77024	9.30454	9.84029	9.72933	10.0106	9.99367	9.48731	9.56536	9.77357	9.48515
HHA24_07805	9.23735	9.55507	8.37984	8.88517	9.13082	9.07852	9.41127	8.89922	8.89552	8.87414	8.97339	9.33082	8.80286	8.49904	9.32861	9.13782	9.28158	9.30681	8.75111	8.83826	9.20983	8.78328
HHA24_07810	6.92261	7.17762	6.40483	6.77166	6.8028	6.58562	6.6887	6.87191	7.10492	6.80362	7.20302	6.52707	7.3028	6.26717	7.00974	7.16796	6.81057	6.85833	6.60301	6.64125	6.9422	6.67116
HHA24_07815	8.63963	8.71436	8.23712	8.30274	8.69933	8.73219	8.64561	8.41435	8.89449	8.72141	8.64565	8.47143	9.0926	8.08748	8.94395	8.76688	8.73689	8.67112	8.62973	8.25689	8.67295	8.36992
HHA24_07820	8.609	8.72055	8.00025	8.38638	8.68833	8.57805	9.05026	8.27294	8.61559	8.89715	8.52824	8.49828	9.22431	8.1283	8.63435	8.64028	8.67376	8.59074	8.67896	8.07465	8.56762	8.3156
msbA	9.84993	10.1836	9.94502	9.98904	10.0936	10.1677	10.0122	9.94983	10.171	10.1927	9.78936	10.0278	10.3101	9.94747	10.0175	9.92758	10.0303	10.1373	10.1502	9.98515	10.3658	10.0021
HHA24_07830	8.17209	7.88956	9.12113	7.9833	8.41261	8.95628	7.97854	9.34522	8.90085	7.9788	9.83954	8.44275	8.48813	8.40418	8.63298	8.29972	8.62795	8.56185	8.11114	8.24555	9.31338	9.48207
HHA24_07835	7.2381	6.93297	7.04932	5.96128	6.63828	7.25325	6.54414	7.77362	7.03043	6.05815	8.40539	7.08272	6.83201	6.14225	7.00828	7.23956	6.66005	6.49902	6.46488	6.6682	7.84984	7.07864
rng	8.79804	8.63427	9.14791	8.73739	9.09971	8.53996	8.51512	8.8828	9.00536	9.42972	8.529	8.51828	8.80891	8.90546	8.78724	8.92449	8.94497	8.77236	8.78591	8.74783	8.91891	9.11694
HHA24_07870	7.4425	7.14799	6.85166	7.07567	7.28171	7.29072	7.03855	6.96152	7.19202	7.74379	7.28784	7.14736	7.8307	6.7956	8.31689	8.35668	7.72081	7.65587	7.21612	7.0816	7.09194	7.01697
HHA24_07875	8.30851	6.73142	7.26987	7.49928	7.73059	7.07163	7.84977	6.96547	7.66999	8.2216	7.22565	7.09717	9.61424	7.49441	10.5333	10.7564	9.19017	8.93921	7.32855	8.72978	6.91807	7.05366
HHA24_07880	8.63243	6.37104	6.85368	6.27767	7.24493	6.58447	7.56518	5.7601	7.27845	7.94163	6.17226	6.75896	9.40975	6.64677	11.2843	11.2387	9.16484	8.80463	7.09861	8.64083	6.17159	5.91463
HHA24_07885	6.45883	6.64096	6.16572	7.92733	6.22302	6.79603	5.7569	6.96645	6.395	5.82816	5.90744	7.34794	6.49029	6.51604	6.11232	6.11741	5.83636	6.02767	6.04716	7.64252	6.48997	6.83328
HHA24_07890	7.6606	7.78918	7.65715	7.88534	7.50991	7.76531	7.74591	7.85393	7.44584	7.72402	7.70486	7.48405	8.15086	7.56909	7.56646	7.62433	7.57628	7.43295	7.49329	7.55339	7.68861	7.50632
HHA24_07895	7.03668	7.3195	7.97359	7.45348	7.57849	7.72279	7.56435	7.78865	7.44649	7.25105	7.13553	7.13063	7.75493	7.66014	7.41904	7.6852	7.35593	7.20041	7.82514	10.8578	7.5695	8.46684
HHA24_07900	5.72965	6.0454	5.3661	5.33615	7.37396	6.06647	6.47535	5.50051	5.42067	6.24269	5.64331	5.29047	5.85811	5.29605	6.01819	6.46316	6.04574	5.49002	5.59143	10.0496	5.55876	6.54696
HHA24_07905	7.63519	7.38987	7.95102	7.87914	7.91571	7.77799	7.90664	8.08178	7.68673	7.41145	7.43942	7.47543	7.81176	8.01395	7.613	7.39556	7.87617	7.84008	7.70756	9.87707	7.82667	8.22612
HHA24_07910	8.96255	8.63822	9.88918	9.23003	8.91857	8.85258	9.19035	9.47727	9.21412	9.17821	8.83362	8.77842	8.78769	9.40593	9.18293	9.12849	9.44452	9.32405	9.23484	10.6354	9.2082	9.40436
HHA24_07915	6.61864	6.75278	7.96566	7.45335	6.7939	7.15904	7.06422	7.46251	7.26982	6.9794	6.47507	6.98109	7.04035	7.81348	6.29474	8.15813	6.66311	6.57622	7.35823	7.29741	7.25679	7.15727
HHA24_07920	7.01464	7.07556	7.47407	7.50074	6.84848	7.43635	7.1414	7.50899	7.39212	6.36414	6.67085	6.89173	7.45873	7.50142	5.89286	7.65779	6.10138	6.24941	7.32634	7.93729	7.15363	7.3363
HHA24_07925	11.906	11.6616	11.4658	11.0223	11.4031	10.8109	11.4836	11.0702	11.3073	12.0888	11.4571	11.3568	8.58573	9.75177	12.1673	9.24611	12.0505	11.8071	11.5188	12.1484	11.3807	10.5767
maf	8.42292	8.9556	7.78974	7.86175	8.38227	8.57605	8.41865	8.18812	8.0465	8.05053	8.15895	8.792	7.43107	8.06883	8.76598	8.23375	8.37179	8.70131	8.14744	8.47561	8.91039	8.25518
rlmH	8.91872	9.24655	8.51501	8.61896	9.01871	9.1889	9.03144	8.72914	8.70149	8.56972	8.7525	9.09542	8.71177	8.70436	9.10035	8.71514	8.82805	9.12003	8.79574	9.38128	9.3605	8.84333
rsfS	8.36155	8.70143	8.52999	8.46074	8.62938	8.90325	8.58052	8.66329	8.42953	8.45906	8.43068	8.75799	8.48915	8.62021	8.72662	8.3469	8.75087	8.78359	8.66513	8.91891	9.03456	8.61939
nadD	8.48817	8.98445	8.20762	8.2611	8.93177	8.96914	9.17285	8.19987	8.53817	8.65784	8.40139	9.04672	8.74505	8.29707	9.1621	8.42932	8.738	8.84753	8.70597	8.75166	9.1026	8.32008
hemF	9.57166	9.94523	9.60729	9.6051	10.071	10.0943	10.1475	9.55091	9.7764	9.86962	9.85478	10.0627	9.97528	9.66423	10.0813	9.58414	10.0059	10.0724	9.90952	9.95713	10.2386	9.66934
purD	10.7491	11.1141	11.2653	10.9292	11.3323	11.3077	11.5486	10.8504	11.0413	11.4407	11.139	11.3385	11.354	11.0673	11.3838	10.9332	11.3979	11.3434	11.3027	11.4403	11.5726	11.039
HHA24_07960	10.3073	10.7047	11.2097	10.8974	10.9079	10.8485	11.1902	10.992	10.6623	11.2135	10.8751	10.8333	11.0956	10.9579	10.8368	10.5537	10.9712	10.9652	10.8424	11.4014	11.2789	10.9518
HHA24_07965	8.54883	9.87595	10.2516	10.0434	10.1856	9.98472	10.2312	10.0742	10.1982	10.6283	10.0916	10.2256	10.5001	10.0992	10.3701	10.4284	10.4529	10.4195	10.1769	10.4968	10.2747	10.5871
HHA24_07970	4.99251	6.22016	6.69849	5.91262	6.07898	5.86227	6.62495	6.24486	6.2176	6.87984	5.9022	6.30289	6.31178	5.47996	6.6715	7.03505	6.49933	6.13991	6.32135	6.91982	6.22976	6.39638
HHA24_07975	10.2034	10.2123	10.4662	10.3511	10.2598	10.1551	10.4081	10.0111	10.4645	10.7842	10.0695	10.1144	9.97773	10.2579	10.5128	10.35	10.6689	10.625	10.2332	10.3586	10.3101	10.1085
HHA24_07980	10.2055	9.95134	10.5179	10.093	10.1797	9.79937	10.1494	10.0817	10.2472	10.8324	9.61957	9.84699	9.91971	10.216	10.5405	10.4262	10.3475	10.4107	10.3186	10.6958	10.2604	10.4322
HHA24_07985	7.0123	6.64489	7.18563	7.40492	7.08868	6.94158	6.68559	7.33153	7.4225	6.29755	6.44689	7.3088	5.79437	6.38209	7.00393	5.92347	7.17768	7.50098	7.38157	7.20298	7.68344	7.10862
HHA24_07990	6.09733	5.61433	6.0334	6.31002	6.40424	6.12331	5.68604	6.26372	6.44151	5.31884	5.48451	6.41428	4.85142	5.07308	5.98949	4.36643	5.84677	6.21282	6.52238	5.79121	6.45061	5.90778
HHA24_07995	7.57086	6.90581	7.68885	7.88389	7.52561	7.24305	6.99505	7.79054	7.97144	6.66878	6.81596	7.81173	6.22753	6.76204	7.51772	6.16696	7.33557	7.77821	7.9169	7.1596	8.09647	7.56404
HHA24_08000	6.72948	5.99323	6.42747	6.9106	6.64382	6.77638	6.15201	6.90022	6.99042	5.62396	5.98567	7.02858	5.21157	5.77619	6.61128	4.94383	6.6448	6.84752	7.02731	5.95461	7.22818	6.75076
HHA24_08005	5.35755	5.01729	5.27793	5.75795	5.68149	5.43595	5.08248	5.60936	5.94411	4.1605	4.63612	6.06731	3.98592	4.5554	5.36543	3.90371	5.5875	5.83419	5.96248	4.94121	5.98468	5.56551
gabT	7.0301	6.49513	6.25704	6.79577	6.47091	6.88978	6.00669	6.74365	7.17996	5.36439	5.88164	7.24849	5.27329	5.5869	6.73856	4.99042	6.79852	6.88585	7.56594	6.58751	7.05977	6.79565
HHA24_08015	8.03254	7.20394	7.65249	7.80083	7.78786	7.83208	7.11864	7.78637	8.2582	6.30517	6.91479	8.2722	6.0687	6.18078	7.86565	5.73937	8.00076	7.90297	8.57243	7.41021	8.14821	7.84662
HHA24_08020	6.46723	5.69887	6.09058	6.36145	6.06104	6.371	5.65008	6.33661	6.9875	4.3174	5.23852	6.94024	4.52135	4.75196	6.18473	4.57079	6.39451	6.47258	7.24165	5.71302	6.62767	6.29863
HHA24_08025	6.66919	5.73347	6.25108	6.65871	6.186	6.35125	5.76945	6.33298	7.30823	4.92143	5.45256	7.18881	4.83339	4.9638	6.09924	4.29648	6.77171	6.73601	7.37646	5.74292	6.8188	6.43583
HHA24_08030	8.19678	7.14684	8.5612	8.8485	8.11799	8.31875	7.65984	8.49111	9.27466	7.19078	7.32593	9.07868	6.57732	7.29592	8.00712	6.2367	8.62508	8.6064	9.38175	7.85476	8.76106	8.50096
HHA24_08035	9.40963	8.99533	10.0456	9.28471	8.95505	9.31187	8.73239	9.83385	9.7762	9.12584	9.04217	9.02468	9.04059	9.5456	9.48773	10.2645	9.20038	9.11002	9.79933	10.5034	9.7718	9.85701
HHA24_08040	9.05052	8.86196	10.1513	9.52271	9.59853	9.05709	9.60176	9.35495	9.83616	10.3335	9.31798	9.46829	9.70478	9.60644	9.85094	10.3192	10.0224	10.0114	9.77958	9.68295	9.67535	9.77201
HHA24_08045	6.93997	7.89532	6.60374	7.15796	8.43025	7.88684	9.16834	6.66942	7.33398	8.05108	8.03717	7.03352	8.02387	7.12265	7.28498	7.70536	7.86395	7.49806	7.27487	9.21045	7.21445	6.03579
HHA24_08050	6.6868	7.58248	6.4778	6.8964	8.02625	7.27252	9.22572	6.28124	6.99207	7.87615	7.76698	6.65303	7.86098	6.78154	6.99087	7.62543	7.6289	7.31406	7.00164	9.79527	6.9217	5.93081
HHA24_08055	6.86042	7.97239	6.49482	7.07281	8.40123	7.53599	9.21062	6.6173	7.09523	7.92056	7.96677	6.88767	8.21626	6.98269	6.91032	7.77156	7.68631	7.23321	7.03647	10.7321	7.05918	6.51046
HHA24_08060	8.01701	8.30642	7.81646	8.11905	8.55436	8.2693	9.28124	7.79423	8.21232	8.03161	8.55455	7.92299	8.62149	7.80902	8.05869	8.39137	8.18951	8.04756	8.25942	9.78893	8.16574	8.00651
HHA24_08065	7.91078	7.94831	7.67715	7.71057	7.89842	8.11778	7.59554	8.0278	8.04106	7.485	7.48732	7.772	7.74968	7.42561	7.89997	7.37236	7.78788	7.82164	7.75583	7.92772	8.29295	7.83987
HHA24_08070	9.10221	8.78841	8.91645	8.94204	9.32509	8.67451	9.18817	8.79244	9.05934	9.93588	8.67228	8.72026	9.11527	8.61004	9.16411	9.34252	9.32649	9.13749	8.94811	9.23282	9.08235	8.68438
HHA24_08075	11.1759	10.8228	11.7344	11.098	11.5671	10.4708	11.5383	10.943	11.2576	12.7652	10.7862	10.8889	10.7309	11.1655	11.4816	11.8588	11.6786	11.405	11.2627	11.383	11.2244	11.0186
htpX	9.5341	9.68091	9.86643	9.89956	9.68278	9.56148	9.93858	10.1624	9.68556	9.72994	9.90367	9.74154	10.3532	9.35741	9.87844	9.9792	10.1843	10.1409	9.7201	9.68631	10.1636	9.70043
HHA24_08085	9.71524	9.70669	8.89191	9.1011	9.26186	9.50432	8.90471	9.27261	9.6743	9.65214	9.38252	9.1838	9.73287	8.52234	9.95906	9.53247	9.60937	9.57471	9.37364	9.56712	9.59824	9.0692
HHA24_08090	10.3356	10.3038	10.2477	10.3241	10.1677	10.028	10.1577	10.4709	10.2921	10.8451	10.3385	9.85605	10.1062	9.91045	10.5727	10.6249	10.6932	10.5238	10.1654	10.1	10.312	10.3353
HHA24_08095	5.20189	5.41209	5.06595	5.00179	5.21701	5.54723	4.78187	4.90409	5.372	6.97175	5.30832	6.65201	8.08416	5.40774	4.8618	6.1746	4.87977	4.6736	5.26209	5.84722	4.91867	5.57564
HHA24_08100	11.1501	11.4106	10.7557	10.87	10.9706	11.1521	11.2635	11.0841	11.0172	10.7355	11.3178	10.7161	11.4194	10.6103	11.0554	10.8285	11.2329	11.0146	10.9942	10.8625	11.2688	10.79
HHA24_08105	8.79115	9.05753	9.96852	8.86061	9.04128	9.25758	10.0513	6.27544	9.61403	9.50546	7.46258	8.92925	7.84435	7.90508	9.0406	9.90056	9.28508	8.79526	9.30721	9.8799	6.22195	7.9015
HHA24_08110	6.22929	6.34511	7.44686	7.97428	7.3004	7.15363	7.28859	7.40678	6.77836	6.39347	6.68545	7.3065	7.6557	7.62675	6.2758	6.58951	6.64318	6.68	7.04535	8.26181	6.88354	7.55229
HHA24_08115	6.63052	6.5095	6.52137	6.84743	6.82263	6.69142	6.71407	6.96963	6.61633	6.23694	6.46201	6.50703	7.17097	6.24659	6.21221	6.53477	6.28571	6.27509	6.67508	7.90374	6.67501	6.63073
HHA24_08120	8.96815	9.08153	8.37467	8.9029	8.89994	8.73356	9.39755	8.80189	8.60863	8.98692	8.77663	8.83207	9.45392	8.47264	8.97009	8.71449	8.97927	9.18177	9.04418	9.20419	9.20066	8.92575
HHA24_08125	10.2006	10.3655	9.50973	9.8977	10.163	10.2087	10.41	9.88474	9.894	10.2654	10.0577	10.1459	10.5843	9.63772	10.1369	9.79459	10.2045	10.2122	10.1248	10.4371	10.2842	9.90081
dxs	11.2644	11.4429	10.6847	10.9503	11.1486	11.1892	11.2905	10.8012	10.9759	11.2522	11.1044	11.1864	11.3272	10.6747	11.1741	10.9188	11.2627	11.2806	11.0735	11.2924	11.2572	10.7776
HHA24_08135	11.2399	11.1972	10.1202	10.9129	11.7794	10.6985	11.5013	10.4921	10.7344	11.9585	11.2848	10.6769	11.7474	11.0726	11.137	11.4144	11.615	11.2208	10.5373	11.4194	10.9223	10.2375
rpsF	11.4871	11.913	11.1792	11.6956	12.1353	11.7001	12.2526	13.3504	11.7798	11.6489	12.1437	11.7468	12.585	11.6161	11.973	11.7483	12.3233	12.1202	11.7867	11.7579	13.4315	12.1781
priB	11.9834	12.3725	11.8298	12.0442	12.5444	11.7985	12.881	13.6233	12.2619	12.2659	12.4648	12.155	13.0133	11.896	12.6427	12.2822	12.7804	12.6956	12.3766	12.2389	14.0346	12.6
HHA24_08150	10.889	11.279	10.882	11.0293	11.5424	10.9774	11.9148	12.731	11.1057	11.4068	11.4027	11.0928	11.8506	10.8195	11.672	11.3752	11.7534	11.5028	11.3814	11.0954	13.0008	11.6095
HHA24_08155	12.4471	12.7863	12.2263	12.5058	12.9103	12.1157	13.2461	13.9255	12.5289	12.6387	12.7925	12.3624	13.2246	12.3387	12.9616	12.7209	12.9763	12.9215	12.7488	12.5607	14.2383	12.8563
HHA24_08160	8.90089	9.11197	8.82323	8.89108	9.60377	9.26702	10.2405	9.28433	8.68421	9.5453	8.98737	8.81619	9.67598	8.60738	9.35626	8.83274	8.97475	9.11917	9.4138	8.90569	10.1491	8.6881
HHA24_08165	10.0696	10.1684	10.5539	10.1849	10.6933	10.5314	10.7818	10.2566	10.2186	10.545	10.148	10.2632	10.6749	10.5006	10.2991	9.98407	10.3566	10.4911	10.2219	10.3108	10.679	10.5462
HHA24_08170	8.7724	9.07888	8.26714	8.57064	8.79833	8.69179	9.34722	8.5957	8.65565	8.72647	8.72543	8.36496	9.27143	8.10254	8.74605	8.81663	8.94472	8.96408	8.56581	8.79286	8.91743	8.0156
pdxA	7.9379	7.72141	8.30982	8.06755	8.02854	8.35796	7.58846	8.19623	8.18912	8.29962	7.85169	8.18243	7.85676	8.31491	8.31393	7.92201	8.18067	8.30355	7.92188	8.71731	8.32783	8.43541
HHA24_08180	11.9297	11.8843	12.2716	11.7579	11.6667	11.838	11.1727	12.0606	12.1699	12.3017	11.5063	12.0349	11.4642	12.0815	11.9614	11.8487	11.8223	11.9334	12.0125	12.5008	12.1394	12.6021
HHA24_08185	10.3797	10.2276	11.0188	10.3459	10.3339	10.3553	9.99837	10.5945	10.6008	10.9837	9.92104	10.605	10.028	10.6704	10.6476	10.5772	10.3411	10.5902	10.7147	11.3768	10.7211	10.9299
HHA24_08190	9.61864	9.63462	10.179	9.82492	9.79559	9.80828	9.48294	9.9541	9.95638	10.1783	9.39973	9.99825	9.66828	9.94861	9.8392	9.75575	9.73656	9.90539	10.0446	10.8231	9.93534	10.1489
alaC	11.3037	10.9314	11.1958	10.8998	11.2856	10.8182	11.3636	11.0762	11.3549	11.5863	11.2722	10.9359	11.1485	10.5815	11.6594	11.3071	11.7612	11.5848	11.2855	11.4847	11.3057	10.8629
HHA24_08200	11.3303	10.9338	11.011	10.9861	11.3243	10.9128	11.2845	11.2762	11.4388	11.402	11.2149	10.8665	11.0235	10.744	11.5787	11.2381	11.5195	11.5405	11.2184	11.6321	11.4236	10.9245
HHA24_08205	11.1952	10.9235	10.7948	10.9315	11.2145	11.0204	11.0915	11.1577	11.226	11.2081	11.1267	10.8042	10.7221	10.6016	11.426	11.0556	11.4643	11.4971	11.0243	11.5681	11.296	10.7175
HHA24_08210	7.5346	8.16289	8.70726	7.79497	8.40589	8.56388	8.6251	6.77286	8.51059	8.06903	7.35745	8.00465	6.61073	6.74893	7.90396	8.30722	8.5148	8.23913	8.38539	9.98127	6.88742	7.9396
HHA24_08215	10.3914	10.7241	10.6984	10.5367	10.5207	10.0722	10.7098	10.3406	10.4908	11.1441	10.451	10.4751	10.7054	10.6261	10.5731	10.4598	10.7209	10.7106	10.608	10.6017	10.7488	10.5124
pepN	11.4601	11.6753	11.3999	11.3617	11.3164	11.3929	11.4066	11.3667	11.3023	11.8253	11.2508	11.2248	11.666	11.152	11.3873	11.3198	11.4955	11.4432	11.549	11.6242	11.5742	11.4227
HHA24_08225	8.70087	8.79862	9.81466	8.80663	8.82154	8.2833	8.94738	8.58283	8.99165	9.50815	8.41901	8.98355	9.29646	8.55829	8.7705	9.80932	9.04544	8.84968	9.02038	10.5734	8.48536	8.94004
HHA24_08230	8.68215	8.49415	9.97773	9.83121	9.30205	9.24925	8.74684	10.1493	9.38963	9.18843	8.8522	9.19535	8.69518	10.1101	8.84101	8.80654	9.52651	9.62124	9.33147	10.2962	9.97239	10.1667
tldD	11.0223	10.9746	11.3922	10.8724	10.9657	10.905	11.0726	11.0082	11.0625	11.5535	10.7287	10.7594	10.7364	10.6886	11.2216	11.1823	11.3213	11.2494	11.2259	11.8652	11.2941	11.0699
aroG	13.0619	12.7589	10.5239	11.7008	11.0636	11.3807	12.3788	10.4778	12.8394	10.5954	10.8448	9.78683	10.3153	9.80672	12.737	12.8249	13.5623	13.179	10.6105	11.8051	12.1573	10.0747
HHA24_08245	12.5898	12.3542	11.5229	11.5965	11.1139	11.4852	11.8633	11.2727	12.4467	11.3011	10.9161	10.6104	10.6507	11.0296	12.1427	12.1655	12.6166	12.441	11.0898	12.0309	12.1034	11.3148
HHA24_08250	9.65133	9.2599	9.10613	8.94425	8.95619	9.04061	9.60454	8.20123	9.09343	8.19916	8.29863	8.43977	8.25948	8.19933	8.63613	8.46088	8.8885	8.87584	8.6787	8.52649	8.85768	8.05657
glcE	8.87134	8.69851	9.33365	8.57058	8.31548	8.173	9.09586	7.83721	8.62685	8.01393	7.55078	7.82162	7.50792	6.07408	8.28995	8.33176	8.34751	8.30234	8.33852	7.88998	8.44937	7.5272
glcF	8.26473	8.1874	8.33696	7.83812	7.67866	7.88715	8.42797	7.18641	8.02077	6.87253	7.10183	7.43313	6.83616	5.67215	7.46161	7.33587	7.5565	7.76924	7.42589	7.22803	7.9941	7.01991
HHA24_08265	8.94105	8.93235	9.47393	8.89756	9.27965	8.95438	8.14854	9.13836	9.39083	9.16407	8.58828	9.22871	9.00929	9.35838	8.80791	9.27684	9.00364	9.15268	9.06413	8.94305	9.03926	10.0689
HHA24_08270	5.50978	5.57035	6.59203	5.67331	6.26887	5.64307	5.13178	6.07372	6.24889	6.24673	5.01603	5.97364	5.75678	6.07275	5.62196	6.03401	6.00329	5.90317	5.89705	5.62649	5.76625	6.93989
HHA24_08275	8.66741	8.74032	9.27741	8.64179	9.09055	8.57035	8.39863	8.83397	9.08744	9.34737	8.21026	8.98757	8.85269	8.91828	8.85938	9.32953	8.83558	8.78862	8.96503	8.4631	8.84042	9.76532
HHA24_08280	10.4137	9.97914	8.51124	9.9798	9.5385	9.08235	8.96962	9.34371	10.0478	9.30073	9.94329	8.29295	8.29017	8.97478	7.29409	9.01994	6.97066	7.07255	9.62289	9.95904	10.0708	8.83229
HHA24_08285	10.8817	10.4461	9.838	11.0921	10.2722	9.78415	9.82666	10.4055	10.7772	10.2203	10.6228	8.95675	8.96336	10.0327	8.36151	9.86211	7.42287	7.95108	10.4143	10.6232	10.759	9.86644
gcvA	9.26626	9.47761	10.0769	9.64834	9.29698	9.56592	9.36021	10.1984	9.72635	9.87109	8.92671	9.72418	9.66111	9.83714	9.64231	9.45084	9.35769	9.41718	10.2214	10.648	10.1893	9.80282
mnmA	10.1582	10.234	10.5071	10.2996	10.0089	10.1782	10.1041	10.6477	10.3386	10.4735	9.90141	10.1661	10.3546	10.173	10.3251	10.2515	10.1458	10.1595	10.6908	11.0456	10.7173	10.3294
HHA24_08300	8.85121	9.00317	9.65383	8.79654	8.79032	8.63925	8.77502	9.01922	9.08941	8.80207	8.48847	8.75104	8.81053	8.79354	8.96123	9.10379	8.51559	8.7238	9.44512	9.2471	9.34207	8.63698
HHA24_08305	9.77838	10.3599	9.51123	10.0666	10.6552	10.4381	10.7231	9.79145	9.75699	10.5553	10.6048	9.93651	10.8279	9.67172	10.2031	10.3468	10.6176	10.4823	10.0345	9.75038	10.1686	9.58531
purB	11.2596	11.5752	11.0765	11.4312	11.3045	11.128	11.5681	11.2906	11.2421	11.6009	11.5034	11.0141	11.6842	10.9187	11.2666	11.3189	11.5387	11.3901	11.3103	11.2197	11.3891	10.9435
HHA24_08315	9.87495	10.0582	9.9415	10.1364	10.0208	9.70322	10.2708	9.89105	10.1452	10.1577	10.0825	9.85216	10.287	9.91433	10.0231	10.1757	10.4047	10.0999	9.93944	9.96371	10.0017	10.0939
HHA24_08320	11.1297	11.94	9.37378	9.55067	10.1439	10.7609	9.51978	11.0013	10.5925	9.35706	11.3007	10.3933	11.0763	9.57771	9.98587	10.1652	9.81316	9.6312	10.257	9.59926	11.1956	9.57564
HHA24_08325	9.49076	10.4746	7.20454	7.8724	8.25104	9.55667	7.39314	9.23012	8.6741	6.49507	9.93829	8.82276	9.43138	8.02301	7.69894	7.81171	7.65438	7.19801	8.22252	7.55787	9.47651	7.61749
HHA24_08330	7.45037	7.36092	8.9964	7.53069	7.33801	7.51251	7.69393	6.9415	8.28334	8.61713	6.7334	7.89795	7.33015	7.60796	7.96515	8.2529	7.91593	7.71501	7.96188	8.85904	6.61889	8.07774
HHA24_08335	8.0872	8.4249	9.06277	8.3574	8.55234	8.81799	8.33429	8.00536	8.94908	8.79241	8.35709	8.92228	8.88749	8.25071	8.53938	8.74773	8.69337	8.6851	8.80539	9.05513	8.2325	8.61948
HHA24_08340	8.27717	8.3089	9.01149	8.34541	8.30209	8.46189	8.24682	8.26742	8.9344	8.91834	8.14745	8.71009	8.45108	8.31949	8.66415	8.73966	8.49863	8.57589	8.67566	8.92099	8.38608	8.91047
speG	7.82781	7.70335	8.20567	7.66035	7.65355	7.94526	7.17475	7.41721	8.45387	8.1459	7.86854	8.01067	7.93861	7.6184	7.94082	8.02126	7.93648	7.91839	7.90985	8.51493	7.68003	8.09752
HHA24_08350	1.95866	2.64096	2.15587	2.42373	1.82593	1.93134	2.03694	2.40498	2.46535	1.95983	2.47417	1.98958	1.83071	2.20693	2.17833	3.08623	1.7603	1.94765	1.80324	1.97728	2.19204	2.5895
HHA24_08355	0.866187	0.936208	0.69766	0.961752	0.386134	1.02725	0.713998	0.653348	1.15225	0.800805	0.399202	1.09248	1.0778	0.605932	0.839116	1.46216	1.13407	0.694332	0.324446	0.196471	0.284128	0.504528
HHA24_08360	8.45591	8.28307	9.60958	8.79814	8.60762	8.25393	8.38778	9.00285	8.82099	9.23995	8.41176	8.40385	8.47798	9.02888	8.91468	9.08397	9.12008	9.04919	8.73395	8.22256	8.68376	9.26467
HHA24_08365	8.86095	8.60882	8.29201	8.17289	8.69256	8.84217	8.27209	8.44579	8.74486	9.12689	8.74734	8.94245	9.2159	8.06945	9.27273	8.3198	9.15146	9.23385	8.3029	8.20371	8.91879	8.72971
HHA24_08370	7.02009	5.8148	4.92931	5.23294	6.2665	5.59134	5.53526	6.03996	6.15303	5.41795	5.60068	6.58646	8.08506	5.59819	6.00671	5.0914	6.2754	6.34513	5.01387	5.71229	6.33384	6.8434
HHA24_08375	3.24761	3.78066	2.67777	3.43166	3.7069	3.40319	3.12609	5.24326	3.01509	3.19634	3.92809	3.44469	4.18322	3.92095	3.7498	3.63389	3.42435	3.39336	3.04012	2.67908	4.76786	4.55661
HHA24_08380	5.73805	5.52358	5.34952	5.51422	5.72586	6.15083	5.97801	5.3138	5.90372	5.79204	5.90072	6.07934	6.07483	5.13845	6.03104	5.51078	5.67859	5.83689	5.36022	5.47179	6.07217	6.04102
HHA24_08390	7.27666	6.73665	8.26821	6.74457	6.53297	6.97585	6.17521	5.53485	7.70477	7.42847	5.98227	6.96562	6.06306	7.00966	7.00025	7.8649	7.50531	7.04284	6.68914	7.29155	5.05947	7.47587
egtD	8.12354	7.72078	8.96866	7.60097	7.38408	7.7264	7.18408	6.53671	8.61915	8.19876	6.9009	7.80448	7.2244	7.76039	7.89514	8.45374	8.07309	7.95912	7.78849	8.18385	6.12312	8.14094
HHA24_08400	7.37221	7.9309	8.67255	7.35414	6.89432	7.19519	8.12077	5.87281	7.77332	8.13535	6.24413	7.3025	5.83208	6.3104	7.30683	8.06327	7.3084	6.88687	7.76328	8.30985	4.84751	7.02854
cls	8.70921	9.22697	10.0642	8.40037	8.21771	8.81064	9.26971	7.19257	9.31166	9.4992	7.60424	8.9258	6.95755	7.68571	8.88945	9.49244	8.75239	8.43215	9.04751	9.51494	6.34391	8.53864
HHA24_08410	9.11745	8.75791	9.40113	8.95362	8.8362	8.83111	8.57689	9.09751	9.15381	9.26251	8.72847	8.96522	8.90059	9.16393	9.25812	9.01097	9.60964	9.67491	9.03092	8.99617	9.10574	9.75471
HHA24_08415	8.67318	8.87255	8.64482	8.87022	9.67056	9.17579	10.2293	8.82199	8.95004	9.31989	8.83047	8.8854	9.59249	9.66443	9.83319	9.42047	10.369	9.8491	8.87315	9.13476	9.06879	9.20847
HHA24_08420	6.89303	7.05023	6.10115	6.92651	7.40617	7.2971	7.36379	6.88973	6.56364	6.96802	7.35725	6.68047	7.15125	6.3245	7.17973	7.12716	7.46213	7.45515	6.78806	6.55076	7.14636	6.58681
HHA24_08425	6.84379	7.16313	5.82309	6.66609	7.25092	7.31425	7.58131	6.88955	6.47542	6.89964	7.2896	6.40208	7.52367	6.1053	6.97195	7.05371	7.25624	7.18654	6.76492	6.20645	6.9016	6.34436
HHA24_08430	8.32271	7.93145	8.50132	8.44267	8.13531	7.78878	8.10913	8.21529	8.34192	8.69224	8.55252	8.01245	8.56836	8.47473	8.00705	8.99499	8.49401	8.31255	8.15533	8.2362	8.14554	8.58328
HHA24_08445	7.37457	7.47309	7.38388	7.12528	7.50707	7.35587	6.92273	7.4864	7.42161	7.73508	7.56697	7.16734	7.22829	7.11095	7.21866	7.70033	7.11034	7.18314	7.29567	7.97727	7.66245	7.76624
rnr	11.8498	11.5767	11.8609	11.1823	11.0434	11.1132	10.4241	11.6498	11.8278	11.6651	10.3395	11.1126	11.1614	11.4983	11.5546	10.5999	11.5916	11.5255	11.4036	11.8615	11.6856	11.7629
rlmB	9.67535	9.78012	9.06973	8.99176	9.28111	9.38002	9.2831	9.20741	9.48382	9.50945	9.0388	8.83733	9.55708	8.7659	9.58092	9.03799	9.46333	9.42553	9.35669	9.64566	9.65105	9.13533
HHA24_08465	10.5315	10.5821	10.1353	10.1004	10.4943	10.5125	10.4963	10.2946	10.5187	10.7682	10.1857	10.0426	10.6014	9.83435	10.7195	10.4221	10.7977	10.7724	10.3971	10.53	10.6882	10.1991
HHA24_08470	10.9063	10.5157	11.7399	11.6291	11.569	10.7486	11.6418	12.7688	11.3137	11.6243	11.1993	11.2969	11.529	11.2965	11.7104	11.7868	12.0851	11.6853	11.3289	11.0245	10.9656	12.4328
HHA24_08480	9.49936	9.36777	7.2462	8.70197	7.985	8.02078	8.36373	8.32269	9.38919	10.189	9.32807	8.88178	10.3992	6.97723	10.0618	10.5111	9.86387	9.68403	7.92419	10.5377	8.8209	8.18946
HHA24_08485	9.12999	9.07718	7.3105	8.43896	6.96985	7.12927	7.39241	7.74959	9.16137	10.1927	8.79971	8.12908	9.50938	6.38517	9.8779	10.3425	9.44156	9.55425	7.24752	10.0795	8.52483	7.62043
HHA24_08490	8.54557	8.4313	6.73238	7.84843	6.43394	6.9509	6.6951	7.08967	8.93757	9.55226	8.39155	7.97168	9.07282	6.20515	9.37666	9.63604	8.94375	9.16456	6.97737	9.73518	8.19902	7.27731
HHA24_08495	10.635	10.5929	10.2105	10.3817	10.4605	10.4289	10.5066	10.4706	10.5069	10.482	10.3979	10.5216	10.6342	10.2228	10.5289	10.5614	10.4971	10.5761	10.2986	10.6004	10.7252	10.5465
HHA24_08500	9.92885	10.2154	9.08868	9.22085	9.60681	9.8719	9.62581	9.48424	9.59991	8.8722	9.09094	9.91359	8.95232	8.79833	9.71462	9.38455	9.30648	9.61802	9.39504	9.55006	10.0413	9.52347
HHA24_08505	10.2081	10.4163	9.8856	9.66572	9.91727	10.2524	9.84527	10.0717	10.1238	9.45036	9.22737	10.4532	9.11958	9.24932	10.3898	9.98693	9.97383	10.195	10.0491	9.85008	10.4325	10.0772
HHA24_08510	7.90839	8.11837	7.40536	7.87693	7.33375	7.87302	7.31102	7.40709	7.37811	7.0089	7.28941	8.4291	6.95888	6.75443	7.68044	7.52942	7.5878	7.54902	7.39151	7.52794	7.7189	7.63071
argG	12.0573	12.1797	11.9298	12.1958	12.3683	11.9973	12.5195	12.1894	12.1431	12.5665	12.1934	11.8826	12.4453	11.8138	12.3812	12.1977	12.6242	12.6012	12.0969	12.6253	12.4941	11.8968
argF	10.4452	10.3499	10.4544	10.5093	10.5614	10.1985	10.6094	10.6056	10.4646	10.6933	10.3742	10.2898	10.5413	10.2372	10.6356	10.6464	10.7967	10.7983	10.4361	10.7314	10.6711	10.4287
HHA24_08525	10.5627	10.5627	10.3272	10.3934	10.396	10.2495	10.4835	10.6111	10.4211	10.5269	10.3044	10.3399	10.6707	10.2196	10.5508	10.4096	10.619	10.5404	10.4351	10.7385	10.4208	10.4143
HHA24_08530	8.19416	8.93574	7.19094	8.50935	8.5891	8.8267	8.59151	8.48375	8.38292	8.35114	8.95441	8.62886	9.25712	7.86218	8.40264	8.55573	8.6951	8.73502	8.30725	8.06252	8.85574	7.94482
HHA24_08535	8.88529	8.82513	9.19973	8.96087	9.05204	8.49528	8.94902	9.1445	8.8268	9.53852	8.68352	8.5966	8.81814	8.89638	9.28303	9.26492	9.38165	9.25337	8.7982	8.79884	8.92401	9.04535
HHA24_08540	4.63249	5.33968	5.99844	4.81446	4.09915	4.52233	3.89269	5.48502	4.67115	4.32479	4.47672	4.8104	4.84051	6.32557	3.79986	4.70545	3.73796	4.18706	4.41818	5.15359	4.92772	6.24156
HHA24_08545	6.09422	6.57912	7.33241	6.35137	6.07417	5.81475	6.11823	7.32063	6.22571	5.50245	6.16132	6.2828	5.62989	7.90997	5.52446	6.13846	5.48706	5.35108	6.22431	6.36777	7.04341	7.77334
HHA24_08550	8.27056	8.39852	8.39978	8.33361	8.5187	8.29373	8.33759	8.4705	8.56865	8.57998	8.39606	8.44172	8.62264	8.53579	8.34789	8.38876	8.38998	8.40509	8.57215	8.10883	8.57743	8.54721
HHA24_08555	7.45218	7.686	7.70742	7.59348	7.91191	7.75901	7.77968	7.88974	7.97501	7.57573	7.81283	7.95407	7.98111	7.87767	7.67963	7.80781	7.4197	7.66662	7.91091	7.47609	8.10767	7.88822
HHA24_08560	8.78759	9.07042	10.0599	9.63808	9.35426	8.93072	9.48785	9.69639	9.51407	9.4099	9.22565	9.44142	9.46607	9.99394	9.2984	9.70856	9.22918	9.49078	9.53628	9.08467	9.70222	9.77798
HHA24_08565	7.6019	7.80438	8.70603	8.19488	8.22994	7.68748	8.13788	8.07816	8.2614	8.01596	7.83354	8.14903	8.1904	8.51035	7.98359	8.58501	7.8559	8.02665	8.19916	7.79279	8.27085	8.38628
garL	7.91311	7.89224	9.12514	8.30781	8.38868	7.73363	8.36676	8.14726	8.54581	8.69895	8.04741	8.41523	8.19312	8.66262	8.43683	8.94577	8.58905	8.54967	8.41491	8.18627	8.31159	8.44659
rpsT	10.9706	11.2507	10.3251	11.2291	11.36	11.2513	11.9123	11.0459	11.2276	10.6954	11.8025	11.0877	11.7603	10.628	11.118	10.7372	11.7581	11.6491	11.0415	11.1136	11.4517	10.4762
HHA24_08580	7.8096	8.46678	8.84183	8.78628	8.21928	8.79752	7.30527	10.4383	8.83072	8.11509	9.38113	8.30976	8.87269	9.53195	8.07227	8.61851	8.41001	8.37106	8.45721	8.83793	10.1022	9.73943
HHA24_08585	5.36194	6.20323	6.37263	5.26743	5.38917	5.28615	5.20309	4.94173	4.9883	5.36507	4.70297	5.54078	6.17201	5.48101	4.91339	5.17988	5.96733	5.39784	4.87034	5.25313	4.9304	6.19608
HHA24_08590	7.59138	8.58104	8.21323	7.5047	7.67848	7.60527	7.37278	7.20346	6.82293	7.88591	6.87967	7.78487	8.30694	7.84205	7.32888	7.1725	8.08481	7.55025	7.5564	7.55201	7.26194	8.09231
HHA24_08595	6.6662	7.90948	6.90414	6.47839	7.02771	6.57036	6.86323	6.1592	4.99952	6.74475	5.50328	6.43973	7.29709	6.45199	5.95756	6.05695	6.6836	6.32576	6.31119	6.98747	6.02569	6.79295
murJ	9.22948	9.44801	8.43907	8.97913	9.44399	9.42237	9.5988	8.81948	9.18746	9.22444	8.99857	9.35035	9.19487	8.18097	9.45659	8.98596	9.36382	9.49174	9.11426	8.96234	9.34727	8.22155
HHA24_08605	10.31	10.3543	10.6114	10.6447	10.907	10.4766	11.2658	10.4919	10.5788	11.0585	10.3656	10.6547	10.5908	10.1721	10.8084	10.5928	10.7185	10.8621	10.7511	10.3597	10.9534	9.94765
adk	10.7032	10.7796	10.864	10.9183	10.9368	10.8521	11.2848	10.6476	10.7321	11.1531	10.6075	10.8616	10.8706	10.417	10.9208	10.7453	10.9241	10.9961	10.9434	10.7846	11.0469	10.288
kdsB	10.2431	10.343	9.67878	9.97678	10.0053	10.0085	10.0747	10.05	10.0307	10.0828	9.80478	10.0446	9.98782	9.76221	10.2276	9.88884	10.0727	10.1545	10.0235	10.4054	10.4547	10.0107
HHA24_08620	6.67533	6.56526	6.12459	6.60869	6.72057	6.67803	6.49554	6.62344	6.62436	6.63768	6.57706	6.41025	6.61929	6.17263	6.6219	6.44301	6.72841	6.94628	6.48964	6.94528	6.90962	6.62828
HHA24_08625	8.24509	8.279	7.72416	8.05256	8.3949	8.42892	8.75172	8.35472	7.92921	8.7515	8.22004	8.3575	8.73706	7.76486	8.85366	8.58144	8.66877	8.5964	8.45669	8.38984	8.6398	8.47356
HHA24_08630	7.57078	7.50462	7.19073	7.40493	7.7353	7.80448	8.01621	7.51694	7.43061	8.09751	7.77148	7.7727	8.21746	7.39315	8.15046	7.94102	8.17156	7.98215	7.95966	7.62797	7.95086	7.85309
HHA24_08635	7.54912	7.54276	7.10409	7.37142	7.78031	7.5524	8.19065	7.49524	7.43467	7.94761	7.69957	7.44807	8.259	7.14872	8.10083	7.95371	8.22913	8.12529	7.67018	7.55703	7.87686	7.7274
HHA24_08640	9.06923	8.95533	8.61898	9.43979	9.64714	9.62215	10.1779	9.23686	8.98187	9.16106	9.67493	8.74296	10.0003	8.65639	9.33592	9.38085	9.29763	9.34508	9.39667	9.17987	9.24622	8.02137
HHA24_08645	12.6548	12.419	12.9441	12.9807	12.2287	11.9293	12.6803	12.6712	12.1637	13.0862	12.6158	12.1467	12.8352	13.2563	12.409	12.2625	12.9467	12.623	12.7362	13.1117	13.0143	12.6999
HHA24_08650	9.31669	9.17675	8.88737	9.31252	9.44465	9.31793	9.60874	9.48494	9.28102	9.44602	9.1918	8.92755	9.32965	8.7723	9.70318	9.11502	9.18144	9.23343	9.42261	10.1447	9.97898	9.18659
pcaF	10.2179	9.9191	10.0814	10.2268	10.2865	10.2196	10.4317	10.1138	10.2123	10.5895	10.1702	10.2818	10.2304	10.1488	10.1476	10.2869	10.3505	10.16	10.2093	10.6396	10.1124	9.89987
HHA24_08660	7.21604	7.31457	7.77554	7.84709	7.99299	8.02864	7.90307	7.20711	7.73399	7.84283	7.25464	7.78688	7.85369	7.59052	7.42134	7.06624	7.66343	7.74014	7.56617	7.69457	7.58803	7.65932
HHA24_08665	9.25587	8.7034	10.7735	10.2234	9.94752	9.34268	9.23543	9.68244	10.096	9.38149	8.80268	9.72149	9.51208	10.3786	9.07484	9.45832	9.47725	9.51898	9.82852	9.89016	9.80856	10.5116
clpS	8.1528	8.30793	8.59013	8.18117	8.54712	8.83906	8.72447	7.9992	8.46413	8.77895	8.55987	8.46243	8.70275	7.72027	8.88759	8.85304	9.14601	8.86093	8.32457	8.45813	7.93343	8.00212
HHA24_08675	11.5454	11.4718	12.0561	11.6384	11.8074	11.5631	11.7228	11.2447	11.8346	11.6649	11.7056	11.7212	11.3736	11.0288	12.3205	12.1828	12.2342	12.4093	11.7962	12.0783	11.254	11.8729
pbpC	9.61571	9.67445	10.0458	9.50855	9.6806	9.54141	9.49314	9.3555	9.87874	9.44581	9.52264	9.79696	9.57441	9.14939	9.84846	9.74341	9.52689	9.6743	9.69889	10.1637	9.21163	9.74249
clpA	12.7675	12.2372	13.4298	12.7556	12.5476	12.2394	12.1933	12.9844	12.9224	12.8732	12.2393	12.5499	12.5324	12.9852	12.5892	12.6043	12.7444	12.7761	12.6719	13.6041	12.8454	13.4853
HHA24_08690	10.9976	10.6546	10.9321	10.3866	10.3303	10.4647	10.0684	10.58	10.8193	10.3752	10.1822	10.8036	10.4468	10.4386	10.5465	10.514	10.3467	10.4048	10.6412	10.882	10.5891	10.9371
HHA24_08695	10.39	10.3003	10.3072	9.94764	10.0441	10.6291	9.60294	10.324	10.4423	9.84793	9.93926	10.5742	10.0818	10.5929	10.1803	10.033	10.1454	10.1479	10.1784	10.2172	10.0536	10.5034
HHA24_08700	9.05473	8.9067	9.29268	8.7759	8.78759	9.05923	8.51955	9.08064	9.24291	8.90636	8.58649	9.28782	8.65508	9.61522	9.17575	9.07257	8.98495	9.07973	8.89191	8.78132	8.69835	9.63659
putA	10.9775	10.1329	13.1667	12.5847	12.5653	12.1092	13.6464	12.4768	13.1035	10.5535	12.0476	11.9528	12.6075	12.3733	12.3907	12.1803	12.3545	12.7573	12.8923	12.6898	12.6823	11.7958
HHA24_08710	9.82092	8.89029	13.6573	12.6398	12.3014	11.2303	13.4323	12.419	12.4136	10.7452	11.3619	11.3641	12.0244	12.4902	11.8125	12.0755	11.9273	12.6438	12.5234	12.1605	12.5658	11.6567
HHA24_08715	8.19968	7.26889	11.2191	10.7716	10.4999	9.73107	11.64	10.3498	10.6377	8.51332	9.60022	9.55613	10.3246	10.3491	10.0475	10.1155	10.2059	10.9026	10.5473	10.5408	10.7281	9.28495
HHA24_08720	8.6512	7.52811	11.446	10.9106	10.7491	9.94805	11.897	10.5316	10.9272	8.61482	9.61753	9.73664	10.4894	10.3765	10.4246	10.4267	10.3035	11.1307	10.8193	10.7773	10.9347	9.38651
HHA24_08725	8.27167	7.25085	10.9404	10.4422	10.22	9.49005	11.3335	10.1482	10.4666	8.23805	9.19007	9.28112	10.0549	9.9007	9.90411	9.79137	9.73948	10.6418	10.3274	10.4614	10.4994	8.94538
HHA24_08730	7.86789	6.91023	10.5443	10.0887	9.77703	9.23753	10.7409	9.77874	10.1281	7.8432	8.86375	8.79851	9.59633	9.54255	9.28318	9.31542	9.2182	10.1012	9.84786	10.047	10.157	8.59643
HHA24_08735	3.67104	3.89564	5.067	5.03382	5.16806	4.8731	6.69302	5.06062	4.53029	4.72448	4.72014	4.4613	5.04402	6.59567	4.0225	5.12697	4.42715	3.65567	4.51911	5.73327	4.75286	4.37605
HHA24_08740	8.94078	9.17941	8.77114	8.45241	8.44047	8.54688	8.45167	8.93168	8.45018	8.32865	8.16144	8.0782	8.58051	9.05098	8.01443	8.29114	8.18988	8.10783	8.35773	9.91362	8.76185	8.63143
amt	5.29162	5.47245	7.32506	5.54784	5.25673	5.36026	5.28387	5.86348	6.41819	5.30045	36.958	5.16553	5.22732	6.61428	5.30982	5.512	5.53543	5.24623	5.34322	5.43226	5.784	6.67094
HHA24_08750	3.89818	3.88279	6.24859	4.30705	3.90626	3.98198	3.94169	4.73144	4.72439	3.94278	33.3067	3.79775	3.93344	5.05909	4.01224	4.0131	4.16857	3.9736	4.14179	3.94536	5.04063	5.23825
HHA24_08755	8.1554	8.22126	9.65876	8.70738	8.42489	8.76391	8.2857	8.70499	8.70364	9.14554	8.38343	8.58063	8.28181	8.65515	8.90287	8.72919	8.96722	8.72485	8.7274	9.3744	8.31986	9.36794
HHA24_08760	9.35955	9.5024	9.50487	9.09164	9.11991	9.5211	9.14463	9.19476	9.28879	9.28002	9.14639	9.48042	9.38573	8.9067	9.50875	9.3514	9.09466	9.11031	9.17626	10.101	9.24545	9.6421
rpmI	10.2052	10.3504	10.9677	10.8062	10.9737	10.4935	11.4427	10.395	10.6209	11.2259	11.2374	10.5001	11.1447	10.5	11.1988	11.2788	11.2257	10.9181	11.24	10.5245	10.7797	10.0078
rplT	11.4556	11.8302	11.4021	12.1711	12.2209	11.7236	12.4095	11.7957	11.8499	11.6674	12.5078	11.7601	12.4582	11.8276	11.894	11.7906	12.2565	12.1909	12.0763	11.8518	12.1295	11.288
pheS	11.1364	11.4096	10.6498	11.4585	11.5691	11.1591	12.054	11.0596	11.125	11.2432	11.9469	11.1468	11.8103	10.9417	11.4276	11.3866	11.4017	11.3571	11.3493	11.4987	11.4301	10.5665
HHA24_08780	12.0681	12.3443	11.6967	12.3702	12.2886	12.0752	12.8771	12.0186	11.9347	12.2798	12.6476	11.8768	12.5332	11.7475	12.2998	12.2415	12.1688	12.1517	12.2355	12.5675	12.2954	11.3566
HHA24_08785	9.62025	9.73375	9.92997	9.80914	9.81111	9.6295	10.3037	9.46107	9.60939	10.1822	10.1702	9.53568	9.96906	9.36332	9.87996	10.0508	9.91537	9.86544	9.98385	10.2385	9.87331	9.2881
HHA24_08790	9.94584	10.208	10.1962	10.3001	10.2566	10.0388	10.667	9.80325	9.97473	10.3371	10.2117	9.85138	10.0543	9.67673	10.2378	10.2007	10.46	10.3036	10.05	10.6027	9.91896	9.83261
HHA24_08795	6.77326	7.50005	6.31928	6.79453	7.57323	7.51573	8.09281	6.56685	6.56998	7.5472	7.53231	6.94944	8.13185	6.0496	7.12052	7.16138	7.18641	7.25471	7.25433	6.36965	7.07327	6.45421
HHA24_08800	1.39563	2.29636	1.1473	0.760272	1.74108	2.12028	0.949503	1.46941	0.80643	0.902032	1.68436	1.29249	1.30191	0.408919	1.31549	1.21725	1.22153	0.742145	0.921077	1.02763	1.07811	0.650108
HHA24_08810	4.64943	4.83924	5.74992	5.36428	5.57175	6.17581	5.99133	4.46058	5.25246	6.17276	5.53968	5.79567	5.1974	4.23221	6.064	5.74602	6.73055	6.1177	5.68694	5.18318	4.6113	4.6822
HHA24_08815	7.47465	7.94207	8.27862	7.81445	8.45701	8.42207	8.87357	7.53016	8.05135	9.12896	8.08136	8.63429	8.496	7.02555	8.91364	8.85792	8.65557	8.4177	8.41372	7.48042	8.10033	7.59653
betT	7.45525	7.39637	8.13226	7.8388	7.52877	7.40311	6.88844	7.77903	7.97434	7.53486	7.24571	7.49034	7.41304	7.74591	7.34833	7.70396	7.98985	7.74839	7.30045	7.27058	7.1917	8.52103
HHA24_08825	7.30362	6.96432	8.31155	7.10101	7.12733	7.0411	6.64321	7.31792	7.55381	7.72005	7.1403	6.98633	6.76872	7.05881	7.54004	7.91624	7.18956	7.12366	7.45267	7.19253	7.23532	7.63794
HHA24_08830	6.9701	6.58315	6.91536	6.68852	6.84612	6.76486	6.89948	6.51851	7.07218	7.12927	6.71936	6.72894	6.87025	6.73255	7.07859	6.91613	6.98835	6.97048	6.79424	7.17102	6.60068	7.08245
HHA24_08835	6.21162	6.21228	6.93504	6.67546	6.6221	6.78804	6.7544	7.02109	6.60912	7.27734	6.7515	6.78362	7.0809	6.74239	6.77497	6.73102	7.20416	6.93851	6.95073	7.44892	7.0481	7.13489
HHA24_08840	7.00719	7.10553	7.91772	6.59346	6.88129	7.06667	6.67998	6.19886	7.48112	7.46004	6.50813	7.13286	6.32301	6.56585	7.70976	7.50697	7.69165	7.37675	7.32662	7.57871	5.96848	7.44757
HHA24_08845	6.99816	7.02931	7.62283	7.43248	7.23281	7.30733	6.84277	7.0057	7.20101	7.53177	7.01698	7.28941	7.40359	7.26036	7.02826	7.30726	7.61326	7.26884	7.46744	7.59221	6.8195	7.4253
HHA24_08850	8.9621	9.37415	11.8833	9.8833	10.1196	9.76368	9.82995	7.75828	9.9873	10.6255	8.28778	9.97694	8.36032	9.87768	9.52326	10.4082	9.75023	9.83427	10.6027	12.6299	7.2453	10.5201
HHA24_08855	8.13897	8.50081	11.3053	9.01198	9.09526	8.67138	9.14007	6.88105	9.19421	10.2992	7.34391	9.09358	7.19484	8.88421	8.9315	9.99082	9.07844	8.96742	10.0287	11.4849	6.36919	9.54659
HHA24_08860	5.2761	5.00829	5.88579	4.73106	5.24798	5.11096	4.79067	4.77067	5.39747	5.03794	4.63935	5.01203	5.1791	5.33902	4.94171	5.25083	5.12089	4.99839	4.65758	5.60721	4.97881	6.0169
HHA24_08865	8.10478	8.09107	9.0907	8.25049	7.89099	7.89439	7.65662	8.03178	8.41592	8.7032	7.58396	8.4224	7.75631	8.14355	8.11026	8.4772	8.31386	8.09746	8.42042	8.66011	7.79036	8.74992
HHA24_08870	7.84708	7.99832	9.56684	8.13213	8.43195	8.42931	8.15082	8.0837	8.64259	8.976	7.70067	8.81521	8.20109	8.15185	8.40251	8.85143	8.3242	8.21424	8.74733	9.6817	8.02572	9.01001
HHA24_08875	9.07389	9.06667	9.02706	8.83353	8.95531	9.21923	8.56184	8.90611	9.24199	9.25768	9.21895	9.24636	9.16199	8.70761	9.17879	9.21975	9.29546	9.18901	9.05822	9.39822	9.03987	9.09152
HHA24_08880	7.1272	7.03404	6.91278	6.45719	6.78334	7.00955	6.64702	8.12476	6.9546	7.22739	7.34352	7.1517	7.54184	6.64184	7.23664	7.50093	7.15347	6.99882	6.98615	6.84669	8.45524	7.48097
HHA24_08885	7.07051	7.20235	6.89069	6.38286	6.54227	6.5656	6.36281	9.0786	6.75749	6.66845	7.51052	6.72178	7.87192	6.63451	6.9698	7.39766	6.84033	6.39015	6.6599	6.82385	9.25877	7.94973
HHA24_08890	6.92518	7.40328	6.60751	7.13776	7.34708	7.28572	6.96708	6.67734	7.17253	7.17603	7.465	7.12554	7.4311	6.80667	7.08818	7.1541	7.44633	7.31378	6.85607	6.84119	6.83315	6.86591
HHA24_08895	7.08339	7.14806	6.46153	6.68567	8.07035	7.17238	7.72073	6.71082	7.04089	8.27193	7.19328	7.0271	7.27313	6.63943	7.68274	7.51971	7.85528	7.69234	6.74386	6.82397	7.03124	6.46867
HHA24_08900	9.0401	8.43467	10.2459	8.76685	9.69976	8.32506	8.8874	9.14696	9.19051	10.7665	8.54691	8.65909	8.59711	9.49214	9.2993	9.52872	9.47096	9.10449	9.06922	9.77411	8.983	9.88501
HHA24_08905	8.70488	8.07008	9.58742	8.32386	9.31708	7.96919	8.27301	8.66596	8.78809	10.247	8.31045	8.51977	8.2274	9.29708	8.73724	9.27975	9.20818	8.91875	8.43268	9.44688	8.53333	9.54732
HHA24_08910	6.28787	6.2007	3.94298	4.78681	8.05149	5.94593	7.80947	4.02807	6.8824	6.91501	6.08662	5.34128	7.02319	3.91109	6.47934	7.23957	6.57697	6.70907	4.54461	7.3539	5.6959	4.87627
HHA24_08915	8.37782	8.34618	4.999	6.83134	10.2263	8.0098	10.0438	5.74276	8.25201	8.71991	8.19282	7.32995	9.27466	5.04883	8.64806	9.32592	8.83067	8.73521	6.33139	9.31895	7.33886	6.4517
HHA24_08920	6.54399	6.45995	6.25976	6.23155	6.1206	5.98969	6.16592	6.63033	6.53527	6.77512	6.58883	6.42254	7.13273	5.95586	6.37931	6.97971	6.54449	6.24469	6.07104	6.9572	6.65114	6.79812
HHA24_08925	9.74159	10.1134	9.79089	9.83986	10.1057	10.3128	10.3556	9.63986	10.1271	10.293	9.5518	10.3441	9.82421	9.15759	10.5985	10.0206	10.5425	10.5803	9.96263	10.0482	9.72411	10.0034
HHA24_08930	10.6047	10.4345	11.0898	11.1056	11.0366	10.6503	10.6624	11.0895	11.2668	11.358	10.087	10.6782	10.728	11.129	10.6958	11.1031	10.8115	10.9059	10.9358	10.8192	10.8621	11.3783
HHA24_08935	7.98738	7.85284	7.89308	8.14675	8.24463	7.56369	8.59221	8.03375	8.14984	8.60289	8.03081	7.92917	8.30017	7.80639	8.27169	8.78249	8.27275	8.42882	8.00032	7.77109	8.40682	8.4189
HHA24_08940	7.18496	7.2863	7.9453	7.50044	7.80071	7.8338	8.13411	7.67436	7.77479	8.32444	7.76638	8.17722	8.3601	7.87857	8.10843	8.10316	7.93431	8.06325	8.10201	7.62422	8.08063	7.67665
dinB	8.29815	8.62792	7.65338	7.75486	7.93236	7.61276	7.98509	7.71276	7.49884	8.11679	8.16383	7.58105	7.66113	7.70699	7.48635	7.78382	7.6113	7.46885	7.76519	8.00081	7.8285	7.23058
HHA24_08950	8.46746	8.21615	8.98916	9.17242	9.54777	9.42534	10.3872	9.09961	8.84134	10.3865	9.2373	9.31599	9.99652	9.11162	9.55112	9.53986	9.71545	9.69018	9.1935	8.95808	9.44706	9.68705
hmpA	7.2101	7.29282	8.08932	8.21613	7.65355	7.68624	8.30444	8.41113	7.4625	8.05908	7.38148	7.41103	7.77189	8.22125	7.67956	7.50254	7.71958	8.14163	7.82757	8.27089	8.44921	7.56551
HHA24_08960	7.244	7.32453	7.12704	7.27037	7.23458	7.41947	7.54605	7.43402	7.45439	7.50253	7.30194	7.20495	7.7758	7.1322	7.48473	7.17445	7.52181	7.56009	7.21571	7.28029	7.57147	6.87922
HHA24_08965	9.40631	9.19616	10.2752	9.97804	11.5261	10.9096	11.5721	10.3211	10.8206	11.0382	10.1806	9.59448	9.34643	10.3755	10.905	9.97262	10.9435	11.0343	10.8223	8.40272	10.6159	11.2567
HHA24_08970	7.3571	6.61155	6.65841	6.23097	6.25033	6.34981	6.30136	6.35147	6.58637	6.57333	6.40967	6.63639	6.90982	6.25617	7.05801	6.77318	7.38833	6.98893	8.12779	6.63025	6.46195	6.63227
HHA24_08975	6.88355	5.85997	5.42933	5.34763	5.57733	5.41203	5.57936	5.51378	5.49056	5.77544	5.21758	5.90453	6.13516	5.00226	6.37941	6.34091	6.65357	6.5208	7.90142	5.72212	5.92015	5.80713
HHA24_08980	6.84325	7.28386	7.27962	7.0067	6.64622	7.08317	6.552	7.65046	7.27595	6.8649	6.98963	6.53015	7.06341	7.12632	6.59393	7.26813	6.97199	6.43878	6.9133	7.27131	7.56166	6.9549
HHA24_08985	6.77474	6.57005	6.86206	6.68384	6.45061	6.37237	6.58646	6.953	6.82236	6.06718	6.86867	7.01434	6.49023	6.90971	10.7077	10.9494	10.8488	10.8868	6.76548	6.60777	6.69744	7.05607
HHA24_08990	8.31374	8.25424	8.55072	8.59769	8.36237	8.23995	8.32241	8.76957	8.43658	9.36266	9.91089	8.71746	8.41033	8.73585	12.1256	12.4836	12.4108	12.3896	8.36948	8.34231	8.27493	8.72346
HHA24_08995	4.96433	4.74952	4.66358	4.87373	4.35368	4.30558	4.34254	4.82552	4.42987	4.6873	5.25025	4.47655	4.47882	4.65726	6.20639	7.15927	6.63663	6.80311	6.28761	4.66305	4.97525	4.77588
HHA24_09000	7.8318	7.51525	8.79172	8.11885	8.22721	7.91824	7.47969	8.07203	8.4197	8.19938	7.73271	8.03561	7.6348	8.57476	8.34393	8.48302	8.55646	8.59446	8.43947	9.58041	7.62764	9.7803
HHA24_09005	7.16881	7.22094	5.9851	5.34761	5.44568	5.10642	4.71666	5.91303	7.96126	5.59547	6.38543	5.36129	6.44258	5.97649	6.95413	6.2424	7.35062	6.88216	5.55688	8.87401	5.75697	6.96407
HHA24_09010	4.75919	4.21324	3.87604	3.41463	3.42309	4.13364	3.29162	3.50045	4.03286	3.89249	4.18681	4.0291	3.22714	3.00438	4.05211	3.75517	3.57314	3.6409	3.43597	5.46766	4.07416	4.06151
HHA24_09015	7.0223	6.51636	6.88722	6.46808	6.48585	6.36046	5.93222	6.38156	6.89572	6.97815	6.53264	6.71087	6.66107	6.53075	6.97723	6.92845	6.9016	6.80246	6.77191	7.12206	6.40796	7.04061
HHA24_09020	7.32317	6.84052	6.7337	6.40472	6.48637	6.98082	6.3553	6.42403	6.95032	6.49743	6.91617	6.76464	7.3319	6.66362	6.98723	6.66482	6.70508	6.41009	6.5426	6.60336	6.49123	7.14749
xth	7.71552	8.11506	7.76574	7.968	8.37651	8.17221	8.84679	7.81587	7.87339	8.70932	8.07355	7.89188	8.40596	7.61065	8.23359	8.2746	8.55241	8.42193	8.05182	7.74394	8.2498	7.69862
HHA24_09035	4.9999	5.55939	5.3495	5.66635	5.28838	4.9845	5.38608	5.44221	4.84235	5.25016	5.3801	5.14429	5.58144	5.43618	5.3528	5.0557	5.69436	5.60081	5.13091	4.9962	5.4098	5.20311
HHA24_09040	4.589	4.20791	4.77442	5.6783	4.66853	4.7577	5.40534	5.05872	4.98286	4.08339	4.9567	5.20357	5.1323	5.20996	3.95383	5.29327	3.54427	3.4862	4.96284	4.01	4.42737	4.43709
HHA24_09045	5.96317	5.45315	6.27006	6.51401	5.99594	5.95463	6.01077	5.9329	6.06663	5.49831	6.11376	6.19213	5.72633	6.1797	5.56035	6.01748	5.12013	5.28411	6.25691	5.82758	5.67599	5.39354
HHA24_09050	4.87339	4.60915	4.91737	5.36957	4.87392	4.91812	4.90415	4.94836	5.01063	4.20568	5.12275	4.95582	4.51679	5.30041	4.37926	4.48949	4.09182	3.95104	5.20449	4.45714	4.67576	4.48048
HHA24_09055	5.699	5.3294	6.1331	6.5074	5.48116	5.70353	5.32082	5.82059	5.91886	5.19044	5.72193	5.88918	5.24969	6.07053	5.02622	5.37148	4.63869	4.90883	6.03525	5.60902	5.63515	5.48434
HHA24_09060	4.7142	4.92104	4.76077	5.7004	4.91911	4.92318	4.77301	4.96792	5.17212	4.42	4.77596	5.34734	4.6487	5.23951	4.24658	4.40782	4.09959	4.27387	5.22047	4.82971	4.96089	4.71208
HHA24_09065	5.04555	4.72867	5.51138	5.69152	5.07515	5.29364	4.8907	5.31033	5.12619	4.53258	5.35045	5.48771	4.98587	5.76154	4.62627	4.72043	4.6188	4.55617	5.45244	5.16315	5.2253	4.9611
HHA24_09070	4.71154	4.73366	5.49265	5.79448	5.11544	5.40102	4.91089	5.34366	5.38845	4.33595	5.1303	5.81985	4.83294	5.68462	4.69842	4.83883	4.53645	4.34815	5.14354	5.18389	5.25639	5.08449
HHA24_09075	4.46081	5.6339	5.32104	5.39368	4.78588	5.0124	5.72577	5.09045	5.28606	5.05348	4.96163	6.15172	4.77904	5.40165	4.76919	5.33567	4.9313	4.23537	5.12722	5.52009	4.84546	5.08473
HHA24_09080	9.59085	9.81244	11.3684	11.4264	11.7719	11.0063	11.7802	10.9499	10.8879	11.5813	11.6966	12.0521	11.5206	11.6806	11.2244	11.6209	11.6925	11.9595	11.5331	11.0889	10.5331	12.6346
HHA24_09085	8.05259	8.02423	10.1251	9.34958	8.05497	8.72019	8.45897	9.60277	8.68488	9.27951	8.04819	12.9218	9.24521	9.16282	8.47042	10.3043	8.35853	9.03816	9.12633	9.1907	10.0338	10.5896
cadR	7.77571	7.97602	8.81848	8.39722	8.05811	7.91929	8.09401	8.90025	8.34616	8.334	7.71107	7.99988	8.45781	8.31877	8.09126	8.19817	8.22492	8.40041	8.33477	9.21518	8.81553	9.16177
HHA24_09095	8.19666	8.24242	8.29534	8.05186	9.6103	8.2208	9.83339	8.13184	8.33733	9.64079	8.63862	8.3556	9.30332	7.67441	8.46573	9.02887	8.76119	8.68245	8.09073	9.30092	8.63782	8.39804
argH	10.9116	11.0766	10.3201	10.9198	10.9941	11.0429	11.6763	10.6927	10.6787	10.9359	10.9261	10.7447	10.9411	10.4923	10.7978	10.7451	10.9735	11.0185	10.7491	10.8633	11.1722	10.6446
HHA24_09105	8.54114	8.5545	9.2015	8.88312	8.72242	8.86428	8.76155	9.12066	8.7605	9.00942	8.4091	8.5674	8.54131	8.67261	8.61805	8.60315	8.64879	8.78146	8.98423	9.14121	9.17487	8.88316
HHA24_09110	10.8513	10.8562	10.8685	10.9386	10.6523	10.8179	10.8277	10.9693	10.7525	11.1737	10.6048	10.5555	10.6976	10.6426	10.7425	10.7336	10.8536	10.9012	10.9056	11.4387	11.1384	10.7591
HHA24_09115	9.35719	9.20538	10.0414	9.61907	9.52579	9.56082	9.26427	9.6797	9.40287	10.1037	9.25053	9.24173	9.13861	9.38227	9.53323	9.62829	9.8504	9.64424	9.78732	10.2202	9.71362	9.58907
HHA24_09120	6.80892	7.10429	6.36007	8.18879	6.30811	7.08046	6.12837	7.44988	6.71912	6.47944	6.49018	8.20924	7.13273	6.20882	6.68805	6.74518	6.4389	6.40507	6.69078	6.76307	6.70399	6.77143
HHA24_09125	6.72553	6.98732	6.20721	6.45092	6.26546	6.28467	6.23914	6.73429	6.31362	6.39422	6.59983	6.19665	7.48287	6.35726	6.09732	6.3974	6.11009	5.83724	6.32857	7.35311	6.60349	5.78908
ggt	9.61026	8.97318	9.21342	9.72369	8.70615	8.61395	9.1275	9.35071	8.96885	9.08123	8.73957	8.7471	9.5744	9.48442	9.11049	9.23468	9.49428	9.50088	11.6756	12.2276	9.50274	9.74413
HHA24_09135	8.72537	8.36165	8.88247	9.71817	8.22748	8.446	8.46676	9.15036	8.62673	8.33565	8.1142	8.60796	9.08959	9.23688	8.37567	8.38111	8.5088	8.59843	11.1777	11.5793	9.46713	9.1992
HHA24_09140	8.00995	7.93046	8.00462	8.59664	7.11994	8.20595	8.19251	8.10134	8.2816	7.98377	7.66329	8.07141	8.23892	7.88556	8.73372	8.12698	8.66582	8.53385	10.0115	10.0524	8.60248	7.96776
HHA24_09145	7.76439	7.61537	7.52861	8.27175	6.84813	8.15308	8.1059	7.93275	8.07448	7.74551	7.55759	8.01079	7.93212	7.74031	8.44138	7.77841	8.32676	8.48148	9.65574	9.8257	8.40799	7.93979
HHA24_09150	8.90258	8.84995	9.46789	9.698	8.3382	9.59845	9.30056	9.55425	9.42858	9.41946	9.14535	9.43751	9.45557	9.36814	10.0315	9.31207	9.80626	9.93761	11.343	11.6449	9.78825	9.51348
HHA24_09155	5.48065	5.74881	6.26952	6.86821	5.6359	7.08351	6.62148	6.37016	6.414	6.4794	6.37374	7.23433	6.53281	5.90326	7.26116	6.47761	6.81985	6.75261	8.13616	8.67074	6.84874	6.3376
HHA24_09160	7.38947	7.55545	7.16016	7.26084	7.43314	7.26095	7.02633	7.63724	7.51314	7.23788	6.98696	7.25266	7.55421	6.99104	7.26319	7.19811	7.11416	7.1898	7.05847	7.86162	7.54162	7.69138
HHA24_09165	9.32976	9.29422	9.17924	8.98268	9.28347	9.17031	9.41292	9.06228	9.40181	9.67806	9.65503	9.52169	9.7782	8.73985	9.66311	9.65353	9.57782	9.45342	9.39814	8.84288	9.46573	8.8591
HHA24_09170	7.90829	8.01206	7.57555	7.77875	7.711	7.17279	8.03642	7.92388	7.65087	7.98246	7.57076	7.43247	7.73326	7.30254	7.82252	8.06143	7.66689	7.804	7.47704	7.68054	7.83371	7.51323
HHA24_09175	8.94881	9.26681	8.25071	8.52657	8.69679	8.57848	9.06314	8.59012	8.59698	8.85399	8.76582	8.66521	9.01413	8.02399	9.00696	8.74582	8.92484	8.87708	8.59477	8.44943	9.03919	8.32121
HHA24_09180	7.63554	8.46368	7.82888	7.72003	7.12311	7.27926	7.17453	7.99819	7.39636	7.23465	7.4926	7.53896	9.30712	9.26385	7.04676	7.57021	7.28695	6.86169	6.88175	8.41576	7.21529	7.43133
HHA24_09185	10.2836	9.99454	10.9158	10.3105	10.0067	9.76901	9.9979	10.6367	10.5293	10.0328	9.78018	10.2156	12.3713	12.0015	10.8721	10.7358	10.7873	10.4892	10.7168	10.5786	9.71675	9.48298
HHA24_09190	11.3843	11.1265	11.8616	11.4142	11.2172	11.3913	10.9608	11.736	11.6609	10.7434	10.9652	11.4467	13.5936	13.1868	11.9292	11.65	11.7891	11.6038	11.8351	11.8906	10.828	10.358
adeC	10.1218	9.81936	10.4438	10.182	9.94267	8.99363	8.29505	10.5882	10.5699	9.61416	9.66041	10.1743	12.263	11.9322	10.5667	10.3714	10.5053	10.3375	10.4471	10.8967	9.71211	9.32892
HHA24_09200	6.14036	6.12381	6.57378	8.37918	6.74938	5.64469	5.87154	7.95987	6.34251	6.30083	5.72602	7.47082	8.08448	7.0659	6.82706	6.93464	7.10259	6.5051	6.52764	6.63246	5.9836	5.23723
HHA24_09205	8.53006	8.13599	9.1007	8.06484	8.18939	7.90584	8.09196	7.7444	8.49347	8.98528	8.1083	8.02855	8.03761	7.21906	8.78279	9.17464	9.16259	8.69549	8.14468	8.22995	7.46164	9.04417
HHA24_09210	8.46526	8.60338	7.72888	7.89471	8.43581	8.53892	8.76984	7.91733	8.24951	8.48738	8.4197	8.26704	8.77507	7.3774	8.5136	8.53264	8.81712	8.77569	7.97014	8.00746	8.10049	8.06226
HHA24_09215	5.9048	5.81289	6.19557	6.26158	5.19212	5.44495	5.27191	6.2916	5.82202	5.91288	5.59023	6.3188	5.84751	5.12892	6.02224	6.52492	5.68326	5.71382	5.97338	5.79694	6.07302	6.13991
HHA24_09220	10.0767	10.1378	10.6617	10.738	10.9054	10.4066	10.833	10.7586	10.6329	10.2118	9.85431	10.1551	10.3667	10.8565	10.0109	9.91865	10.2011	9.92205	10.3267	10.6007	10.3761	9.96936
folD	10.0399	10.1306	9.82294	10.157	10.2398	9.99421	10.2848	10.1328	10.0794	10.534	10.1312	10.0973	10.3875	9.85358	10.1218	10.0198	10.4433	10.4119	9.9343	10.3773	10.3198	9.19868
HHA24_09230	9.43481	9.48867	9.83348	9.64759	9.83655	9.32641	9.76107	9.69201	9.58456	10.2543	9.60782	9.46888	9.97872	9.41535	9.63452	9.68797	10.0864	9.92527	9.50036	9.8331	9.76192	8.97288
HHA24_09235	9.69638	9.97133	9.06815	9.68809	9.91493	10.0133	9.97066	9.4779	9.83962	9.75952	9.79404	9.76757	10.2988	9.10928	9.71485	9.6384	10.0677	9.92715	9.52765	9.46025	9.75002	8.9879
aceE	14.5453	14.6248	12.5686	13.6668	13.554	13.8545	14.113	14.1017	13.0676	13.5301	14.4311	13.3418	12.8969	12.662	12.7448	12.5063	13.2363	13.2668	13.4716	14.3741	13.8663	12.9666
aceF	13.1354	13.2756	11.4238	12.3596	12.2053	12.6635	12.9233	12.8591	11.7764	12.4091	13.0885	12.2153	11.6813	11.4471	11.5593	11.4324	12.0118	11.8712	12.3703	13.2804	12.4854	11.7024
lpdA	13.4734	13.5258	11.6752	12.6316	12.5269	13.0114	13.1696	13.1172	12.1498	12.6185	13.3816	12.583	11.9504	11.7443	11.9184	11.5939	12.3529	12.3092	12.7327	13.65	12.876	12.0726
HHA24_09255	4.49618	4.85009	5.0199	4.93674	4.62526	4.95159	4.79246	7.99841	4.65515	4.69207	5.03711	4.68427	5.36539	6.66719	4.46129	4.67169	4.79323	4.85736	4.61418	4.88787	7.4988	7.55091
HHA24_09260	9.08934	8.9572	8.29384	8.61365	8.67766	9.32216	9.33828	11.0871	8.52619	8.35396	9.4415	8.57362	9.21114	9.56203	8.50184	8.19124	8.54123	8.38344	8.66304	9.02439	10.4554	10.1006
HHA24_09265	5.67839	5.96365	5.9144	7.02458	5.9426	6.13926	5.42135	14.7417	6.79879	5.92827	7.19386	5.69989	9.22834	9.35655	5.43728	5.65133	5.85546	6.03257	7.42151	7.029	14.6854	13.5911
HHA24_09270	2.56548	3.55969	3.9682	5.49842	3.33836	4.64492	3.12901	9.65071	3.63263	3.38495	5.86055	4.52388	7.44919	7.77085	3.60962	3.16485	3.19173	3.2301	3.58256	3.44573	9.21702	8.15095
flhD	5.53203	5.55535	7.10925	7.52905	5.89304	7.04065	4.68961	10.9723	6.94919	6.60219	7.9757	7.02571	9.21533	8.79064	5.49064	5.60093	5.79927	5.84633	7.08305	5.61611	10.5723	8.88846
flhC	6.03838	6.13982	6.71171	7.62085	6.28871	7.63139	4.97119	10.964	7.1337	6.24198	8.20506	7.56272	9.47907	9.03836	5.44775	5.74369	5.73919	5.74723	6.87237	5.89671	10.8063	9.12474
motA	6.9182	6.89017	7.37911	7.82306	6.75127	7.6898	5.89673	11.3064	7.47718	6.45063	8.62618	7.89184	9.41298	9.32226	6.47478	6.28767	6.25626	6.58732	7.34533	7.05536	11.2292	9.60926
motB	6.50146	6.59188	6.2783	7.17806	6.28493	7.52904	5.11806	10.785	6.75781	5.54949	8.23628	7.42026	8.99658	8.86961	5.63041	5.45749	5.7058	5.76049	6.66991	6.12608	10.6936	9.2915
HHA24_09295	5.06685	5.25891	4.50878	5.87571	4.78467	5.83132	4.11102	9.43959	5.13981	4.60683	6.7451	5.91002	7.66154	7.26998	4.03899	3.91903	4.09772	4.53989	5.21688	4.72451	9.13165	7.91166
cheA	7.0913	7.40671	6.96116	7.8447	6.90987	7.88727	6.26983	11.7505	7.26909	6.44422	8.82291	7.81656	9.4064	9.3678	5.48324	5.20775	5.46826	5.40917	7.142	6.64243	11.2129	10.145
cheW	5.26013	5.7509	5.41705	5.9321	5.01613	6.13375	4.66706	10.1065	5.85091	4.88714	7.27596	6.23564	7.84667	7.91663	4.02879	3.57387	3.61993	3.79736	5.59869	5.19683	9.95977	8.90386
HHA24_09310	6.59333	6.72695	6.49042	6.91206	6.27059	6.61786	5.57731	11.0449	6.57559	5.78707	8.08431	7.09582	8.52511	8.50152	5.14921	4.88614	4.98546	4.88753	6.69479	6.25257	10.6226	9.65282
HHA24_09315	5.73866	5.96816	5.25163	5.74694	5.34103	6.07323	4.68913	9.79953	5.65647	4.90397	7.24318	6.13441	7.77902	7.44794	3.75104	3.51547	4.00152	4.2244	5.60481	5.65254	9.66645	8.5245
HHA24_09320	6.59584	6.83373	5.87665	6.52615	6.18001	6.66912	5.54506	10.2931	6.51627	5.99735	7.65033	6.89786	8.06904	7.95851	5.66858	5.2626	5.55167	5.45831	6.34309	6.35408	10.0318	8.97583
cheY	5.38537	5.3939	5.54992	5.51113	5.03949	5.28626	4.94108	9.26613	5.43287	5.54409	6.44801	5.52379	6.72167	6.99819	5.05534	5.02004	5.12973	4.81318	5.55742	5.42083	8.93288	7.92586
cheZ	6.6303	6.53813	6.33373	6.16984	6.15179	6.38106	5.63378	10.0851	6.49873	6.06252	7.42921	6.64612	7.67344	7.92011	6.07564	5.48768	5.614	5.70935	6.1606	6.49963	9.92278	8.9559
HHA24_09335	8.2098	8.17446	8.18689	7.52904	7.7463	8.29851	7.2746	9.19976	8.27606	7.1538	8.18534	8.18645	8.48047	8.40144	7.78616	7.29678	7.45684	7.52459	7.73269	7.67253	9.47878	8.67435
flhB	4.77011	5.38313	4.37722	5.16388	4.54901	5.29174	4.03313	8.29655	4.74238	3.79464	6.29389	5.08529	7.02277	6.78442	4.38891	4.27702	4.29265	4.53673	4.57134	4.06886	8.23961	7.14273
flhA	4.84845	5.18821	4.78927	5.97317	5.1052	5.83767	3.88902	9.76305	5.29067	4.62677	7.33195	5.81553	8.00011	8.03867	4.91212	4.574	4.7211	5.10079	5.61744	4.7931	9.59934	8.62034
flhF	5.91137	5.85821	5.77472	6.42328	5.45843	5.8844	4.53297	10.3248	5.66705	5.50597	7.62791	5.74922	8.23291	8.36023	5.64811	5.42792	5.1846	5.30354	5.71379	6.08091	9.84568	9.12985
HHA24_09355	7.72601	7.1579	7.46382	7.49716	7.59257	7.42994	7.18775	9.64233	7.66845	7.83065	7.98714	7.55164	8.56483	7.99243	7.75424	7.73109	7.97109	7.98395	7.84923	8.57507	9.73491	9.21929
flgM	7.43125	6.82911	7.85245	7.62354	7.62375	7.28488	7.2407	9.55046	7.6561	8.02633	7.85797	7.43468	8.42916	7.98615	7.75774	7.56747	7.95972	7.99804	7.98094	8.24736	9.6147	9.09988
flgA	6.1259	5.99534	5.71799	6.72951	6.09884	5.95002	6.15396	9.44516	6.13881	6.19127	7.21989	6.15302	7.95951	8.39695	6.11681	6.17087	6.35991	6.55145	6.05647	6.01228	9.27933	8.78215
flgB	3.18249	3.01554	3.26027	5.26503	3.35255	4.19226	3.14778	9.33682	4.07465	3.22623	6.45639	4.07564	7.09405	7.78349	3.11967	3.18424	3.06372	3.11032	3.7731	4.12773	8.84375	7.91468
flgC	2.52416	2.63218	2.87477	4.95661	3.13288	4.01648	2.12998	9.22706	3.7649	3.34367	6.3029	4.11846	6.97438	7.54033	2.95395	2.86754	2.78095	2.857	3.66806	3.04716	8.75721	7.88762
flgD	3.79122	4.35282	4.67807	6.51311	4.25268	5.21975	4.05455	10.7628	5.39605	4.03197	7.95912	5.66064	8.48058	9.20045	3.82285	4.07198	4.40348	4.3087	4.99758	4.27759	10.1828	9.54751
flgE	5.23331	5.66473	5.9436	7.39419	5.38993	6.11654	5.1146	11.8072	6.23653	5.32192	8.86704	6.62059	9.37269	10.2016	5.5553	5.14846	5.62907	5.54909	6.21894	5.81355	11.2182	10.7347
HHA24_09390	5.18462	5.66505	4.98139	6.47715	5.14018	5.81554	4.65917	10.8621	5.59207	4.73927	8.03055	5.97058	8.51729	9.26063	5.18631	4.7095	4.98557	5.18444	5.42026	5.28401	10.3952	9.85898
flgG	4.82906	4.88085	4.95467	6.32145	4.53399	5.1267	4.48072	10.8654	5.36761	4.26161	8.01211	5.66799	8.5187	9.19905	4.45999	4.41806	4.73044	4.71934	5.4003	4.98678	10.3389	9.90239
HHA24_09400	4.56604	4.80859	4.23179	5.83217	3.85889	4.85338	3.54394	10.3131	5.04443	4.08812	7.58571	5.63616	8.00862	8.5289	4.41247	3.96439	4.21148	3.94048	4.87346	4.38992	9.79986	9.30389
HHA24_09405	4.97473	5.10781	4.65609	6.09972	4.74156	5.46293	4.23005	10.603	5.37237	4.84475	7.7757	6.06378	8.13734	8.71249	4.83389	4.32405	4.67579	4.85826	5.20677	5.2353	10.1283	9.4058
flgJ	4.46127	4.98883	4.05231	5.19392	4.29481	4.7494	3.84839	9.80638	4.82858	3.78457	7.15613	5.40311	7.4564	7.78429	4.14186	3.76419	3.98742	4.26609	4.86131	4.33846	9.44896	8.81189
flgK	6.00311	6.29276	5.43113	6.33297	5.5513	6.10209	5.15586	11.5682	6.02939	4.89715	8.02294	6.15614	8.31806	8.4567	5.59897	5.03753	5.24672	5.46052	6.11659	5.97401	11.2996	10.2736
flgL	5.62167	5.79702	5.40515	5.83075	5.2495	6.0126	4.85986	11.0698	5.81118	4.90995	7.45965	5.70938	7.7363	7.93906	5.37418	5.17857	5.40493	5.47294	5.6298	5.66864	10.7215	9.7783
HHA24_09425	4.87145	5.42882	4.71726	4.92659	4.64011	5.30938	4.77674	9.93329	4.8572	4.54223	6.39226	4.88213	6.33313	6.28425	4.86863	4.90895	4.68049	4.69086	5.24822	4.92444	9.88553	8.28152
HHA24_09430	5.07249	5.30902	4.95781	4.59151	4.54068	5.23539	4.73628	9.59101	5.14951	4.69302	6.2729	4.92017	5.98641	5.82419	4.48895	4.98819	4.5821	4.66233	5.08826	4.94791	9.6328	7.85957
HHA24_09435	3.18925	3.4735	3.08504	2.87364	3.00083	3.32552	2.54814	7.56523	3.22467	2.12086	4.05212	3.04324	4.03619	3.44084	2.93664	2.86201	3.11553	2.98844	2.58072	2.87627	7.57165	5.8629
HHA24_09440	5.39096	5.62874	5.5851	5.11189	5.00116	5.30487	4.70422	9.71057	5.22784	4.75838	6.32884	5.09225	5.92053	5.72427	5.11967	5.02515	5.3981	5.31287	5.23493	5.22756	9.59729	7.9832
HHA24_09445	5.18461	5.49421	4.81325	4.65283	5.00552	5.16685	4.61052	8.67589	5.24775	4.79524	6.15968	5.28252	5.60862	5.06246	5.24693	4.70497	5.26764	5.0742	5.03368	5.2963	8.95829	7.02599
fliR	2.47128	3.24488	2.29904	2.97475	2.60355	3.73909	2.45118	7.15363	2.46876	1.83175	4.12449	3.49184	4.2247	4.8042	2.6656	2.71227	2.73646	2.95126	2.40143	2.40044	6.93699	6.0279
fliQ	1.47277	2.11141	1.63831	2.58487	1.38962	2.34716	1.32577	6.31825	2.16981	2.08944	3.76199	2.34682	3.56338	4.33357	1.65655	1.68422	1.81073	2.32296	2.02949	1.81273	6.32822	5.26604
fliP	2.93517	3.50207	2.85024	3.8978	3.30237	4.01526	3.47414	7.81466	3.25406	3.31745	4.83373	4.05721	5.11776	5.8691	3.49658	2.5551	3.13642	3.4819	3.30468	3.0655	7.79242	6.58722
fliO	2.11224	2.38339	2.73247	3.22915	2.70214	2.94891	2.42018	7.63283	2.1277	2.57292	4.25809	3.0661	4.74874	5.29139	2.48746	3.14901	2.58363	2.15057	2.17166	1.96909	6.60699	6.18992
fliN	4.17751	4.30142	4.6675	5.47822	4.30066	4.72701	4.66755	9.88587	4.68446	4.80367	6.31943	5.04771	6.9175	7.96494	4.51782	4.49248	4.55785	4.69955	4.53064	4.51891	9.47443	8.62251
fliM	5.5455	5.81587	5.65549	6.36001	5.15032	5.78264	5.40411	10.2796	5.79867	5.54957	7.40761	5.97856	7.58872	8.5075	5.66477	5.08636	5.52219	5.71742	5.63125	5.41317	9.94957	9.00385
fliL	3.78199	4.14169	4.03157	5.31259	3.96638	4.97392	4.25247	9.27207	4.34261	4.16176	6.06398	4.8405	6.73251	7.50742	3.97258	3.52779	4.08697	4.32293	4.24719	3.66545	8.92326	7.96262
HHA24_09485	3.26943	3.78394	4.09847	5.18911	4.1893	4.71776	4.48157	9.89135	4.54901	4.00221	6.28218	4.62696	6.66494	7.77606	3.85441	3.05258	3.49841	4.08144	4.28106	4.22952	9.08834	8.63334
fliJ	2.15486	2.41612	2.90725	3.80745	2.9476	3.60542	2.90406	8.07941	3.16243	2.78017	5.00764	3.37998	5.33648	6.24754	3.17485	2.09515	3.09905	2.17388	3.18631	2.80906	7.54058	6.80129
fliI	4.79873	4.78096	4.85747	6.07605	4.95209	5.41919	5.07786	10.3258	5.09604	5.21019	7.38544	5.65445	7.90661	8.6517	5.26618	3.74589	4.89093	4.99699	5.66599	4.8048	10.0547	9.14653
fliH	3.87941	4.38863	4.33442	5.53619	4.26045	4.8568	4.51803	9.85957	4.66822	4.47842	6.93178	5.40663	7.3927	8.1167	4.54913	4.00649	4.24061	4.35524	5.04396	4.24638	9.50699	8.56963
fliG	4.51245	4.84365	4.50405	6.18858	4.72959	5.69542	5.09955	10.2002	5.40818	4.67494	7.45039	5.56142	7.72962	8.44987	4.82691	4.40017	4.74884	4.99383	5.21612	4.76115	9.8553	8.83123
fliF	4.85218	5.49378	5.03801	6.57195	5.401	6.22155	5.57552	10.4184	5.60573	5.23007	7.54203	6.00424	8.04068	8.74645	4.95897	4.55067	4.9739	5.1212	5.53333	4.81359	10.085	9.01908
fliE	3.77177	3.23309	4.23129	5.46984	3.41138	4.54604	3.15181	9.59065	3.70794	3.62016	6.92648	4.49398	7.13044	7.79463	4.13721	3.7493	3.47141	3.3033	4.23583	4.00042	9.04293	8.0349
HHA24_09520	5.85864	5.5171	5.27168	5.38007	5.23926	5.44259	4.74148	6.98145	5.47742	5.55752	4.98981	5.49878	5.27167	5.34506	5.37581	5.31432	5.09878	5.4102	5.27853	5.72688	6.92396	6.54662
HHA24_09525	3.78961	3.14697	3.33661	3.64497	3.43747	3.64438	2.95545	6.55579	3.74332	3.12291	3.28524	3.34586	3.62486	3.71278	3.26356	3.15504	3.56143	3.37715	3.53575	3.94954	6.44759	5.56331
HHA24_09530	5.1833	5.26146	5.02133	5.28496	5.28956	5.34855	5.079	9.35155	4.82422	5.2595	5.64199	5.01285	5.84365	6.06159	5.08014	5.47288	4.99834	4.84384	4.87479	5.05103	8.71962	7.96487
HHA24_09535	4.94173	4.75186	4.47693	4.5692	4.42319	4.57108	3.9685	8.47665	4.6087	4.15729	5.59169	4.34629	5.40345	5.5725	4.66053	4.01114	4.38345	4.27265	4.35837	4.52522	8.12936	7.08331
fliS	5.38151	5.22313	5.16568	5.46183	5.28691	5.53302	4.78395	9.40744	5.22332	5.13607	6.21057	5.41562	6.22505	6.65345	5.37486	5.52202	5.71977	5.56399	5.03251	5.3996	9.03313	8.10155
fliD	7.46013	7.40384	7.55649	7.80079	7.56885	7.65067	7.09442	11.7683	7.46821	7.59266	8.55004	7.5845	8.6425	9.18679	7.31619	7.07483	7.67882	7.60263	7.44659	7.4975	11.3043	10.4368
HHA24_09550	4.79784	4.61935	4.40946	4.73788	4.80188	4.71679	4.56184	8.19646	4.52404	5.11723	4.38062	4.61258	4.8825	4.30593	4.64287	4.5395	4.73278	4.72013	4.54292	4.26563	7.6396	7.13471
HHA24_09555	8.78965	8.71563	8.46521	8.84695	8.70134	8.72343	8.40988	8.69818	8.81369	8.88626	8.58564	8.59342	8.77607	8.30771	8.62528	8.77775	8.87852	8.72428	8.43576	8.661	8.77731	8.72429
HHA24_09560	5.54312	6.1494	5.7267	5.45983	5.47472	5.49573	5.44239	5.69749	5.83553	4.92455	5.36556	5.58082	5.5284	5.62806	5.0901	5.44533	5.28203	5.06933	5.56121	5.45686	5.15294	5.59043
HHA24_09565	4.9092	5.42028	5.10055	5.27948	5.2617	5.38034	5.10484	5.14691	5.48634	4.47565	4.64791	5.22429	5.40802	5.222	4.74733	5.06073	4.34705	4.70069	5.05126	4.99336	5.11436	5.3515
HHA24_09570	4.17856	5.21287	5.37468	5.04475	5.14664	5.07623	5.44123	4.65191	5.12105	4.26233	4.34378	5.14514	5.0173	5.22512	4.02883	5.07075	3.93989	4.57585	4.67811	4.42586	4.46018	5.02369
HHA24_09575	3.63976	3.77216	3.90997	3.66318	3.77903	3.69665	3.91325	3.42702	4.18518	3.17736	3.30463	3.51085	3.98225	4.03668	3.24014	3.71237	3.05441	3.21755	3.18583	3.3622	3.41231	3.58999
folC	10.9981	11.4075	10.7804	11.2195	11.3419	11.3548	11.7706	10.8663	10.9128	11.5875	11.0817	10.9829	11.8552	11.0289	10.8975	10.8571	10.9967	11.094	11.2096	11.5297	11.1446	10.9567
HHA24_09585	10.802	11.1508	10.5446	10.4386	10.5509	10.7461	10.9556	10.6607	10.5079	10.955	10.3394	10.3844	10.6167	9.79278	10.484	10.6583	10.5302	10.418	10.5936	11.0103	10.5681	10.5654
HHA24_09590	9.26995	9.44426	8.76421	8.64374	8.68759	8.86001	8.93294	8.69655	8.76296	9.26432	8.80941	8.93951	8.63389	7.85607	9.04676	9.06269	9.13991	9.05745	8.81569	9.23755	8.86708	8.62055
purF	11.2047	11.2778	10.7606	10.6366	10.7494	10.8472	11.0796	10.794	10.7135	11.5545	10.9556	10.9036	9.95175	10.2385	11.2514	11.1323	11.3641	11.3537	10.6825	11.0304	11.128	10.7022
HHA24_09600	5.92181	6.3916	6.48949	5.86333	6.06065	6.16313	6.168	6.07569	6.20141	6.84506	6.16973	6.58776	6.81982	5.60323	6.68019	6.59462	6.47989	6.50978	6.25085	5.72536	6.45428	6.35759
HHA24_09605	7.77031	8.1207	7.04717	7.26616	7.32793	7.74742	7.1907	7.49812	7.76037	7.39227	7.59838	7.82381	8.1753	7.10731	7.7103	7.3725	7.68174	7.80688	7.30829	7.68469	7.75882	7.463
HHA24_09610	10.5597	10.4013	10.0352	10.054	10.035	10.2637	9.95266	10.4153	10.5151	10.3123	10.311	10.454	10.6564	9.74249	10.9506	10.4849	10.8009	10.7871	10.2999	10.7756	10.8423	10.5024
map	9.7905	9.59997	9.65611	9.5161	9.56275	9.58057	9.62943	9.69191	9.7501	9.86426	9.83657	9.47601	10.0075	9.02672	10.1046	9.7797	10.3055	10.122	9.70718	10.2123	9.89522	9.5689
rpsB	12.9883	13.3592	13.3815	13.1781	13.4616	12.9571	13.8161	13.2509	13.1833	13.2798	13.2193	13.1112	13.6429	12.9857	13.3368	13.2166	13.4376	13.4502	13.4115	13.5196	13.6688	12.6774
HHA24_09625	12.6124	13.1481	13.129	13.0315	13.4232	12.7996	13.8504	12.9249	12.8577	13.4321	12.9526	12.8808	13.3866	12.6478	12.984	12.6607	13.1799	13.2106	13.2274	13.2208	13.4721	12.3791
HHA24_09630	11.2564	11.7667	11.4727	11.6242	12.0817	11.3346	12.5719	11.4239	11.4206	12.0629	11.6394	11.4904	12.3929	11.2229	11.522	11.2219	11.8275	11.7985	11.7717	11.7148	11.959	10.9476
frr	10.9683	11.4504	11.6845	11.5872	11.8165	11.0304	12.3318	11.4686	11.1729	11.9717	11.5038	11.2945	12.1	11.0954	11.3298	11.0479	11.7158	11.6257	11.6104	11.4958	11.7782	11.0867
uppS	10.5374	10.9686	10.305	10.471	10.8765	10.5334	11.2765	10.3566	10.3938	10.6576	10.6083	10.4852	11.2265	9.96934	10.4674	9.98152	10.6014	10.6137	10.554	10.8533	10.8206	10.0869
HHA24_09645	9.78972	9.90411	9.50021	9.36816	9.65182	9.40441	9.99969	9.44932	9.72773	9.79759	9.32195	9.56438	10.0151	8.65812	9.87848	9.6251	9.5861	9.65267	9.77321	9.816	9.84951	9.1725
HHA24_09650	10.1903	10.4168	10.0678	9.91576	10.1258	10.2865	10.5942	9.8829	9.99367	10.2502	9.90554	10.0873	10.3924	9.51487	10.3093	9.98572	10.1327	10.2165	10.1725	10.2449	10.2587	9.78633
rseP	10.1708	10.2451	9.76542	9.58096	9.87279	10.1587	9.86641	9.85078	10.1562	9.80457	9.72775	9.73153	10.0233	9.07824	10.1722	9.97491	9.99958	9.95348	9.83986	10.0636	10.0807	9.93108
bamA	12.3738	12.3746	12.4189	12.4664	12.5533	12.6482	12.6453	12.4783	12.5632	12.8998	12.5193	12.6062	12.8856	11.9988	12.6409	12.5429	12.8784	12.8462	12.522	12.4735	12.6305	12.5556
HHA24_09665	11.5889	11.6617	12.2204	11.8671	11.6844	11.7946	11.8595	12.1655	11.8457	12.5745	11.8362	11.845	11.9931	11.4666	11.8387	11.8354	12.0862	12.0639	12.026	12.2514	12.0433	11.8323
lpxD	11.9769	12.1248	11.9385	11.7852	11.8312	12.0139	12.0616	12.1081	12.0039	12.3	11.8092	12.0883	12.0056	11.3802	12.032	11.789	12.0014	12.0922	11.9755	12.3487	12.2204	11.8157
fabZ	9.51436	9.77605	9.98175	9.63671	9.6598	9.69392	9.94815	9.97176	9.38088	10.2243	9.52236	9.62036	9.37701	8.76007	10.1043	9.42488	10.0332	9.7938	9.85527	9.86664	9.78297	9.0968
lpxA	11.1666	11.3553	11.3673	11.0491	11.2484	11.3176	11.5063	11.3567	11.1193	11.6169	10.9986	11.218	11.0062	10.5483	11.4732	11.0052	11.4313	11.3532	11.3285	11.4591	11.5228	10.8752
lpxB	9.99785	10.3207	9.77572	9.84942	10.4156	10.5201	10.6873	10.1569	9.97775	10.5418	9.78278	10.3305	9.70621	9.355	10.3293	9.63754	10.2418	10.3516	10.0761	10.1153	10.5222	9.79141
rnhB	8.67769	9.09298	8.53408	8.48308	8.99746	9.25121	9.19974	8.89472	8.58967	9.13344	8.43985	9.07794	8.26678	7.86338	9.07094	8.27619	8.90121	8.91927	8.74283	8.84629	9.08453	8.34264
HHA24_09695	8.46966	8.94287	8.12004	8.22955	8.79764	9.14989	8.88666	8.56171	8.30605	8.70078	8.13586	8.9965	8.03256	7.7304	8.68279	7.96493	8.58328	8.7343	8.43314	8.64422	8.85435	8.12499
HHA24_09700	5.73012	6.40092	5.54828	5.56936	5.9832	6.19072	6.16128	5.76544	5.6531	6.22703	5.70644	6.21446	5.99973	5.42298	5.95663	6.38401	6.26239	5.80814	5.65127	6.14122	5.82351	5.95492
HHA24_09705	9.08011	8.98903	10.115	9.52261	9.24549	9.16021	8.85937	9.75158	9.48131	9.58489	9.01378	9.26012	9.61688	9.45068	9.2031	9.01012	9.40233	9.45655	9.38545	10.0003	9.8712	10.008
ppsA	12.3782	12.1458	13.1838	12.6903	13.04	12.4367	13.4623	12.2135	12.4437	13.545	12.6053	12.7208	13.3032	12.766	13.5723	13.1899	13.1835	12.9926	12.8105	13.135	12.4006	12.2652
HHA24_09715	7.91484	7.88248	8.88595	7.84372	8.22008	7.5336	9.03545	7.94025	8.12206	9.13448	7.57994	7.70566	8.16254	7.49593	8.69784	8.60505	8.4435	8.23654	8.4598	8.67902	8.15726	8.26813
HHA24_09720	9.04343	8.76756	9.92706	9.30262	9.13059	9.05193	9.00856	9.29307	9.5473	9.78227	9.18636	9.21387	9.37894	9.26045	9.21204	9.28911	9.54384	9.55285	9.40675	9.68656	9.60475	9.89883
HHA24_09725	8.38701	8.40885	8.88385	8.39177	8.16475	8.03061	8.09408	8.26304	8.70058	8.77765	8.23904	8.48752	8.45999	8.03624	8.34613	8.54765	8.43745	8.41637	8.64009	8.79724	8.80979	8.82151
smpB	8.75235	8.83247	8.48204	8.72628	8.80253	8.63255	8.67872	9.02982	8.81213	9.00034	8.79164	8.61321	8.95686	8.19315	8.89958	8.76887	9.20702	9.05819	8.48434	8.86322	9.14237	8.77789
HHA24_09735	8.05988	8.10143	8.23359	8.12112	8.07853	7.82279	8.38714	8.10224	8.02817	8.58515	8.2609	7.89003	8.46883	7.69123	8.09696	8.28136	8.32635	8.14786	8.20692	8.79239	8.12701	7.96593
HHA24_09740	8.09809	8.12549	7.74717	7.71416	8.02833	7.92555	8.173	7.68457	7.93786	7.97642	8.44944	8.00789	8.39629	7.51637	7.88372	8.19934	7.89381	7.7864	7.87801	8.60308	8.07575	8.00213
HHA24_09745	9.78424	10.1104	11.7289	11.074	10.498	10.4597	10.0636	11.2637	11.4802	11.2542	9.59859	10.7042	11.1626	10.9694	10.7279	10.9773	9.27657	10.4904	11.1501	10.624	11.2572	11.1477
HHA24_09750	10.086	10.0472	11.3793	10.8861	10.6384	10.511	10.1549	11.0664	11.3926	11.0672	9.79203	10.8905	10.9981	11.0848	10.6306	10.9941	10.0292	10.7007	10.8864	10.4101	11.1564	11.2305
mmsB	9.22509	9.33095	11.2051	10.2543	9.88801	9.78781	9.44349	10.483	10.7834	10.4347	9.08278	10.2152	10.3482	10.6125	9.7874	10.5608	9.11168	9.7468	10.1797	9.52041	10.4687	10.7804
HHA24_09760	7.83351	7.93159	8.62099	7.88634	8.07139	8.46023	7.66606	8.15358	8.605	8.25157	8.10854	9.08527	8.62062	8.40307	8.09922	8.45048	8.08633	8.25062	8.63402	7.5276	8.62014	9.08949
HHA24_09765	8.98006	8.87298	9.16002	9.07394	9.40595	8.88712	9.37199	9.27867	9.0118	10.0816	8.76636	8.70075	8.98302	9.00815	9.13495	9.40104	9.09351	8.78866	8.95703	9.30517	9.38125	9.2444
mltG	8.53587	8.93699	7.94362	8.24589	8.74251	8.80066	8.83238	8.31744	8.5771	8.56227	8.46726	8.68611	8.99287	7.6927	8.77019	8.49206	8.69212	8.58536	8.55517	8.41374	8.58695	8.14931
HHA24_09775	9.06639	9.32167	8.83695	8.88693	9.19649	9.30336	9.23044	8.88255	8.83606	9.52225	9.05478	9.17367	9.15658	8.45577	9.24182	8.91288	9.23726	9.11783	9.11293	9.11085	9.04964	8.81652
holB	8.87999	9.41367	8.62817	9.09662	9.29482	9.33829	9.64848	9.28015	8.73484	9.44113	8.72189	9.08811	9.04297	8.3875	9.27489	9.12764	8.94059	8.93747	8.93564	8.84449	9.26796	8.92089
HHA24_09785	9.46838	9.54095	9.24222	9.2858	9.50925	9.56182	9.50646	9.36849	9.23871	9.57019	9.32019	9.50549	9.21156	8.87711	9.63959	9.33563	9.58391	9.59476	9.40766	9.6488	9.63058	9.38651
HHA24_09790	9.89254	10.003	9.64786	9.4803	9.64694	9.78442	9.64174	9.57471	9.67008	9.97146	9.4323	9.75811	9.28686	9.01041	9.8305	9.72129	9.54438	9.68683	9.75394	9.90865	9.9726	9.76842
HHA24_09795	6.32081	6.13	5.82281	6.02248	6.43973	6.48218	6.57117	5.86482	6.32792	5.98223	6.2336	6.37628	6.61508	5.63449	5.96827	5.84592	5.83722	5.87928	6.45728	7.38538	5.74768	6.4134
HHA24_09800	7.18732	6.7664	7.67481	7.3463	7.56762	7.05315	7.48395	7.12068	7.62682	7.98795	7.25646	7.333	7.44398	7.32034	7.61142	7.45439	7.58678	7.36609	7.58309	7.78666	7.07129	7.40024
HHA24_09805	7.38765	6.83631	7.92931	7.3371	7.48325	7.08291	7.6398	7.17556	7.65577	8.11219	7.19932	7.10111	7.47779	7.24043	8.2027	7.57446	7.92554	7.61509	7.83763	7.7835	7.10245	7.39279
HHA24_09810	7.82953	7.11396	8.39405	7.76659	7.94536	7.70758	8.01496	7.70228	7.98407	8.61218	7.69449	7.64891	7.76006	7.35405	8.4437	7.38026	8.05663	7.86534	8.28269	8.34875	7.8141	7.93146
HHA24_09815	7.32119	6.88235	7.13544	7.09079	7.20373	7.16261	7.32363	6.92423	7.5163	7.33803	6.96663	7.08788	6.95974	6.99811	7.55805	5.44355	6.97172	6.91916	7.17545	7.43768	6.99453	7.16948
HHA24_09820	6.92626	7.51527	7.88883	7.57798	7.45211	7.45981	7.52236	8.06369	7.60161	7.0411	6.77724	6.82007	7.5389	7.68383	7.08627	7.06736	7.10079	6.83969	7.46161	9.0788	7.63619	7.70558
HHA24_09825	5.65761	4.95739	5.90025	4.65748	5.74741	5.68012	4.85508	5.45392	6.61466	5.26004	5.99294	6.21648	6.50129	6.14684	5.70654	5.28975	5.77797	5.97775	5.9005	6.27565	5.51323	6.5252
HHA24_09830	6.06441	5.05469	6.64104	5.12329	5.90398	6.05685	5.2484	6.08205	7.25173	6.13348	6.62301	6.88153	6.92911	6.5533	6.26029	5.7624	6.15336	6.17964	6.50918	6.7712	6.08688	7.08665
HHA24_09835	6.56397	5.99783	7.15087	5.90482	6.37902	6.30231	5.43591	6.43486	7.38713	6.37224	6.76474	6.92493	6.97416	6.83148	6.50432	5.87439	6.52298	6.35353	6.77622	7.17461	6.20357	7.51017
HHA24_09840	11.8483	12.1081	13.4814	13.5178	13.342	12.7722	13.7818	13.3819	13.1654	14.6042	11.0843	12.8631	11.096	13.4568	13.0817	12.459	13.6474	13.5601	13.4369	13.4952	13.3517	13.6674
HHA24_09845	6.12617	6.73924	7.29158	7.55612	7.46591	7.29733	8.17585	7.40171	7.01155	8.46105	5.48361	7.5035	5.7802	7.25155	7.06751	6.4255	7.41584	7.32955	7.63004	7.79255	7.63362	7.71281
HHA24_09850	5.85053	6.13311	6.54592	6.66494	6.69002	6.58472	7.16801	6.79403	6.28965	7.40596	5.1852	6.64039	5.62118	6.07142	6.51592	5.96332	6.48519	6.46304	6.76761	7.25546	6.77483	6.93759
HHA24_09855	5.48432	5.59944	5.3242	5.89684	5.61097	6.48182	6.24933	5.70139	5.56657	5.78839	7.00508	5.91158	5.72086	5.80915	5.3904	5.16425	5.5588	5.47977	5.82905	6.17023	5.71343	5.32832
HHA24_09860	6.63744	6.74212	6.3451	6.6573	6.33564	7.37157	7.36747	6.45444	6.68379	6.53107	8.18156	6.51711	6.68708	6.81793	6.2966	6.56543	6.44231	6.33085	6.76971	6.86999	6.26042	6.28871
HHA24_09865	6.67256	7.11117	6.32218	6.73764	6.52217	7.56359	7.44762	6.45265	6.83455	6.43526	8.59933	6.58797	6.70746	6.99024	6.38675	6.48311	6.60629	6.6105	6.54459	6.77833	6.41959	6.01926
HHA24_09870	8.89536	8.72041	9.02892	8.69481	8.83513	8.58208	8.65494	8.76591	8.92908	9.33306	8.74295	8.94428	9.01153	8.57693	9.05686	9.20392	9.24575	9.28189	8.69294	8.84555	8.80437	9.21481
HHA24_09875	8.86169	8.59241	8.86586	8.58602	8.79123	8.58852	8.5617	8.73672	8.79702	9.31122	8.62636	8.83049	8.81971	8.54094	8.92354	8.79353	9.01811	9.08027	8.78391	8.78487	8.6882	9.17893
HHA24_09880	6.53435	6.32856	6.21001	6.27095	6.38083	6.10447	6.23641	6.35684	6.25875	6.7335	6.28468	6.13898	6.43463	6.00227	6.52983	6.31305	6.47345	6.74033	6.05359	6.29693	6.16026	6.32092
HHA24_09885	7.32304	7.25171	6.94391	7.1792	7.37457	7.09546	7.51549	7.2436	7.16076	7.63024	7.12658	7.17638	7.46622	6.879	7.54854	7.39922	7.41451	7.61541	7.15708	7.20699	7.23987	7.32541
HHA24_09890	6.03654	5.99961	6.06943	5.56441	6.09333	6.20929	5.7643	6.06073	5.75951	5.4036	5.76955	6.12893	6.45162	5.15961	5.57428	5.60952	5.68587	5.75932	5.96429	6.50841	5.07871	5.8909
HHA24_09895	6.3197	6.33791	7.44148	7.04011	6.22374	6.5888	6.77831	7.27481	6.30356	6.44882	6.6642	6.20471	6.39872	7.04302	5.86834	6.39759	6.62906	6.02049	6.34737	6.54796	6.24934	6.97661
HHA24_09900	7.70454	7.55404	8.64284	7.87277	8.04256	7.80235	8.18829	7.88599	8.07815	8.60099	7.71373	8.13297	8.07719	7.66432	8.42158	8.44096	8.53161	8.63961	8.23893	8.26844	6.45949	8.32233
HHA24_09905	7.79506	8.11902	9.02404	7.57199	7.78268	7.98497	8.3955	6.36082	8.29361	8.71916	6.66812	8.53898	6.9689	6.87679	8.65529	8.71544	8.56155	8.42614	8.04901	8.42233	6.03412	7.00146
HHA24_09910	8.06576	8.74175	9.06979	7.97733	8.36607	8.37728	8.89389	6.9859	8.4964	9.09407	7.13385	8.79698	7.6235	7.18839	8.83133	8.92191	8.70416	8.68431	8.42414	9.22663	6.45766	7.27462
HHA24_09915	6.61894	6.132	6.39735	6.11501	6.77345	5.87371	6.02259	6.20649	6.19558	7.4125	6.27077	5.92669	6.2001	6.4321	6.03857	6.78829	6.51016	6.16473	6.02764	6.62881	6.08501	6.26397
phrB	6.91473	7.36413	6.67325	7.35359	7.64829	7.21904	7.60544	7.33521	7.08051	7.24024	7.13507	7.1189	7.63793	6.95436	7.50545	7.75906	7.66765	7.69448	7.1339	7.33964	7.32228	7.01859
HHA24_09925	11.5579	11.6025	12.1051	11.3436	11.3957	11.1831	11.9003	9.67934	11.876	12.1188	10.5359	11.2943	10.1017	10.3887	11.9972	12.227	12.1694	11.8018	11.698	12.1038	9.37275	10.7251
arsC	9.08063	9.21185	9.67916	8.96778	9.2296	9.12694	9.29428	9.27441	9.43644	9.4214	8.47267	8.93541	8.44652	8.95772	9.19408	9.37443	9.4195	9.38156	9.11158	9.97437	9.38324	9.69536
HHA24_09935	6.33015	6.64952	7.24761	8.07055	6.62557	6.85098	6.49879	7.25794	6.81752	7.1997	6.54413	7.50011	6.56403	6.25767	6.53368	6.81589	6.92342	6.59121	6.73082	7.15633	7.13482	7.02646
HHA24_09940	7.60066	7.09848	8.81328	7.54531	7.46957	7.28906	7.04679	7.437	7.72866	8.24686	7.2157	7.68195	7.22779	7.63518	8.11958	8.01522	8.29426	7.93504	7.80511	7.59093	7.35715	8.29938
HHA24_09945	6.51854	5.95913	8.49455	7.5554	6.78012	6.90198	6.39234	6.32743	7.10238	7.15668	6.01676	7.68959	5.77575	6.9033	6.92768	7.72091	7.10721	6.90726	6.93203	7.48084	5.34295	8.31088
HHA24_09950	6.85254	7.1764	7.89878	6.80774	7.09196	7.37751	7.80878	6.818	6.97666	7.95174	6.74843	7.70096	6.95994	6.38261	7.4079	8.18335	7.77004	7.4148	6.96615	7.05308	6.64054	7.3456
HHA24_09955	6.09584	6.22064	5.29027	6.60238	6.45812	6.45611	7.07406	6.97911	6.1473	5.82897	6.35639	6.20587	6.72638	6.52901	6.01972	6.36599	6.18299	6.14558	6.05403	6.68425	6.61204	6.58959
HHA24_09960	3.5214	3.18465	1.34415	3.74882	3.5922	3.45031	2.5726	3.90942	3.59199	3.43444	3.88404	4.06428	3.33192	3.54451	3.51027	3.43439	3.14784	3.43361	2.6268	3.27269	3.38424	3.57346
HHA24_09965	3.93952	4.2006	1.48166	3.791	3.70892	2.96889	3.76971	3.77425	3.8396	4.29229	3.65394	4.25411	4.27811	3.38161	3.78679	4.38936	3.53314	3.51836	3.80411	3.68114	3.28088	3.88653
HHA24_09970	3.19157	3.12492	1.43911	3.61411	3.14089	3.08207	4.21327	3.51992	3.51918	2.94853	3.22987	3.74804	3.73915	3.5413	3.49922	4.06325	3.52957	3.14336	3.06375	3.31204	3.62443	3.61622
HHA24_09975	7.613	8.14874	3.47147	8.66605	8.76658	8.26367	9.14468	8.58435	8.76593	9.14304	8.82465	8.05755	9.57294	8.66119	9.12098	9.48247	9.89875	9.3753	8.73637	8.18243	8.4753	8.59082
HHA24_09980	6.34945	6.31391	2.43584	5.46717	5.92542	5.8459	6.10815	5.91955	6.1928	6.4157	6.42928	5.59169	6.4281	5.3837	6.15818	6.5497	6.1921	5.92986	5.63217	6.12298	5.84055	6.25679
HHA24_09985	6.16865	5.61688	2.0725	4.83322	5.59288	5.23722	5.43161	4.82284	5.62425	5.33149	5.91863	5.27683	5.60253	3.2305	5.53335	5.7425	5.81896	5.38809	4.76155	5.84719	4.61777	4.81994
HHA24_09990	9.62867	9.01453	4.54443	12.1615	8.9596	10.8757	7.972	12.3772	11.8091	10.5553	9.1564	11.496	9.53859	11.724	10.668	9.32956	10.1801	10.603	12.1064	9.80542	11.7937	12.2721
phbB	9.31407	8.46749	3.97109	10.0172	7.64723	8.7473	6.70273	10.3406	10.5218	9.58635	8.44022	10.394	8.52214	9.86536	10.0028	9.08372	9.8757	9.61003	10.5864	8.6929	9.45198	11.4481
HHA24_10000	8.62406	7.69173	3.67658	9.16878	6.85652	8.01771	6.19776	9.63208	9.86538	9.20736	7.57771	9.59989	7.70097	9.23825	9.45025	8.66654	9.18923	8.91539	9.94765	7.97048	8.79718	10.7686
HHA24_10005	8.36132	7.93591	3.5239	8.91694	7.3796	8.78488	6.12406	9.31412	9.7455	8.36418	7.74486	9.32792	7.7543	9.02276	8.67491	7.81018	8.53383	8.44869	9.39554	7.81063	8.87495	9.72715
rbbA	9.27714	8.70422	4.3897	10.6654	7.61645	10.286	7.00052	11.0188	11.7128	9.98953	8.44956	10.9147	9.30103	10.6086	10.0702	8.44287	9.43501	9.9766	11.4605	8.14394	10.757	11.3187
HHA24_10015	7.39037	6.94889	3.42077	9.35248	6.04169	8.95027	5.73917	9.72238	10.1742	8.58315	6.78383	9.30503	7.72844	9.22039	8.65211	6.60026	7.8632	8.59218	9.93024	6.70003	9.53055	9.97422
HHA24_10020	8.12594	7.80714	3.69623	9.93177	6.96274	9.57211	6.58979	10.232	10.7715	9.55116	7.471	9.89621	8.46193	9.87602	9.13848	6.95822	8.26479	9.35169	10.6554	7.43791	10.36	10.6054
HHA24_10025	9.39693	9.08906	4.27759	11.4084	8.78522	10.9544	8.24538	11.5049	11.9694	10.8875	9.1305	11.0587	9.88103	11.2809	10.3336	8.48006	9.61068	10.7443	11.9007	9.14806	11.8332	11.7545
HHA24_10030	7.19926	7.09606	3.41749	9.93993	6.25065	9.2782	6.04394	9.82355	10.0794	8.49561	6.95521	9.33346	8.00517	9.54594	8.27147	5.73148	7.0107	8.67455	10.2296	5.4789	10.2639	9.84779
HHA24_10035	9.31141	8.91279	3.93649	10.5402	8.67188	10.3825	8.26331	10.7852	11.2335	10.2468	8.69051	10.6457	9.28912	10.3029	9.90061	9.1905	9.15559	9.88775	11.2509	8.98514	11.0516	10.8845
ligD	8.02449	7.12589	3.1234	6.73814	6.5447	6.6415	6.22569	6.7133	7.79373	7.28342	6.34428	7.2404	6.4505	7.1992	7.4467	7.88866	7.27673	7.08867	7.20363	9.18409	6.27751	8.44086
HHA24_10045	7.60126	6.93613	3.06025	6.74393	7.26483	6.91276	5.91792	6.69683	7.69335	7.28726	6.2257	6.9826	6.48677	7.08582	7.1954	7.56799	7.17216	7.14072	7.12109	9.96772	6.23786	8.34696
HHA24_10050	8.38874	7.65686	3.51689	8.15709	8.25413	8.02714	7.15684	8.36265	8.4463	8.60332	7.70279	8.37715	8.29974	8.7439	8.15287	8.91367	8.13569	8.00075	8.16601	8.69414	8.05868	9.51769
HHA24_10055	5.79964	5.36441	2.56674	5.67946	5.29845	4.78622	4.99093	5.88604	6.07721	6.23502	4.87166	5.86247	5.82076	5.90872	5.79904	6.56807	5.54773	5.20522	5.61425	6.24344	5.55359	7.13687
HHA24_10060	9.97691	10.3081	3.70707	9.5107	9.98204	9.45732	10.1426	9.10017	8.88592	10.0933	10.1038	9.73387	9.87537	9.3641	9.24112	9.52139	9.35506	9.07355	9.74707	10.1854	9.08211	9.22654
HHA24_10065	9.13269	9.56993	3.37943	8.75749	9.1686	8.89384	9.34585	8.25699	7.84749	9.1279	9.41821	9.17506	8.89217	8.52849	8.3093	8.58322	8.30704	8.3642	8.85321	9.13203	8.3342	7.87309
HHA24_10070	6.0675	5.85909	2.62907	6.1301	5.67383	6.27931	5.25239	6.26779	6.75596	5.86412	5.99335	6.18321	5.78187	6.04737	5.60342	7.34921	6.21473	5.99281	5.94216	5.57278	6.13068	6.91594
HHA24_10075	7.40178	7.46356	2.86721	6.84189	7.27875	7.36763	6.75957	7.16106	7.48507	7.04443	7.23954	7.23192	7.40946	6.91899	7.13027	7.11259	6.78929	6.93825	6.77278	7.45077	7.11428	7.36705
HHA24_10080	7.43177	7.16976	3.05337	8.23585	7.20122	8.59484	6.40958	9.19545	8.58435	7.90512	7.15567	9.06906	7.67	7.58737	8.14972	7.28304	7.53603	8.08293	8.8554	7.68685	9.37027	9.05719
HHA24_10085	6.53362	6.38951	2.81144	8.05978	6.13671	8.36949	5.81092	8.94664	8.28967	7.6475	6.51626	8.73937	6.88415	6.85042	7.75424	6.17465	6.75172	7.68022	8.71506	6.41396	9.14468	8.65886
HHA24_10090	6.61489	6.30603	3.05577	9.73551	5.92603	9.80302	5.08322	10.8862	9.91743	7.94073	6.3372	10.0324	7.11162	7.50827	9.0516	4.85908	6.72879	8.72826	10.4511	5.19725	10.8572	10.3254
HHA24_10095	7.54376	7.19503	3.43952	10.7554	6.94057	10.5241	6.23973	11.691	10.5897	8.95462	7.22173	10.4315	7.91339	8.2462	9.89456	5.98232	7.53411	9.50419	11.383	6.26776	11.6011	10.8893
HHA24_10100	5.80557	5.77144	2.40935	5.972	5.63369	6.06392	5.14284	6.21354	6.34477	6.39589	5.63916	6.13386	5.79118	5.86114	6.03305	5.82739	5.90716	6.14811	6.19041	5.62744	6.27171	6.31366
HHA24_10105	3.6843	3.49293	1.38128	3.62854	3.63723	4.02651	3.23338	3.91	3.81104	3.29459	3.45931	4.29216	3.61351	2.97063	3.4629	4.05472	3.55228	3.9323	4.71614	3.20074	3.93891	4.29576
HHA24_10110	4.49629	4.78431	1.69249	4.05716	4.62345	4.88233	4.05405	4.43747	4.85457	3.94376	3.77506	5.07503	3.79687	4.12912	4.49867	4.61349	4.46164	4.78929	4.81407	4.06713	4.68897	5.02117
HHA24_10115	6.15707	6.0249	2.46973	6.19454	5.83488	6.30412	5.70249	6.50908	6.4028	6.19963	5.54702	6.31332	5.8789	6.1553	6.12233	6.45865	6.24736	6.12192	6.02283	5.48121	6.39965	6.75234
HHA24_10120	5.29692	4.54796	2.08672	5.27778	4.85437	5.56484	5.59362	5.82543	5.07289	4.38899	4.35925	4.82002	4.88945	5.27169	3.98641	5.20394	4.59895	4.50865	4.60826	4.5766	5.14327	5.45979
HHA24_10125	5.42841	4.90705	2.0992	5.39129	5.09844	5.72892	5.69541	6.0199	5.1705	4.0304	4.81854	4.85594	5.08208	5.4117	3.93268	4.85163	4.47193	4.63574	4.9929	4.95578	5.1473	5.55571
HHA24_10130	6.36319	5.8172	2.41532	6.32248	6.23468	6.44481	6.80964	6.92599	5.87923	4.89536	5.88102	5.68809	6.0719	6.43179	5.4653	5.97739	5.25228	5.44128	5.69944	5.95506	6.0435	6.25467
HHA24_10135	7.66991	7.8214	3.02746	7.95803	7.45524	7.66575	7.87673	8.27725	7.68845	7.31737	7.48395	7.40886	8.01284	7.58771	7.29452	7.50311	7.68017	7.55933	7.55424	7.64599	8.10218	7.61132
HHA24_10140	7.22433	7.0458	2.78529	7.10083	6.2394	6.78825	7.33268	7.98557	6.77768	4.95661	6.52823	6.30394	6.68146	7.13309	5.71531	6.75616	5.64016	5.48593	6.60117	6.58259	6.84977	6.99012
HHA24_10145	6.71343	6.27776	2.66622	6.57294	6.24302	6.56253	6.55664	7.29269	6.60924	4.80285	6.06323	5.99637	6.26633	6.89445	5.40482	6.18663	5.61147	5.71949	6.25007	6.14364	6.57083	6.83826
HHA24_10150	6.26177	6.12817	2.33525	5.79001	5.6715	5.91354	5.69694	6.24576	6.25454	4.5799	5.51147	5.4672	5.72309	5.94557	5.44639	5.8348	4.95516	5.33351	5.73158	5.49592	5.97591	5.87622
HHA24_10155	5.76856	5.63828	2.16929	5.50312	5.05529	5.34451	5.39071	6.06507	5.5215	3.76757	5.12799	4.97214	5.29066	5.79071	4.81909	4.90971	4.43747	4.45648	5.22155	4.81508	5.64862	5.35427
HHA24_10160	6.21132	6.16353	2.4404	6.08032	5.76773	5.85825	6.08469	6.78105	6.21293	4.99327	5.44899	5.55931	5.70164	6.43876	5.22691	5.49115	5.07696	5.30984	5.90688	5.77674	5.96377	6.00128
HHA24_10165	5.75561	5.40291	2.23422	5.58768	5.22247	5.31747	5.50116	6.32067	5.51538	3.71644	4.92196	5.1304	5.22489	5.85807	4.96736	5.37443	4.73255	5.06286	5.14043	5.40616	5.75069	5.76768
HHA24_10170	8.64216	8.5262	3.29637	8.12744	8.03313	8.30041	7.53012	8.74271	8.67853	7.80243	7.91905	8.22492	8.10211	8.43318	8.25719	8.30923	8.09334	7.96253	8.24117	8.56772	8.62747	8.64408
[truncated: 2,592 more rows]
[truncated: 6 more columns]

## Sheet: Supp Data 3b
Supplemental Data 3b. rlog counts for all genes in all isolates as determined from DEseq2 analysis at 10hr time point
	1B1a	1B1b	1G1	1G2	2B1	2B2a	2B2b	2B3	2G1	2G2	3B1	3G1	3G2	3G3	4G1a	4G1b	4G1c	4G1d	5G1a	5G1b	7B1	8B1
dnaA	10.7651	11.1598	11.1635	10.8292	10.6908	10.9837	10.6534	11.0901	11.2203	10.7445	10.928	10.7723	11.1261	10.8478	10.7577	10.8881	10.5413	10.65	10.9314	11.3229	11.1104	11.4853
HHA24_00010	11.1739	11.4691	11.1784	11.4024	11.1051	11.1569	10.799	11.4265	11.6658	11.1561	10.9954	11.3929	11.3857	11.2593	11.054	11.2302	11.2185	11.1094	11.0478	11.7836	11.3022	11.4937
gyrB	12.1686	12.3729	12.0421	12.0144	12.0662	11.9468	11.6441	12.0693	12.2896	12.0339	11.8945	12.0096	12.1324	11.8652	11.8701	12.0281	11.9763	11.8492	11.649	12.4633	11.8427	12.0007
HHA24_00020	4.54862	3.91897	7.52186	4.35181	5.2573	4.23641	4.87889	4.2072	4.46483	4.25834	7.40453	4.94209	4.29204	4.24866	4.22791	4.43578	4.23508	4.24032	4.82098	4.45535	4.17569	4.53725
HHA24_00025	7.63319	8.02353	9.51818	7.92734	8.05558	7.82879	7.51267	8.02122	7.89162	8.26085	9.0863	7.93585	8.26372	8.18344	8.2259	7.86342	8.1515	8.21588	7.98029	7.7448	7.87045	8.01265
HHA24_00030	6.15674	6.01761	5.71715	6.09111	5.69649	5.87547	5.5534	5.83229	6.26001	6.40204	6.95128	5.88321	6.62565	6.22413	7.14177	6.21187	7.14207	6.77586	6.07052	6.21918	5.98972	5.97489
HHA24_00035	10.1186	10.9284	9.26372	10.3464	10.0677	10.111	10.0368	10.3421	10.276	10.4627	10.9565	10.087	11.3426	10.401	10.7078	10.3162	10.964	10.5753	10.0878	10.7259	10.2434	10.2591
HHA24_00040	8.13212	8.80918	7.49233	8.04844	8.09527	7.91042	8.26259	7.9422	8.05225	8.13892	8.95123	8.041	9.33205	8.10061	8.49341	8.30072	8.67752	8.27266	7.72416	8.4433	7.87261	8.14839
HHA24_00045	9.19219	9.58287	8.88743	9.01559	8.81959	9.10482	8.68461	9.24346	9.03025	9.08297	9.49019	9.01455	9.32098	9.17693	9.13193	8.84313	8.78827	9.07127	9.20892	9.12989	9.0326	9.0965
HHA24_00050	7.87694	8.1647	8.0617	8.19577	8.21362	8.24061	8.44546	8.72027	8.88467	7.83619	8.01067	8.42653	7.91392	8.8548	8.07386	8.13397	8.07748	7.99035	8.68583	8.5512	8.62267	8.04535
HHA24_00055	7.78687	8.19435	7.52871	7.8587	7.89736	7.96044	8.0028	8.5286	8.48491	6.87919	8.11414	8.05853	7.73905	8.45627	7.86871	7.59005	7.5883	7.72162	8.1488	8.12715	8.15039	7.77646
HHA24_00060	7.43756	7.67451	7.00498	7.34759	7.80985	7.45063	7.51289	7.97476	7.80108	6.69837	7.50758	7.90844	7.27083	8.27618	7.49461	7.31121	7.30203	7.53321	7.69728	7.35272	7.50149	7.97632
HHA24_00065	5.76472	5.66628	5.25868	5.68871	5.90578	5.70454	5.89609	6.5267	6.85753	5.09318	6.01125	6.21182	4.92239	6.95373	5.55226	5.20909	5.1845	5.44305	6.22215	5.04253	6.03445	5.86951
HHA24_00070	8.89992	8.61453	9.1767	9.25093	10.0492	9.55483	10.314	9.01383	9.38763	8.83047	9.03112	9.70843	7.78777	9.90293	9.78904	8.90478	9.73139	9.90604	9.82578	8.99133	9.08102	9.06979
HHA24_00075	6.46345	6.67349	6.81863	8.12681	8.07007	7.99072	8.23599	7.32229	8.02889	7.24071	7.09981	8.35103	5.93723	8.22398	7.96447	6.87805	8.03889	8.09233	8.25721	7.41689	7.13915	6.80683
HHA24_00080	6.87036	6.83794	7.95699	8.44685	9.07058	8.44577	8.91514	7.8742	8.53842	8.1097	7.37714	8.74131	6.28302	8.77479	8.35536	7.52596	8.4229	8.44873	8.69654	7.63662	7.68148	7.23286
HHA24_00085	7.58103	7.35237	8.50159	9.28613	9.86327	9.31951	9.77666	8.82391	9.61216	8.77875	7.77757	9.86329	6.9378	9.83188	9.48692	8.5334	9.58211	9.70773	9.77945	8.65719	8.97393	8.57347
HHA24_00090	7.90389	8.04916	8.18109	8.67492	9.13581	8.67512	9.19888	8.59193	9.10996	8.66759	8.21513	8.99232	7.61606	9.11718	9.18309	8.35028	9.07933	9.2469	8.98022	8.42114	8.46962	8.38244
HHA24_00095	5.83701	6.4232	4.55483	5.58425	5.36416	5.67667	5.32147	5.57997	6.38173	5.77199	6.57918	6.02468	6.18361	6.09859	6.56112	6.09506	6.30546	6.39347	5.67242	6.42773	5.34854	5.89475
HHA24_00100	7.55729	8.21925	7.44734	7.9495	7.74901	8.02755	7.56832	8.03846	8.36106	8.07491	7.99674	7.91075	8.22377	8.18308	8.3172	7.98164	8.262	8.23993	7.92531	8.88166	7.63034	7.8638
HHA24_00105	6.4055	7.07967	6.41701	6.31201	6.14691	6.52182	5.91175	7.05839	6.88325	6.90163	6.97721	6.20775	6.835	6.65261	6.84339	6.46805	6.42727	6.59503	6.49631	7.1017	6.05823	6.33772
HHA24_00110	6.4665	7.14277	6.33724	6.50428	6.19786	6.53702	6.26765	6.91194	6.93076	6.65183	6.88661	6.42407	6.83913	6.82767	6.77549	6.43362	6.86804	6.59856	6.79545	7.43879	6.21512	6.36153
HHA24_00115	7.73357	8.49148	7.59407	8.14245	7.6766	7.90794	7.72062	8.69608	8.37587	8.37345	8.2555	7.76204	8.69553	8.3306	8.34448	8.0269	8.41158	7.94414	8.08042	9.19374	7.9521	7.7039
HHA24_00120	7.88917	8.63308	8.39346	8.63074	7.99406	8.13014	8.22456	9.24063	8.61969	9.06652	8.49382	8.07945	9.29794	8.88886	8.88758	8.3323	9.29786	8.71955	8.54682	9.43977	8.61383	8.16245
HHA24_00125	7.8232	7.31655	7.44792	6.9967	7.40703	6.97847	7.18559	7.09884	7.23872	8.81386	8.06237	7.0012	7.29453	7.33059	7.46768	7.40761	7.12187	7.38857	7.32056	6.90923	6.89071	7.40906
panE	8.26363	7.88224	8.53448	7.92558	8.42563	7.92911	8.12637	8.22632	8.13634	10.1982	8.47313	8.46475	8.12736	8.16883	8.5134	8.82711	8.62659	8.58953	8.21557	8.10823	7.95316	8.39609
HHA24_00135	8.37563	7.01645	8.97743	8.06615	8.58518	8.07977	8.52998	8.3909	8.39947	8.83558	8.58568	8.52272	7.00115	7.94929	7.62117	8.34517	7.83987	7.90049	9.09748	7.99022	8.50433	8.65067
HHA24_00140	7.86577	7.56929	8.21275	7.90095	8.06456	7.68918	8.04864	8.2817	8.29047	8.40227	8.77609	7.70028	8.11055	8.18318	8.25454	8.23467	8.65917	8.40336	8.50946	8.19452	8.2125	8.25673
HHA24_00145	7.38745	7.35758	7.58453	7.46696	7.6322	7.32527	7.32963	7.79901	7.93652	8.20077	8.64814	7.47299	7.79419	8.02063	8.4566	8.19623	8.65416	8.50358	7.73362	7.90979	7.65699	8.02554
HHA24_00150	8.19413	8.33613	8.70985	8.62637	8.15599	7.97615	8.02096	8.32326	8.24804	8.04225	9.08275	8.22159	8.03204	8.36757	7.46181	7.1818	7.5074	7.70469	8.64223	7.65872	8.82368	8.46058
HHA24_00155	9.53885	8.81211	13.2959	12.8216	9.48368	8.66756	8.69631	14.4903	12.9364	8.51256	11.3536	8.63259	11.1447	12.202	10.6094	11.5568	10.83	11.0421	13.1425	12.8254	8.43645	8.61362
HHA24_00160	7.68864	8.55539	6.35509	7.29031	7.42592	7.55935	7.51307	6.98528	7.44552	8.46831	8.34948	7.56583	8.5047	7.78759	8.18454	7.67048	8.35399	8.01567	7.26962	7.70087	8.10543	7.93656
HHA24_00165	7.88773	7.63994	8.38622	9.18063	6.73016	7.13093	6.73435	10.3093	8.98334	7.14603	9.38351	6.88313	8.21115	8.30353	7.89571	7.76806	7.71282	7.78003	8.61749	8.77633	6.80381	6.99605
HHA24_00170	6.43941	6.52126	6.78603	6.48806	7.14958	6.94848	7.14404	6.28277	6.86108	6.51187	7.05304	6.51773	6.7477	6.70899	6.93259	6.99334	6.95194	6.75873	6.67259	7.00649	6.72263	7.00411
ilvB	8.57878	8.47605	9.2216	8.7819	9.20394	8.57984	8.80509	8.93361	8.58611	8.87806	9.17233	8.65061	8.54257	9.11041	8.40881	8.5776	8.53351	8.24337	8.69278	8.16884	8.40757	8.50635
HHA24_00180	10.3957	9.72279	11.0358	10.7799	11.209	10.8324	10.7219	10.3489	11.062	10.9572	9.34684	11.2205	9.41585	11.1113	11.244	11.1798	11.1625	11.22	10.7462	10.7825	10.542	10.3964
HHA24_00185	10.8984	10.2654	11.3682	11.0967	11.6313	11.174	11.3399	10.6217	11.2954	11.3133	10.0106	11.5823	9.86726	11.4698	11.4242	11.2287	11.5331	11.4295	11.0345	11.1847	10.9333	10.847
HHA24_00190	9.06412	9.02174	8.43036	8.50284	8.87675	8.84823	8.87799	8.16693	8.62127	8.7746	8.8586	8.84542	8.34444	8.6619	9.11932	8.8941	9.01917	9.02363	8.52285	8.48568	8.08253	8.5538
HHA24_00195	7.4402	7.62759	6.9232	6.87435	7.01191	7.19014	7.15032	6.48526	7.25707	7.36216	7.71015	7.27604	7.33401	7.26325	7.89074	7.50286	7.94383	7.82943	6.94913	6.81779	6.7986	7.35466
HHA24_00200	8.01029	8.0388	7.67364	7.78833	8.13296	8.17487	7.98423	7.7938	7.91231	8.1941	8.30598	8.11599	7.86613	8.12858	8.44864	8.2049	8.62534	8.49995	7.83401	7.94841	7.81147	8.17742
HHA24_00205	8.90328	8.93002	8.50867	8.66954	8.97958	9.00203	9.04399	8.4603	8.83902	9.09174	9.11812	8.97037	9.03806	9.0315	9.31573	9.152	9.73588	9.4284	8.74748	9.04562	8.78483	9.14403
HHA24_00210	11.7969	11.6365	11.5626	11.6869	11.6596	11.9392	11.8565	11.0981	11.472	11.6111	12.4259	11.654	12.151	11.8111	11.8719	11.6799	12.0654	11.8054	11.6694	11.7428	11.4885	11.7624
HHA24_00215	10.5567	10.1223	12.1129	10.7963	11.5338	11.0286	11.0849	10.5736	10.8185	10.9737	10.2941	10.8966	9.8516	11.2299	10.6716	10.675	10.4997	10.9648	11.4216	10.2415	11.0295	11.1224
gluQRS	10.1985	9.91049	8.88628	9.52555	9.28104	9.59089	9.0309	9.27223	9.62236	9.08115	10.7661	9.1898	9.25413	9.63968	9.95497	9.6588	9.3391	9.89342	9.36503	9.23328	9.43173	10.2001
HHA24_00225	11.3712	11.0317	12.3561	11.9405	11.9001	11.8282	11.6991	11.9248	11.9782	11.963	11.8165	12.2788	11.0035	12.3518	11.6484	11.7214	11.6043	11.9462	12.5301	11.6424	12.1797	12.5108
HHA24_00230	4.36111	4.58972	3.39849	4.15073	3.90561	4.13746	3.66348	3.90035	4.06851	3.79747	4.87606	3.96646	4.21422	3.9078	4.16282	3.51708	3.90444	4.27553	4.28528	3.92172	4.00572	3.99645
HHA24_00235	8.53783	8.86913	9.03806	8.71486	9.76572	9.92103	9.90171	8.77227	9.52473	8.82967	7.96204	8.58645	8.39634	10.0827	9.50338	8.83907	9.98779	9.86859	9.4883	9.2889	9.25639	8.55282
HHA24_00240	9.5783	9.83981	10.5465	10.5875	11.0686	11.5397	11.0475	10.4611	11.4437	10.0727	8.81027	10.4575	9.42401	12.1214	10.5687	10.2909	11.1032	11.0023	11.5214	10.9492	11.25	10.2108
HHA24_00245	10.416	9.48818	11.0751	10.5102	11.1174	10.765	11.1014	10.3825	10.456	10.7851	10.2989	11.1281	9.73276	11.1953	10.8643	10.8713	10.8247	10.9088	11.1887	10.4524	10.8174	11.1977
HHA24_00250	10.6562	10.5186	10.2913	10.4786	10.7562	10.4789	10.5165	10.0551	10.7066	11.0184	10.805	10.1798	10.6599	10.6582	11.3782	10.8553	11.6605	11.2675	10.4016	10.7058	10.5155	10.7484
HHA24_00255	6.6686	6.59581	5.66294	6.09882	6.3565	6.06262	6.3312	5.49361	6.71252	6.61392	6.73065	6.06937	6.96498	6.01395	7.85778	6.89138	8.1094	7.67936	5.84287	6.48772	6.11089	6.27881
HHA24_00260	10.6782	10.8822	11.3545	11.4097	11.8451	11.5966	11.8729	11.7578	11.3516	11.3851	10.4563	11.8851	11.4745	11.7014	11.1652	10.9758	10.6839	11.4756	12.0233	11.9565	11.3257	10.9888
HHA24_00265	11.105	11.4107	11.8318	11.7649	12.2849	11.9655	12.289	12.0956	11.7321	11.8874	10.7782	12.3214	12.1297	12.0535	11.5296	11.4787	11.2566	11.8233	12.3818	12.4189	11.7925	11.4078
HHA24_00270	12.0435	12.2329	12.9841	13.1979	13.544	13.3273	13.2752	13.2698	12.8193	12.9744	11.7252	13.6577	12.7509	13.2078	12.5209	12.7689	12.4995	12.8421	13.5674	13.4995	13.2972	12.773
HHA24_00275	11.35	11.6283	11.8612	11.7801	12.249	12.1455	12.3175	12.4781	11.8083	12.5832	11.272	11.7997	12.4921	12.4353	11.6121	11.9036	10.9546	12.1285	12.5156	12.798	12.0955	12.0865
HHA24_00280	8.67206	8.65932	8.3372	8.74454	8.80024	9.22258	9.23572	8.78121	8.52436	8.91979	8.31629	8.56769	9.62982	9.09451	8.59164	8.7413	8.69082	8.75534	8.71822	9.12895	8.78969	8.41103
HHA24_00285	7.86517	8.24727	9.06889	8.78476	8.80481	8.84278	9.00922	8.98736	8.32643	8.94378	7.43091	8.62757	9.46947	8.7927	7.85043	8.22317	7.96166	8.04307	8.62625	9.05675	8.86736	8.1512
HHA24_00290	9.0537	9.15115	9.00548	9.92312	9.63653	10.2473	10.0729	9.53632	10.0306	9.44384	10.4394	9.88621	9.66515	9.94415	9.80223	9.51013	9.25792	10.1991	10.3084	10.2009	9.51806	10.2574
HHA24_00295	11.4531	11.1506	11.6604	11.8255	12.1574	12.1436	12.4688	11.601	11.7232	11.8221	12.104	11.8083	11.3334	11.7733	11.6028	12.1191	10.9582	11.8692	12.1328	12.2785	11.1298	11.8236
HHA24_00300	6.81175	7.33764	6.84908	6.63234	6.60175	6.81909	6.81635	6.7446	6.64427	7.5596	7.23757	6.88629	7.2581	7.13943	7.21757	7.28543	7.64437	7.27493	6.96697	6.49502	6.93798	7.22273
metC	10.2493	10.0812	10.0578	10.3553	10.4866	10.4416	10.6628	10.2364	10.1779	10.3544	10.6758	10.3574	10.1263	10.6033	10.4353	10.3779	10.6006	10.4418	10.3913	10.4298	10.131	10.2544
HHA24_00310	6.74789	7.32671	6.30592	6.98653	6.84613	7.17421	7.15286	7.23219	6.86469	6.92715	7.68402	7.21975	6.81188	7.21926	7.04166	7.09584	7.12447	7.25664	7.00941	6.81882	6.95491	7.39816
HHA24_00315	5.28116	5.31832	5.72251	5.26498	5.58114	5.00385	5.93942	5.17416	5.42386	5.80484	5.38232	6.06464	6.37748	5.73822	5.44972	5.88891	6.17674	5.64096	5.89059	5.40301	6.58367	5.65902
HHA24_00320	9.88342	10.2063	9.94421	10.1426	9.90357	9.62712	10.1501	10.0819	10.2626	10.8339	9.99934	10.3148	10.1619	10.0678	10.3831	10.1999	10.5672	10.2633	9.98949	10.3366	9.871	9.8727
HHA24_00325	8.94641	9.38788	8.3934	9.02911	8.91222	8.76738	9.08109	8.77609	9.12334	9.30576	9.25083	8.99671	8.77871	8.87241	9.20603	8.94804	9.0557	8.95816	8.83093	9.09461	8.66462	8.82257
HHA24_00330	11.1465	11.476	10.9161	11.0042	10.9474	10.8141	11.1056	10.8505	11.0967	11.4856	11.1542	11.0272	11.3198	10.9561	11.0472	11.1104	11.2171	10.8957	10.9606	11.2456	10.6742	10.9659
HHA24_00335	9.36711	8.57989	10.6108	9.8647	10.5656	10.4463	10.8645	9.88322	10.1206	9.40293	8.65908	10.3041	8.59545	10.1409	9.56287	10.1384	9.7029	9.92226	10.3278	10.0357	10.315	10.3948
HHA24_00340	9.70449	8.78096	10.4843	9.86156	10.6308	10.3132	10.6608	9.84075	10.0809	9.33635	8.96673	10.2599	8.68446	10.1152	9.67291	10.3671	10.2341	10.0815	10.3802	9.93017	10.3648	10.5229
HHA24_00345	6.22689	6.63469	6.4751	7.0693	7.46969	6.9831	7.49389	6.37461	7.40742	5.19266	6.41429	7.44564	5.47882	7.72044	7.28872	6.7908	6.78106	6.88263	7.31541	5.96594	6.67513	6.77089
HHA24_00350	6.95745	7.0302	7.00626	8.03823	8.32587	7.73415	8.25779	7.26585	8.03827	6.26089	6.82812	8.25768	6.00195	8.59267	7.85953	7.62912	7.28556	7.51625	7.97281	7.00138	7.61813	7.32488
HHA24_00355	8.48008	8.55933	9.16706	9.92863	10.5134	9.57153	10.284	9.28208	9.86408	8.26365	8.53869	10.2074	7.57452	10.581	9.60622	9.49433	9.29598	9.44317	9.87451	8.73826	9.52182	9.24973
HHA24_00360	7.69979	7.91704	7.6621	8.43744	8.52241	8.35875	8.83242	8.02835	8.2455	6.96416	7.97138	8.55018	7.26587	8.94928	8.16808	8.01211	7.60447	7.90987	8.58351	7.44539	8.06552	8.01333
HHA24_00365	7.10266	6.7053	7.1234	7.5098	7.50001	7.42495	7.91603	6.68586	7.24527	6.44524	6.70703	7.74029	5.86733	7.81289	7.18809	6.83926	7.15435	7.41761	7.68496	6.98273	7.12599	6.9309
HHA24_00370	6.08828	6.03442	5.89497	6.30527	6.26969	6.38178	6.08655	5.45351	6.10662	5.40096	6.10557	6.29748	4.92976	6.42498	6.11888	5.57674	5.46623	6.15108	6.05222	5.45853	5.55884	5.37502
HHA24_00375	3.6562	3.21579	1.75019	2.23634	1.95768	2.91403	2.42512	1.97936	2.11777	1.77547	3.57075	2.85335	2.55057	2.25393	2.67592	1.99187	2.343	2.70806	2.24067	1.41703	2.01844	2.04267
HHA24_00380	4.592	4.07904	3.24184	3.76541	3.34628	3.71027	3.62398	3.72639	2.68892	3.10413	4.43476	4.30367	3.54157	3.56212	3.467	3.23956	2.97414	3.5647	3.09281	2.56585	3.19639	2.85602
HHA24_00385	4.7536	4.54706	4.13771	5.09251	4.68366	5.09589	4.35542	4.4113	4.29638	3.70599	5.15078	5.42524	4.32575	4.95571	4.77996	4.47953	4.70168	4.81277	4.06661	3.79549	4.04719	4.37052
HHA24_00390	5.12649	4.7693	3.28489	4.51303	4.01593	4.3795	4.16069	3.61262	3.85347	3.47324	5.5493	4.74326	4.82887	4.59825	4.41361	4.00146	3.91513	3.91643	3.60205	3.35305	4.18111	3.46095
HHA24_00395	9.48293	9.37005	9.54499	9.51055	9.95017	9.75548	10.2203	9.15144	9.46321	9.54708	9.39967	10.0456	9.51359	10.4558	9.75397	9.43873	9.45218	9.54721	9.91737	9.36162	9.88972	9.47124
leuA	12.518	12.5636	11.3666	11.8851	11.9538	12.6358	12.1332	11.7231	12.0116	11.2026	12.1059	11.3048	11.3689	12.3591	11.5931	11.5565	11.7133	11.6674	11.8214	13.0422	12.3126	11.7504
HHA24_00405	9.41737	9.63831	10.3575	10.3774	10.1933	10.5511	10.3412	10.6796	10.4139	9.9452	10.1613	10.5063	9.99626	10.7861	9.73046	9.97108	9.66702	10.0038	10.8733	10.3094	10.8964	10.9948
rpoN	9.38972	9.45461	9.16329	9.49306	9.49271	9.53752	9.45759	9.68665	9.44353	9.32394	9.16958	9.28374	9.32916	9.46921	8.9725	9.31881	8.86349	8.94932	9.46796	9.41494	9.3621	9.37871
HHA24_00415	7.42775	7.68316	7.64262	9.54263	7.34198	7.38569	7.35936	7.84563	8.63645	8.74529	8.24633	6.93306	9.3631	7.49765	8.35958	7.19631	8.29178	8.47285	7.9944	7.56134	8.63927	7.6829
HHA24_00420	8.93577	8.05698	9.32577	9.37374	9.29114	9.41773	9.50637	9.51665	9.13913	9.24513	9.24413	9.46819	8.16099	9.05238	8.99826	9.12579	8.80248	9.13937	9.43986	9.07955	9.20716	9.47014
HHA24_00425	7.48661	6.95233	7.03919	7.11848	7.07042	7.18392	7.15514	6.87102	7.11526	7.50186	7.53365	6.8853	6.77403	7.23406	7.10132	7.62696	7.09067	7.13844	7.31095	6.94014	6.96712	7.39252
bfr	9.94417	10.0684	10.9353	10.2386	11.7867	12.1923	11.7401	11.5715	10.7419	10.548	10.1199	12.1379	9.88226	12.6737	10.6372	11.1442	10.7747	10.8265	11.7601	11.2236	10.492	11.8692
HHA24_00435	10.2154	10.361	10.5071	9.88851	10.2	10.3155	10.2058	9.63066	10.0526	10.4088	10.4988	9.96375	9.72041	10.0498	9.85645	10.0023	9.88645	9.77593	10.1477	10.2349	9.80579	10.2927
HHA24_00440	10.8506	11.7393	9.13817	9.40094	9.35972	9.98885	9.28446	8.74053	9.90341	10.2287	10.8851	9.03733	10.5111	9.37246	10.3238	9.54917	10.3685	9.8256	9.08802	10.8112	8.75524	9.45165
HHA24_00445	9.06345	10.1614	6.94366	7.74661	7.30642	8.30068	7.21326	7.11877	7.96064	8.16567	9.35392	7.01935	8.74101	7.65228	8.43199	7.54959	8.45607	7.87192	7.26678	8.66985	7.00992	7.54804
HHA24_00450	10.6937	11.7487	8.35445	9.43184	8.87299	9.71696	9.08395	8.80619	9.40927	9.90336	10.8902	8.80257	10.668	9.57594	9.83604	9.18445	10.0152	9.19002	9.15642	10.1279	8.97666	9.25445
HHA24_00455	9.40164	9.05789	9.75474	9.25745	9.50625	9.59823	9.02133	9.35273	9.46327	9.88562	9.93042	9.14511	9.28673	9.38949	10.1456	9.79367	10.4027	10.342	9.40277	9.49297	9.74339	10.1179
HHA24_00460	10.015	9.62431	9.71121	9.40475	9.49107	9.68693	9.40367	9.06663	9.50549	9.85599	10.3254	9.36374	9.43571	9.36954	10.3507	10.3551	10.3342	10.2851	9.47377	9.61254	9.47262	10.0333
HHA24_00465	0.0426639	1.15675	0.694359	1.21322	1.43706	1.65112	1.2527	1.38405	1.56234	0.663392	0.893229	2.16588	0.578729	2.26291	1.32335	1.30446	1.74673	1.27328	2.05618	1.12384	1.46365	1.80545
HHA24_00470	6.82796	6.8315	9.60155	8.58021	8.56153	8.18104	8.5692	8.85202	8.82272	7.78136	6.55226	9.15813	7.10664	10.1159	7.40164	7.65304	8.08655	8.06637	9.4897	8.96615	9.29378	7.9946
HHA24_00475	5.69264	5.81177	8.2575	7.39136	6.96988	6.92593	7.09419	7.63399	7.55677	6.15802	6.24636	7.52622	5.59017	8.9082	6.20934	5.87322	6.67539	6.85787	8.35518	7.29957	8.23443	6.72342
HHA24_00480	5.73721	5.54083	9.21116	8.277	7.8668	7.8472	8.05828	8.76075	8.15873	6.83809	6.01347	8.52307	6.12973	9.89158	6.51164	6.38537	7.18472	7.22685	9.23276	8.34925	9.49538	7.26283
HHA24_00485	8.0281	8.06535	11.3558	10.6429	10.3784	10.0007	10.5298	10.9308	10.1433	9.63448	8.34809	10.903	9.14713	12.2972	8.79784	8.82889	9.66672	9.51184	11.53	10.7014	11.9256	9.5195
HHA24_00490	8.69828	8.85786	8.79451	8.74271	8.99125	8.45006	8.97152	8.98658	8.61479	8.95252	8.60782	9.10751	8.04343	8.78061	8.67118	8.80332	8.54876	8.79012	8.90639	8.55355	8.82059	8.93803
HHA24_00495	8.71814	8.71185	8.80599	8.82521	8.82126	8.77138	8.9491	9.29588	8.8503	8.66693	8.84205	9.16664	8.43478	9.12682	8.48272	8.65735	8.29627	8.73889	9.20274	8.80648	9.33363	9.32746
HHA24_00500	7.8745	7.96907	8.78772	8.53857	8.54595	8.35001	8.64994	8.82257	8.45688	8.37199	7.93345	8.76534	8.27774	8.63587	7.73086	8.06964	7.98114	8.06881	8.79859	8.55326	8.90962	8.78826
HHA24_00505	8.05439	7.48128	8.58327	8.2971	9.05385	8.78484	8.87347	7.90024	8.40191	8.26476	8.14053	8.78459	7.11245	8.71105	8.28331	8.11914	8.05787	8.4423	8.68673	7.96785	8.30472	8.34017
HHA24_00510	4.65378	3.93677	3.46486	3.42872	4.76623	4.08278	3.57364	3.724	3.90028	4.68404	4.7138	3.512	3.26331	4.34529	4.10044	3.62021	4.29674	3.50701	4.22805	2.95346	3.37864	3.53545
HHA24_00520	9.71225	9.49598	10.087	10.0264	10.1661	10.1383	10.3276	9.90983	9.96372	9.9994	9.8647	9.92926	9.31495	10.162	9.8396	9.94726	9.61636	9.81346	10.3181	10.0556	10.0289	10.1838
HHA24_00525	5.88622	6.12206	4.63457	5.26828	5.31824	5.82824	5.4515	5.06064	5.52496	5.56373	6.23063	5.25766	5.9685	5.4916	6.11433	5.5606	5.75832	5.56421	5.00363	5.54494	5.21589	5.16172
HHA24_00535	9.99886	10.3219	9.70603	10.0568	9.70495	9.91354	9.74179	10.1145	10.4894	9.99911	9.79793	9.65146	10.077	10.053	10.6815	10.1254	10.8061	10.4516	10.0086	10.7551	10.2913	10.1861
HHA24_00540	10.3438	10.7539	10.1318	10.7235	10.2174	10.5352	10.65	10.7484	11.0542	10.6977	10.3664	10.2523	10.8269	10.831	11.0603	10.6662	11.4393	10.9694	10.7309	11.2968	10.954	10.6826
HHA24_00545	10.6261	10.5341	11.9462	12.0923	11.7382	11.6953	12.0104	12.187	12.037	11.9259	10.6938	11.9409	10.4556	12.1912	11.715	11.7977	12.1219	12.0034	12.1283	12.3989	12.0763	11.6994
HHA24_00550	10.9501	10.251	12.1969	12.2953	11.5833	11.7961	12.1116	12.5437	12.2168	12.3255	10.8288	12.0195	10.0742	12.4685	12.0905	12.0843	12.5318	12.3687	12.3597	12.7407	12.4984	12.1724
petA	10.8014	10.6968	11.6461	11.616	11.0355	11.2318	11.5137	11.9374	11.5032	12.0468	11.0093	11.4386	10.7414	11.9668	11.6238	11.412	11.8204	11.6764	11.9775	11.8439	11.9074	11.7457
mscL	9.5296	9.25883	11.9085	10.8607	11.0823	10.7676	10.575	11.0999	10.8699	10.6601	9.74191	11.157	9.93567	11.1694	10.4602	10.8327	10.8963	10.9615	11.6738	11.0391	11.4487	11.2557
HHA24_00565	8.00185	8.13436	7.93425	8.29459	8.10878	8.34707	8.27738	8.46533	8.17441	8.50785	8.04779	8.32679	8.01641	8.44687	8.2209	8.29024	8.13838	8.13267	8.28076	8.1332	8.26711	8.40862
HHA24_00570	8.29358	8.09805	8.22638	8.76104	8.11075	8.41327	8.42141	9.01721	8.51169	8.08764	8.68148	7.92004	8.19269	8.48403	8.62563	8.39934	8.5899	8.61813	8.81802	8.80788	8.82153	8.50665
tatC	8.94871	9.10798	8.4313	8.82713	8.15906	8.78555	8.16581	8.72235	9.19371	8.83051	9.37635	8.78333	7.98234	9.1683	9.34612	8.65038	9.38822	9.48336	8.73891	8.75752	8.55155	8.93928
tatB	9.287	9.66503	9.36867	9.23817	8.86045	9.19814	9.02058	9.44804	9.52874	9.39379	9.27853	9.33405	8.74826	9.52096	9.71254	9.04964	9.79596	9.64212	9.16508	9.38302	9.26477	9.42457
tatA	9.62824	9.96487	10.0706	9.47038	9.40214	9.42239	9.68917	9.78246	9.75607	10.1898	9.45522	9.83121	9.50123	9.90154	9.84053	9.75132	10.1667	9.77762	9.63164	9.86237	9.65417	9.72871
HHA24_00590	9.21615	9.64448	9.16494	8.7732	8.73223	8.67224	8.85521	8.94794	9.18817	9.4004	8.87329	8.90429	8.67358	8.87162	9.36245	9.20752	9.60852	9.31583	8.54188	9.19535	8.46423	8.7587
HHA24_00595	8.76955	9.17172	7.67163	8.06422	7.99193	8.00878	8.09378	7.96024	8.32536	8.31422	8.36241	8.075	8.12525	8.09138	8.68334	8.42042	8.82921	8.60735	7.80248	8.5446	7.5792	8.00672
hisI	8.97729	9.34949	8.21878	8.41008	8.5464	8.56993	8.31777	8.67532	8.72878	8.86713	8.78941	8.4404	8.29568	8.47127	9.02201	8.56188	8.89517	8.96416	8.15191	8.67814	8.14516	8.57521
hisF	10.191	10.5853	9.0894	9.6474	9.55621	9.74024	9.72353	9.76658	9.90681	9.97001	10.001	9.63021	9.88843	9.71865	10.1203	9.79001	10.2765	10.078	9.38314	10.1008	9.31857	9.65685
hisA	10.5292	10.9347	9.56551	10.3524	9.94998	10.3487	10.1644	10.3833	10.581	10.7321	10.5557	10.3835	10.4931	10.5647	10.7033	10.293	10.8388	10.7558	10.2618	10.6304	10.2014	10.3661
hisH	9.0187	9.69031	8.24795	8.82432	8.0959	8.75836	8.58565	9.06219	9.14685	9.32879	8.96107	8.77463	9.40796	8.93043	9.1361	8.9266	9.33485	9.05227	8.66535	9.421	8.60343	9.10572
hisB	8.52455	9.26588	8.60256	8.73158	8.48101	8.87115	8.93101	9.07344	8.98286	9.02184	8.68693	8.76706	9.09772	9.02705	8.88257	8.47721	9.06107	8.9197	8.89397	9.15103	8.85008	8.98921
HHA24_00625	8.97371	9.63433	8.27036	8.24314	8.6029	8.39324	8.69463	8.26856	8.68624	8.82329	8.94384	8.67255	8.50159	8.55072	8.98692	9.03376	9.13477	8.82848	8.20187	8.72727	8.02622	8.61541
hisD	9.9746	10.5365	9.1833	9.30389	9.53125	9.34922	9.56194	9.26165	9.7615	9.7526	9.90361	9.64761	9.78855	9.45679	9.9993	9.98063	10.1621	9.83549	9.14276	9.90685	9.01312	9.59186
HHA24_00635	9.39709	9.76446	9.36096	8.58914	9.24072	8.62076	9.01923	8.83766	9.08609	9.66926	9.10347	9.01064	9.22859	8.89386	9.35283	9.46192	9.42482	9.1472	8.6279	9.28658	8.44189	9.08117
murA	10.17	10.6166	9.68471	9.59436	9.82171	9.73478	9.72984	9.74403	10.1094	10.2227	10.2073	9.91055	10.069	9.84202	10.2204	9.98093	10.1744	10.0316	9.74577	10.1441	9.55235	9.97856
HHA24_00645	6.86887	7.53609	6.65866	6.64829	6.60696	6.63224	6.55813	6.6822	7.05003	7.1114	7.08737	6.84493	7.15645	6.82957	6.93052	6.80855	7.11019	6.97719	6.6722	7.06991	6.69583	6.85695
HHA24_00650	8.68768	8.89889	8.53323	8.10912	7.91113	8.08804	7.85803	8.372	8.63959	8.64295	8.86461	8.18549	8.64756	8.21723	8.45356	8.5273	8.29452	8.33722	8.11609	8.30759	8.3426	8.73033
HHA24_00655	10.0673	10.4275	9.9168	9.6218	9.28632	9.50846	9.40898	9.83207	10.029	10.2625	10.1493	9.53345	10.4811	9.72968	9.74672	10.0036	9.72252	9.60868	9.63598	10.0711	9.92756	10.1181
HHA24_00660	9.49143	9.99689	9.34662	9.85909	9.05555	9.45114	9.3789	9.86595	10.1326	9.66241	9.55325	9.6159	10.1717	9.5829	10.3255	10.3078	10.614	10.2492	9.73784	10.9002	9.46813	9.85335
HHA24_00665	9.94513	10.3529	10.1196	10.321	9.95794	9.94386	9.9599	10.3409	10.5694	10.6353	10.13	10.0998	10.4567	10.0133	10.6102	10.579	10.8339	10.5182	10.2423	11.1263	10.0877	10.1952
mlaD	8.14309	8.40257	8.24627	8.40648	7.8287	7.82856	7.62299	8.57793	8.52133	8.63358	8.18738	8.07708	8.56728	7.91848	8.64885	8.49851	8.65446	8.41651	8.34885	9.18368	8.04311	8.06338
mlaE	9.11375	9.41885	9.08347	9.33074	8.8372	8.84748	8.61392	9.57555	9.39118	9.49426	9.19241	8.75466	9.39375	8.97981	9.32825	9.47924	9.26057	9.11507	9.27364	9.82067	8.86382	8.87008
HHA24_00680	9.85849	10.1991	9.72117	10.0895	9.83473	9.79737	10.0243	10.17	9.95651	10.3439	10.0265	9.69997	10.3714	10.1234	10.0683	10.0392	9.90894	9.76536	10.1809	10.3213	9.76682	9.48313
HHA24_00685	9.67463	9.85974	13.92	12.6323	13.2622	13.1424	13.3085	12.9633	12.4262	12.2097	7.57258	13.2452	10.6797	13.5833	12.0928	12.7514	11.3909	12.3869	13.1618	12.2439	12.9036	12.2919
HHA24_00690	13.8343	12.838	11.4065	10.8939	11.3551	10.9219	11.0733	14.042	11.2483	10.3472	11.8617	11.0393	11.2541	10.9867	10.8628	10.8584	11.1328	10.8446	11.4037	13.4435	10.3287	14.3438
HHA24_00695	15.2701	14.4851	12.2024	12.3116	12.5994	12.3286	12.6338	15.5106	12.4501	15.5189	13.3621	12.4684	13.0361	12.4863	12.2631	12.0768	12.6018	12.2139	12.8021	15.0049	11.8632	15.868
HHA24_00700	11.8289	11.0409	12.4843	12.0564	12.4362	12.2007	12.5874	12.3666	12.0619	11.7711	11.7816	12.1809	11.1448	12.2711	11.7466	12.0994	11.7756	11.9175	12.5444	11.9911	12.4336	12.51
HHA24_00705	10.5351	10.6892	9.88499	10.1071	10.1712	10.1026	10.0791	10.581	10.2534	10.5003	10.3511	10.136	10.9068	10.0258	10.0553	10.6489	10.4908	10.157	10.2165	10.7471	10.314	10.6184
fghA	9.84995	9.7566	9.23819	9.34169	9.51545	9.28448	9.36729	9.77593	9.36688	9.73289	9.50104	9.2513	9.87538	9.12492	9.24214	9.97207	9.45291	9.22447	9.23893	9.84105	9.27664	9.67262
HHA24_00715	10.1751	10.2222	9.37431	9.67878	9.33291	10.1526	9.71437	9.11835	9.41008	10.1338	10.1829	9.44627	9.45371	9.37209	10.1437	10.1662	9.92228	9.85284	9.19386	9.40147	8.65924	9.36669
HHA24_00720	7.49857	7.42481	5.53183	6.90141	6.1892	7.33884	6.77346	6.26687	6.22512	6.65119	7.75939	7.0188	6.61542	6.57369	7.21615	6.85236	7.06313	6.83525	6.15331	6.10913	5.78565	6.30348
rpoH	11.6219	10.4718	12.8001	12.5146	11.9399	12.4851	12.6981	12.714	12.2973	10.8939	11.4617	12.3905	11.2164	12.6327	11.2549	11.8353	11.147	11.7046	12.7967	12.5334	12.8143	12.6789
HHA24_00730	8.7138	8.68073	8.60117	8.31905	8.81431	8.63318	8.37217	6.5264	8.72707	8.86054	8.64008	8.67288	8.41506	8.40544	9.43527	9.53032	9.55873	9.40342	8.74067	8.55637	7.4707	8.39156
HHA24_00735	9.83683	9.72916	10.1326	9.31777	9.99759	9.54175	9.50819	9.39123	9.62248	9.76784	9.96723	9.51579	9.41113	9.62326	10.0551	9.84174	9.91208	9.96088	9.61345	9.17925	9.34705	9.74504
HHA24_00740	8.13382	8.38995	7.17992	7.74002	7.53663	7.65379	7.5319	7.78045	7.57937	7.613	8.19926	7.66711	7.53266	7.46388	7.78377	7.66432	7.5155	7.60381	7.37175	7.53423	7.41779	7.82921
HHA24_00745	8.91742	8.95679	8.39914	8.65319	8.58206	8.63745	9.0401	9.02251	8.63024	8.98571	9.01325	8.64687	8.82133	8.84111	8.70841	8.69149	8.45159	8.38413	8.68277	8.74394	8.56097	8.78399
coxB	11.6589	11.4947	12.7968	12.1859	12.3154	12.1837	12.5665	12.7507	12.3229	12.7709	11.7104	12.0683	11.5783	12.5377	11.6564	12.0785	12.0519	11.9276	12.4408	12.3136	12.7339	12.3186
ctaD	10.8468	10.0536	12.1283	12.2141	11.8949	12.1905	12.3525	12.6102	12.3479	11.9729	10.5934	12.3531	9.93633	12.3797	11.4036	11.8874	12.1809	12.0756	12.329	12.7164	12.6057	12.4293
[truncated: 4,438 more rows]
