# Supplementary material for: Transcriptional diversification in a human-adapting zoonotic pathogen drives niche-specific evolution
Source: Nat Commun. 2025 Feb 28;16:2067. doi: 10.1038/s41467-025-57331-6 (PMC11871327; doi:10.1038/s41467-025-57331-6)
Supplement: Supplementary file 6 — Supplementary Data 4 [file 41467_2025_57331_MOESM6_ESM.xlsx]

## Sheet: Supp Data 4a
Supplemental Data 4a. rlog count differences between the 10hr time point and 4hr time point for growth phase dependent genes
	1B1a	1B1b	1G1	1G2	2B1	2B2a	2B2b	2B3	2G1	2G2	3B1	3G1	3G2	3G3	4G1a	4G1b	4G1c	4G1d	5G1a	5G1b	7B1	8B1
HHA24_00035	-0.58327	-0.158927	-1.13164	-0.755566	-1.41788	-1.07827	-1.37035	-0.334085	-0.675348	-0.745878	-0.532905	-1.10648	-0.341531	-0.718821	-0.438055	-0.894097	-0.476377	-0.903563	-0.985685	-0.0768633	-0.90233	-0.652296
HHA24_00040	-0.533393	-0.258971	-0.993438	-0.717582	-1.15613	-1.24106	-0.869001	-0.536225	-0.610741	-0.739241	-0.278546	-0.974665	-0.339105	-0.583503	-0.533922	-0.858416	-0.566814	-0.952933	-1.22245	-0.190056	-1.00664	-0.667578
HHA24_00065	0.368983	-0.02498	-0.0461678	0.735969	0.559961	0.536467	0.990989	1.36625	1.6941	0.349134	0.766273	1.32691	-0.0388855	1.73506	0.566189	0.285139	0.36978	0.593939	1.43623	0.328531	0.878067	0.732309
HHA24_00070	0.291646	0.0518229	0.528563	0.926716	1.49314	1.2491	1.9818	0.707577	0.746232	0.609137	0.791793	1.44362	0.16975	0.982203	0.67299	0.64723	0.761209	0.662941	1.48113	0.448644	0.978246	0.427523
HHA24_00075	0.204043	0.650949	0.259769	1.45071	1.11308	1.37619	1.85758	1.18142	1.3827	0.837825	0.719221	1.34179	0.567503	1.03672	0.818217	0.845186	1.22995	0.891009	1.7023	1.09218	1.12555	-0.121081
HHA24_00080	0.533151	0.642634	0.558812	1.5868	1.76414	1.87135	1.88025	1.48745	1.60296	0.97604	0.905125	1.52909	0.494736	1.23444	0.635907	0.600942	1.33948	0.785944	1.48748	0.981429	1.18449	0.136338
HHA24_00085	0.782129	0.757048	0.586596	1.94074	2.15611	2.27195	2.388	1.86022	2.10569	1.41326	0.750653	2.24699	0.671168	1.58384	1.55018	1.25063	1.90312	1.43199	2.25619	1.59157	1.99995	0.734119
HHA24_00095	-0.510127	-0.243788	-1.76892	-1.32631	-1.87238	-1.74011	-1.89197	-1.06371	-0.0347674	-0.750531	-0.345194	-1.04685	-0.640067	-0.73681	-0.29004	-0.324868	-0.392626	-0.620516	-1.34169	-0.551421	-1.6961	-0.565982
HHA24_00100	-0.648893	-0.266991	-0.899192	-1.12896	-1.63916	-1.18469	-2.05913	-0.631328	-0.120142	-0.714958	-0.871247	-0.850396	-0.7208	-0.879762	-0.531193	-0.363827	-0.432055	-0.771499	-1.10368	-0.0424713	-1.45432	-0.383408
HHA24_00105	-0.799629	-0.292308	-0.898958	-1.50671	-2.24252	-1.68118	-2.86945	-0.373946	-0.418058	-0.848396	-0.62292	-1.36071	-0.886931	-0.832456	-1.0989	-1.06524	-1.29989	-1.38857	-1.65405	-0.590736	-1.82703	-0.537718
HHA24_00110	-0.710749	-0.313571	-0.77814	-1.41291	-2.27584	-1.77933	-2.53767	-0.608802	-0.489305	-1.08744	-0.869059	-1.26793	-0.936415	-0.868111	-1.21631	-1.02671	-0.838443	-1.35351	-1.33796	-0.202851	-1.74287	-0.592819
HHA24_00115	-0.645744	-0.231791	-1.21173	-1.34896	-2.21547	-1.56589	-2.50521	-0.225304	-0.570016	-1.02099	-1.02374	-1.3303	-0.709873	-0.898393	-0.845144	-0.951546	-0.79795	-1.41891	-1.44483	0.0504398	-1.27986	-0.69324
HHA24_00120	-0.636472	-0.171861	-0.724538	-1.1894	-2.25573	-1.5212	-2.56032	0.0619021	-0.531162	-0.855034	-1.20554	-1.22106	-0.605925	-0.680178	-0.858997	-1.31116	-0.761443	-1.37279	-1.26061	-0.0191504	-0.993733	-0.592762
HHA24_00180	0.904948	0.877175	0.127406	0.840703	1.489	1.86072	1.23644	0.70515	1.16518	0.914046	0.140576	1.72159	0.389799	0.405835	1.31112	1.20484	1.18626	1.15595	0.892568	1.06338	1.34115	0.255301
HHA24_00195	-0.512464	-0.00786238	-0.535109	-0.923482	-1.34671	-1.39709	-1.48123	-0.911349	-0.639381	-0.56515	0.0798046	-0.848824	-0.44681	-0.554779	-0.308882	-0.420268	-0.10806	-0.424414	-1.07578	-0.967401	-0.915226	-0.716248
HHA24_00240	0.300465	1.81045	0.305694	0.459574	0.320434	1.91737	0.740522	0.85216	1.16187	1.01707	-0.151155	1.28782	0.878858	0.75088	1.4438	1.3408	1.75069	1.47049	1.83478	2.22308	1.62405	0.0599241
HHA24_00245	0.710398	0.455358	0.71777	0.955243	1.65296	1.59414	1.76857	0.84544	1.059	0.944194	1.213	1.60059	0.578845	0.738106	0.86716	1.06255	0.865887	0.974892	1.48015	0.863302	1.54369	0.549891
HHA24_00255	-0.185182	-0.201561	-0.859676	-1.44373	-1.66843	-1.52001	-1.97097	-1.20166	-0.26139	-0.988596	-0.950015	-0.967406	-0.465459	-0.85362	-0.248653	-0.502782	-0.302376	-0.676043	-1.32917	-1.07462	-1.06129	-0.459419
HHA24_00335	0.795759	0.701059	0.472302	0.487241	1.39531	1.89485	2.74775	0.390268	1.15976	0.498152	0.69537	1.93278	0.718329	-0.176504	0.976695	1.65274	1.27763	1.10749	1.14428	0.438326	1.10784	0.0631861
HHA24_00340	0.690687	0.523215	0.258871	0.534579	1.52621	1.62356	2.3872	0.390917	0.936383	0.383425	0.727198	1.69322	0.63488	-0.0968706	1.16088	1.71047	1.51621	1.24106	1.15306	0.0912664	1.01296	0.240764
HHA24_00345	0.284333	0.169884	0.753873	1.49006	1.70204	1.35205	2.38312	0.978052	1.34496	-0.0921515	0.654865	1.50632	-0.120522	1.71633	1.24114	0.53297	0.940166	0.692528	2.0865	-0.00699611	1.51245	0.752291
HHA24_00350	0.875691	0.704546	1.17641	2.20005	2.45749	2.04445	2.73447	1.85077	1.68507	0.775003	1.08379	2.60447	0.316631	2.26247	1.53971	1.20905	1.3821	1.13199	3.12082	1.61769	2.20621	0.946326
HHA24_00355	0.622291	0.696152	1.1361	2.2389	2.82181	2.30937	3.41147	1.9877	1.95118	0.87041	1.13478	2.61441	-0.154585	2.3025	1.65912	1.39898	1.51581	1.44228	2.8827	1.3997	2.44307	1.03762
HHA24_00360	0.484042	0.594886	0.508002	1.28413	1.41901	1.38012	2.47509	1.02836	1.22748	0.509124	0.972058	1.48682	-0.447984	1.43275	1.05948	0.712326	0.830927	0.706875	1.87242	0.730382	1.46409	0.360576
HHA24_00420	0.736975	0.386401	0.586187	0.458225	1.33156	1.47011	1.82743	0.447854	0.938398	0.993712	1.24665	1.81114	0.524365	0.425997	1.095	1.06564	0.883182	1.07211	1.27646	-0.12726	0.800137	0.500531
HHA24_00440	-1.06004	-0.51797	-1.79127	-1.38899	-2.30234	-2.36985	-2.31247	-1.23411	-1.34284	-1.06373	-0.712969	-2.84991	-1.16332	-1.38306	-1.18291	-1.3641	-0.966038	-1.2953	-2.50219	-0.505441	-2.40525	-1.29092
HHA24_00445	-1.20528	-0.528692	-2.24027	-1.35083	-2.63005	-2.53049	-2.59246	-1.30733	-1.65509	-1.3163	-0.613727	-3.22593	-1.33429	-1.33596	-1.45252	-1.62435	-1.10843	-1.46247	-2.72093	-0.75824	-2.39104	-1.40393
HHA24_00450	-1.10392	-0.446138	-2.11139	-1.10869	-2.71329	-2.63399	-2.42992	-1.00574	-1.78694	-1.11743	-0.74642	-3.07869	-1.16851	-1.00271	-1.47996	-1.62299	-1.06608	-1.75233	-2.27842	-0.910041	-2.034	-1.38527
HHA24_00465	-0.390144	1.11056	-0.552166	0.572568	0.399511	0.892841	0.903829	0.770182	1.01748	-0.0538007	0.0116776	1.66212	-0.107404	1.46969	0.520891	-0.214173	0.924767	0.609152	1.71534	-0.166018	0.814007	0.653662
HHA24_00470	0.880939	0.433751	2.73579	2.72078	2.96561	2.15778	3.69922	3.53089	3.06171	2.78863	0.579155	2.97475	0.982419	3.36564	1.92667	1.57956	2.42412	2.69687	4.17222	3.58853	3.87004	1.51258
HHA24_00475	-0.0828249	-0.0822043	2.54294	2.18062	2.06212	1.49735	2.51318	2.77536	1.797	1.67275	0.713589	1.8347	0.201133	3.09705	0.91309	0.745668	1.5872	1.60057	3.1735	2.61664	3.63884	1.22573
HHA24_00480	1.08759	0.341214	3.64117	3.44608	3.26525	3.1666	4.25845	4.31564	3.24878	2.37517	1.0318	3.59488	1.01535	4.20864	2.39066	2.02212	2.80898	2.89887	4.82244	3.89176	5.36798	2.06674
HHA24_00485	0.653082	0.896685	2.92255	3.09064	3.00714	2.60554	3.77701	4.02778	2.58735	2.8244	0.783369	3.2528	1.28438	4.03461	2.28435	1.41638	2.75289	2.42067	4.5832	3.98187	5.30042	1.55401
HHA24_00510	0.466623	-0.312696	-1.22759	-0.930297	-0.482606	-0.700141	-0.65573	-0.640897	-1.07427	-0.353728	-0.0842697	-1.78237	-1.12917	-0.438693	-0.395574	-1.01795	-0.639115	-1.07657	-0.807115	-0.783292	-1.65076	-1.21773
HHA24_00525	-0.588993	-0.485289	-1.07594	-0.970657	-1.77866	-1.62759	-1.86602	-0.978124	-0.962795	-0.774122	-0.473341	-1.49097	-0.931384	-1.11684	-0.902886	-0.702249	-0.868329	-1.11959	-1.66128	-0.476222	-1.57506	-0.913131
HHA24_00545	0.50651	0.431369	1.12638	1.87848	1.42445	1.67691	1.88812	2.31993	1.61261	1.51392	0.599857	1.93575	0.375745	1.69345	1.3479	1.21905	1.00816	1.4204	1.92466	2.3033	2.44892	1.37013
HHA24_00550	1.19426	0.832379	1.281	2.52166	1.96952	2.88439	2.81803	2.91593	2.4322	2.56402	1.29822	2.85938	0.859875	2.38069	2.45276	1.85073	1.71302	2.08399	2.81758	2.94246	3.30594	2.04762
petA	0.327539	0.19017	0.837007	1.26023	0.645139	1.24193	1.23218	1.70967	1.09105	1.62363	0.556461	1.35057	0.27031	1.38003	1.27929	0.865303	0.681796	1.03916	1.51408	1.69069	1.73263	1.2214
mscL	0.404147	0.343346	1.16418	1.04815	1.11555	1.18381	0.915172	1.10743	0.950085	0.585915	0.141241	1.69236	0.145922	0.906325	0.612294	0.830076	0.657178	0.879259	1.22614	0.867961	1.64992	0.938274
hisH	-0.550625	-0.163487	-1.08002	-0.812623	-1.64542	-1.17524	-1.16288	-0.404248	-0.484237	-0.458315	-0.730171	-0.984358	-0.124847	-0.851334	-0.596662	-0.384654	-0.449227	-0.774735	-0.998225	-0.572652	-1.14505	-0.455131
HHA24_00625	-0.659175	-0.248705	-0.594303	-1.04942	-0.895161	-1.4504	-0.930149	-0.718275	-0.683238	-0.604064	-0.446186	-0.969885	-0.616349	-0.721881	-0.898021	-0.321601	-0.481536	-0.793352	-1.26277	-0.835578	-1.55274	-0.577627
hisD	-0.582117	-0.258316	-0.816592	-1.06449	-0.962075	-1.37785	-0.95147	-0.827163	-0.688385	-0.783305	-0.482867	-0.8846	-0.543766	-1.02353	-0.753666	-0.354824	-0.46802	-0.802144	-1.36978	-0.625013	-1.65944	-0.665252
HHA24_00635	-0.446903	-0.21542	-0.419611	-1.04845	-0.64188	-1.31062	-0.985674	-0.600791	-0.700697	-0.637828	-0.578092	-0.749569	-0.44556	-0.834905	-0.967572	-0.408809	-0.689907	-0.922378	-1.46769	-0.664277	-1.51507	-0.508498
HHA24_00655	-0.457479	-0.330746	-0.52188	-1.04552	-1.32777	-1.02148	-1.42305	-0.659716	-0.588486	-0.339681	-0.417189	-0.892756	-0.387894	-0.724098	-0.927694	-0.576092	-0.816351	-0.90995	-1.214	-1.18571	-0.818472	-0.104499
HHA24_00685	0.60744	1.74876	0.231559	-0.0829005	5.20745	1.97485	5.0713	0.302415	0.560503	1.39065	-1.29227	1.66714	1.33617	1.6927	0.45796	5.93701	1.90434	1.01969	0.0331863	4.37669	0.881903	0.222523
HHA24_00700	0.513757	0.293523	0.894929	0.927381	1.45877	1.5807	2.11637	1.26991	0.803165	0.871677	1.24049	1.5481	0.397177	0.660237	0.777075	1.18363	0.827623	1.03077	1.44823	0.278059	1.71317	0.820963
coxB	-0.0358913	-0.197375	1.36744	1.35206	0.783194	1.0542	1.16904	2.10074	0.897	1.2596	0.262497	0.900393	-0.14812	1.2618	0.192496	0.379754	0.472722	0.73751	1.13037	0.85446	1.8989	1.11258
ctaD	1.15692	0.838161	2.0603	3.33037	2.73041	3.6768	3.57533	3.78501	3.15435	2.79604	0.956351	3.49985	1.16234	2.77171	2.51827	2.26719	2.06171	2.59393	3.81041	3.37298	4.21565	2.71588
HHA24_00760	1.21049	0.803058	1.94156	3.06769	2.79486	3.97048	3.69625	3.57856	2.50486	2.27239	1.0021	3.53436	1.59278	2.78167	1.82947	2.28329	1.68787	2.41742	3.60108	2.91882	4.06569	2.48315
HHA24_00765	1.23259	0.828434	1.70512	3.25266	2.43226	3.54544	3.29766	3.68303	2.98201	2.76639	1.04988	3.20371	1.09074	2.66934	2.1768	2.27125	1.72146	2.36484	3.4805	3.09737	3.92887	2.55137
HHA24_00770	1.28946	0.838938	1.85303	3.10464	2.51751	3.61396	3.05769	3.58702	2.80815	2.66716	1.08581	3.1282	1.05078	2.57705	2.00517	2.1269	1.82071	2.42119	2.9206	3.16068	4.04083	2.56405
HHA24_00780	1.33335	0.696602	1.89345	2.18789	1.96718	2.81985	2.06516	2.31418	2.92143	2.48299	1.37526	2.60022	0.493007	2.34414	2.15577	1.36506	1.54125	2.59281	2.80217	2.32954	3.54273	2.23725
HHA24_00785	0.46646	0.373673	1.37568	1.46312	1.49314	1.94343	1.7519	1.86036	1.80742	1.50943	0.419513	1.32726	0.349377	1.24159	1.29708	0.950208	0.907713	1.19796	1.56711	1.42853	2.06204	1.40625
HHA24_00925	-0.540417	-0.727993	-0.728369	-0.206797	-0.464328	-0.933884	-0.776424	-0.519146	-0.925846	-0.611258	-0.119256	-1.45277	-0.181501	-0.484464	-0.347449	0.0074553	-0.203766	-0.874363	-1.11966	-0.56261	-0.971409	0.0207719
HHA24_00955	0.211789	0.265319	-0.147618	0.0138773	0.624238	0.600664	0.798661	0.184945	1.05773	0.916275	0.091967	1.2745	0.827157	0.230369	1.31999	1.02093	2.20088	1.78115	1.79493	2.38801	0.618098	0.815839
HHA24_00960	0.530949	0.283574	0.234523	0.0147258	0.148949	0.658015	0.0782199	0.22568	0.97831	0.990027	0.243888	0.747103	0.179966	0.411559	1.29717	1.12677	2.41866	1.9604	1.47738	2.15231	1.00408	0.520516
HHA24_00990	0.535593	0.514814	-0.0483007	0.401146	-0.0471275	1.47881	0.190102	1.10758	0.660166	1.06426	0.266093	1.26405	0.866577	0.343115	0.662122	0.362789	1.68445	1.18607	1.80532	2.46236	1.80528	1.12541
HHA24_01005	0.771148	0.136632	-0.16383	0.835664	1.0273	0.862269	1.06193	0.103779	0.308412	0.27853	0.850044	1.09438	0.345965	0.702593	0.606196	-0.622407	0.922135	0.679016	0.613559	0.827827	1.30876	0.464323
HHA24_01060	-0.0580103	0.870602	1.45521	1.03231	1.47978	1.88122	1.7112	2.30432	2.10223	2.79047	0.601788	1.73016	1.0174	2.0083	1.86196	1.73824	1.29048	1.92121	2.50335	2.45986	3.09092	1.12979
HHA24_01065	0.85986	0.858738	2.63562	2.00652	2.78767	2.60161	2.74169	3.51636	3.3644	2.38593	0.434923	3.3223	1.48502	3.00427	2.20738	2.71608	2.31294	3.01615	3.91032	3.75198	4.93061	1.63033
HHA24_01070	0.949193	0.878213	2.75371	2.01083	3.13459	2.87443	2.89404	3.29747	3.19216	2.06484	0.752424	3.12939	1.03294	3.07451	1.87065	2.65777	2.10578	2.94759	3.61842	3.03525	4.49801	1.5027
HHA24_01075	0.91275	1.02264	3.0658	2.10453	3.43091	3.03559	2.99899	3.05667	3.63618	1.88146	0.954039	3.2332	1.26451	3.29821	2.18391	2.78267	2.04312	2.96891	3.974	2.67407	4.34289	1.55602
HHA24_01085	-0.298563	-0.130425	-0.464301	-1.00254	-1.64818	-1.18432	-1.99964	-0.485288	-0.252523	-1.52847	-0.730616	-0.936762	-0.744688	-0.0228828	-0.575679	-1.01403	-0.716978	-0.564007	-0.68854	-0.145668	-0.312826	-0.38873
HHA24_01120	-0.831502	-0.704452	-1.83837	-1.57379	-2.91077	-2.37066	-3.39411	-1.59036	-1.3581	-2.26573	-0.936285	-2.0539	-0.940096	-0.776909	-1.24291	-1.43469	-1.30682	-1.83696	-2.34346	-1.12935	-2.06599	-1.19309
HHA24_01170	0.475436	0.223683	-1.35841	-1.01433	-2.62735	-1.98312	-3.08535	-1.52018	-0.355914	-1.41329	0.0244945	-1.42744	-2.33994	-1.02615	-0.0811522	0.0706174	-0.371669	-0.526766	-2.29705	-0.479448	-2.1792	-1.66603
HHA24_01175	0.234176	0.0781501	-1.62149	-0.91741	-2.3221	-1.74812	-2.31611	-1.21817	-0.614195	-0.927512	0.00502902	-1.22185	-1.97319	-1.28611	-0.142367	-0.62134	-0.464453	-0.426335	-2.04159	-0.18917	-2.26331	-1.5123
HHA24_01180	0.433926	-0.0185129	-1.35421	-0.880745	-1.64789	-1.48243	-2.08993	-1.32136	-0.241678	-0.996593	-0.0546929	-0.738199	-2.23756	-1.27459	0.189468	-0.115458	-0.435806	-0.246755	-1.59847	-0.396085	-2.05127	-1.265
HHA24_01240	-0.211465	-0.539519	-0.162934	-0.577772	-3.42724	-1.79514	-3.08898	-0.79704	-1.92951	-1.83729	-0.144603	-1.91758	-0.580799	-0.161509	-1.14591	-1.90668	-0.502853	-0.787386	-0.873067	-1.84247	-0.9417	-0.752275
HHA24_01245	-0.557759	-0.47315	0.496449	-0.0349301	-2.80449	-1.06543	-2.77087	-0.500009	-0.694081	-0.595326	0.34312	-1.41999	-0.0308807	0.816493	0.000139737	-1.70005	-0.0036049	0.00916002	0.300294	-2.65888	-0.0166625	0.0856841
HHA24_01285	0.103019	-0.242849	-0.382645	-0.906731	-0.172386	-1.19927	-0.315682	-1.16558	-1.0093	-0.767122	-0.990735	-0.93661	0.113188	-0.870543	-0.57294	-0.260359	-0.251951	-0.787836	-1.35408	-0.340341	-0.0336187	-1.22366
fdnG	0.395618	0.668167	0.458443	0.782897	2.56091	1.38017	2.63261	1.43359	0.731489	1.07894	0.713218	1.14346	0.679938	0.552679	0.596861	1.54742	0.900795	0.832222	1.0286	1.04703	1.56047	0.252866
fdxH	0.53751	0.726364	0.466943	0.796832	2.75342	1.00687	2.57094	1.40854	0.564684	1.29246	0.862957	0.664035	0.583075	0.336234	0.585392	1.5595	0.738495	0.84826	0.697564	1.03444	1.22076	-0.0122616
HHA24_01300	0.499605	0.612344	0.579405	0.707167	2.39262	0.870676	2.13176	1.20516	0.38234	1.18207	0.880577	0.625474	0.575256	0.366579	0.462103	1.41978	0.781894	0.84736	0.625469	0.897784	1.15636	0.0803306
HHA24_01345	0.802485	0.463478	1.14771	0.596835	1.38922	1.36838	0.768595	1.06756	1.18017	0.720473	1.17853	1.32135	0.000481427	1.03847	1.29203	0.492409	0.560934	1.22992	1.97619	0.352661	1.54176	1.0306
adhP	0.751504	0.509121	1.23737	1.44769	4.39786	2.62833	4.32525	2.53079	0.477217	1.24642	-0.248052	3.09241	1.07396	2.07411	0.246586	3.51448	1.16826	1.10876	1.68445	2.83094	3.15036	0.660742
folB	-0.405964	-0.326416	-0.91105	-0.811194	-1.22675	-0.921477	-0.860123	-0.462092	-0.458135	-0.72365	-0.36322	-0.948259	-0.294522	-0.470071	-0.532051	-0.424418	-0.564742	-0.743146	-0.674003	-0.642455	-1.16533	-0.424337
HHA24_01440	1.59173	0.571749	1.61155	2.38129	2.93632	3.29808	3.79029	1.68029	1.62089	1.36402	2.1115	3.02362	0.865987	1.38376	1.5304	2.06813	1.63923	2.00311	2.87779	-0.320023	2.52186	0.791238
HHA24_01495	-0.445424	-0.113026	-1.17867	-0.872846	-1.18211	-1.02972	-1.25008	-0.300655	-0.802525	-0.514823	-0.760582	-1.12423	-0.312643	-0.994173	-0.86577	-0.813738	-0.808772	-1.07842	-1.32279	-0.349097	-0.719787	-0.705516
HHA24_01500	-0.538833	-0.292827	-0.648729	-0.876613	-0.978011	-1.15373	-1.26837	-0.239157	-0.802871	-0.914853	-0.407206	-1.24849	-0.492056	-0.774165	-0.919486	-0.815195	-0.819475	-1.05465	-1.42957	-0.633762	-0.76703	-0.462277
HHA24_01505	-0.75949	-0.308672	-0.93185	-0.904348	-1.21233	-1.48825	-1.36872	-0.656649	-0.835933	-1.00278	-0.562392	-1.53741	-0.589631	-0.955742	-0.934122	-0.915145	-0.834442	-0.946596	-1.69426	-0.77911	-1.31628	-0.654299
HHA24_01515	-0.409459	-0.180558	-0.703312	-1.46306	-1.39269	-1.39665	-2.0099	-1.56984	-0.0780758	-1.21315	-1.01493	-0.713679	-0.796539	-0.835489	0.0830373	-0.198769	0.0159807	-0.365552	-1.26794	-0.50658	-1.76596	-0.242782
HHA24_01520	-0.475643	-0.205669	-0.603156	-1.4189	-1.10515	-1.38867	-1.92573	-1.36478	-0.143584	-1.13992	-0.818726	-0.77837	-0.909868	-0.763081	-0.180815	-0.259802	-0.246345	-0.463014	-1.42033	-0.540446	-1.80615	-0.352029
HHA24_01525	-0.454262	-0.296674	-0.614423	-1.26634	-1.34818	-1.16346	-1.95892	-1.25515	-0.115787	-0.967768	-0.872951	-0.878382	-0.885221	-0.61117	0.000764713	-0.420763	-0.0880563	-0.363539	-1.24254	-0.504597	-1.49335	-0.190261
HHA24_01530	-0.394202	-0.28329	-0.289844	-1.40457	-1.31446	-1.27843	-2.14547	-1.243	-0.310413	-1.11704	-0.604039	-1.01838	-0.792877	-0.52675	-0.34535	-0.526819	-0.344641	-0.55462	-1.45623	-0.742925	-1.55053	-0.24057
HHA24_01535	-0.280598	-0.208685	-0.937375	-1.23554	-1.68677	-1.2202	-2.29815	-1.03369	-0.211594	-0.941828	-0.513039	-1.0413	-0.685627	-0.42077	-0.211499	-0.741656	-0.332039	-0.618161	-1.0846	-0.274153	-1.27642	0.0657172
HHA24_01540	-0.442986	-0.481763	-0.966824	-1.27191	-2.01566	-1.43115	-2.30911	-0.540925	-0.521953	-0.979318	-0.656719	-0.82782	-0.741869	-0.607359	-0.0944151	-0.55212	-0.240929	-0.725376	-1.0822	-0.361883	-0.955293	-0.310837
HHA24_01595	0.457931	0.202369	0.931437	1.04946	0.277926	1.10493	0.637456	1.43585	1.469	1.67936	0.510141	1.39052	-0.00619104	1.42296	1.49158	0.767139	0.716168	1.48366	1.616	1.72328	2.15182	1.84342
HHA24_01605	0.879074	0.111119	0.620534	1.10364	1.06521	1.84221	1.02178	1.76074	1.74301	1.40854	0.871392	0.924234	0.229837	1.47718	0.900968	0.782511	0.61504	1.54502	1.30502	0.837734	1.80763	1.55583
HHA24_01610	0.480097	0.0351368	0.57824	1.00377	0.743588	1.11627	1.47383	1.41252	1.0685	1.06825	0.539034	1.31283	0.151189	1.07939	0.863069	0.97459	0.668875	1.08186	1.24715	1.53552	1.64779	1.20646
HHA24_01630	-0.442434	-0.524159	-1.09408	-0.85718	-1.32082	-1.14173	-1.57428	-0.749497	-1.18729	-0.315415	-0.125735	-1.34216	-0.441931	-0.602969	-1.08105	-0.927322	-0.995146	-1.25212	-1.41536	-0.740776	-0.859074	-0.625391
HHA24_01645	-0.431148	-0.532341	-0.894942	-0.975772	-1.14173	-1.1109	-1.21469	-0.395815	-0.736474	-0.74803	-0.0108598	-0.368746	-0.454125	-0.505247	-0.823599	-0.980258	-0.859746	-0.864119	-1.00996	-0.642009	-0.673169	-0.310562
HHA24_01655	-0.318199	-0.495552	-1.07606	-1.01038	-1.19524	-1.12205	-1.25772	-0.768212	-0.584468	-0.641272	0.199065	-1.12912	-0.361885	-0.400081	-0.739707	-0.567327	-0.650396	-0.695713	-1.24201	-0.834723	-1.02527	-0.470721
HHA24_01665	1.32065	1.32493	0.685421	0.8497	4.08396	2.36242	4.4582	1.51857	0.745008	0.960183	0.536737	2.28478	0.96331	1.63348	0.833857	3.35257	1.63923	1.30648	1.16119	3.18202	1.89287	0.431892
gdhA	-0.854878	-0.455241	-1.18189	-1.22269	-1.74532	-0.965677	-1.98602	-0.231708	0.167449	-1.18434	-0.126171	-1.72669	-0.943584	-0.200671	-0.20186	-1.64059	0.220188	-0.605188	-0.886841	0.0305803	-0.247539	-0.117793
mreC	-0.565291	-0.382543	-0.966564	-1.01792	-1.82668	-1.12763	-2.0647	-0.880999	-0.400106	-0.332689	-0.764133	-1.10605	-0.341145	-0.502051	-0.333106	-0.802079	-0.599104	-0.823612	-1.28521	-0.408925	-0.855852	-0.225321
mreD	-0.712306	-0.261629	-0.997902	-0.858339	-1.498	-1.32565	-1.7254	-1.1818	-0.452582	-0.616847	-0.350673	-1.08845	-0.487826	-0.627751	-0.73396	-0.847695	-0.674468	-0.846588	-1.79483	-0.789352	-1.3626	-0.534855
mrdA	-0.70204	-0.373718	-0.482802	-0.880069	-0.856038	-1.16649	-1.33362	-1.10067	-0.531978	-0.802319	-0.229436	-0.909438	-0.648235	-0.391877	-0.908629	-0.541006	-0.872091	-0.937663	-1.51959	-1.20067	-1.35821	-0.589394
rodA	-0.726306	-0.407997	-0.496694	-0.818907	-1.05384	-1.04697	-1.32777	-0.936531	-0.34138	-0.744017	-0.404165	-0.779983	-0.437867	-0.416808	-0.612329	-0.57968	-0.702228	-0.726504	-1.16784	-0.949991	-1.20009	-0.379132
HHA24_01735	1.00109	1.13669	0.380398	0.486174	3.52551	1.50411	3.53878	-0.124557	0.63241	0.610987	0.514686	1.81962	0.334554	0.252166	0.416956	3.50174	1.16537	0.80121	0.472025	3.90124	0.390867	0.63098
HHA24_01805	0.451503	0.070525	1.64448	1.46696	2.0596	1.49637	2.46818	1.05211	0.769583	1.05936	1.03659	1.59655	0.274974	1.15143	0.619215	1.20674	0.653392	0.719023	1.64144	0.456681	1.61487	0.960976
raiA	1.77216	1.23817	1.32517	1.58898	3.74374	2.68131	4.55909	1.85338	1.05066	0.485856	1.06631	2.66287	1.24984	1.50639	1.72573	2.57806	1.88818	2.63281	2.24049	2.06407	3.34714	0.519617
ilvA	-0.490406	-0.13214	-1.54359	-1.2186	-1.89588	-1.46541	-1.45283	-0.931837	-0.638807	-1.07301	-0.418454	-1.38314	0.0681192	-1.17874	-0.611607	-0.913729	-0.621519	-1.13606	-1.53174	-0.285823	-1.43019	-0.955669
HHA24_02000	0.385708	0.631734	1.04896	1.13666	1.09218	1.23301	1.6892	1.33122	0.689354	0.983543	0.975392	1.19212	0.643387	0.731506	1.2722	0.969215	1.14743	1.28854	1.48494	0.981767	1.88031	1.22017
HHA24_02035	-0.300188	-0.655801	-0.572205	-0.599569	-0.64676	-0.563337	-0.478123	-0.559448	-0.9647	-0.268551	0.401311	-1.26788	-1.03852	-0.310167	-0.497416	-0.439405	-0.69906	-0.545443	-0.75226	-0.910993	-0.221143	-0.589782
HHA24_02105	-0.786978	-0.200236	-0.621073	-0.528621	-1.395	-1.26846	-1.43335	-0.41903	-0.579877	-1.16385	-0.871173	-1.26007	-0.636712	-0.465544	-0.795132	-1.19899	-0.689351	-1.09998	-0.695757	-0.689727	-0.852089	-0.135323
rfaE2	-0.638098	-0.301963	-0.28188	-0.616631	-1.14801	-0.936609	-1.4056	-0.47318	-0.684855	-0.590257	-0.452925	-0.893753	-0.506877	-0.52536	-0.682793	-0.652096	-0.73868	-0.773743	-0.808289	-0.476537	-0.855456	-0.177994
HHA24_02135	0.257622	0.849285	-1.61531	-1.66045	-2.51138	-1.65787	-3.35608	-1.20522	-0.851466	-1.80778	-0.566068	-1.53445	-0.336759	-1.26981	-0.084418	-0.213903	-0.19474	-0.794536	-2.08153	0.0729781	-2.00623	-1.16035
HHA24_02140	-0.174563	0.8094	-2.05874	-2.11503	-3.11547	-2.21135	-3.74362	-1.71875	-1.6582	-2.18277	-1.32358	-2.76014	-0.2601	-1.8324	-0.446716	-0.990895	-0.4572	-1.43845	-2.79107	-0.0906284	-1.95847	-1.43069
HHA24_02185	0.844239	1.44702	1.52048	1.66567	2.4376	2.32372	2.64333	2.53717	1.36904	2.14725	1.29213	2.27311	0.964111	1.14046	1.36049	0.881683	2.2923	1.706	2.43776	2.21883	2.85948	1.09189
HHA24_02205	0.713014	2.10939	0.261013	0.588299	0.785748	2.36863	1.22219	2.73548	1.96383	1.59516	-0.433397	1.74528	1.51745	1.0657	1.87941	1.31818	2.18594	1.86876	1.93002	3.26136	3.4429	0.845379
HHA24_02210	0.480289	1.61193	0.0579275	-0.0578388	-0.023276	1.24261	0.915448	2.20489	1.0644	1.33005	0.16188	0.875676	0.997433	0.602618	1.32258	0.979168	1.59222	1.27743	1.19817	2.23014	2.20308	0.669447
HHA24_02215	0.458929	1.65437	0.195477	0.0172211	0.283457	1.02878	0.839506	1.69887	1.27217	1.1793	0.0451958	0.819126	1.00954	0.636347	1.1937	1.06879	1.72499	1.42539	1.16959	2.38852	2.02489	0.548432
HHA24_02220	0.644596	1.80943	0.227266	0.222662	0.791616	1.1121	1.17955	1.79998	1.40128	1.1611	-0.213796	1.29879	1.06422	0.618028	1.28151	1.20948	1.85889	1.55426	1.65911	2.50123	2.17852	0.619477
HHA24_02240	-0.58367	-0.487193	-0.609756	-0.869158	-1.24085	-1.47061	-1.26807	-0.565912	-1.00876	-0.176964	-0.00649003	-0.909397	-0.44142	-0.584403	-0.992562	-0.618191	-0.870547	-0.92982	-1.66958	-0.922011	-1.38309	-0.49927
HHA24_02260	-0.701612	-0.630624	-0.981161	-1.10591	-1.84073	-1.95933	-1.77289	-0.614379	-0.637179	-1.18608	-0.75155	-2.10649	-0.908426	-0.913843	-0.948373	-0.986573	-0.861981	-1.44939	-1.79762	-1.69969	-1.08162	-0.456498
HHA24_02305	-0.353122	-0.306953	-1.42215	-1.06155	-1.64627	-2.22048	-1.64884	-0.535004	-0.626344	-0.71777	-0.568653	-1.84045	-0.429138	-0.921901	-0.570696	-0.858702	-0.590311	-0.683724	-1.62032	-0.455449	-1.41732	-0.410367
HHA24_02330	0.965942	1.94905	1.90153	0.510087	1.56371	-0.427758	0.766734	1.57734	1.21388	1.36785	0.609031	1.63573	0.708685	1.10995	1.99364	0.125645	3.36947	1.43671	2.50418	3.87043	1.59839	0.800229
HHA24_02335	0.64742	1.53808	1.33874	0.0987826	0.709807	-0.42611	0.912518	0.998093	0.367671	1.10969	0.629023	1.15508	0.599323	0.836643	1.27352	0.0217767	2.61439	0.577058	1.77479	2.47945	1.10801	0.14643
HHA24_02340	0.647266	2.24678	1.33037	0.739837	0.331378	-0.620431	0.0403816	2.10097	-0.0147083	0.6188	0.346198	0.853584	0.514556	1.01263	1.70518	0.0155646	3.52755	1.36408	2.08064	2.97875	1.75821	0.516508
HHA24_02345	0.321099	1.60741	1.43053	0.617708	0.699958	-0.275429	-0.20557	1.88427	0.296174	0.50131	0.706935	0.892757	0.306215	1.03636	1.37164	0.195475	2.56332	0.934486	1.72382	2.89162	1.84338	0.854503
HHA24_02350	0.0671388	1.42597	1.21921	0.339148	0.174196	-0.201824	-0.23372	1.48756	0.665655	0.7603	0.385616	0.898724	0.230224	1.218	1.20755	0.629867	2.31149	0.782855	1.9412	2.64733	1.12287	0.516925
HHA24_02355	0.557432	1.84625	1.45482	0.515312	0.983449	-0.27199	0.297303	1.87313	0.785671	0.860282	0.305418	1.07837	0.427491	1.12353	1.40749	0.920105	2.50197	1.07452	2.14862	2.84637	0.861903	0.68957
HHA24_02360	0.498106	1.84784	1.67464	0.597907	1.0299	-0.308984	-0.0472101	1.87205	0.996213	0.988707	0.322476	1.13032	0.39573	1.23172	1.67264	0.821118	2.79775	1.3692	2.38384	2.75526	1.04246	0.829317
HHA24_02385	0.552487	1.87824	2.73636	0.355842	2.44115	-0.491775	1.7741	2.85871	0.604345	2.76021	0.423948	2.09845	0.87891	1.53526	2.08135	0.056225	4.29176	1.50258	3.9266	4.62351	2.42774	1.3613
HHA24_02390	0.643745	1.91878	2.58235	0.310702	2.68474	-0.243527	1.80114	3.08039	1.10595	2.71479	0.311812	2.32235	0.787705	1.62037	2.20368	0.619827	4.33286	1.5095	3.94174	5.05726	2.06599	1.62535
HHA24_02395	0.741852	2.06254	2.73325	0.522873	3.13315	-0.205498	2.29545	3.48801	1.6364	3.19657	0.162412	2.96417	1.04294	1.74394	2.67556	1.00724	4.83764	2.01475	4.23014	5.97853	2.74966	1.83519
HHA24_02400	0.654034	1.95946	2.91609	0.48418	3.02946	-0.0653411	2.41968	3.40116	1.40051	3.36931	0.152105	2.80766	0.961226	1.64036	2.51327	1.07127	4.4692	2.09598	4.37359	5.6462	2.59425	1.83545
HHA24_02405	0.318234	1.32558	2.91204	0.491092	3.20797	0.22402	2.12015	3.37877	1.77363	3.46585	0.246565	2.86419	1.08201	1.46268	2.49039	0.822869	4.39667	2.1862	4.38344	5.70387	2.64197	1.98351
HHA24_02410	0.102759	1.46841	2.90388	0.459011	3.09015	0.629111	2.01387	3.27576	1.71687	3.33654	0.367512	3.03027	0.6763	1.45094	2.81765	0.681012	4.12632	2.38831	4.26985	5.15741	2.58804	2.01522
HHA24_02415	0.245314	1.45066	2.39299	0.531347	2.70644	0.444877	1.32617	3.08176	1.85427	3.18215	0.0334873	2.81213	1.10458	0.94348	3.50084	0.719092	4.40154	2.46153	4.13423	5.12381	2.53906	2.10774
HHA24_02465	-0.816086	-0.702984	-0.917955	-0.798905	-1.20826	-1.48101	-1.76476	-0.553083	-1.02327	-0.959097	-0.501767	-1.40632	-0.812337	-0.360826	-0.732876	-0.842714	-0.898714	-0.928625	-1.65512	-1.00414	-1.20148	-0.647126
HHA24_02495	-0.160424	-0.197842	-0.705289	-0.932586	-1.56958	-1.448	-1.40022	-0.853481	-0.740029	-0.767299	-0.38898	-1.16631	-0.54335	-1.21097	-0.648701	-0.474279	-0.499998	-0.742402	-1.33861	-0.646684	-1.3251	-0.548812
HHA24_02550	-0.386144	-0.599315	-0.955858	-1.06152	-1.38318	-1.20283	-1.34915	-0.922705	-0.840397	-0.442326	0.131302	-1.0683	-0.275495	-0.0507295	-0.835645	-1.06747	-0.926455	-1.17566	-1.20592	-1.69953	-0.864886	-0.32847
HHA24_02555	-0.702402	-0.876593	-1.68968	-1.52697	-2.43919	-1.43007	-2.36505	-1.37411	-1.09287	-1.17954	0.381397	-1.74539	-0.598398	-0.351793	-0.614537	-1.51967	-1.04367	-1.08061	-1.69718	-1.48087	-1.84527	-0.636275
HHA24_02560	-0.54247	-0.592374	-1.80144	-1.34741	-2.05187	-1.26442	-1.98293	-1.60739	-0.520299	-1.08353	0.540676	-1.37033	-0.352654	-0.407187	-0.417635	-1.14998	-0.792247	-0.868263	-1.79021	-0.748823	-1.82173	-0.51577
HHA24_02565	-0.512672	-0.643518	-1.71346	-1.466	-1.98989	-1.35156	-2.23301	-1.78326	-0.538205	-1.08479	0.550453	-1.4043	-0.620152	-0.468463	-0.541424	-1.21791	-0.883954	-0.840925	-2.10072	-1.00595	-2.49279	-0.601296
HHA24_02575	0.504565	0.63746	1.2997	1.21148	1.41964	1.31486	0.35063	0.424522	1.41521	0.556298	0.143607	2.02004	0.453291	1.24295	1.34479	0.620167	1.03974	1.38861	2.24157	0.905537	1.43456	1.37387
HHA24_02590	1.06858	2.54785	1.59377	1.64222	1.55676	2.56639	2.06506	2.94384	1.32835	1.97808	0.225244	1.91741	1.1915	1.03864	1.76662	2.32229	2.35438	1.87953	2.84765	2.25261	3.05582	0.953215
HHA24_02620	0.556967	0.845297	0.262043	0.120889	0.887515	0.350185	1.13739	2.13969	0.184181	0.282322	0.387489	1.34455	-1.00825	0.450353	3.33602	-0.427054	1.13243	2.76726	2.05551	-0.434471	1.26006	-0.804408
HHA24_02625	1.11526	0.849359	-0.129929	0.615923	1.21175	0.365528	0.836651	2.82819	0.984906	0.862471	0.329543	1.96433	-1.16755	0.661303	4.23333	-0.863138	1.39049	3.77364	2.16052	0.790598	1.04347	-0.948746
HHA24_02630	0.743052	0.990137	0.444581	0.581077	1.13034	0.806446	0.20718	3.02827	0.562095	1.44629	0.720747	1.97333	-0.979165	0.926735	3.91423	-1.12428	1.1411	3.85872	2.54502	0.648091	1.79302	-0.2887
HHA24_02635	0.915834	1.58108	0.595274	0.497639	1.76125	0.766928	0.855354	3.79113	0.805437	1.12361	0.500386	2.51897	-0.763216	0.933878	4.22553	-0.757624	1.54566	3.60921	3.22015	1.03676	2.65353	-1.07894
HHA24_02640	0.875386	1.9952	0.436588	0.56598	1.72453	1.16522	0.885624	4.28658	0.745631	1.46442	0.357035	2.9547	-0.672408	0.941833	4.60696	-0.697569	2.60868	4.16651	3.68839	1.411	3.1397	-0.840213
HHA24_02645	1.52159	1.71368	0.632424	0.27084	1.57827	0.831689	0.971726	3.33992	0.94354	1.1052	0.381029	2.67229	-0.842469	1.19466	4.13837	-0.54979	1.86417	3.93785	3.92837	1.20289	1.65781	-0.861557
HHA24_02650	1.14875	1.948	0.40976	0.271356	1.51871	0.850583	0.757707	3.06917	0.72447	1.26893	0.65256	2.48213	-0.944057	1.05539	4.14854	-0.829464	2.05832	3.50153	3.61869	1.70937	1.93877	-1.0206
HHA24_02655	1.21442	1.65209	0.351334	0.399742	1.35733	1.22938	0.84102	3.20553	0.50136	1.50068	0.514168	2.52934	-1.1053	1.13293	4.05861	-1.45778	1.91292	3.36331	3.32602	0.923842	1.91708	-0.800445
HHA24_02660	1.18255	1.78021	-0.529442	0.294528	0.89508	1.54461	0.68174	3.23978	0.238096	0.810185	0.69408	2.22969	-1.08751	1.17027	3.90272	-1.8458	1.69568	3.06609	2.75739	0.695941	1.72858	-0.588226
HHA24_02670	1.10699	1.65325	-0.106863	0.642708	1.25558	1.2245	0.792994	3.29314	0.882927	1.50566	0.464037	2.30969	-0.939592	1.29334	4.12538	-1.68018	1.92003	3.45624	2.6807	0.887946	1.84834	-1.18798
boxB	1.0978	1.51848	0.0332465	0.87403	1.68993	1.3534	1.22018	3.66949	0.941633	1.4186	0.511232	2.48968	-0.952502	1.41896	4.35511	-1.46402	2.08127	3.64767	3.6252	0.90886	2.20852	-1.14141
boxA	1.14835	1.63566	0.5965	0.820391	1.78351	1.30308	0.764081	3.40124	1.22001	1.00444	0.681058	2.3925	-0.94397	1.7151	4.61575	-1.11896	1.2834	4.15241	3.53954	0.469971	2.62226	-0.770871
HHA24_02700	-0.730984	-0.463714	-1.61096	-1.53586	-1.52603	-1.91313	-1.49826	-1.16113	-1.2397	-1.53573	-0.494158	-2.10429	-0.863469	-1.16214	-1.25107	-1.17438	-1.23997	-1.61779	-1.88923	-1.30899	-1.54694	-0.997045
rplM	-0.728552	-0.195986	-1.28693	-1.51999	-2.09391	-1.33949	-2.57203	-0.356392	-1.09002	-1.55202	-2.25796	-1.49609	-0.553571	-0.978804	-1.44521	-1.47719	-1.21916	-1.70841	-1.87113	-0.421707	-0.67743	-0.406575
rpsI	-0.816485	-0.35248	-1.16505	-1.49197	-2.03262	-1.21475	-2.63468	-0.482196	-0.817176	-1.4299	-2.23097	-1.54756	-0.747134	-1.15396	-0.903779	-1.3929	-1.21522	-1.45736	-1.78019	-0.396024	-0.837656	-0.342876
HHA24_02725	-0.218872	-0.566805	-0.959755	-1.03015	-1.39569	-1.10978	-1.81033	-0.427549	-0.583191	-0.526773	-0.387707	-0.558129	-0.501788	-0.747922	-0.470204	-0.328986	-0.765331	-0.700423	-1.22527	-1.09563	-0.873574	-0.15459
HHA24_02785	1.35036	0.0289351	1.32209	2.24889	4.47945	2.91922	5.20746	1.48939	1.42131	0.648021	1.5438	2.3902	0.858627	1.73709	1.3227	1.22324	1.2564	1.96754	2.86506	-0.722817	2.52104	0.879473
HHA24_02790	1.56834	0.124138	1.15049	2.49869	5.11631	2.79295	5.22482	1.50818	1.2891	1.10869	1.87862	2.10601	0.940283	1.78402	1.2525	1.20046	1.23049	1.89729	2.80469	-0.186037	2.47587	0.702585
HHA24_02795	1.35021	0.271264	1.06387	2.52447	4.67436	2.3133	5.60684	1.62032	1.23755	1.04602	1.75771	1.96686	1.06307	1.59246	1.75075	1.27327	1.70663	2.05642	2.95351	0.472523	2.42402	0.406567
HHA24_02840	-0.333678	-0.141413	-1.65443	-1.27828	-1.34134	-1.55317	-1.90909	-0.997003	-0.486555	-0.0285417	-0.273728	-1.61355	-0.264404	-1.36164	-0.153939	-0.354292	0.0345467	-0.626484	-2.12625	0.0412686	-1.55643	-1.12807
HHA24_02845	-0.55122	-0.324352	-1.72395	-1.37039	-1.09424	-1.43772	-1.36275	-1.066	-0.518504	0.17607	-0.495616	-1.51387	-0.502037	-1.19018	-0.0617271	-0.484983	0.144757	-0.42096	-2.25962	-0.290466	-1.70361	-0.830744
proP	0.1795	-0.25209	1.91418	1.47614	2.56303	1.59598	3.41991	0.869729	0.78125	0.481291	1.03078	1.95553	0.196505	1.29976	0.566327	1.15575	0.833758	1.60423	1.96729	-0.231038	1.67516	0.780736
HHA24_02925	0.818032	0.835425	1.66005	1.11412	4.45704	2.20019	5.25572	1.24176	-0.629807	0.154614	0.543747	1.79393	0.901906	2.13628	0.140706	1.74337	0.750759	0.57617	1.56206	1.89666	2.24786	-0.0179628
HHA24_02930	0.723139	1.13032	1.16605	0.828312	4.2297	1.74714	4.94532	1.03082	-0.76273	0.0431858	0.280428	1.65974	1.05805	1.86341	0.177335	2.26212	0.958027	0.451918	1.16406	1.97218	1.84693	-0.347677
HHA24_02935	0.803677	0.996809	0.919027	0.655828	4.33829	1.95183	4.64997	0.812757	-0.367346	0.248143	0.211738	1.79261	0.947883	1.59277	0.25622	2.63037	0.865842	0.665313	0.901639	2.27008	1.56748	-0.013402
HHA24_02945	0.628657	1.11853	0.445255	0.868532	1.76209	1.46238	2.02569	1.23884	0.679486	0.596529	0.884355	1.26674	0.596249	0.873748	1.1771	1.13528	1.25766	1.05286	1.27253	1.38239	1.59424	0.296674
HHA24_02990	-0.142467	-0.218813	-0.876832	-0.754035	-1.80708	-1.73971	-2.24388	-0.575123	-1.04339	-1.11406	-0.414584	-2.32967	-0.431432	-0.566261	-1.27462	-1.25017	-0.909776	-1.45205	-1.50546	-0.70736	-1.16122	-0.637144
HHA24_03025	0.495439	0.135116	3.2165	2.57556	3.21614	2.56938	3.62293	1.66194	1.94616	1.34693	1.89655	2.81736	0.566121	2.53118	1.81469	1.75381	1.65087	2.52019	3.43338	-0.400251	3.80859	1.51112
HHA24_03055	-0.580554	-0.155479	-0.934502	-0.381195	-1.55962	-1.2121	-1.21088	0.253489	-1.09447	-0.654477	-0.602601	-1.29353	-0.356325	-0.509687	-0.864592	-0.946057	-0.455861	-0.811681	-0.996029	0.0940716	-0.0806051	-0.497366
rbbA	0.767448	0.862981	0.81794	0.419178	3.70862	1.70121	3.87356	0.758647	0.400829	0.990263	0.627666	1.58643	0.844141	1.15986	0.852178	2.73629	1.37722	1.31951	0.742164	2.4035	1.43188	0.377161
HHA24_03105	0.665907	0.992766	1.54336	0.762685	4.09225	1.71699	4.23434	0.887735	0.226737	0.799494	0.689167	1.52918	0.882299	1.35459	0.653463	2.04431	1.31667	1.47533	0.859789	1.73467	2.00498	0.301035
HHA24_03110	0.758184	0.982914	1.38187	0.857174	3.86901	2.12929	3.83202	0.947759	0.0394054	0.758858	0.73804	1.62521	0.800284	1.34159	0.293621	1.65515	0.950565	0.925027	0.875135	1.22535	1.81658	0.17563
HHA24_03115	0.748172	0.667687	1.62474	1.13371	3.47033	2.33443	2.68634	1.15077	0.30614	0.887881	0.668649	2.32518	0.498818	1.48354	0.31127	1.24309	0.677803	1.10189	0.824867	0.477856	2.15304	0.755916
HHA24_03170	0.732885	1.09465	0.226472	0.520035	2.07809	2.2888	2.39658	0.985231	0.727674	0.568358	0.101912	1.90416	0.850122	0.938145	0.5938	2.30756	1.01904	1.00532	0.902175	1.75937	1.52599	0.395631
HHA24_03180	1.06534	0.51679	-2.94206	-0.828869	-0.773199	-1.25869	-1.57052	-1.75117	-2.09427	0.36853	0.725222	-1.99746	-0.0519523	-1.92834	-1.90746	-1.07871	0.153755	-2.55447	-1.42047	-1.5036	-1.22131	-0.121836
HHA24_03190	-0.143524	-0.30182	-1.01002	-0.786544	-1.61378	-0.998974	-1.64145	-0.835217	-0.674387	-0.445461	0.0699808	-0.914189	-0.291415	-0.530231	-0.526651	-0.684841	-0.594287	-0.883842	-0.871825	-0.639602	-0.983798	-0.119478
tolA	-0.190293	-0.185354	-0.570195	-0.680683	-1.46872	-1.00767	-1.05993	-0.760617	-0.487339	-0.945051	0.142811	-0.932623	-0.437709	-0.417458	-0.894188	-0.873952	-0.701912	-1.10653	-1.32985	-0.505789	-1.37972	-0.564863
tolR	-0.163687	-0.286865	-0.969106	-0.575116	-1.73382	-0.845056	-1.40197	-0.616614	-0.388338	-0.852714	0.104563	-0.767317	-0.408453	-0.310086	-0.638414	-0.871729	-0.544147	-0.906566	-1.19442	-0.292107	-0.990445	-0.372444
tolQ	-0.221939	-0.273321	-0.954433	-0.656409	-1.7341	-1.27703	-1.61748	-0.802557	-0.616691	-0.958896	-0.0656295	-1.12954	-0.511364	-0.29463	-0.78633	-1.11116	-0.620255	-0.966739	-1.35453	-0.237377	-1.21168	-0.449936
ybgC	-0.115787	-0.189915	-0.768231	-0.608339	-1.17812	-0.816344	-1.51804	-0.588175	-0.602884	-0.510687	-0.0941107	-1.00099	-0.570445	-0.228185	-0.869861	-0.987268	-0.902315	-0.949172	-1.14772	-0.355487	-1.19255	-0.228531
HHA24_03260	-0.645111	-0.505797	-0.98135	-0.732062	-1.32889	-1.60573	-0.870292	-0.318386	-1.5593	-0.224501	-0.456985	-1.38913	0.133779	-1.10983	-1.73642	-0.881626	-1.79824	-2.13021	-1.00785	-0.216313	-1.01017	-0.739545
hppD	0.0808239	-0.0396571	3.48032	1.13019	2.40753	2.08156	2.78473	2.57549	1.68558	0.868073	-0.428304	2.90784	1.69422	0.121773	1.9	0.868229	1.17566	1.32448	2.96925	2.61246	2.24159	1.29325
HHA24_03525	0.551578	0.0383624	0.547945	0.310232	2.70203	1.22144	4.04686	0.563215	0.418618	1.61781	0.627332	0.84923	0.732222	2.22198	0.594167	0.248172	0.202587	0.609467	1.39401	0.63103	0.643647	1.08594
HHA24_03570	0.586758	0.361273	0.959187	1.09687	1.67115	1.42738	2.16566	1.56986	0.692119	0.81056	0.726636	1.30802	0.566844	0.832464	0.858804	0.894763	1.05325	1.13184	1.24084	0.678662	1.43753	0.0825839
HHA24_03700	-0.623214	-0.673651	-0.763589	-0.485048	-0.970988	-0.957836	-0.865949	-1.27266	-0.606219	-0.986599	-0.361709	-1.10616	-0.660763	-0.342658	-0.645713	-0.424662	-0.399749	-0.593159	-0.219713	-0.217437	-1.6705	-0.484419
HHA24_03705	-0.590349	-0.427565	-0.690462	-0.627622	-0.961737	-0.999515	-0.997723	-1.26451	-0.822203	-0.973913	-0.505954	-1.17115	-0.671165	-0.640005	-0.854871	-0.362381	-0.610356	-0.789481	-0.503058	-0.278964	-1.92028	-0.801535
kdsA	-0.658779	-0.152896	-0.740106	-0.693628	-1.10442	-1.13461	-0.917822	-1.42862	-0.822885	-0.867052	-0.707914	-1.16826	-0.526254	-0.827619	-0.584702	-0.33393	-0.28433	-0.702771	-0.513823	-0.146978	-1.91026	-0.823842
HHA24_03715	-0.777341	-0.337444	-0.669314	-0.684127	-1.52542	-1.24177	-1.09112	-1.37274	-0.854438	-0.685676	-0.464397	-1.28675	-0.554101	-0.718772	-0.559597	-0.368045	-0.34354	-0.604827	-0.365657	-0.42342	-1.86752	-0.644338
HHA24_03750	-0.38505	-0.462461	-1.49191	-0.904892	-1.61516	-1.50383	-1.28642	-1.11543	-1.01968	-0.657544	-0.500985	-1.29629	-0.291834	-0.616318	-0.658256	-0.725324	-0.545357	-0.793161	-1.3669	-0.200446	-1.40477	-0.474484
HHA24_03775	-1.05604	0.226062	-1.09189	-1.21513	0.232736	-0.159308	0.271356	-0.123738	-1.15633	-0.748995	0.0505786	-0.913534	-0.533572	-1.40647	0.0736507	-0.318958	-0.436227	-0.727078	-0.788475	-0.61812	-1.07386	-0.903115
csiD	0.667331	1.44055	0.47602	1.23133	0.983062	1.13135	1.63668	0.761443	0.642339	2.34548	0.607003	0.483549	0.314294	0.529228	0.712771	0.563279	0.754628	0.330929	1.74278	0.777488	0.91103	0.34844
tam	0.833029	0.517058	0.796184	0.944867	1.93145	1.59219	2.04313	0.62495	0.636491	0.665408	0.957141	1.27896	0.373848	0.939699	0.829869	0.740557	0.761975	0.882552	1.36769	0.616259	1.19343	0.497136
HHA24_03865	0.905878	0.168488	2.89872	2.31921	4.35668	3.58276	4.44617	2.16832	2.26828	1.71513	1.50879	3.97355	0.736725	2.66845	1.58304	1.80763	1.77906	2.63365	3.64736	0.200242	4.09003	1.71992
HHA24_03870	0.532168	0.277201	1.83656	1.67588	2.62778	2.42982	2.91794	1.26492	1.64885	1.185	1.10568	2.37752	0.346025	1.31415	1.41545	1.34657	1.27901	1.82214	2.58366	0.0474075	1.98677	1.02884
HHA24_03875	-0.259418	-0.036783	-1.21889	-0.795089	-1.32006	-1.07966	-2.19872	-0.753175	-0.8961	-0.75758	-0.482777	-1.28192	-0.0219103	-0.474146	-0.621866	-0.944939	-0.567275	-1.15095	-1.12091	-0.214098	-0.626724	-0.539162
HHA24_03925	0.364489	0.121933	1.11402	1.01242	2.63544	1.80124	3.05044	0.514441	0.724533	0.606006	0.766581	1.73807	0.302988	0.40253	0.540116	1.57369	0.737361	1.07611	1.55149	-0.403653	1.26267	0.307776
HHA24_03965	-0.580185	-0.28092	-0.686785	-1.35823	-1.47347	-1.64297	-2.14965	-1.25938	-0.719445	-0.936908	-0.984681	-1.65197	-0.610165	-1.06632	-0.858823	-0.806817	-0.996523	-1.02582	-1.94594	-0.889837	-1.8244	-0.930636
gmhB	-0.589275	-0.241848	-0.715699	-0.902613	-1.18014	-1.12297	-1.68227	-0.797195	-0.0674588	-0.616033	-0.890281	-0.976051	-0.322984	-0.827516	-0.271607	-0.4433	-0.489673	-0.759238	-0.942238	-0.340984	-1.13577	-0.537127
HHA24_03975	-0.427649	-0.138312	-0.579871	-0.98792	-0.805509	-1.13906	-1.48171	-1.11596	-0.489961	-0.625906	-0.96954	-1.02209	-0.250187	-0.946158	-0.604074	-0.382411	-0.514858	-1.02959	-1.20673	-0.21297	-1.09781	-0.735869
glyQ	-0.357473	-0.058638	-0.885865	-1.30898	-1.3571	-1.41472	-1.68862	-0.996776	-0.737948	-0.804627	-1.0298	-1.43776	-0.234169	-0.827991	-0.951472	-0.681115	-0.850659	-1.2689	-1.36418	-0.509001	-0.839115	-0.75548
HHA24_04030	-0.42276	-0.105403	-1.0977	-0.959831	-1.70835	-1.32562	-1.53112	-0.86333	-0.861216	-0.849394	-0.561509	-1.0766	-0.248014	-0.972795	-0.870571	-0.742365	-0.49684	-1.24691	-1.36779	-0.197974	-1.13499	-0.73281
HHA24_04065	0.491814	0.47107	0.81588	1.07103	1.02167	1.15176	1.16262	1.48203	0.974528	1.48308	1.00314	1.57033	0.379494	1.02071	0.764406	0.583104	0.439815	0.577711	1.71191	1.27707	1.67852	1.21622
HHA24_04080	0.0961849	-0.350702	-0.702763	-0.587676	-1.49774	-0.697012	-1.59677	-0.787383	-0.762566	-0.39492	-0.276079	-1.03897	-0.096368	-0.354094	-0.529255	-0.985947	-0.568333	-0.80763	-0.80763	-0.487664	-0.515418	-0.587394
macA	-0.463315	-0.531823	-0.370983	-0.73592	-2.7663	-1.82074	-2.58544	-0.917514	-0.872289	-1.49841	-0.203705	-1.42988	-0.337649	0.27016	-0.831633	-1.47863	-0.65327	-0.965697	-0.661209	-1.31938	-0.922946	-0.511603
macB	-0.433977	-0.34535	0.0656654	-0.436529	-1.97206	-1.45724	-2.02215	-0.809806	-0.780342	-1.05287	-0.0965565	-1.10012	-0.335255	0.535063	-0.790336	-1.06371	-0.575217	-0.671165	-0.483346	-1.12653	-0.754698	-0.285958
HHA24_04150	-0.361217	-0.234487	0.0902655	-0.374344	-1.68151	-1.16919	-1.93494	-0.611278	-0.568957	-1.03051	-0.210945	-0.90008	-0.445874	0.557903	-0.435275	-0.622726	-0.330087	-0.479133	-0.493199	-1.24328	-0.84826	0.262082
HHA24_04175	1.15815	0.592529	0.782357	0.643181	1.25328	1.37785	1.06388	0.78693	0.881482	1.11672	0.675085	1.56152	0.752229	0.60937	1.09329	1.05456	0.750248	0.886996	1.35713	0.920596	1.16984	0.794038
HHA24_04185	-0.146758	-0.205965	-1.07421	-0.848978	-1.39476	-1.35902	-1.69184	-0.981499	-0.831804	-0.722354	0.0271325	-1.39358	-0.73369	-0.427995	-0.420826	-0.506272	-0.703811	-0.768218	-1.60638	-0.698681	-1.41388	-0.550396
HHA24_04215	0.347152	0.466267	0.87798	1.16878	0.776273	0.57321	0.726545	1.39533	0.977393	0.490516	0.315166	1.00815	-0.217682	0.275355	0.626284	1.51135	0.987745	1.09247	1.91561	1.42895	1.61287	-0.621464
HHA24_04225	0.472769	0.513984	0.905462	0.967508	0.992354	1.11382	1.09629	0.89668	1.07118	0.640552	0.104834	1.29862	0.0558017	0.54395	0.937011	1.46007	1.20144	0.686248	1.27941	1.16956	0.869511	-0.200723
HHA24_04230	0.61892	0.626142	0.893037	1.04408	1.25195	1.23673	1.04908	0.731174	1.19902	1.03775	0.10638	1.21531	0.0230571	0.809855	0.901981	1.32629	1.30133	0.799461	1.57899	1.22432	0.981157	-0.0953058
HHA24_04235	0.416813	0.47038	1.40515	1.2078	1.63583	1.55077	1.30256	1.1544	1.23272	1.2115	0.0964138	1.55379	0.0558003	1.37615	1.1794	1.16474	1.08057	1.07286	1.95167	1.08526	1.71455	0.323964
HHA24_04240	0.767943	0.277313	1.68166	1.37651	1.20257	1.0125	1.90587	1.1106	1.1849	0.834536	0.161343	1.59891	0.261372	1.44775	1.27533	1.83772	1.65133	1.13367	2.31164	1.27164	1.45466	0.429956
HHA24_04245	0.420141	0.425493	1.8339	1.29816	1.74586	1.35751	1.56329	1.09333	1.26221	0.784271	0.428083	1.52108	0.429285	1.43393	1.06109	1.45919	1.02392	1.42518	1.80705	0.459722	1.78097	0.519815
HHA24_04285	1.05494	0.618186	1.65589	2.30256	2.3358	2.07844	3.08288	1.78167	1.60618	2.04365	1.31174	2.20353	0.737317	2.13651	1.61307	2.03988	1.91068	2.21947	2.96676	1.95657	2.65058	1.36325
HHA24_04290	0.252053	0.303802	0.639217	1.21248	1.42078	1.32654	2.26928	0.707459	1.29926	1.03924	1.16698	1.52853	0.542311	0.846434	0.877049	0.847065	0.578159	0.643451	1.82899	0.776408	1.12001	0.55864
HHA24_04305	0.711095	0.0625409	0.444932	1.50105	1.51869	1.32847	1.3786	1.29203	1.29709	0.726973	0.69296	0.892715	0.205986	0.714891	0.741221	0.627519	0.856071	0.616086	1.00626	0.715872	0.710585	0.236245
HHA24_04310	0.48247	0.0305117	0.116124	1.43023	1.50925	0.949813	1.45437	1.41218	1.38289	1.21877	0.24637	1.02577	0.242563	0.273909	0.672541	0.871844	0.906897	1.02075	1.08994	1.00665	0.50955	0.163987
HHA24_04315	0.44135	0.215678	0.00993589	1.38994	1.46526	1.07345	1.6629	1.32485	1.14311	1.07705	0.769731	0.724296	0.326167	0.200826	0.808925	1.29818	1.24273	1.06936	1.02574	0.953624	0.573672	0.0437025
HHA24_04430	-0.163599	-1.34789	-1.24354	-0.804964	-0.324184	-1.50764	0.404571	-1.58544	-1.66886	-1.1105	0.554298	-1.76899	-1.76695	0.27441	-0.900021	0.446358	-0.272134	-0.428488	-1.16007	-3.86765	-2.22626	-0.517063
HHA24_04475	-0.180173	-1.42402	-0.825336	-1.44739	-0.87159	-1.40459	-0.982426	-1.21633	-2.12225	-1.82546	-0.129568	-1.36996	-1.14322	0.549262	-1.25095	-0.583333	-0.807283	-1.77774	-1.22403	-0.912714	-1.48667	-0.112294
HHA24_04480	-0.656312	-1.87718	-1.62157	-1.33305	-4.67587	-2.9622	-4.8997	-1.91627	-2.24712	-3.24377	-1.4524	-2.76338	-0.813027	-0.33335	-1.79108	-3.14732	-1.15644	-1.9786	-2.25946	-2.6602	-2.5074	-0.874949
HHA24_04485	-0.371779	-0.829023	-0.196145	-0.619271	-3.23587	-1.47796	-2.98979	-0.413004	-1.20152	-1.40126	-0.640148	-1.38775	-0.634695	0.296361	-0.590045	-1.57172	-0.457731	-0.931234	-0.737361	-1.34431	-0.870046	-0.274459
HHA24_04545	0.769011	0.278627	0.164776	0.955024	1.10444	0.931936	1.11356	-0.034236	0.737197	0.683794	0.802722	1.42799	0.230224	0.731951	1.55561	1.41072	1.31107	2.12144	1.36758	0.255153	0.849322	0.546399
HHA24_04605	1.10207	1.68905	0.927658	0.589063	0.757051	1.22303	-0.0266835	1.00651	0.916232	0.956383	0.284475	1.0034	0.488839	0.631118	1.49638	0.801042	1.55865	1.65084	0.961561	1.68684	1.24579	-0.466738
HHA24_04610	0.890211	1.03511	0.532271	0.940189	0.34698	0.697977	0.214328	0.954936	1.03274	1.12288	-0.0752831	1.35544	0.553014	0.833808	1.90752	0.778844	1.77498	1.02102	0.872948	1.61685	1.44928	-0.571889
HHA24_04615	1.12228	0.839937	1.09096	0.792479	0.8288	1.31948	0.368684	0.615264	1.18273	1.4028	0.68548	1.93403	0.309944	1.50037	2.47628	0.905262	1.06101	1.86141	1.76345	1.52228	1.05701	-0.353717
HHA24_04620	0.828115	1.2124	0.630152	0.665651	0.863974	0.64384	0.69556	0.760567	1.26682	0.748536	-0.104808	1.50093	0.629551	0.70371	1.51502	0.986633	1.88151	1.51136	1.50984	1.56821	1.13026	-0.611105
lpdA	0.665136	0.723037	0.914233	0.761999	0.942469	0.96635	0.540432	0.741486	1.36499	0.928354	0.205916	1.49386	0.182595	0.619206	1.32282	0.935323	1.34021	1.48626	1.19905	1.40611	1.10582	0.0970294
HHA24_04630	0.655614	0.904115	0.696792	0.667808	0.950285	0.769778	0.924839	0.71598	0.978479	0.909738	-0.0992941	1.0287	0.32086	0.693607	1.43877	0.711219	1.22437	1.40645	1.21897	1.82356	0.775553	-0.0741574
HHA24_04640	0.489066	0.807772	1.34041	1.02419	1.14948	0.841504	1.51519	1.19443	1.20571	0.549574	0.0943883	1.69288	0.620818	1.00996	1.20767	1.16488	1.51173	0.86279	1.58752	2.30964	1.66046	0.0509776
HHA24_04660	0.463388	0.377305	1.09028	1.22175	1.67937	1.3675	2.11794	0.957147	0.760841	0.409077	-0.127833	1.45964	0.541258	0.86056	0.53984	0.672217	0.708116	0.56676	1.17903	0.93813	1.34849	0.516365
HHA24_04665	0.499271	0.644978	1.12353	1.35674	1.50734	1.65766	1.88268	0.975913	0.767263	0.416566	0.254773	1.42613	0.0534079	1.01301	0.780516	1.05552	0.799885	1.00324	1.35572	0.985941	1.46101	0.813437
HHA24_04670	0.765935	0.104104	0.877346	1.03005	0.766718	1.42899	1.14252	0.625425	1.2329	0.890045	0.928901	1.57188	0.893823	0.723579	1.71267	1.02402	0.92398	1.32363	1.33977	1.72704	1.14993	0.378846
HHA24_04695	0.399527	0.22404	0.928026	0.64091	1.74811	0.821578	1.87712	-0.0642347	0.856912	1.1054	1.27162	1.28129	0.301002	0.500375	1.16001	0.0612481	0.713297	1.59755	1.33266	0.220782	1.0928	0.765261
HHA24_04755	1.04491	0.0859492	1.35388	1.62384	1.73468	1.54901	2.28154	0.964041	0.213714	0.912126	1.49867	1.35838	-0.177132	0.907501	0.974595	0.955448	1.21139	1.34786	0.984471	1.01774	1.7109	0.109961
HHA24_04760	0.884696	0.0119249	0.99179	1.29034	1.51475	1.60747	1.76699	0.550638	-0.0337497	0.704444	1.45337	1.08612	0.00450288	0.783804	0.626517	0.595066	0.760363	1.00626	0.477962	0.651676	1.35909	-0.320171
HHA24_04765	0.217491	0.0248352	-0.464879	-0.227511	-2.89759	-1.69934	-2.97651	-0.529664	-1.14716	-1.57525	-0.370196	-1.60396	-1.08098	-0.617471	-0.833867	-1.67494	-0.600798	-0.743362	-1.16959	-1.17106	-1.265	-0.439078
HHA24_04780	0.918971	-0.0068342	1.60374	1.56905	2.15137	0.82183	2.14919	0.922308	0.77689	0.75676	0.575063	1.5447	0.163773	0.864869	0.621505	1.36421	0.97484	1.32316	2.05781	0.352	1.62843	0.857638
HHA24_04785	0.820753	-0.14132	1.17918	1.33289	1.8943	1.06369	2.05719	1.04637	0.874255	0.603114	0.171276	1.68017	0.200008	0.790597	0.835084	1.19641	1.00001	1.30002	2.02519	0.19655	1.58769	0.864801
HHA24_04790	0.97331	0.104555	0.877793	1.43763	1.92958	1.38239	2.08253	0.739396	1.04267	-0.119243	0.499678	1.75135	0.0456773	0.78631	0.935274	1.19517	1.22112	1.69902	1.75947	0.578635	1.83221	0.921595
HHA24_04885	0.904413	1.55711	-0.282766	0.671457	-0.357104	2.59605	1.81562	1.87173	-1.7755	-0.399945	0.815506	1.29746	2.96597	-0.877557	2.22189	-0.542111	3.35586	1.08616	3.20823	3.50671	2.25819	-1.74193
HHA24_04890	1.20555	2.11094	-0.258873	0.494288	-0.0180597	2.93891	2.10239	2.19441	-1.60106	-0.232522	0.992438	1.39408	3.32315	-0.671154	1.93942	-0.711114	3.35582	0.729477	3.05504	3.46615	2.4354	-1.96893
HHA24_04895	0.948594	0.843065	1.82102	1.87404	1.76702	1.91965	2.58421	1.54906	1.0069	1.52867	1.28388	1.82797	0.7958	1.40296	1.31378	1.25184	1.73298	1.80346	2.23948	0.801454	2.07001	0.431358
mntP	-0.941098	-0.541765	-0.543083	-0.437365	-1.73121	-1.8341	-1.10009	-0.518596	-1.32412	-0.596466	0.0938442	-1.5455	-0.563536	-0.0196396	-0.778255	-1.17449	-0.779834	-1.09541	-1.03856	-0.669392	-0.725774	-0.352378
HHA24_04950	-0.158539	-0.26128	-1.37978	-1.37031	-1.28934	-1.67383	-2.59458	-2.2221	-0.318235	-1.07352	-0.322585	-1.24978	-0.617442	-0.797746	-0.0386129	-0.215514	-0.355285	-0.184532	-1.89028	-0.839757	-1.89476	-0.351493
HHA24_04955	-0.519288	-0.465684	-1.01298	-1.58203	-1.23559	-1.84682	-2.07576	-2.31371	-0.923235	-1.16629	-0.924601	-1.55923	-0.45974	-1.0441	-0.898714	-0.272475	-0.827346	-0.981135	-2.29421	-1.20992	-2.2544	-0.816505
HHA24_04960	-0.445771	-0.442578	-1.27018	-1.59762	-1.44956	-1.61569	-2.148	-2.08261	-0.960799	-1.01445	-0.859862	-1.51301	-0.476851	-1.01188	-0.453222	-0.542793	-0.579018	-0.824862	-2.13947	-0.839165	-1.83422	-0.959514
HHA24_04965	-0.578588	-0.3517	-1.36209	-1.52303	-1.55908	-1.46301	-2.06877	-1.56718	-1.02588	-0.555996	-0.681713	-1.57826	-0.121624	-0.847979	-0.473897	-0.905341	-0.852157	-1.15875	-1.66333	-0.572818	-1.29624	-0.865762
HHA24_04970	0.486195	-0.25064	1.62295	0.666898	3.67648	1.43684	2.35919	0.349781	0.0466728	0.598943	0.447929	1.84836	0.494731	1.2415	0.566544	1.49448	1.07928	1.46958	1.30323	1.01278	0.776481	0.745411
HHA24_05005	-0.131235	-0.400002	-0.35941	-0.958141	-0.893215	-1.28185	-1.82882	-0.984539	-0.796004	-0.86569	-0.20992	-0.931113	-0.58336	-0.418782	-0.555092	-0.443079	-0.594189	-0.905364	-0.698119	-0.850744	-0.860401	-0.169226
HHA24_05025	-0.16301	0.145172	-0.536634	-0.993329	-1.15324	-1.80644	-2.10614	-1.54179	-0.844778	-0.961242	-0.662306	-1.28013	0.0373316	-0.494518	-0.726589	-0.238993	-0.421502	-0.913528	-1.38129	-0.268518	-1.37848	-0.532966
HHA24_05045	-0.619023	-0.445679	-0.83883	-1.25105	-1.97181	-1.47663	-2.47747	-0.656385	-0.932708	-1.45518	-0.670751	-1.34786	-0.582097	-0.595729	-0.763479	-0.794544	-1.0268	-1.22138	-1.75457	-0.733332	-1.1855	-0.422387
HHA24_05150	-1.66683	-1.34703	-0.202416	-0.509427	-5.18253	-2.51797	-5.19749	-1.26384	-1.48057	-2.68864	-1.91013	-2.11413	-0.766294	-0.249209	-1.78812	-2.63781	-1.71305	-2.22077	-1.09472	-3.76862	-2.26792	-1.24233
HHA24_05175	0.566804	0.116792	1.27455	1.0833	1.04643	1.12138	1.09861	1.38282	0.800315	0.959499	1.0659	1.54606	0.377734	1.64364	0.934347	0.771376	0.738734	1.19587	1.82886	0.872243	2.03671	1.41484
HHA24_05180	-1.52724	-1.1395	-1.37884	-1.39461	-5.18415	-2.57207	-5.55237	-1.4182	-0.741451	-2.87406	-1.70352	-1.96046	-0.438081	0.087446	-1.97602	-4.06305	-1.44229	-2.38796	-1.46053	-2.87669	-2.37526	-1.09687
HHA24_05185	-1.34519	-1.09454	-1.6693	-1.31218	-5.08379	-2.93506	-5.92954	-1.71901	-1.36961	-2.96665	-1.50942	-2.38519	-0.79457	-0.704143	-2.29571	-3.95473	-1.62368	-2.46351	-2.04754	-3.11073	-3.24078	-1.0354
HHA24_05190	-0.327189	-0.222617	-0.741484	-0.471679	-3.05133	-1.60439	-3.77947	-0.684414	-0.362995	-1.71498	-0.62552	-0.991628	-0.615057	-0.199747	-0.762042	-1.32176	-0.577243	-0.941544	-0.779076	-1.61486	-1.19829	0.0168919
HHA24_05200	1.25934	0.458546	2.77295	2.94434	3.65172	2.37645	4.13017	2.29145	1.85707	1.53064	1.40903	2.64225	0.87127	2.5839	1.01469	2.11977	1.57448	1.83998	3.50235	1.82418	3.24062	1.73953
HHA24_05205	0.525736	0.0553893	1.98531	1.80889	2.15299	1.67356	2.36716	1.31895	1.11778	1.35462	1.00694	2.0208	0.290444	1.75211	0.716577	1.16397	0.886834	1.30284	2.32953	1.35543	2.19498	1.58683
HHA24_05220	-0.321937	-0.725813	-1.3825	-0.718935	-1.20351	-1.81863	-1.38402	-1.11787	-1.19323	-1.09545	-0.663226	-1.52112	-1.44798	-0.881753	-1.30434	-0.649755	-0.763141	-1.12571	-1.67469	-0.762992	-1.33211	-0.418472
HHA24_05225	-0.455008	-0.472872	-1.33701	-0.644501	-1.39136	-1.57651	-1.43617	-0.987145	-0.972506	-0.849327	-0.423696	-1.65473	-0.58549	-0.675904	-0.84444	-0.519692	-0.733887	-0.819343	-1.38935	-0.779043	-1.2658	-0.794213
HHA24_05255	0.558985	0.333602	0.883115	1.2547	0.81938	1.36288	1.18068	1.55208	0.986776	1.36229	1.09707	1.32242	0.548736	1.23	1.27287	0.921418	1.00464	1.52859	1.4526	1.37384	1.81878	1.21256
HHA24_05270	-0.039963	-0.791904	-2.10803	-0.877886	-0.206802	-1.74046	-1.87244	-2.28542	-1.63202	-0.890781	0.25521	-0.369758	0.0144986	-1.63812	-0.838945	-0.818015	-1.45679	-2.53883	-0.780467	-2.35131	-1.46147	-0.499316
HHA24_05275	-0.0107656	-0.416927	-1.47846	-0.945099	-0.158224	-2.06496	-1.65365	-1.45686	-1.07408	-0.771637	-0.72395	-0.245366	-0.123097	-1.99116	-0.890511	-0.339809	-0.721028	-1.75478	-0.765926	-0.85428	-1.10406	-0.462557
HHA24_05305	0.459477	0.672302	0.538482	1.24061	1.81767	1.22572	1.88439	1.01925	1.25089	1.61035	0.762035	1.80682	0.129114	1.6566	1.67011	1.33464	1.28695	1.59187	2.09001	1.91526	1.40635	1.29174
HHA24_05310	-0.104465	1.15475	1.07752	1.52278	0.920241	1.18746	1.92756	2.05682	1.0429	2.1701	0.159324	0.24136	0.184532	1.20511	1.16409	0.835785	0.865189	1.54145	1.74946	1.02994	2.63576	1.66492
HHA24_05315	0.238784	0.716494	2.3549	2.60408	2.1915	2.50079	2.47162	2.98408	1.97897	2.93415	0.497664	2.01681	0.104554	2.30222	1.95953	1.8767	1.97437	3.09687	2.87619	2.44472	3.86231	2.83144
HHA24_05320	0.470304	0.540875	1.60884	2.15474	1.55437	1.32947	2.26959	2.22487	1.98344	2.81841	0.526188	0.860712	0.185009	1.75038	1.96886	1.79008	2.1901	2.4811	2.41915	2.21724	2.87051	2.3667
HHA24_05325	0.489067	0.252247	1.62325	1.7797	1.53326	1.0482	1.86177	1.89989	1.54326	2.43492	0.722997	0.619002	-0.126059	1.37343	1.66567	1.50953	1.66267	2.26404	1.75972	1.82803	2.15698	1.77526
cpaB	0.261255	0.239164	1.44646	1.36893	1.65383	0.995498	1.40569	1.6359	1.45442	2.15137	0.465268	0.824072	-0.337832	1.17985	1.11493	1.48481	1.51692	1.96937	1.62396	1.81538	2.16987	1.70485
HHA24_05335	0.257405	0.487687	1.38276	1.43746	1.44346	0.870769	1.39534	1.73682	1.7903	2.3764	0.125282	1.0677	-0.310928	0.753335	1.62806	1.51898	1.98918	2.10567	1.76722	2.06461	1.91438	1.54963
HHA24_05340	0.440323	0.469101	1.53035	1.33376	1.43959	0.912783	1.73181	1.61293	1.65925	2.27511	0.192986	0.990959	-0.401936	0.671727	1.12161	1.89526	1.70676	1.87516	1.55417	1.83406	1.80133	1.4394
HHA24_05345	0.105942	0.31796	1.71381	1.05862	0.811886	0.711015	0.830881	1.54503	1.40142	2.49759	0.468519	0.711128	-0.576463	0.641194	1.11097	1.30713	1.40249	1.69084	1.81196	1.40737	1.71064	1.37044
HHA24_05350	0.625571	0.321753	2.17679	1.39738	2.1559	1.24922	1.63627	1.44956	1.62403	2.2928	0.414343	1.06315	-0.0163112	0.789961	1.15671	1.42763	1.61409	2.08985	1.73016	1.79261	1.92047	1.53881
HHA24_05355	0.749521	0.403273	2.1783	1.6402	1.99777	1.23114	1.62933	1.68078	2.1023	2.79497	0.649357	1.62466	-0.582156	0.821265	1.71422	2.12567	2.15776	2.43412	2.5842	2.18011	2.39668	1.92639
HHA24_05360	1.04712	0.702062	2.12243	1.80181	2.52814	2.08772	1.45504	1.55733	2.67417	3.50324	1.71369	2.45894	0.217145	1.3735	3.22644	1.5172	1.97402	3.63618	2.84382	1.92863	3.44655	3.27461
HHA24_05365	0.489166	0.759516	1.90054	1.21132	1.51422	1.04843	1.81872	1.3673	2.00356	2.25245	0.532465	1.3584	0.189124	0.813756	1.4544	1.61152	1.82092	2.01497	2.18431	1.52554	2.01548	1.61793
HHA24_05370	1.01687	0.911437	2.37436	1.74467	2.80248	1.69969	2.19031	1.98307	2.39172	2.63962	0.820101	2.15218	-0.345083	0.890249	1.56775	1.6835	2.31542	2.47301	2.0469	2.10942	2.36197	2.09726
efp	-0.868056	-0.0845631	-1.30272	-1.24778	-2.25029	-1.77028	-3.01933	0.0430949	-1.37737	-1.40717	-1.88262	-2.35305	-0.637798	-0.786841	-1.32961	-1.95205	-1.18578	-1.71071	-1.69556	-0.564596	-0.822149	-0.555162
HHA24_05420	-0.986313	-0.431232	-0.462932	-0.280195	-3.75656	-1.44926	-3.62931	-0.675586	-0.799118	-2.16128	-1.30771	-1.79472	-0.053819	-0.169017	-0.869312	-2.72997	-0.416444	-1.02713	-0.176266	-2.23499	-1.23879	-0.514216
HHA24_05430	-0.255093	-0.50751	-0.149328	-1.01027	-0.993514	-1.0646	-1.83587	-0.924606	-0.96156	-0.725359	-0.254293	-1.09937	-0.352514	-0.471936	-1.04516	-0.868837	-0.77458	-0.916955	-1.20664	-0.970948	-0.76907	-0.187341
HHA24_05435	-0.176684	-0.376893	-0.616468	-1.00446	-1.12757	-1.07113	-1.78152	-0.914229	-1.07881	-0.625747	0.0766909	-1.40183	-0.487585	-0.917724	-0.841938	-0.786473	-0.452262	-0.93454	-1.42504	-0.420148	-1.06467	-0.283489
HHA24_05440	1.02351	0.721631	1.57508	1.22386	1.43373	2.07602	2.2092	0.758322	0.77485	0.78173	1.39971	1.60172	0.826168	1.34512	0.880572	1.10687	1.18933	1.25365	1.19916	0.891737	1.60274	0.514563
HHA24_05445	-0.587178	-0.697185	-1.19253	-1.52656	-2.00182	-2.02378	-2.56897	-1.76243	-1.55815	-1.57362	-0.511287	-2.41442	-0.723919	-0.805347	-1.55192	-1.48433	-1.43685	-1.69611	-2.35327	-1.40328	-1.57837	-1.27322
HHA24_05450	-0.681989	-0.720074	-1.09055	-1.40024	-1.92955	-2.0013	-2.33453	-1.74991	-1.1473	-1.24102	-0.511565	-1.92091	-0.74145	-0.7705	-0.740758	-0.856043	-0.984106	-1.17398	-2.00807	-1.03263	-1.72339	-1.1945
HHA24_05475	-1.20325	-2.32558	-0.0293666	-3.55407	-5.79863	-6.00926	-5.66497	-3.75252	-3.76806	-6.9433	-2.81318	-5.64699	-3.47967	-2.16878	-4.51462	-4.42117	-3.88788	-4.84992	-4.73641	-4.83756	-5.43223	-3.79264
HHA24_05485	-0.0588378	-0.7411	0.268835	-1.23355	-1.71509	-3.12764	-1.27148	-0.66612	-0.433602	-2.21615	1.58704	-2.51926	-1.06441	-0.444576	-1.57868	-0.686612	-1.17104	-2.07485	-0.986361	-1.12529	-2.38354	-1.09366
HHA24_05515	0.156049	0.421385	1.04046	1.17888	1.94181	0.787468	1.57541	0.842163	0.666791	0.657333	0.603658	1.03987	0.103462	0.153525	0.933365	0.519854	0.861375	0.629539	1.44935	0.205704	1.14721	0.517538
HHA24_05550	0.320416	0.310147	0.249967	0.890981	1.85601	1.60791	1.82918	0.385103	1.00241	0.395431	0.376214	1.78636	0.623703	0.115393	0.473111	1.13409	0.826177	0.723146	1.46382	0.946296	1.15853	0.221145
HHA24_05555	0.975087	0.659586	0.835566	1.2179	2.33507	1.98658	2.71325	1.08742	0.582704	0.939296	1.25314	1.39892	0.520915	0.992146	0.675725	0.904564	0.880052	1.10406	1.23926	0.760497	1.91207	0.194218
HHA24_05565	-0.366621	-0.0290726	-0.897127	-1.00968	-1.11352	-1.28203	-1.3225	-1.00697	-0.752194	-0.862363	-0.903974	-0.948449	-0.291476	-0.717854	-0.937949	-0.556377	-0.633364	-1.10964	-1.37318	-0.570853	-1.41008	-0.487752
HHA24_05570	-0.398445	-0.0797007	-0.814149	-0.921675	-0.977281	-1.08204	-1.09001	-1.0809	-0.600566	-0.56007	-0.805067	-0.979338	-0.243906	-0.78191	-0.563669	-0.333065	-0.289598	-0.724867	-1.33772	-0.542207	-1.51706	-0.545835
HHA24_05575	-0.56518	-0.249314	-0.589707	-0.734659	-0.953741	-1.27145	-1.31298	-0.894271	-0.460419	-0.405	-0.619987	-1.00678	-0.330659	-0.514542	-0.724146	-0.392249	-0.652544	-0.85203	-0.914675	-0.877529	-1.14483	-0.520031
HHA24_05595	-0.300088	-0.192847	-0.601947	-1.40623	-1.53494	-1.11917	-2.41065	-0.549093	-0.0973757	-0.581266	-1.13286	-0.694013	0.210729	-0.396188	-0.105964	-0.128115	-0.661779	-0.959353	-1.18135	-0.535328	-0.87426	-0.39289
rpmG	-0.684572	-0.0288416	-0.77164	-1.07932	-2.68687	-1.70317	-2.17372	0.248677	-1.22445	-1.08516	-1.87244	-1.50583	-0.498498	-0.809866	-1.06106	-1.47	-0.796591	-1.69734	-1.27195	-0.541326	-0.266656	-0.411665
rpmB	-0.643178	-0.133278	-0.531673	-0.926037	-2.21861	-1.64074	-2.08615	0.29728	-1.48715	-1.07226	-1.51756	-1.56138	-0.514991	-0.363138	-1.40965	-1.38692	-1.09766	-1.78559	-1.41693	-0.889282	-0.0675016	-0.293252
HHA24_05630	0.94872	0.507522	0.578165	1.08441	1.77446	2.33998	2.27439	1.15972	1.44437	1.07289	0.914829	1.78797	0.683707	0.924646	1.38489	1.4415	1.16964	1.50204	1.31078	1.01879	1.67036	0.853713
HHA24_05635	-0.615063	-0.76978	-2.61532	-1.37056	-1.44945	-1.6147	-2.21444	-0.786341	-1.5699	-0.924185	-1.23142	-1.93596	0.00374628	-1.53666	-1.56539	-1.27459	-0.758298	-0.84543	-2.44833	-0.474712	0.458001	-1.42995
HHA24_05640	-0.849338	-1.24129	-3.69865	-2.07989	-2.63214	-2.79411	-3.17256	-1.4936	-1.92215	-1.62412	-1.20956	-3.06276	-0.30905	-2.11397	-1.57346	-1.50586	-0.810751	-0.953317	-3.37074	-0.790942	-0.286826	-1.79754
HHA24_05645	-0.737239	-1.30985	-3.2284	-1.87916	-2.03791	-2.46237	-2.88765	-1.84125	-1.61349	-1.77202	-1.23057	-2.71511	-0.414245	-2.09827	-1.57101	-1.27363	-0.879636	-0.804528	-3.51731	-0.524984	-0.674648	-1.76372
HHA24_05650	-0.486895	-1.1903	-2.05112	-1.07092	-1.89788	-1.33714	-2.00734	-1.22688	-1.01333	-1.27003	-0.55501	-1.92655	-0.378727	-1.13241	-0.60076	-0.656313	-0.546597	-0.282545	-2.04998	-0.609131	-0.623006	-1.17496
HHA24_05660	-0.230771	-0.391681	-0.835944	-1.52367	-0.535869	-1.50367	-0.0966594	-1.62331	-1.49969	-0.919606	0.124406	-1.62486	-0.0266858	-0.637395	-0.829011	-0.554333	-0.277879	-0.752379	-1.66873	-2.19041	-2.1061	-1.75563
HHA24_05680	2.17493	0.592642	3.55505	3.91943	4.98561	3.91831	4.4976	2.24959	2.89108	0.902632	2.98293	3.95394	1.09892	3.13232	2.35886	2.41274	2.57941	3.47084	5.41219	0.882083	4.26168	2.32556
cyoD	2.63754	0.569893	3.93652	3.81017	5.24317	3.60622	5.25269	2.58492	3.07116	1.6155	3.06333	4.64407	1.39706	3.29643	2.32874	2.49463	2.62837	3.59262	5.59593	1.80878	4.08634	2.404
cyoC	2.59058	0.547594	3.99842	3.6091	4.93165	3.72621	5.53065	2.41315	2.83177	1.73585	2.89791	4.31245	0.949544	3.5966	2.46317	2.70156	2.44243	3.19609	5.59148	1.98079	4.43388	2.07736
cyoB	2.26657	0.621384	4.11092	3.7906	5.41491	4.15435	5.93655	2.37699	2.77545	2.29397	2.9993	4.84598	1.00514	3.71671	2.32137	2.86001	2.48681	3.62318	5.41738	1.84187	4.50241	2.4012
cyoA	1.16851	0.152141	2.32543	2.10534	2.81138	2.17477	4.08824	1.10424	1.30267	1.4131	1.81914	2.8585	0.762973	1.88421	1.49883	1.86667	1.46416	2.13891	3.16987	0.721063	2.36521	0.861221
HHA24_05705	1.33163	0.0824443	3.10685	2.6711	3.49101	3.09966	4.51327	1.72792	2.01856	1.75829	2.1296	3.54225	0.87381	2.50745	1.75281	1.8854	1.57341	2.50858	3.86613	1.03047	3.24095	1.52273
rho	-0.804998	-0.269629	-1.2184	-1.14653	-1.73638	-1.6152	-1.84202	-0.824468	-0.827077	-1.38116	-0.957022	-1.77185	-0.382652	-0.839161	-0.63609	-1.12543	-0.422616	-1.08528	-1.38614	-0.644437	-0.814978	-0.363579
parE	-0.384754	-0.189148	-0.815187	-0.691559	-1.14197	-0.716216	-1.19088	-0.73821	-0.669642	-0.80205	-0.472119	-0.99592	-0.29492	-0.705043	-0.595183	-0.609471	-0.501623	-0.882498	-1.18132	-0.575446	-1.00588	-0.550913
HHA24_05765	-0.48327	-0.277726	-1.30808	-0.99449	-1.4735	-1.07041	-1.70893	-1.15296	-0.751739	-1.0818	-0.518717	-1.40329	-0.509621	-1.21549	-0.754479	-0.705551	-0.721934	-1.07833	-1.90128	-0.717	-1.60656	-0.79694
parC	-0.455228	-0.242579	-1.03435	-0.715743	-1.23052	-0.840767	-1.17789	-1.1054	-0.49396	-0.882681	-0.672959	-1.00094	-0.380286	-0.954109	-0.436568	-0.454575	-0.381827	-0.732986	-1.2186	-0.443973	-1.41456	-0.620725
HHA24_05775	-0.424068	-0.581015	-1.54609	-1.12023	-1.9288	-1.35163	-2.18725	-1.68065	-1.06777	-1.23347	-0.457855	-1.63775	-0.919005	-1.00554	-0.99643	-0.691162	-0.86245	-0.986945	-2.20797	-1.01982	-2.06189	-0.682949
HHA24_05785	0.0947884	0.672046	1.22836	1.03554	0.925259	1.2028	0.792362	1.33108	0.844924	0.857448	-0.236594	1.81153	0.311037	1.2973	0.377849	0.921538	0.513763	0.753382	1.74602	1.6449	1.94544	1.02583
HHA24_05835	-0.625022	-0.430187	-0.742136	-1.3479	-2.35536	-2.05144	-2.5374	-0.704647	-1.18715	-0.984513	-1.17105	-1.69892	-0.521508	-0.427816	-1.49618	-1.70818	-1.25975	-2.06464	-1.74953	-1.02809	-1.76188	-0.209728
HHA24_05840	-0.500567	-0.352956	-0.293544	-0.839453	-1.54794	-1.41433	-1.82569	-0.103993	-0.817146	-0.869881	-0.920843	-1.06132	-0.513411	-0.586857	-0.771985	-1.0226	-0.85188	-1.21544	-1.31355	-0.367153	-1.24015	-0.0589576
HHA24_05905	1.61727	0.782331	3.97326	4.67875	5.24305	4.63564	5.82344	3.95788	3.60823	2.61509	1.87654	5.63756	1.28313	4.82283	2.98412	2.85629	3.42011	3.97223	5.8735	3.23633	5.26011	2.95542
rpsP	-0.615929	-0.20067	-0.640673	-0.93072	-1.2131	-1.17541	-2.39526	-0.418848	-0.634659	-0.843914	-1.32819	-0.977635	-0.320009	-0.384779	-1.08808	-1.25984	-0.944563	-1.15131	-1.23081	-0.226812	-0.16373	0.059277
rimM	-0.427232	-0.626144	-1.20635	-1.1785	-1.63107	-1.42589	-2.90015	-1.05486	-0.932819	-0.966216	-1.17144	-1.71482	-0.992973	-0.463239	-1.05797	-1.5482	-1.43078	-1.2938	-1.82997	-0.894698	-1.01182	-0.377033
trmD	-0.631492	-0.839108	-1.37065	-1.09476	-1.76592	-1.62052	-2.6865	-1.12274	-1.06861	-1.22724	-1.08079	-1.69506	-0.938016	-0.323526	-0.99346	-1.21483	-1.23747	-1.3844	-2.17152	-0.858008	-1.5989	-0.435916
ndk	-0.629887	0.138655	-0.676141	-0.906295	-1.79397	-1.47331	-1.63695	-0.125249	-0.855014	-1.36444	-1.66912	-1.26756	-0.294327	-0.901117	-0.936262	-1.25891	-0.56514	-1.31678	-1.09042	0.159398	-0.447146	-0.467215
rlmN	-0.586743	-0.0458547	-0.821352	-0.953034	-1.74929	-1.19951	-1.71275	-0.176969	-0.961636	-1.09971	-1.41483	-1.33516	-0.443632	-1.04385	-0.969463	-0.992313	-0.722435	-1.40901	-1.29937	0.061122	-0.786285	-0.53116
ispG	-0.753423	-0.250657	-0.623995	-0.527619	-1.33168	-1.22402	-1.46971	-0.239652	-0.70817	-0.762233	-0.876677	-1.25382	-0.50177	-0.725209	-1.02983	-0.856821	-0.755287	-1.07674	-1.19932	-0.298304	-0.869954	-0.368271
hisS	-0.816618	-0.408434	-0.998594	-0.916732	-1.4833	-1.45871	-1.62448	-0.649089	-0.865646	-1.04	-1.05531	-1.71579	-0.571904	-1.01564	-1.16042	-1.03515	-0.885995	-1.18643	-1.70246	-0.430918	-1.12275	-0.513576
HHA24_05955	-0.734441	-0.42512	-0.492688	-0.541561	-0.978549	-0.964164	-0.976666	-0.353849	-0.716406	-0.741347	-0.660604	-1.15847	-0.525217	-0.657154	-0.811713	-0.943698	-0.693254	-0.878035	-1.1833	-0.277375	-0.744983	-0.245217
der	-0.62336	-0.292641	-0.771469	-0.564516	-1.11039	-1.19077	-0.986184	-0.273761	-0.482689	-0.706317	-0.835457	-1.27306	-0.394447	-0.495144	-0.825959	-0.693028	-0.577197	-0.831601	-1.12112	-0.345907	-1.06601	-0.249718
HHA24_05970	-0.680813	-0.346494	-0.854201	-0.517676	-1.12807	-1.13539	-1.11747	-0.232495	-0.604588	-0.680787	-0.705567	-1.0307	-0.453118	-0.427156	-0.914657	-0.606165	-0.6388	-0.880146	-1.12393	-0.47643	-1.14795	-0.164557
hflX	-0.308029	-0.282773	-1.25416	-0.728692	-0.776282	-0.942661	-0.866445	-1.04529	-0.750398	-1.12453	-0.646658	-1.20135	-0.296548	-0.828906	-0.704547	-0.615825	-0.552684	-0.780103	-1.28951	-0.525439	-1.45567	-0.668078
HHA24_05995	-0.762612	-0.488264	-0.778015	-0.733333	-1.13527	-1.23889	-1.93416	-0.524775	-0.860846	-0.446072	-0.97706	-1.43994	-0.41807	-0.599079	-1.00958	-0.949224	-1.02956	-1.21623	-1.18249	-0.732705	-0.872717	-0.138052
HHA24_06000	-0.618515	-0.360966	-1.13074	-1.00463	-1.30685	-1.22699	-2.37183	-0.921144	-0.602759	-0.79215	-1.29358	-1.31201	-0.428941	-0.840695	-0.729708	-1.06095	-0.900203	-1.15751	-1.67857	-0.342216	-1.32935	-0.262136
HHA24_06010	-0.784549	-0.220443	-0.672002	-0.918117	-2.04993	-1.54699	-2.10993	-0.0622168	-1.18599	-1.18288	-1.47045	-1.28641	-0.275797	-0.374682	-1.33856	-1.63466	-1.09388	-1.53566	-1.05529	-0.709059	-0.384523	-0.252449
HHA24_06015	-0.923104	-0.695115	-1.89645	-1.00837	-2.10329	-2.02243	-2.12336	-0.95993	-1.55062	-1.67774	-1.0055	-2.1501	-0.636697	-1.01271	-1.43669	-1.51144	-1.19297	-1.51717	-1.92984	-0.797749	-1.48443	-0.801413
HHA24_06030	-0.471464	-0.547543	-0.964273	-1.33299	-1.45128	-1.49015	-2.49418	-0.167986	-0.951447	-0.355687	-1.13966	-1.3498	-0.404991	-0.283246	-1.34363	-1.04881	-1.21365	-1.08111	-1.05943	-0.86226	-0.326343	-0.336662
HHA24_06040	0.144944	0.292262	0.730387	1.01593	1.53876	1.42273	2.31011	0.714866	0.769387	0.310093	0.893094	1.21852	0.387941	0.760023	0.698048	1.02699	0.700984	0.752288	1.23608	0.22277	1.48302	0.460658
HHA24_06055	0.263163	-0.108296	1.3531	2.16836	2.74357	2.40391	1.5786	0.657135	1.63909	0.357926	1.11795	0.88391	0.219784	4.05195	1.19494	1.28735	0.0951662	1.00746	1.8862	-0.0843378	1.50616	1.27047
HHA24_06075	0.521105	0.0820921	1.2613	1.20202	2.2387	2.07215	3.27615	0.930765	1.51164	0.857639	1.10219	1.88902	0.731514	0.876187	1.03101	1.61103	1.23859	1.69927	1.65726	-0.296654	1.89188	0.765182
HHA24_06085	-0.194688	0.0369533	-1.21355	-1.2205	-1.77758	-1.63126	-1.88865	-0.689716	-0.395912	-1.08406	-1.03143	-1.38396	-0.473682	-0.636062	-0.589754	-0.75067	-0.544595	-1.1587	-1.23804	-0.551742	-0.594154	-0.84428
HHA24_06090	-0.327272	-0.0762382	-2.55915	-2.00238	-2.41395	-2.00107	-2.92459	-1.49768	-0.57171	-1.9569	-1.66503	-2.08209	-0.463238	-1.4617	-0.811779	-1.51635	-0.858816	-1.43793	-2.53613	-0.579677	-0.797121	-1.12922
HHA24_06150	0.758145	0.204582	1.37997	1.0819	2.05059	1.17816	2.31504	0.58983	0.925959	0.870046	0.409523	1.32242	0.330971	0.969456	0.879022	0.701713	0.68176	1.09402	1.56412	0.907148	1.21948	0.812641
HHA24_06320	-0.472307	-0.314557	-1.42503	-0.87111	-1.32066	-1.09054	-1.4687	-0.291663	-0.478659	-0.396982	-0.700712	-0.884054	-0.670528	-0.534718	-0.400886	-0.185926	-0.773118	-0.859146	-1.07058	-0.273051	-1.15465	0.252014
HHA24_06345	-0.585555	-0.0725224	-1.72229	-1.06546	-0.687484	-0.238899	-1.31159	-0.684633	-0.144411	-0.433512	-1.47342	-0.349369	-0.409415	-1.25402	-0.642948	-0.665292	-0.791269	-0.831435	-0.879509	-0.811281	-1.15493	-1.01192
HHA24_06395	1.08375	0.430831	1.42177	1.5504	1.679	0.952648	2.0089	1.40405	1.18585	1.94343	1.03164	1.85728	1.23472	0.918298	1.24866	1.64307	0.663539	1.17316	2.07165	1.20026	1.89353	1.3735
HHA24_06400	0.616816	0.381091	1.66158	1.6199	1.32878	0.80747	2.2691	1.4379	1.16404	2.32823	1.03922	1.55021	1.39425	0.86675	1.06252	1.61927	0.49423	1.20762	2.03393	1.22019	2.48339	1.62298
HHA24_06405	0.610569	0.0666212	1.33504	1.40587	1.59459	1.01707	2.43578	1.32688	1.1843	2.16653	0.894396	1.92224	1.12786	0.845264	0.952741	1.56277	0.555955	1.13454	1.87919	1.14769	2.22462	1.28556
HHA24_06455	0.436343	1.57045	-0.319034	0.2766	0.477838	0.723367	1.09553	2.41127	0.653482	1.21553	-0.527024	1.26291	1.46172	0.539973	1.24477	0.680175	1.91794	0.650489	0.806484	2.47805	2.24245	0.156716
HHA24_06480	0.267751	0.451749	0.856142	1.18196	1.64928	1.26581	2.08409	1.43325	1.27682	0.924825	0.215765	1.81959	0.395049	2.30038	1.48205	1.81118	2.15905	2.08686	2.26995	1.30074	1.9398	0.81827
HHA24_06485	0.337099	0.501705	1.14788	0.879744	2.05123	1.67064	2.45792	0.84452	1.23423	1.23141	1.04826	1.9376	0.693231	1.76614	1.30473	1.60993	1.69819	1.69121	1.53202	0.704996	1.49382	0.702746
HHA24_06490	0.304677	1.61725	1.09595	0.832711	1.45655	2.27144	1.37727	1.91737	1.97807	2.08867	0.268872	2.25956	1.3532	2.5466	2.09725	1.77163	2.94673	2.62179	2.33219	2.51755	2.63698	0.630562
HHA24_06495	0.906915	1.78419	1.33023	1.43658	0.938567	2.85543	1.27739	3.10081	2.23634	2.4147	-0.277702	2.42396	1.71709	2.96713	2.79092	1.84671	3.7656	3.31946	3.09645	3.66151	4.06254	1.39594
HHA24_06500	1.09374	2.22345	1.45241	1.82151	1.89441	3.50452	1.95549	3.79854	2.44524	2.76887	-0.146521	3.52587	1.79539	3.08096	2.96935	2.32132	4.25072	3.76498	3.2712	4.675	4.90262	1.49599
HHA24_06505	0.0820323	1.58495	0.423595	0.909026	0.168745	1.7045	0.588909	1.99948	0.778043	2.25709	-0.24276	1.23052	1.30753	1.86872	1.85268	1.45727	3.09277	2.52315	1.81833	2.79312	2.72079	0.687244
HHA24_06510	-0.113177	1.15023	-0.0722005	0.767504	-0.376871	0.76349	-0.127647	1.58246	0.297394	1.75667	-0.293683	0.383922	1.19228	1.38195	1.46312	0.66062	2.42666	1.68691	1.24824	2.01542	2.00951	0.358124
nth	-0.545928	-0.292763	-1.14882	-1.16471	-1.70151	-1.49632	-2.27532	-1.068	-0.494945	-0.62424	-0.811123	-1.13626	-0.487704	-0.454729	-0.313347	-0.554352	-0.541093	-0.801582	-1.61738	-0.63466	-1.13562	-0.0613913
rsxB	-0.520398	-0.31063	-1.00381	-1.05935	-1.77518	-1.17949	-1.92853	-0.906503	-0.355278	-0.316599	-0.702178	-0.92711	-0.295916	-0.24919	-0.548911	-0.36789	-0.650418	-1.16805	-1.08713	-0.950865	-0.842213	-0.194188
HHA24_06565	-0.684287	-0.22433	-1.53038	-1.86188	-2.34435	-2.00255	-3.09568	-1.81559	-1.15779	-1.51595	-1.12238	-1.96798	-0.576885	-0.884673	-1.17696	-1.49074	-1.10679	-1.61898	-1.95162	-1.11756	-2.05929	-0.726428
HHA24_06635	-0.7019	-0.373378	-0.0645918	-0.492071	-0.880231	-1.03001	-1.93957	-0.0670287	-1.39451	-0.783621	-1.40717	-1.39237	-0.54619	-0.247602	-1.7387	-1.77086	-1.79876	-1.6712	-1.26643	-1.30248	-0.166047	-0.0779453
rpmF	-0.84996	-0.171529	-0.364264	-0.629868	-1.40406	-1.52135	-1.67352	-0.476758	-0.787768	-1.10201	-1.91868	-0.90535	-0.218695	-0.791886	-0.973462	-1.31396	-0.574551	-1.22	-0.992833	0.12659	-0.411256	-0.379399
plsX	-0.907123	-0.418773	-0.912741	-0.850641	-1.9108	-1.55792	-2.38521	-0.573795	-0.784787	-1.20361	-1.51	-1.4423	-0.555297	-0.821125	-0.961677	-1.41294	-0.898698	-1.22311	-1.44797	-0.372968	-0.983144	-0.445683
HHA24_06650	-0.921714	-0.614385	-1.34993	-1.07999	-1.9991	-1.63203	-2.48887	-1.08317	-0.928245	-1.34559	-1.15235	-1.58174	-0.65218	-1.0461	-1.00816	-1.17452	-0.863331	-1.17716	-1.92148	-0.64473	-1.51964	-0.732809
fabD	-0.898164	-0.486279	-1.55836	-1.2235	-2.17449	-1.75591	-2.3282	-1.44124	-0.795249	-1.38776	-1.32585	-1.49377	-0.616675	-1.15633	-0.886182	-0.997996	-0.593944	-1.09336	-2.03689	-0.514402	-1.73754	-0.786901
fabG	-0.768889	-0.487015	-0.902057	-0.906487	-1.30053	-1.04293	-1.90178	-1.06619	-0.388768	-1.0498	-1.08451	-0.809192	-0.505923	-0.849525	-0.643913	-0.733583	-0.544649	-0.676214	-1.47387	-0.306518	-1.24952	-0.305663
rpoE	-0.841412	-0.425611	-1.35809	-0.988038	-1.62464	-1.47615	-1.81654	-0.837732	-0.654845	-1.29457	-0.752674	-1.47578	-0.506591	-0.767166	-1.12152	-1.057	-0.807541	-1.10831	-1.16603	-0.909165	-1.31764	-0.485306
lepB	-0.687859	-0.308844	-0.606705	-0.852764	-0.716261	-1.14425	-1.3076	-0.374228	-0.542534	-0.856052	-1.23948	-1.14478	-0.535421	-0.654909	-0.960694	-0.969934	-0.847012	-0.976524	-1.31979	-0.434731	-0.815864	-0.124532
recO	-0.92623	-0.481209	-1.21475	-0.649385	-1.30375	-1.24402	-1.86873	-0.642114	-0.474655	-0.926863	-0.496108	-1.66418	-1.05955	-0.766809	-0.963458	-0.724177	-0.955492	-0.492229	-1.30001	-1.48312	-1.20836	0.0546026
HHA24_06720	0.351287	0.677445	0.863797	1.21098	0.998945	1.51168	2.02769	1.6608	0.962342	0.453849	0.513722	1.16863	0.943554	1.05257	1.0346	0.691257	1.13344	1.05846	1.55151	1.39189	2.21051	1.18708
HHA24_06750	0.460787	1.38327	-0.642035	2.56896	2.81094	2.78126	3.22474	3.67412	-0.184676	2.91851	0.335339	1.88705	2.09735	0.247599	1.55778	0.813326	2.47157	1.39566	2.48034	3.12964	3.83526	0.150982
HHA24_06755	1.13816	1.53199	-1.16009	2.84308	3.47791	3.81802	3.36238	3.57068	0.492439	3.62849	0.376186	2.99693	2.42685	0.0284323	2.78226	1.84137	3.19613	2.19353	2.80607	4.45811	3.94842	0.138034
HHA24_06765	-1.0663	-0.156916	-0.110723	0.635005	-4.20323	-1.25928	-3.33391	0.333209	-0.757563	0.163421	-0.80453	-1.1486	-0.0691813	-0.350665	-0.176504	-2.52706	-0.393246	-0.0220746	-0.345489	-2.3467	-0.119049	-0.291335
HHA24_06775	0.583019	0.573211	-0.095838	1.11434	1.52296	1.1352	1.53055	1.3666	0.0200715	0.863785	-0.174451	0.72019	0.482907	0.211543	0.670566	0.358443	1.79104	1.234	0.578989	1.28975	1.69067	0.425118
HHA24_06835	-0.0506306	1.72393	-0.855509	-3.35046	-4.95198	-3.59634	-4.39694	-3.14673	-4.04342	-4.21901	-1.37008	-3.81676	-3.43681	-1.2133	-0.298883	-5.0704	-0.472432	-0.267552	-4.40376	-4.29526	-3.50468	-2.83636
HHA24_06840	0.0376112	2.06463	-0.801725	-4.10369	-5.19558	-3.94221	-4.9102	-4.27944	-3.74907	-4.65159	-1.75891	-4.13782	-3.9263	-1.80741	-0.080038	-5.35785	-0.323206	-0.231802	-4.84185	-4.85027	-4.37307	-3.27174
HHA24_06845	0.0636253	2.09946	-0.528318	-4.04123	-5.33405	-4.09303	-4.74482	-4.29999	-3.51054	-4.76502	-1.75319	-4.06494	-3.80844	-1.63908	-0.0230486	-5.12592	-0.171917	-0.258754	-4.67642	-4.78917	-4.37899	-3.04739
gsiB	0.546367	2.42998	0.644309	-3.38774	-4.17773	-2.78885	-3.61491	-3.54946	-2.59116	-4.19563	-1.56077	-2.48681	-3.52028	-0.972991	0.97239	-4.69962	0.650665	0.71764	-3.15764	-3.99622	-2.81416	-2.37211
gsiC	0.305023	2.27258	0.238481	-4.13451	-4.88575	-3.66729	-4.75389	-4.09433	-3.20719	-4.57813	-1.77394	-3.78634	-3.6401	-1.22283	0.126138	-5.1345	0.0431147	-0.0915484	-4.22915	-4.72717	-4.12813	-2.44644
gsiD	0.0444606	1.90747	-0.0704762	-4.20786	-5.00579	-3.72833	-4.81464	-4.25923	-3.31352	-4.11668	-1.52436	-3.88331	-3.56249	-1.77062	0.151949	-4.82876	-0.0729344	-0.224301	-4.35098	-4.98745	-4.57796	-2.30859
HHA24_06865	-0.0617461	1.39789	-0.250817	-3.62446	-4.43897	-3.72333	-4.37749	-3.54174	-3.41215	-3.736	-1.35255	-3.5965	-3.70277	-1.7166	-0.151488	-4.23309	-0.264861	-0.500727	-4.1519	-4.27694	-4.21196	-2.19522
HHA24_06870	0.121672	1.34507	-0.00854351	-3.04536	-3.74853	-2.87548	-4.03998	-3.52968	-2.83467	-3.49168	-1.03629	-2.91767	-3.21697	-1.43828	0.189717	-3.49675	-0.154995	-0.189522	-3.41037	-3.77305	-3.87881	-2.23191
HHA24_06875	0.128356	0.678714	-0.461654	-1.17741	-1.61657	-1.44005	-1.79572	-1.44259	-1.16905	-1.20776	-0.586438	-1.22867	-1.1415	-0.564434	0.372429	-0.761637	0.0232813	-0.107466	-1.48963	-1.21783	-1.81468	-0.832217
HHA24_06885	-0.238945	-0.409179	-0.579168	-0.491812	-0.827321	-0.768837	-1.06709	-0.950897	-0.752093	-0.908818	-0.937875	-1.01545	-0.444933	-0.615123	-0.888508	-0.856698	-0.722012	-0.918054	-1.06308	-1.03467	-0.97446	-0.294038
HHA24_06900	-0.603135	-0.380565	-1.09346	-0.775158	-2.11384	-0.916737	-2.15138	-0.583414	-0.407536	-0.824223	-0.505242	-1.6418	-0.673482	-0.601249	-0.650962	-1.59114	-1.33021	-1.15013	-0.588522	-1.69073	-1.38827	-0.291533
HHA24_06910	0.771623	1.38131	-0.220281	0.87654	0.672414	1.38524	1.31773	1.0912	1.17852	1.03415	0.0212298	1.08974	0.662405	0.808115	1.0933	0.885149	0.950457	0.900652	1.50721	0.85981	1.48499	0.514805
HHA24_06915	0.790924	1.37289	0.402131	0.94772	1.3079	1.33407	1.68097	1.01071	0.560555	1.0921	0.0799684	1.03391	0.817676	0.637124	0.441372	0.872929	0.525998	0.55803	1.412	0.964261	1.21086	0.268869
HHA24_06920	-0.882973	-0.0552319	-0.748115	-0.746244	-1.3756	-1.51469	-0.595238	-0.322006	-0.905676	-0.489382	-0.0688209	-1.8304	-0.806555	-0.387032	-0.462387	-0.823427	-0.491928	-0.777026	-0.467472	-0.259493	-0.577552	-0.680831
HHA24_06945	0.723961	0.276566	1.41333	1.57623	0.630457	1.0966	2.397	1.5737	1.17554	0.902013	0.589449	1.90595	0.308506	1.14818	1.22805	0.840587	1.87085	1.52711	1.95773	1.61247	2.08919	0.944526
prpC	0.480387	0.39687	0.301039	1.57538	-0.226632	1.57492	1.59593	1.34011	1.37746	0.854114	-0.176246	1.46739	0.535613	0.638628	1.36793	0.502331	1.87891	1.34103	1.34264	2.2154	1.92043	0.539428
HHA24_07000	-0.617589	-0.475098	-1.7975	-0.643518	-1.43118	-0.672357	-1.39413	-0.886494	-0.83576	-1.07544	-0.934915	-1.29611	-1.17359	-0.519065	-0.335813	-1.19185	-0.672603	-0.738752	-1.27872	-0.605417	-0.973938	-0.995872
HHA24_07005	-0.485485	-0.985322	-0.480322	-0.183776	-0.686964	-1.37354	-1.01068	-0.463969	-1.00993	-0.734164	-0.47094	-1.21098	-0.768939	0.343894	-0.624494	-1.31115	-1.08209	-0.759808	-1.09114	-0.444292	-0.648877	-0.12572
HHA24_07030	-0.48281	-0.17382	-1.40464	-0.388786	-0.396335	-0.520574	0.315132	-1.15439	-1.41636	-1.13354	0.228512	-0.933371	0.123243	-0.240627	-0.315872	-0.178366	-0.297526	-0.545245	-1.06773	-0.464504	-1.47062	-0.913591
HHA24_07050	-0.512691	-0.317491	-0.996881	-1.57954	-1.95654	-2.45107	-2.30328	-0.932437	-0.799253	-1.28471	-0.7298	-1.98442	-0.455991	-0.1777	-0.759633	-1.63143	-0.7231	-0.840292	-0.645493	-1.11741	-1.3167	-0.315659
HHA24_07055	-0.554439	0.137092	-1.28963	-0.733968	-1.09191	-0.921453	-1.2124	-0.752878	-0.651182	-1.57179	-1.02312	-0.785789	-0.0613081	-1.19878	-0.599632	-0.498415	-0.472614	-1.07401	-1.19114	-0.00561264	-1.2887	-0.680836
HHA24_07085	-0.257669	-0.164836	-1.09327	-0.746903	-0.935138	-1.0367	-0.975128	-0.83257	-0.189028	-0.835112	-0.693428	-0.805358	0.0271099	-0.867376	-0.72388	-0.538419	-0.247707	-0.770937	-1.11806	-0.758092	-0.964773	-0.697027
HHA24_07090	-0.891529	-1.15744	-1.34169	-0.751875	-3.25108	-2.14736	-3.57046	-1.13177	-0.589509	-1.23747	-0.821592	-1.96026	-0.216633	-0.104009	-1.27507	-1.9803	-1.3629	-1.00591	-1.4596	-2.10848	-1.2478	-0.387451
HHA24_07095	-1.25623	-1.09532	-0.200317	-0.449696	-3.89944	-2.36385	-4.16179	-1.04055	-1.11264	-1.58818	-1.07669	-1.986	-0.179044	-0.0205798	-1.50041	-3.00647	-1.19867	-1.23759	-1.22812	-2.40485	-1.54524	-0.515252
HHA24_07100	-1.31438	-1.26396	-0.655326	-0.384076	-3.906	-2.61828	-4.58369	-1.40972	-1.44325	-1.90818	-1.15241	-1.72144	-0.289195	-0.302213	-1.30275	-3.16698	-1.02573	-0.901143	-1.35789	-2.62345	-1.54771	-0.495441
HHA24_07110	-0.265424	-0.109995	-1.31201	-0.997432	-1.02192	-0.733533	-1.13352	-1.71936	-0.521362	-0.865149	-1.01832	-0.617634	-0.173731	-0.79309	-0.179673	-0.433457	-0.395104	-0.663546	-1.11734	-0.291488	-1.54133	-1.01925
HHA24_07125	-0.107733	-0.512735	-0.636867	-0.799432	-0.846752	-1.58057	-0.809002	-1.43162	-0.87194	-0.376935	-0.873349	-0.905742	-0.318449	-0.145881	-0.0215164	-0.527855	-0.335418	-0.573382	-1.18458	-0.297964	-1.93907	-1.27567
HHA24_07130	-0.224758	-0.445935	-0.705763	-0.614086	-0.922165	-1.5563	-0.814212	-1.48859	-1.03374	-0.382452	-0.773482	-0.778546	-0.155821	-0.391156	-0.285585	-0.774603	-0.436564	-0.500754	-1.16187	-0.873266	-1.82251	-1.1826
HHA24_07155	-0.310414	-0.0406445	-1.13287	-0.603506	-0.909035	-0.88558	-0.688654	-0.808595	-1.08241	-0.629397	-0.543051	-1.13016	-0.108894	-0.716294	-1.00637	-0.671031	-0.66754	-1.05046	-1.34993	-0.559251	-1.36238	-1.0356
pgeF	-0.149168	-0.121983	-1.0419	-0.647961	-0.468728	-0.515527	-0.616761	-0.888865	-1.09671	-0.851829	-0.27367	-0.762942	-0.199781	-0.892579	-0.858594	-0.510431	-0.539836	-0.833647	-1.47075	-0.730909	-1.16041	-0.940403
HHA24_07170	0.7656	0.917145	0.397481	0.768265	2.51286	1.55432	2.02237	1.6556	0.450753	0.100237	-0.360956	1.71329	0.793249	1.4043	0.324371	1.18461	0.672803	0.872649	1.29505	1.76314	2.11775	0.0611963
HHA24_07180	-0.690395	-0.701918	0.0741923	0.0143403	-2.23428	-0.960643	-3.15297	-0.0246289	-0.342508	-0.681917	-0.512222	-0.961773	-0.0648436	0.749311	-0.81844	-2.21986	-0.812367	-0.658274	-0.487171	-2.24063	-0.128814	-0.182569
HHA24_07185	-0.674348	-0.759495	-0.737553	-0.385776	-2.94272	-1.14275	-3.92463	-0.0160752	-0.483478	-0.931274	-0.848943	-1.38443	-0.261288	0.328289	-1.21868	-2.33422	-1.19124	-1.11955	-0.684183	-2.39468	-0.642722	-0.0554872
HHA24_07190	-0.937164	-1.04718	-0.752481	-0.405616	-2.83062	-0.957516	-4.13383	-0.5854	-0.808222	-1.03598	-0.452794	-1.40938	-0.531994	0.296435	-1.63381	-2.55143	-1.42773	-1.19849	-1.08763	-2.2931	-0.914508	-0.0156075
HHA24_07195	-1.03331	-0.899056	-0.910844	-0.835432	-2.85049	-1.54797	-3.81622	-0.965021	-0.81431	-0.934924	-0.385501	-1.64631	-0.482561	-0.301475	-1.50492	-2.10508	-1.31887	-1.19103	-1.23189	-1.95712	-1.56325	-0.00455522
HHA24_07205	1.58037	0.325765	2.67744	2.762	2.69459	2.88224	3.55706	2.11529	1.47887	0.90513	2.3815	2.54898	0.863269	1.26158	1.80903	1.81371	1.84521	2.6332	3.22605	-2.13813	3.17355	0.248896
HHA24_07210	1.60308	0.260724	2.70752	2.55972	2.24797	2.32801	3.43892	2.14325	1.10551	0.768181	2.07631	2.393	0.907809	0.933819	1.59001	1.81363	1.79025	2.31432	2.83437	-2.4459	2.68644	-0.247508
HHA24_07215	1.57229	0.538706	2.50126	2.50332	2.03139	2.32784	3.32902	1.6953	1.19344	0.759259	2.25764	2.19378	1.05052	0.759187	1.44145	1.71204	1.62683	2.06413	2.69992	-2.46583	1.97624	-0.677267
HHA24_07265	1.20527	0.383612	1.42767	1.77844	3.13874	2.44127	3.85064	0.908845	1.31494	0.808581	1.14334	2.56589	0.583941	1.25672	0.957804	1.62413	1.24946	1.74026	2.29625	0.247838	1.98434	0.945318
HHA24_07275	0.102826	-0.0652172	1.1527	1.03165	1.45254	0.857214	1.96229	0.929473	0.443316	0.781478	0.59062	0.98866	0.272948	1.20807	0.421836	0.726595	0.391423	0.656544	1.51651	0.165159	0.990187	0.459986
HHA24_07295	0.782235	0.628824	0.767197	1.41883	1.617	1.27298	2.01676	1.66808	0.526688	0.489073	0.41529	1.1836	0.479532	0.469522	0.669176	0.869379	0.620119	0.755866	1.33628	0.679674	1.47842	0.190354
HHA24_07300	0.848276	0.591957	0.852018	1.55989	1.85721	1.7559	2.21413	1.43131	1.00856	0.761571	0.56871	1.81371	0.67667	1.09559	0.84197	1.10722	0.934885	0.993719	1.83634	0.974603	1.83137	0.427281
pheA	-0.730491	-0.283065	-0.625242	-0.733304	-0.939716	-1.21048	-1.2843	-0.667938	-0.614115	-0.767143	-1.13261	-0.98144	-0.216604	-0.797815	-0.855741	-0.566145	-0.574119	-0.929403	-1.2814	-0.645985	-1.38495	-0.545598
HHA24_07365	-0.833054	-0.247372	-1.01953	-0.846782	-1.37167	-1.58963	-1.49992	-0.871208	-0.575021	-0.844083	-1.2268	-1.11491	-0.165098	-0.896625	-0.807229	-0.635227	-0.493521	-0.852579	-1.43023	-0.570526	-1.54433	-0.649856
HHA24_07370	-0.714605	-0.371027	-1.24256	-1.0473	-1.33118	-1.58419	-1.83471	-1.08424	-0.872687	-1.00355	-1.20773	-1.30518	-0.469752	-0.964953	-1.08821	-0.708457	-0.761678	-1.10573	-1.67404	-0.840151	-1.76125	-0.650719
aroA	-0.820914	-0.374583	-1.04154	-0.846246	-1.19373	-1.45624	-1.44813	-1.16026	-0.805963	-0.995319	-1.17237	-1.0069	-0.438948	-0.716007	-0.91851	-0.56583	-0.634088	-1.00887	-1.47995	-0.799219	-1.82536	-0.619222
rpsA	-0.603728	-0.212403	-1.03813	-1.34474	-1.92521	-1.42766	-2.4928	-0.701427	-0.601777	-1.36745	-1.88789	-1.22839	-0.304653	-1.05526	-1.007	-1.14459	-0.8701	-1.10744	-1.87029	-0.280348	-1.40386	-0.0299355
HHA24_07390	-0.648392	-0.459945	-1.301	-1.40926	-2.21726	-0.799756	-2.7177	-0.725705	-0.358869	-1.39456	-1.82089	-1.1977	-0.470594	-1.22172	-0.482281	-0.948523	-0.869433	-0.822141	-1.83443	-0.197824	-1.62247	0.0561875
aspT	0.359338	0.00884431	1.56606	1.42086	1.75653	0.578505	2.15438	1.19265	0.525901	0.987994	0.673481	1.48763	0.348972	1.4026	0.34034	0.766604	0.783777	1.1865	1.46849	0.779593	1.60019	0.70873
HHA24_07450	0.369441	0.479508	0.797286	1.19522	1.68268	1.1484	2.15207	1.10733	0.326551	0.797243	0.374792	1.16637	0.411798	0.698091	0.33934	0.747129	0.768314	0.816397	1.15711	0.534314	1.52677	0.257884
HHA24_07455	0.633587	1.24074	0.477199	1.15452	1.44559	1.64646	2.06816	1.08327	0.8693	1.36594	0.218979	1.93631	1.11711	0.175484	1.22193	1.40749	1.37831	1.67169	1.48428	1.14397	1.82495	0.212203
cysT	0.157871	2.14168	-0.142502	0.804335	1.02097	1.35598	1.8989	-0.371418	0.975362	3.36941	0.0332564	0.763302	1.13556	-1.14004	1.91175	1.5288	1.51755	3.41612	-0.167837	-0.134275	0.631065	-0.480885
cysW	-0.0601312	2.43944	-0.0743026	0.903981	1.64985	1.23848	2.74822	-0.41846	1.17663	3.33582	-0.0345083	0.953733	1.00609	-1.27194	1.56095	1.91678	1.58398	3.28481	0.500748	0.279161	0.471274	-0.464267
HHA24_07475	0.165539	2.30718	-0.176624	1.15574	1.87594	1.80638	2.61357	-0.213633	1.97578	3.92925	-0.309489	1.30387	1.12837	-1.18514	1.92293	1.90387	1.85412	3.84814	0.106479	-0.447123	0.547098	-0.648424
HHA24_07480	0.0665065	2.28422	-0.529738	0.960345	1.76866	1.78982	2.37859	-0.264934	1.99225	3.87125	-0.312971	1.02798	1.12054	-1.2988	1.8314	1.87258	1.96185	3.97422	0.0255316	-0.362526	0.411737	-0.876197
cysD	0.351313	2.48588	-0.392403	0.958317	1.64042	1.47173	2.74337	-0.545604	2.18847	3.81843	-0.13356	1.17446	0.775448	-1.28324	2.10447	2.10666	2.09768	3.91622	0.138469	0.41805	0.137097	-0.768399
HHA24_07490	0.263701	2.10319	-0.138887	1.04364	1.59342	1.64326	2.60904	-0.324012	1.87779	3.72647	0.023257	1.45834	0.740893	-1.30969	2.3431	2.44439	2.16006	3.97349	0.450642	0.272268	0.268241	-0.204583
HHA24_07505	-0.11343	-0.299802	-0.972133	-0.697223	-1.17357	-1.41404	-1.31373	-0.700151	-0.594687	-0.80377	-0.668181	-1.63766	-0.422427	-0.761756	-0.78269	-1.242	-0.85944	-1.04671	-0.896388	-1.01531	-0.571975	-0.290395
rplS	-0.854117	-0.0988789	-0.843348	-1.17911	-2.10197	-1.22515	-2.47967	-0.267812	-0.979472	-1.31036	-1.86914	-1.21754	-0.378254	-0.771335	-0.758996	-1.49229	-0.999227	-1.441	-1.24358	-0.35902	-0.610693	-0.128495
HHA24_07515	-0.563977	-0.324475	-1.04421	-0.658296	-1.25651	-0.988659	-1.49911	-0.353181	-1.13825	-0.829528	-1.05967	-1.27383	-0.503282	-0.341615	-1.10544	-1.00644	-0.844141	-0.951436	-1.35195	-0.589151	-1.18879	-0.216784
HHA24_07540	0.903495	1.6652	1.49273	1.4806	1.87638	1.79966	2.48038	1.80414	1.0571	0.729071	1.00722	2.03345	0.587578	1.29868	0.796274	0.974141	0.924272	1.14368	2.47885	0.651494	2.56266	0.636115
paaA	0.434369	0.594284	0.723838	0.79765	1.3143	1.15582	2.12145	1.37024	0.354053	1.28386	0.300501	1.07126	1.59424	0.375155	0.914579	2.11369	1.46093	0.961594	0.528762	1.11967	0.99671	0.485279
paaB	0.432959	0.611377	0.467304	0.877217	0.991201	0.955645	2.37255	1.68369	0.339248	1.18623	-0.0863704	0.915532	1.65342	0.286248	0.953999	1.78563	1.62672	0.821606	0.642595	1.36227	0.917664	0.224487
paaC	0.408777	0.49302	0.745859	1.09358	1.25686	1.24848	2.1401	1.79179	0.421154	1.2232	-0.0337065	1.06469	1.62251	0.473771	1.09618	1.68757	1.46583	0.97321	0.955028	1.44102	1.12857	0.22207
paaJ	0.525401	0.461042	0.479281	1.0739	1.10292	1.41061	1.9968	1.82625	0.263703	1.31858	0.288757	0.76421	1.53012	0.417921	1.03294	1.57678	1.23143	0.902471	0.966239	1.37082	0.98927	0.261453
paaK	0.255119	0.467327	0.472282	0.935792	0.873579	0.879793	1.78361	1.47265	0.0983087	0.877107	-0.0379286	0.67025	1.36752	0.454068	0.813094	1.23792	1.12965	0.710433	0.740233	1.53375	0.834745	-0.0793454
HHA24_07615	0.890481	0.777857	0.924302	1.23559	1.58626	1.49319	1.06465	0.736252	1.00506	0.0887632	-0.0324555	0.552325	0.722698	0.950664	0.899321	-0.210076	1.02135	1.24692	1.85749	1.1116	1.21084	0.498832
HHA24_07670	-0.185286	1.36242	-0.290722	0.302551	-0.29601	0.826089	0.262574	1.50492	1.52126	1.56371	-0.757773	0.668318	0.955637	0.773553	1.81302	0.873817	2.06201	1.6736	1.00492	2.79673	1.61753	0.78473
dctP	0.296537	2.12098	0.0820005	1.21539	0.287046	1.96159	1.11493	2.4071	1.47054	1.66976	-0.632566	1.53039	1.26068	1.25298	1.61125	1.13599	2.00806	1.48882	1.51709	3.5509	2.57724	0.497808
HHA24_07740	0.637991	0.000650712	1.27793	1.31381	2.07576	1.30454	2.13351	0.684479	0.676285	0.820956	1.20571	1.43789	0.230514	1.17851	0.694707	0.762706	0.661477	1.13239	1.3019	0.262306	1.32235	0.707396
hrpA	-0.347042	-0.230497	-0.565107	-0.639891	-0.751569	-0.939492	-1.06473	-0.592099	-0.551095	-0.495666	-0.468313	-0.451526	-0.27271	-0.67349	-0.850641	-0.418203	-0.849378	-1.1128	-1.1076	-0.659654	-1.38773	-0.525574
HHA24_07815	-0.482359	-0.333335	-0.748085	-0.536737	-1.33215	-1.15696	-1.12771	-0.520158	-1.01033	-0.630713	-0.705972	-1.18377	-0.39821	-0.778879	-0.855059	-0.689835	-0.658226	-0.816274	-1.23122	-0.182851	-0.896302	-0.607323
HHA24_07830	0.506207	-0.0929332	2.31379	1.92368	2.94604	1.44123	2.34016	0.775455	1.53083	0.927835	0.054824	2.33688	-0.0342775	2.65282	1.01099	0.954458	0.91875	1.77868	3.26702	1.42929	2.13226	1.86354
HHA24_07875	-2.42343	0.155014	-1.18884	-0.475051	-1.3631	-0.221499	-0.990427	-0.266409	-0.810875	-1.48824	-0.970282	0.0725075	-1.77047	-0.355354	-2.77203	-3.5929	-1.36239	-1.30152	-0.52757	-1.24164	0.273778	-0.65962
HHA24_07880	-3.3956	0.219847	-1.1795	-0.441271	-1.51411	-1.17538	-1.30412	-0.0406596	-1.83799	-1.36825	-0.59973	-1.07774	-2.37766	-0.685316	-4.81675	-5.41503	-2.61326	-2.69315	-1.13995	-2.5417	0.0261769	-0.277636
HHA24_07900	0.126488	-0.974283	0.185637	-0.569406	-1.75916	-0.768123	-0.558006	-0.666885	-0.764863	-0.503481	-0.114134	-0.458997	-1.13564	0.677326	-0.969727	-0.490679	-1.14479	-0.345538	-0.999531	-5.39559	-0.801153	-1.38857
HHA24_07925	-0.0288803	-0.602925	-1.61679	-2.11609	-3.7461	-4.30436	-3.98823	-2.61116	-2.00344	-5.80129	-0.810897	-4.79856	-0.0341761	-3.1457	-1.53539	0.888761	-0.181866	-4.5384	-4.58323	-2.45478	-4.76259	-3.97022
maf	-0.735167	-0.393791	-1.11549	-0.738337	-1.49016	-1.4224	-1.42719	-0.97011	-0.702801	-0.858306	-0.791003	-1.26152	-1.02187	-1.01759	-0.737227	-0.65748	-0.4721	-0.679311	-1.24801	-1.14779	-1.60531	-0.59499
rlmH	-0.715038	-0.295254	-0.966668	-0.656614	-1.2135	-1.18681	-1.00419	-0.457823	-0.327048	-0.811647	-0.842904	-1.06466	-0.722246	-0.870416	-0.664822	-0.547215	-0.420699	-0.679664	-1.10109	-0.736976	-1.072	-0.374547
nadD	-0.651491	-0.330376	-0.865785	-1.21213	-1.08429	-1.70015	-1.75025	-1.26575	-0.95135	-0.539896	-1.14922	-1.70271	-0.852386	-0.993585	-0.969833	-0.881029	-0.539201	-0.98397	-1.78576	-1.26458	-1.92682	-0.670014
hemF	-0.724098	-0.267106	-0.596443	-0.804967	-0.82088	-1.31919	-1.27223	-1.02695	-0.497161	-0.525956	-1.2733	-1.08545	-0.699008	-0.751368	-0.578079	-0.545697	-0.271083	-0.688016	-1.16282	-0.777361	-1.48595	-0.457393
HHA24_08025	-1.26243	-0.138572	-0.588292	-0.515888	-1.3197	-0.797282	0.257639	-0.122575	-0.749382	0.283985	-1.04248	-2.14358	0.200572	-0.683316	-1.10854	-0.303376	-0.30069	-0.965594	-1.70155	0.756322	-0.302183	-0.993028
HHA24_08045	-0.718012	-0.824187	-1.40823	-1.50954	-1.39382	-0.248582	-1.35458	-1.11313	-0.740256	-0.918291	-1.74669	-1.76596	-1.23406	-1.66385	-1.14659	-1.77821	-1.33759	-1.04813	-2.15729	-2.44589	-2.02488	-0.0411475
HHA24_08050	-0.497845	-0.862167	-1.65788	-1.54213	-1.07157	0.31457	-1.4332	-1.63707	-0.661347	-0.676743	-1.7242	-1.95364	-1.24486	-1.86488	-1.12939	-1.60122	-1.09786	-1.13909	-2.67064	-3.13485	-2.38297	-0.151529
HHA24_08055	-0.701826	-1.08404	-1.94209	-1.60054	-1.52958	0.093627	-1.17354	-1.74396	-0.905798	-0.754194	-1.64106	-2.08872	-1.2926	-1.88672	-1.20445	-0.874509	-1.23639	-1.39368	-2.48104	-4.05583	-2.3297	-1.0763
HHA24_08065	-0.570105	-0.251596	-0.383238	-0.785541	-0.976671	-1.15187	-0.165127	-0.861845	-0.691247	-0.54237	-1.00922	-0.733316	-0.232148	-0.597609	-1.12268	-0.68416	-0.857151	-1.15872	-0.589647	-0.693748	-0.497456	-0.302472
HHA24_08085	-0.438521	-0.556319	0.0247644	-0.548728	-0.889889	-0.991177	-0.160928	-0.853346	-0.822352	-0.506585	-0.405706	-0.763991	-0.551394	-0.0851636	-1.09206	-0.944035	-0.939723	-0.812925	-0.681938	-1.34301	-0.914593	-0.209072
HHA24_08125	-0.419634	-0.0769991	-0.522771	-0.675522	-1.20164	-1.06479	-1.01777	-0.484034	-0.446448	-0.534486	-0.791883	-1.05009	-0.243119	-0.675896	-0.835287	-0.379576	-0.650888	-0.949328	-0.873979	-0.919214	-1.02734	-0.35726
HHA24_08135	-0.277386	-0.227371	-0.742101	-1.07864	-2.34961	-1.1911	-2.34782	-0.815954	-0.327617	-0.263064	-0.750118	-1.14291	-0.446975	-1.26267	-0.516615	-0.919019	-0.737314	-0.588732	-0.970115	-0.991735	-1.16405	0.396797
rpsF	-1.0794	-0.336778	-1.22851	-1.35002	-2.93251	-2.11161	-2.95493	-0.016908	-0.911081	-1.55964	-2.07675	-1.64105	-0.495696	-1.13716	-0.968893	-1.57132	-0.92189	-1.38557	-1.59536	-0.401773	-0.240362	0.0426122
priB	-0.848927	-0.412404	-1.2078	-1.54801	-2.71551	-1.82582	-3.18725	0.0950704	-1.07218	-1.37846	-2.1298	-1.62049	-0.667755	-1.194	-1.21412	-1.3629	-1.18188	-1.64444	-1.93876	-0.552384	-0.402555	0.201647
HHA24_08150	-0.935539	-0.405116	-1.02842	-1.65097	-2.71661	-2.20003	-3.15869	-0.103266	-1.20907	-1.55898	-2.53872	-1.69781	-0.641138	-1.41185	-1.39185	-1.6508	-1.12688	-1.62712	-2.23479	-0.464164	-0.692073	-0.0596008
HHA24_08155	-0.890655	-0.457449	-1.17189	-1.54084	-2.39227	-1.47063	-2.89724	-0.0687281	-0.986356	-1.5426	-2.44589	-1.34918	-0.701374	-1.32659	-1.08945	-1.39027	-1.05033	-1.44616	-2.11829	-0.283389	-0.635025	-0.0535293
HHA24_08160	-0.970054	-0.740896	-0.951076	-1.15657	-1.75446	-1.34723	-2.43875	-0.665209	-0.926022	-1.36808	-1.49805	-1.20557	-1.07128	-0.860168	-1.68906	-1.08886	-1.54584	-1.4626	-1.63733	-0.705279	-1.50644	-0.520209
alaC	-0.584489	-0.14843	-0.874558	-0.897159	-0.898736	-1.02192	-1.63683	-0.876245	-0.834277	-0.520796	-1.60759	-1.16037	0.00959948	-0.301914	-0.734023	-0.784956	-0.796184	-1.0476	-0.859865	-0.493898	-0.603886	-0.436164
HHA24_08200	-0.63415	-0.158121	-0.659557	-0.904116	-0.746453	-1.00841	-1.55903	-1.32519	-0.826677	-0.534311	-1.83028	-1.05901	-0.0504998	-0.748074	-0.440893	-0.636536	-0.591775	-0.923105	-1.06803	-0.478269	-1.27224	-0.648572
HHA24_08205	-0.736426	-0.263863	-0.583776	-0.997299	-0.719418	-1.16893	-1.77567	-1.45145	-0.573005	-0.797188	-1.80357	-1.04384	-0.111933	-0.792659	-0.387474	-0.66092	-0.63963	-0.923707	-1.09067	-0.477077	-1.50927	-0.661893
aroG	-0.309591	-0.551491	-0.503171	-0.429072	-0.389068	-0.200286	-1.45485	-0.0676441	-2.65922	-0.0408192	0.239228	-0.217102	-0.00926557	-0.0773288	-2.71648	-1.78571	-2.17407	-2.06696	-0.681491	-0.567974	-1.78553	-0.347012
glcE	0.128349	0.466132	0.707526	0.611743	1.16522	1.2884	0.108239	1.58806	1.03115	1.55154	-0.490471	1.49927	0.701988	0.690999	0.557024	0.535147	0.261646	0.511742	1.63088	1.82906	1.05896	0.206755
glcF	0.0583337	0.449808	0.498313	0.725115	1.04544	0.906721	0.260955	1.56186	1.19259	1.56178	-0.392397	1.42448	0.615513	0.645843	0.659816	0.975049	0.481636	0.577591	1.84104	1.91143	0.859077	0.153455
HHA24_08265	0.143109	0.440052	1.27385	1.37912	1.44429	1.69166	2.72867	1.37573	0.860291	0.856647	0.273223	1.55882	0.581041	1.43193	1.02325	1.18992	1.55993	1.35631	1.80376	1.16901	2.25947	0.663505
HHA24_08270	0.121447	0.601612	1.00006	1.44201	1.119	1.68383	2.42763	1.46008	0.712104	0.706885	0.409662	1.48458	0.739614	1.55869	1.01804	1.1332	1.57591	1.53883	1.68628	1.30002	2.27171	0.447367
HHA24_08275	0.0187602	0.379032	0.621367	0.819217	0.795294	1.17341	1.68931	1.27013	0.389731	0.789647	0.485728	0.849706	0.539721	1.1094	0.568251	0.635018	1.09431	1.13302	0.862213	0.790956	1.68418	0.314776
HHA24_08305	-0.494625	-0.389118	-0.788341	-0.784143	-1.99624	-1.10741	-1.84993	-0.316531	-0.449259	-0.902065	-0.863747	-0.93164	-0.485766	-0.440335	-0.620002	-1.14493	-0.648659	-0.912774	-1.00978	-0.41924	-0.757859	-0.132823
HHA24_08320	-1.11296	-1.77724	-0.478397	0.027423	-1.37104	-1.3111	-0.294659	-0.880496	-1.66219	-0.36154	-1.53082	-1.23722	-1.01423	-0.12042	-0.641166	-0.562089	-0.605925	-0.337393	-1.1506	-0.526252	-1.51975	-0.651457
HHA24_08325	-1.54507	-1.87645	-1.16365	0.243577	-1.65842	-1.95821	0.0353676	-0.86337	-1.62756	-1.4091	-2.29492	-1.69739	-1.12156	-0.270914	-0.483603	-0.525267	-0.684225	-0.145393	-1.29403	-0.286295	-1.5419	-1.65927
HHA24_08360	0.590997	0.42354	0.436257	0.900587	1.57393	1.47963	1.64604	0.608791	0.688992	0.537861	0.4353	1.76879	0.528837	0.919676	0.797925	0.802931	0.743563	0.814871	1.19134	1.39077	1.41704	0.72054
HHA24_08365	-0.877485	-0.268777	-1.06929	-0.565926	-1.23693	-1.16278	-0.784394	-0.971189	-1.06045	-0.915355	-0.725717	-1.48992	-0.264778	-0.608358	-0.503591	-0.849563	-0.400647	-0.716409	-0.863078	-0.491989	-1.44303	-0.487381
HHA24_08390	1.5842	0.568737	2.53517	2.50052	3.52481	2.3499	3.80936	1.948	1.537	1.75701	2.40956	2.81014	0.593927	2.29042	1.13492	1.8403	1.60268	2.11211	3.165	1.03444	3.27625	1.27979
egtD	1.21422	0.226248	2.0522	1.96289	2.77438	1.97139	3.1391	1.59772	1.07846	1.62721	1.92274	2.2379	0.846274	1.89669	0.865942	1.54566	1.37281	1.61237	2.30181	0.775739	2.51702	0.972089
HHA24_08425	-0.804843	-0.409626	-1.15624	-0.964822	-1.92273	-1.27442	-2.12406	-1.25174	-0.665107	-0.799041	-0.706879	-1.08375	-0.335221	-0.142156	-0.247039	-0.766806	-0.625128	-0.824249	-1.43195	-0.447579	-0.924002	-0.281378
HHA24_08480	-0.978338	-0.609981	-0.272501	-0.260574	-2.21198	-1.94497	-2.5457	-1.19519	-0.796407	-0.758381	-1.21166	-1.69414	0.142022	-0.411217	-1.23166	-2.23427	-0.9822	-1.33009	-0.55919	-2.60897	-1.0639	-0.570798
HHA24_08485	-0.924834	-0.530471	-0.167645	0.0538658	-2.06013	-1.95278	-2.62118	-1.11434	-0.0776948	-1.06575	-1.16789	-1.1315	-0.0147524	-0.0163505	-0.932841	-1.97883	-0.650447	-0.932882	-0.314185	-1.68024	-0.943318	0.130297
HHA24_08490	-0.989192	-0.663573	-0.206448	-0.15952	-1.64704	-1.8794	-2.07242	-0.994622	-0.465286	-1.45731	-1.57188	-1.51546	-0.0321139	-0.73796	-1.22241	-1.8451	-0.697743	-1.1136	-0.776581	-1.83169	-1.31364	-0.186202
HHA24_08500	-0.509488	-0.123631	-1.07867	-0.604738	-1.49136	-1.28136	-1.39385	-0.92894	-1.015	-0.60146	-0.118187	-1.21092	-0.18973	-0.760045	-0.692336	-0.682972	-0.464492	-0.770344	-1.33424	-1.13679	-1.37847	-0.561168
HHA24_08530	-0.814226	-0.593104	-0.373125	-0.909092	-2.21676	-1.51452	-1.97325	-1.07186	-0.752058	-0.486701	-0.937841	-1.29652	-0.298965	-0.479015	-0.503885	-0.908807	-0.718023	-1.00885	-0.7176	-0.566661	-1.18697	-0.188441
HHA24_08540	0.680384	-0.211442	0.437981	1.12159	1.36679	1.32105	1.89742	0.946877	0.80222	0.191842	0.352498	1.29486	0.482427	0.41316	1.02947	0.96809	1.35279	1.26281	2.07058	0.723402	1.94532	-0.4057
rpsT	-0.974079	-0.0831418	-0.406885	-0.878122	-2.48319	-1.51927	-2.30201	-0.410212	-0.84664	-0.459851	-1.86474	-1.24048	-0.171852	-0.447076	-0.669413	-1.14706	-1.14196	-1.56618	-0.521309	-0.522239	-0.301575	0.00162125
HHA24_08580	0.749154	0.525253	0.437503	0.668316	1.73744	0.48928	2.31981	0.861626	0.591348	0.561715	0.0650527	1.45302	0.3224	0.642127	0.469203	0.468051	0.396335	0.669254	1.63265	0.504793	1.71855	1.07665
HHA24_08585	2.09501	0.410003	2.3407	2.96134	3.53021	2.80972	3.42436	2.57947	1.61805	1.81188	1.25891	3.40417	-0.0290396	3.37884	0.862319	1.49303	1.40676	1.95095	4.58334	2.21876	3.352	1.62892
HHA24_08590	1.67336	0.160707	2.61041	2.48406	3.2358	2.31016	3.24861	2.0504	1.43793	1.50868	0.808608	2.92441	0.115555	2.77433	0.464777	1.43164	1.30724	1.67189	3.65427	2.0283	2.76162	1.43702
HHA24_08595	1.44343	-0.122684	2.8262	2.21878	2.68558	2.13975	2.16383	1.85101	2.12457	2.31176	1.37804	3.03439	-0.224211	2.98385	0.923315	1.3886	1.2318	1.8812	3.5663	1.05343	2.81018	1.64163
murJ	-0.643021	-0.0591661	-0.729358	-1.00535	-1.9606	-1.48783	-1.78687	0.0586212	-0.85586	-0.691701	-1.26139	-1.41308	-0.349195	-0.355382	-0.65602	-1.11759	-0.321258	-0.866437	-1.47899	-0.356048	-0.938296	-0.276282
HHA24_08640	-0.365402	-0.362844	0.346896	-1.0039	-1.52227	-1.46582	-2.00401	-0.978164	-0.570635	-0.951496	-1.02681	-0.829528	-0.564828	-0.817446	-0.694991	-0.778322	-0.926881	-0.741299	-0.760195	-0.810767	-0.517236	0.866529
HHA24_08650	-0.450248	-0.610216	0.00968779	-0.722211	-0.846876	-0.708041	-1.15876	-0.676054	-0.638381	-0.319305	-0.839441	-0.483837	-0.643177	-0.554115	-0.921345	-0.391577	-0.72815	-0.548506	-0.75376	-1.78803	-1.16592	-0.317073
HHA24_08665	1.02363	1.33789	1.40047	1.02866	0.825899	1.54012	2.63019	1.71223	1.07577	1.57392	0.384387	1.4821	1.32596	1.15055	0.932997	1.2677	1.09214	0.97928	1.60721	1.18678	2.0189	0.729097
putA	0.365315	1.32592	-3.08243	-1.01714	-1.48059	-1.86644	-2.96571	-0.66297	-2.33466	1.45726	-1.80046	-0.788204	0.623746	-1.65765	0.455706	0.725064	0.768502	-0.00195399	-2.80984	0.993166	-2.86552	-1.69768
HHA24_08735	0.283235	0.502423	-1.51916	-0.867479	-1.03555	-0.377499	-2.42924	-1.83907	-0.279702	-1.06941	-0.496868	-0.424038	-0.333892	-0.565812	-0.0345801	-1.01207	-0.355457	0.34443	-0.61066	-1.43035	-0.978001	-0.339243
rpmI	-0.876917	-0.103676	-1.05038	-1.46493	-1.86225	-1.76728	-2.44204	-0.645325	-0.961003	-1.35781	-2.39671	-1.63756	-0.418385	-1.28635	-1.51303	-1.95155	-1.41945	-1.61288	-1.8493	-0.333254	-0.595825	-0.337717
rplT	-1.04423	-0.301404	-1.31415	-1.4024	-2.54376	-1.38593	-2.87029	-0.598828	-0.661526	-1.29374	-2.37462	-1.51647	-0.539332	-1.19899	-0.529045	-1.54519	-1.02676	-1.20187	-1.43091	-0.247735	-0.612117	-0.419574
pheS	-0.930402	-0.476482	-1.80402	-1.8018	-2.62538	-1.95351	-2.9324	-1.34106	-1.30732	-1.74603	-2.43099	-2.18356	-0.644101	-1.55816	-1.24648	-1.62344	-1.2217	-1.76473	-2.21952	-0.78428	-1.30264	-0.875533
HHA24_08780	-0.822835	-0.46649	-1.2066	-1.57144	-1.75303	-1.53882	-2.56057	-1.46258	-0.719419	-1.46407	-2.19404	-1.48958	-0.626002	-1.4074	-0.952955	-1.03885	-1.09311	-1.285	-2.0159	-0.641154	-1.59826	-0.618496
HHA24_08785	-0.404963	-0.299123	-0.398464	-0.861342	-0.65918	-0.669678	-1.35712	-0.729508	-0.158387	-0.687839	-1.67979	-0.419282	-0.389794	-0.562792	-0.664178	-0.672011	-0.73765	-0.685812	-1.03663	-0.478769	-0.985651	-0.0427807
HHA24_08795	-0.884996	-0.622709	-0.306788	-0.592258	-1.42838	-1.24754	-1.81896	-0.226427	-0.569224	-0.343457	-0.630418	-1.03319	-0.559675	0.0976688	-0.81132	-0.770101	-0.66911	-0.910034	-1.04963	-0.381923	-0.307622	0.0599556
HHA24_08810	-0.875668	-0.110036	-0.949451	-0.208138	-1.507	-0.384591	-1.19875	-0.861685	-0.445088	-0.576938	-0.0722372	-0.991485	-0.0182784	-0.131655	-0.443994	-1.568	-0.734738	-0.294773	-0.761861	-0.456543	-0.523791	-0.642044
HHA24_08815	-0.723451	-0.23585	-2.02018	-1.26877	-2.07075	-1.57431	-2.10087	-1.41901	-1.79905	-1.39096	-0.695291	-1.92354	-0.533046	-1.11392	-1.26083	-1.31494	-0.759551	-1.05737	-2.56078	-0.888397	-2.14303	-1.09714
betT	0.983155	0.23825	1.36161	1.28705	1.87048	1.92536	2.58392	0.764222	0.974868	1.27136	1.02507	2.12056	0.593716	1.69552	1.63643	1.54317	1.34574	2.00598	2.21793	1.20932	2.15101	0.89179
HHA24_08850	1.27771	0.18509	1.51732	1.75978	2.56484	2.71535	2.99385	1.07896	1.06418	0.466493	1.45838	2.45395	0.723751	0.802023	1.0048	1.76446	1.20551	1.49694	1.70769	-1.66733	2.48183	-0.202339
HHA24_08855	1.30397	0.0801087	1.35355	1.46682	2.55312	2.49691	2.39671	0.725614	0.862068	0.498947	1.46347	1.99075	0.760542	0.353034	0.755838	1.50891	0.787542	1.37799	1.04373	-1.72423	2.04914	-0.166698
HHA24_08860	0.582671	1.06517	2.8953	3.13958	3.30876	2.88404	3.18846	3.36991	2.41193	1.28253	0.498193	3.53391	1.09823	3.91938	1.85638	1.45452	1.26797	2.52085	4.5386	0.912953	4.05727	1.71385
HHA24_08895	-0.321539	-0.222152	0.0501589	-0.556229	-1.67306	-1.0535	-1.58217	-0.654845	-0.786749	-0.498031	-0.980435	-0.821005	-0.558835	-0.471935	-0.725533	-1.26685	-0.736976	-0.940904	-0.666901	-0.730027	-0.70447	-0.07899
HHA24_08900	0.755237	0.533511	1.09264	1.06053	1.10191	1.8627	1.49499	0.881792	0.860996	1.1445	0.785877	1.63399	0.333298	0.584747	0.446892	0.939249	0.562231	1.13701	1.17147	-0.0765754	1.40369	0.911537
HHA24_08905	0.937899	0.685551	0.717324	1.22668	0.924757	1.60352	1.86924	1.02068	0.940883	0.841448	0.709902	1.45904	0.491863	0.48484	0.630328	0.857644	0.761507	1.08275	1.56112	0.145821	1.44409	0.85205
HHA24_08910	-1.17606	-1.13551	0.0950734	0.811303	-3.11385	-1.18114	-3.61604	-0.664725	-0.788749	-0.785865	-1.64604	-1.12299	0.405226	-0.238773	-0.602709	-2.11837	-0.516598	-0.498137	-0.21523	-1.85804	-1.05392	0.0330436
HHA24_08915	-1.3694	-1.32688	0.602137	0.526733	-4.12392	-1.63989	-4.2087	-0.18267	-0.725883	-0.785254	-1.62596	-1.41063	0.160243	0.656684	-0.917564	-2.9643	-0.54687	-0.818412	0.105539	-2.24414	-0.774529	-0.19058
HHA24_08940	-0.257425	-0.0528728	-1.37264	-0.84448	-1.29186	-1.16399	-1.65894	-0.802981	-0.687638	-0.569996	-0.660574	-1.27022	0.276719	-1.47977	-0.393254	-0.587646	-0.229639	-0.709084	-1.43102	-0.182528	-1.19807	-0.424857
HHA24_08950	-0.192422	0.253074	-0.555806	-1.08629	-1.46217	-1.1734	-2.06727	-1.46986	-0.291354	-1.35994	-0.363259	-0.635521	0.0824594	-0.739147	-0.20298	-0.431378	0.124535	-0.181632	-0.911688	-0.104658	-0.914169	-0.378256
HHA24_08995	1.61317	0.789262	1.36753	0.627644	0.661651	0.639106	1.29263	1.47377	0.815191	1.12264	-0.283476	1.10946	0.852218	0.599961	0.775153	1.09223	1.00153	0.637023	2.18695	0.491044	1.32331	0.374694
HHA24_09000	0.519405	0.562996	0.88874	1.03092	1.12491	0.983667	1.88402	1.11231	0.848542	0.627476	0.882929	1.43167	0.770952	0.831745	0.728619	0.837651	0.667403	0.87508	1.25918	-0.3288	2.10105	0.601534
HHA24_09020	0.372781	0.0772491	1.66885	1.48783	1.78148	0.911194	1.82324	1.09208	0.816501	1.00396	1.17114	1.51732	0.150976	1.35175	0.657038	1.02127	0.80345	1.4976	1.9091	0.520158	1.66489	1.07278
HHA24_09140	-0.261521	0.0320941	-0.271853	-1.0812	-0.343315	-0.729582	-0.896932	-1.08247	-0.640546	-0.385762	-1.11966	-0.811497	-0.168261	-0.345203	-0.790498	-0.969251	-0.568881	-0.748522	-2.79813	-2.38889	-0.965163	-0.835524
HHA24_09145	-0.330373	0.162383	-0.599305	-1.10944	-0.396686	-0.867375	-0.769508	-1.2326	-0.535729	-0.453271	-1.1575	-0.950869	-0.0928107	-0.732135	-0.579076	-0.530387	-0.304464	-0.84717	-2.76907	-2.33042	-1.28293	-0.979465
HHA24_09150	-0.302401	-0.025931	-0.342062	-0.735664	0.346735	-0.471472	-0.281086	-1.46524	-0.0746605	-0.389543	-1.37499	-0.381272	-0.112486	-0.74209	-0.41746	-0.115522	-0.278438	-0.601363	-2.71906	-2.30136	-1.23668	-0.969886
HHA24_09155	-0.515017	-0.253663	-0.500151	-1.29008	-0.167976	-1.3984	-1.04746	-1.34343	-0.568376	-0.686917	-0.755959	-1.49983	-0.420218	-0.601968	-0.937615	-0.627581	-0.707338	-0.732946	-2.75347	-2.92088	-1.29923	-0.780156
HHA24_09165	-0.568618	-0.210114	-0.781032	-0.73916	-1.35927	-1.32097	-1.83794	-0.406099	-1.15171	-0.795164	-1.18878	-1.37008	-0.295092	-0.760174	-1.2133	-0.967363	-1.03489	-1.29693	-1.41058	-0.443456	-0.802629	-0.366181
HHA24_09185	-0.421552	-0.730713	-1.71207	-1.20315	-1.23852	-1.19496	-1.58964	-0.621382	-1.09041	-0.459759	-0.723157	-1.66621	-0.00980735	-1.49485	-0.444329	-0.477601	-0.305432	-0.235128	-1.92074	-0.379394	-0.65938	-0.184379
HHA24_09190	-0.656481	-0.736882	-2.22373	-1.67868	-2.03062	-1.62253	-1.58948	-1.32563	-1.41236	-1.24164	-1.15643	-2.43852	-0.249855	-2.00402	-0.35691	-0.57367	-0.218515	-0.351242	-2.60931	-0.500399	-1.57373	-0.483759
adeC	-0.466396	-0.647299	-1.51612	-1.06824	-1.51937	-1.94692	-1.69929	-0.885018	-1.05915	-0.780873	-0.978392	-1.64374	-0.144849	-1.58728	-0.0726303	-0.0057346	0.0922681	0.150812	-1.70449	-0.276579	-1.15366	-0.231365
HHA24_09200	-0.38668	-0.55324	-0.617335	-1.389	-0.520041	0.153644	-0.898562	-1.52153	-1.0457	-0.504096	-0.950593	0.103526	-0.798191	-1.45361	-0.662304	-1.01358	-0.864593	-0.363369	-1.58129	-0.852586	-0.612878	1.12749
HHA24_09205	0.201881	0.146128	2.46888	2.11223	2.74397	2.41722	1.9743	1.79984	1.27932	1.07196	1.02895	2.51153	0.499839	3.23804	0.63414	0.713808	0.794726	1.62067	2.82939	1.09474	2.99924	1.20155
aceE	-0.110155	-0.0659643	-0.86134	-1.17147	-0.263601	-0.637356	-0.7038	-1.12983	-0.280547	-1.6695	-0.411536	-0.573164	-0.381261	-0.710422	-0.571753	0.186574	-0.886341	-1.06359	-0.732171	-0.94895	-0.939031	-0.476979
HHA24_09265	0.555353	0.153844	0.788019	3.33128	1.54687	0.810927	1.92504	0.587927	0.616232	0.883417	-0.841426	3.71825	0.966202	3.70741	1.23996	0.772567	1.07553	1.22249	1.48438	0.327297	0.460123	-1.53646
HHA24_09560	0.418808	0.169774	1.14919	1.16616	1.01523	1.41908	1.57527	1.17547	1.02294	0.676757	0.181945	1.28746	0.658364	1.10829	0.766638	0.931631	0.476738	0.864934	1.03956	0.817262	1.31219	0.984471
HHA24_09565	0.321129	0.639877	1.29318	1.28793	0.741959	1.13387	1.91179	1.44724	1.09474	0.747846	0.481639	1.23059	0.540522	1.47139	0.581553	0.850155	0.824136	0.763126	1.40499	1.0277	1.25507	0.654156
HHA24_09570	0.909385	0.780593	1.52473	1.67539	0.97212	1.60515	1.82346	2.25321	1.53279	0.44893	0.245648	1.42215	1.2386	1.73447	1.15252	0.727156	1.51288	1.08165	2.08826	1.64174	2.24968	0.970623
HHA24_09575	0.301424	0.640483	1.2742	1.73271	0.903068	1.52885	2.00714	1.72923	0.756593	0.282606	0.224559	1.49161	0.990907	1.28557	0.677951	0.66341	0.486358	0.693064	1.95149	0.726491	1.5295	0.939669
rpsB	-0.953184	-0.334093	-1.88517	-1.68993	-2.09196	-1.6612	-2.8669	-1.0235	-0.927931	-1.54812	-2.3191	-1.46821	-0.442575	-1.79981	-1.11074	-1.32573	-1.09745	-1.32911	-2.20264	-0.219584	-1.58863	-0.644754
HHA24_09625	-0.987947	-0.343406	-1.8395	-1.77385	-2.29633	-1.76877	-3.02456	-0.851105	-0.871381	-1.66185	-2.61143	-1.57787	-0.478045	-1.76138	-1.14306	-1.37429	-1.0766	-1.45182	-2.33385	-0.0505102	-1.57618	-0.76657
HHA24_09630	-0.561358	-0.0982214	-1.36814	-1.13771	-1.93017	-0.998236	-2.26858	-0.181562	-0.633829	-1.17437	-1.81908	-0.983958	-0.421532	-1.11385	-0.867687	-0.995395	-0.811639	-1.11351	-1.55493	0.153079	-1.11687	-0.385923
mmsB	0.928011	0.814665	0.414968	1.37165	1.85117	1.60121	2.38468	1.47408	0.48137	0.801699	1.42141	1.40514	0.627423	0.753176	0.82854	1.08989	1.39906	1.3256	1.76699	1.92675	1.39187	0.722506
HHA24_09835	1.06793	0.467388	0.782287	1.25089	1.07818	0.945974	1.89501	1.03885	0.754676	0.922346	0.97974	0.790886	0.324749	0.41111	0.215795	1.17681	0.826767	0.906047	1.21219	0.0621629	1.45842	0.375127
HHA24_09845	-0.0260108	0.0133842	-1.57985	-1.63265	-0.880526	-1.0108	-1.91111	-0.88526	-0.785969	-0.691158	0.632579	-1.18817	0.536547	-2.01141	-0.961539	0.282317	-0.952081	-1.15447	-2.15368	-0.815321	-1.402	-0.694376
HHA24_09850	-0.171489	-0.271011	-0.667288	-1.13207	-0.854482	-0.988673	-1.78078	-0.702225	-0.813587	-0.677377	0.824986	-1.00176	-0.179623	-1.52407	-0.893171	-0.0291219	-0.626339	-0.875805	-1.25935	-1.12694	-0.934111	-0.534034
phrB	-0.0146219	-0.478768	-0.337726	-0.76392	-1.37263	-0.665358	-1.12372	-1.36876	-0.52035	-1.21988	-0.610347	-0.644455	0.0925302	-0.845539	-0.299001	-0.610696	-0.718911	-0.511451	-0.997782	-0.892941	-0.879149	-0.622319
HHA24_09940	0.520127	0.46611	1.11283	1.00568	1.52401	1.35335	1.57365	1.39341	0.844477	1.09948	1.04654	1.2716	0.666452	0.957185	0.436308	0.913376	0.538946	0.95483	1.13275	0.869698	1.4741	0.932768
HHA24_09945	1.64854	0.353392	1.63866	1.64122	3.07922	2.58453	3.3182	0.647474	1.68378	1.08292	1.75789	2.01345	0.62234	1.50661	1.84785	1.8095	1.55853	2.48967	2.83345	0.676234	2.5566	0.477447
HHA24_09990	0.995827	1.46363	0.0439865	0.71355	3.87517	2.29846	4.69415	1.32718	1.05043	0.397917	0.0271434	2.07472	1.71563	1.28276	0.722326	3.08293	1.50267	1.53146	1.35945	3.25421	2.11837	0.501241
phbB	1.02202	0.889009	0.0463308	1.30183	3.94434	2.48243	5.19263	1.23965	0.403273	0.516493	0.674481	1.60276	1.08255	1.20848	0.114504	1.87397	0.831451	1.10097	1.20245	2.70146	2.33186	-0.283633
HHA24_10000	1.07369	0.930956	0.0470155	1.28525	4.31576	2.33753	5.17363	0.967199	0.116606	0.349029	0.515511	1.57903	1.12392	0.934023	-0.177287	1.82309	0.714039	0.915289	0.962389	2.50921	2.13013	-0.444137
ligD	1.21583	0.32768	0.0472905	2.34081	3.4929	2.2714	3.58701	1.65436	0.94845	0.958103	1.94507	2.6043	0.870404	1.60734	0.838095	1.42316	1.30512	1.94832	2.98578	-0.947818	2.84424	0.960867
HHA24_10045	1.01413	0.26456	0.0472193	1.9825	2.2973	2.11286	3.44101	1.35776	1.00824	0.563241	1.66726	2.47297	0.769975	1.41737	0.730893	1.30042	1.22201	1.71635	2.56864	-1.51468	2.57596	0.67413
HHA24_10050	0.52034	0.518968	0.0472212	1.70131	2.07129	1.73227	3.35991	1.7553	1.30093	1.27841	1.49582	1.93797	0.739632	1.27073	1.28165	1.62093	1.81547	2.03018	2.14857	0.957882	2.3242	1.1092
HHA24_10055	0.872495	0.496467	0.0460399	1.38886	2.58167	2.25397	3.22406	1.59818	1.20224	1.40995	1.93228	2.11851	0.446029	1.45613	1.27427	1.63192	1.78552	2.13874	2.05345	0.959977	2.6094	1.46965
HHA24_10070	0.600741	0.455084	0.0461982	1.48101	1.6265	1.23563	2.14601	1.16305	0.667922	1.28855	0.777765	1.58422	0.66967	1.43086	1.22354	1.51759	1.37236	1.63542	1.95243	1.52955	1.56375	0.685707
HHA24_10085	-0.305538	-0.19148	0.046777	-0.818402	1.33305	-1.40621	0.917399	-1.32928	-1.72009	-0.667424	-0.269724	-1.34494	-0.255634	-0.240552	-0.776719	1.03823	0.235214	-0.551801	-1.35628	0.165362	-1.52125	-1.33333
HHA24_10090	-0.500926	-0.902241	0.0473035	-1.59196	3.04175	-1.64954	2.502	-1.56396	-2.91877	-2.9086	-1.43535	-1.37473	-0.80048	-0.224054	-1.53266	3.12778	0.197712	-1.20857	-1.51748	2.88518	-1.90409	-1.988
HHA24_10140	0.877857	0.354722	0.0466574	0.792315	1.79884	1.51729	0.71062	0.0839441	0.808051	0.721072	1.10734	1.33547	0.965171	0.546235	1.34558	0.840307	1.09927	1.63213	1.32595	1.22619	1.25025	0.659066
HHA24_10145	0.598431	0.595152	0.0463064	1.00951	1.63914	1.31416	1.07675	0.49074	0.962242	1.10439	0.781542	1.50798	0.9892	0.720207	1.098	0.984331	1.01513	1.07908	1.66891	1.4611	1.43841	0.299716
HHA24_10205	0.943023	-0.108893	1.59455	1.72907	2.35984	1.52171	1.3884	1.24428	1.6384	-0.0975408	0.0652859	1.87544	0.954102	1.8123	1.04254	1.45488	0.972094	1.74249	3.23031	1.42383	1.36905	0.0366763
HHA24_10210	0.626681	0.201175	0.869756	1.62157	2.25457	1.20991	1.48339	1.05443	0.96541	0.536892	0.175855	1.86285	0.39703	1.36997	1.20706	0.822628	1.34002	1.22297	2.88107	0.738616	1.43652	-0.328379
HHA24_10215	0.600039	0.372912	0.677683	1.6919	2.13692	1.48236	1.72249	1.21833	1.29476	0.330163	-0.27593	1.94641	0.724672	1.12086	1.25543	0.965645	1.41061	1.0585	2.81578	1.71055	1.25553	-0.657647
HHA24_10240	-0.624094	-0.232312	-0.890353	-0.829264	-1.68637	-1.29417	-1.42645	-0.242856	-1.08476	-0.601221	-0.199387	-1.22563	-0.171382	-0.58448	-0.760314	-0.706204	-0.41717	-0.925414	-1.43463	-0.214072	-0.626164	-0.173529
HHA24_10250	0.856563	0.142299	1.05348	1.31723	1.49598	1.42196	1.90667	0.331693	0.87754	0.70047	1.78384	1.15277	0.276424	1.42153	1.16189	1.01651	0.96768	1.62984	1.48426	-1.04361	1.71311	1.25167
HHA24_10300	-0.353732	-0.310266	-0.296198	-0.873468	-1.4654	-1.33468	-0.068324	-1.29538	-1.08606	-1.42272	-0.432834	-2.07847	-0.36939	-1.11904	-0.84193	-0.731338	-0.308977	-0.597005	-1.84307	-1.12122	-0.287608	-0.784172
HHA24_10305	-0.596321	-0.230392	-0.904539	-0.876556	-1.46798	-1.16863	-0.823036	-1.33518	-0.390357	-0.693257	-0.0760872	-1.2623	-0.00163086	-0.704399	-0.239158	-0.665593	0.0755606	-0.394724	-0.750478	-0.570926	-0.244422	-0.997978
HHA24_10315	0.567364	0.743733	1.30997	2.25996	1.21872	1.7591	3.09479	1.97929	1.0719	1.36554	-0.00152779	1.79591	0.924457	1.70576	0.705726	1.32624	1.28399	1.28147	2.26358	1.54581	2.86656	0.184008
HHA24_10320	0.371411	1.1724	1.16154	2.06423	1.54825	1.83128	2.64485	1.41026	0.621572	0.712186	-0.244044	1.67585	0.607179	1.70738	0.865364	1.42392	1.17066	1.01865	2.15787	1.42626	2.20739	0.402555
HHA24_10325	1.14775	0.874535	0.944793	2.01131	1.31905	1.82709	2.55983	1.32185	0.739223	0.746184	0.0720398	1.70598	0.585361	1.34894	0.963247	0.978097	0.948304	1.15073	1.7078	1.46155	1.82869	0.144326
HHA24_10330	0.928641	0.391881	0.735854	1.3516	0.591424	1.66295	2.28486	0.645934	0.102709	1.25938	-0.108963	0.63334	0.697437	1.07144	0.341967	0.906397	1.53875	1.07298	0.562287	0.484442	1.0556	-0.338158
HHA24_10365	0.699495	0.476236	1.67389	1.15863	1.86932	1.73886	3.47364	0.370047	0.987939	0.551036	1.00498	1.92863	0.851825	1.04039	0.99305	1.26673	0.919136	1.43227	1.41839	-0.928487	1.19694	0.380851
HHA24_10375	-0.185712	0.141824	-0.27165	-0.875928	-1.81543	-1.14173	-1.52479	-0.91556	-0.226393	-0.786795	-1.05206	-1.18797	0.254625	-0.783113	-0.32542	-0.100756	-0.269077	-0.838635	-0.869335	0.335372	-0.85058	-0.190906
HHA24_10385	1.13194	0.244919	0.935631	0.920629	1.23684	1.41733	0.361448	-0.215856	1.35617	1.15564	2.2299	1.55998	-0.154308	1.09427	1.39245	0.46642	0.530892	1.45648	1.27292	0.139008	1.45982	0.875214
HHA24_10405	0.418691	-0.170935	1.50414	0.997517	1.69726	1.66747	1.73312	1.05288	0.556832	0.390385	1.13466	1.00882	0.248892	1.04526	0.804218	0.452106	0.490113	0.993779	1.34969	0.535461	1.22041	0.870039
HHA24_10430	0.857131	0.939414	0.458849	0.997156	1.82508	1.17941	1.86369	0.951097	0.851342	0.814318	0.900203	1.49692	0.772485	0.315194	0.38492	0.956534	0.730265	1.23368	1.65234	0.612394	2.20405	0.295511
HHA24_10470	1.64985	0.901783	1.90418	2.05776	2.86069	3.00146	3.34628	1.54465	1.21186	1.50096	1.20263	2.27172	1.09522	1.52663	1.36542	1.69634	1.27186	1.52394	2.63143	1.50422	2.59401	0.817328
HHA24_10475	1.3829	0.971323	1.75417	1.7158	2.55767	2.4033	2.66101	1.24861	1.14609	1.35967	1.15803	2.13555	0.732908	1.30121	1.32723	1.12917	1.06456	1.74707	2.36354	1.36439	2.12988	0.793276
HHA24_10540	0.61128	0.605226	-0.125676	1.14617	0.50397	0.73692	0.620357	1.0489	1.14787	0.525256	1.06796	1.26143	0.401957	2.20096	1.30337	0.361404	1.15312	1.12419	1.73125	2.32226	1.8632	-0.0824078
HHA24_10545	1.11153	0.568799	0.137178	1.38533	0.814384	1.17878	0.577368	0.678203	1.66966	0.298835	0.554504	1.7542	0.720079	1.9262	1.47549	0.672232	1.74625	1.01314	1.45256	2.30565	1.41419	0.000522557
HHA24_10595	0.882111	0.681234	1.60613	1.58787	1.89575	0.931028	1.87048	1.63839	1.291	1.06859	-0.0495418	1.86623	1.08987	1.17279	0.850776	1.50355	1.25074	0.93313	2.03147	1.66245	2.27962	0.522413
HHA24_10655	-0.0426571	0.0478117	-0.986355	1.44229	0.182724	0.0825771	0.0140443	1.43091	0.845243	0.181811	0.141753	0.16318	0.583186	0.0684209	0.141867	0.216282	0.197062	0.359763	0.104269	39.3508	0.0685379	-0.00878434
HHA24_10735	0.712926	1.71195	1.01312	0.509956	0.0784586	0.896867	0.184642	0.978472	0.343129	1.30849	-0.0829504	0.63654	1.20681	0.806761	1.4035	0.531796	1.26	1.20376	1.51946	1.87147	1.42855	0.669193
HHA24_10745	0.49247	0.843437	0.999976	1.31259	0.537936	1.24609	0.806419	0.581368	0.757765	0.839633	0.889407	1.07765	0.888255	3.06488	1.39593	0.199166	1.53374	1.65274	1.77111	1.13733	1.16352	0.786755
HHA24_10750	0.46541	0.788479	0.767132	1.35099	0.277822	1.3567	1.46239	0.594779	0.797455	-0.0172097	1.12573	1.20998	0.650431	3.32661	1.04726	0.486948	1.92682	1.11924	1.79066	1.4088	0.970371	0.310039
HHA24_10755	0.230025	0.517774	1.32606	1.07877	1.90054	1.07775	2.15507	0.59629	0.551061	0.27171	0.687965	1.55584	0.649754	1.97529	0.74407	0.895231	0.951121	0.980147	1.85459	1.165	1.08665	0.570686
HHA24_10760	0.0135043	-0.0160495	38.1601	0.0958508	3.15931	0.0789296	0.629004	0.0308896	0.0993079	0.014988	0.0416151	0.499559	0.0175671	0.108417	0.0111875	0.0151987	0.0428406	0.047163	0.835776	0.00778789	0.0962474	0.0349404
HHA24_10765	0.642959	-0.541833	7.99867	1.23926	4.10367	1.11544	2.86788	-0.0183645	0.559404	0.135472	0.854117	2.07139	-0.0633771	1.53469	0.330904	0.334844	0.706409	1.13231	3.69272	-0.132877	0.753408	0.296952
HHA24_10770	0.00466677	-0.0177691	38.0728	0.0731013	2.47042	0.100912	0.433315	0.00784151	0.09916	0.042078	0.0639696	0.400901	0.014436	0.133883	0.0194962	0.0209815	-0.000950784	0.0446895	1.14037	0.0595296	0.0687992	0.03414
HHA24_10775	-0.00445769	-0.0822138	39.9794	0.0568912	1.73996	0.0339499	0.224497	-0.0234791	0.0506545	0.0530598	0.0942955	0.346205	-0.0374425	0.109313	0.0323963	-0.00778322	0.0219822	0.0592574	0.640729	0.00299358	0.0240694	0.0427349
HHA24_10780	0.00999844	-0.0216176	39.7797	0.0310385	2.68398	0.0873333	0.233848	-0.0239101	0.0329609	0.0472752	0.0261415	0.164141	0.0132996	0.0492471	-0.0179857	0.0304204	0.0140573	0.0261263	0.345609	0.011342	0.0208456	0.0233807
HHA24_10790	0.0667057	0.00422709	35.5872	0.0598081	2.78616	0.0733543	0.327941	-0.0645524	0.0748954	0.121045	0.291697	0.526381	0.021184	0.174797	0.0346334	0.00711692	0.0305424	0.0572641	0.899296	0.0100366	0.0778628	0.103169
clsB	0.244386	-0.0367132	34.9461	0.0327412	2.15593	0.251451	0.323944	-0.0910423	0.058875	-0.0117961	0.103783	0.312934	0.0327525	-0.0168643	-0.0695036	0.148669	-0.00725591	0.0811249	0.589436	-0.0541389	0.0416541	0.0867135
HHA24_10810	0.0233399	0.00135657	40.0321	0.0290293	1.88721	0.0851946	0.515802	-0.00802189	0.0137364	0.0141272	0.139899	0.29165	0.00531481	0.0711904	0.011146	0.00281112	0.0460285	0.0549254	0.599224	-0.0151334	-0.0101818	0.0255652
HHA24_10815	0.0330861	-0.0448225	39.0861	0.0540978	2.12111	0.0750581	0.731569	-0.0768657	0.0686389	-0.00617781	0.106457	0.465987	0.0435539	0.102502	-0.00540445	-0.0237479	0.0312329	0.0401433	0.701323	0.0286617	-0.0214239	0.0257467
glgA	0.0902904	-0.0177646	37.0086	0.0670268	3.19009	0.102325	1.22956	-0.0158262	0.0952155	0.00383493	0.0420201	0.490822	0.00853205	0.0721818	-0.00778862	0.0283317	0.0413136	0.0613126	0.982785	0.00736951	0.00405465	0.0189202
HHA24_10845	0.352132	-0.101396	8.69249	1.12193	3.70584	1.37213	3.61968	-0.329296	0.776164	1.13184	1.18635	1.92188	-0.231282	1.19207	0.520459	0.201866	1.11449	1.65027	4.49832	0.30022	0.135085	1.05972
HHA24_10890	0.88083	0.13635	1.81697	1.87018	2.43261	1.92278	2.90389	1.23498	0.567022	0.883032	1.62853	2.01605	0.992198	1.71127	0.32093	1.07862	0.494205	1.08283	2.00547	-0.0965523	2.16371	0.793842
HHA24_10895	1.26179	0.0960253	1.88523	1.55732	2.23758	1.65549	1.69893	0.791856	0.48396	0.892402	1.97538	1.28583	1.23287	1.05437	0.546111	0.935629	0.486414	0.996444	1.24486	0.462497	2.02731	0.118159
HHA24_10900	0.0284966	-0.0226919	42.3512	0.0508691	1.55199	0.0369991	0.369867	0.000847355	0.0548351	0.00330894	0.0152765	0.302067	0.0030125	0.0557457	0.0022228	0.0263433	0.0328841	0.0593328	0.613699	0.0114132	0.0138066	0.0178501
galU	0.0899462	-0.0309274	37.9466	0.080082	2.27319	0.05501	0.517231	-0.00782969	0.0992949	0.0168703	0.173009	0.653607	-0.0485775	0.103514	0.000440819	0.0231942	0.0401134	0.0410816	1.15828	0.0245694	0.0492206	0.058116
HHA24_10910	0.933669	-0.0421888	7.50073	1.13264	3.35589	0.759027	2.62791	-0.0124156	0.477468	0.972712	1.13476	1.67461	0.339148	1.08505	0.332735	0.335631	0.710837	0.846496	2.86677	0.150545	0.782483	0.695877
HHA24_10915	0.0599951	0.0040626	37.7095	0.106864	2.26936	0.00237548	0.329327	-0.0897914	-0.0619282	-0.0448136	0.0871245	0.402432	0.0106543	0.0691347	0.0238215	0.00524712	0.0275865	0.106369	0.765618	0.0473404	0.0752484	0.0656158
HHA24_10930	0.039338	-0.0163883	38.7676	0.0484564	2.37047	0.0963358	0.590237	-0.0105682	0.0812007	-0.00929026	0.039051	0.42684	0.0198458	0.0463891	-0.0293805	0.0900529	0.090187	0.0324644	0.598106	0.00226863	-0.00290005	-0.00384601
HHA24_10950	0.399226	-0.23581	7.32165	0.885929	2.76405	0.708566	1.91704	-0.267049	-0.324731	0.316529	0.488714	1.62075	-0.355563	0.833837	0.215657	0.294037	-0.032719	0.769226	2.80182	0.450682	0.398337	-0.178142
HHA24_10965	0.747995	0.0680276	6.25358	0.343484	2.4656	0.800115	1.41872	0.265331	0.262779	0.295295	0.648145	0.677249	0.0697671	0.822082	0.545552	0.611872	-0.133159	0.805718	2.36564	0.381982	0.994316	1.16686
HHA24_10970	0.998324	-0.213535	6.96659	1.10496	3.34135	0.799885	2.77625	-0.0463319	0.934744	0.647697	0.61221	1.52015	0.032875	0.915791	0.345285	0.899259	0.272716	0.0178105	2.71733	0.463385	1.02412	0.673321
HHA24_10975	0.124447	-0.00241216	38.7776	0.0423583	2.69033	0.0697247	0.681338	-0.0316176	0.0497373	-0.00941253	0.152492	0.148032	3.75632e-05	0.0927095	-0.00622721	0.0486836	0.00580996	0.0274977	0.870291	0.00966873	0.000646424	0.0090295
HHA24_10980	0.0340507	0.00331938	40.3395	0.0601818	2.73916	0.0618273	0.402693	0.00330275	0.0550714	-0.0145638	0.0356668	0.188877	0.00109102	0.0684781	0.00750443	0.0181265	0.0503136	0.0257528	0.596852	-0.00463566	0.00443691	0.00668993
HHA24_10985	0.0698644	0.00641234	40.3164	0.0437262	2.79886	0.071536	0.443299	-0.0135217	0.0520059	0.00215656	0.0631398	0.254687	-0.00233948	0.0577866	-0.00297312	0.0366807	0.0243903	0.0363245	0.53677	0.00568111	0.00483861	0.00892504
HHA24_10990	0.141303	-0.0173928	39.8471	0.0343684	1.74999	0.0802127	0.464616	-0.00844688	0.0364393	0.012139	0.239252	0.393974	0.00819429	0.0399255	0.0307364	0.00348295	0.00442948	0.0202764	0.74704	-0.0179669	-0.00543818	0.0131645
HHA24_10995	0.0440126	-0.00334183	39.8877	0.0227365	1.83725	0.0698467	0.369178	-0.0457488	0.0679249	0.014272	0.18512	0.324376	-0.0022823	0.0364259	-0.0166301	-0.0836814	0.0295872	-0.00874132	0.647617	0.0113831	-0.0292106	-0.0411096
HHA24_11005	0.663343	-0.156493	6.71449	0.989697	3.9343	1.23619	3.21142	-0.158444	-0.240666	-0.0306639	1.67995	0.291834	0.85853	1.55049	-0.0190138	0.516393	0.149838	0.434808	3.14155	-0.997159	0.497239	0.562746
HHA24_11010	0.705901	-0.229782	5.7156	1.36524	3.55892	1.24838	3.31017	0.212938	0.0211488	0.096996	1.89067	0.913202	-0.0815081	1.60326	0.77912	0.640339	0.561031	1.74157	2.4195	-1.25081	0.617838	0.649862
HHA24_11015	0.745091	-0.142928	2.84925	1.45925	2.46795	1.71736	3.69341	0.0989859	0.342663	-0.0336131	1.8898	0.998371	0.267411	1.3584	0.418965	1.39597	0.762193	1.50419	1.49808	-1.42697	0.918846	0.477551
rpoN	0.0892906	-0.0169051	28.8212	0.189328	4.04368	0.390609	4.99405	-0.0102326	0.136205	0.00852003	0.0657584	0.969906	0.0150448	0.163271	0.0212567	0.711476	0.320274	0.218609	1.56161	-0.0176379	0.015025	0.0120912
HHA24_11055	0.29704	1.40376	-0.421437	0.521628	0.500871	0.827541	1.06467	-0.66186	1.48298	3.02813	0.219712	0.217201	0.692237	-1.73546	1.61888	1.77534	1.96057	3.47466	0.255382	-0.51348	-0.168916	0.179784
HHA24_11065	0.313775	0.299102	0.724406	0.515306	1.22818	1.00638	1.63511	-0.155866	0.870119	1.74676	0.475999	1.01888	0.31398	-0.711661	1.39696	1.81788	1.51689	2.87706	1.06494	0.50326	0.487412	0.385638
HHA24_11075	-0.262089	-0.116015	0.543494	0.702066	1.08813	0.0376582	1.40891	0.232412	1.17383	2.06339	-0.153861	0.644068	0.420747	-0.912192	0.871724	1.97041	1.66572	2.61151	0.647315	1.21984	0.172626	-0.126554
HHA24_11085	0.521867	0.866523	1.22988	0.151447	0.843767	0.806075	0.434439	0.958538	1.10353	0.725133	0.467977	1.3143	0.545424	1.80329	0.927189	0.886971	1.66587	1.47254	2.23879	1.91959	1.94099	0.81577
HHA24_11090	0.212921	0.733939	1.18021	0.0857366	1.03011	0.680416	0.541698	0.948174	1.23786	0.801438	0.306417	1.35456	0.579129	1.7826	0.958486	0.916973	1.37803	1.75211	2.21166	1.65463	2.22807	1.0676
HHA24_11125	0.759948	1.88767	1.27508	0.825826	-0.639831	1.39477	-0.275373	2.1612	1.39368	1.82156	0.208335	1.7645	0.928478	2.32338	0.5518	0.570489	0.948407	0.532548	1.72326	3.30011	2.94786	0.69251
HHA24_11130	0.386412	1.94647	1.27419	0.749459	-0.741023	1.23008	-0.32009	2.31297	1.75055	1.74569	0.0838076	1.59698	1.08848	2.13416	0.211621	0.384698	1.08936	0.435825	1.74045	3.84857	2.98094	1.23071
HHA24_11135	0.379363	1.35803	1.37243	0.489692	-0.871802	1.11414	-0.614572	2.19857	1.57216	2.08484	0.580446	1.41018	0.906737	1.94756	0.211297	0.493636	0.722069	0.519489	1.21224	3.40292	2.71951	1.22287
HHA24_11145	0.697853	1.51243	0.991021	0.166603	-0.70337	1.08749	-0.665316	1.56782	1.43583	1.79561	0.28259	1.35189	0.702844	1.45302	0.672938	0.453647	0.994443	0.744681	0.785922	3.00994	1.79898	0.813598
ssuE	0.0618795	2.12372	0.317538	0.181322	0.4189	1.41617	0.575131	-0.443958	1.2366	2.67108	-0.0496471	1.1626	1.2294	-2.07695	1.91147	1.24398	2.05412	3.36976	0.0600004	-0.0735421	-0.00351437	0.56789
HHA24_11335	0.436665	2.05457	0.413062	0.158503	0.4637	0.949243	0.293726	-0.0567602	0.989394	2.32217	0.354172	1.03936	1.11287	-1.92652	1.7393	1.68239	0.801939	1.57256	0.502159	0.719343	-0.0112004	0.685731
HHA24_11370	-1.23942	-1.37494	0.0554521	-0.18628	-2.75176	-1.91134	-4.256	-1.97207	-3.31493	-2.29204	0.185032	-2.00756	-1.18365	-0.0832373	-1.3038	-3.13244	-0.177982	-1.00937	-0.413736	-1.40337	-2.89135	-0.509361
HHA24_11375	-1.60804	-1.53187	0.046515	-0.485677	-3.40731	-2.42822	-4.85945	-1.66542	-3.66826	-3.07169	-0.579369	-2.4461	-0.732328	-0.167904	-2.13417	-3.82294	-1.22775	-1.84053	-1.04376	-2.51221	-3.46971	-1.38723
HHA24_11400	-1.00663	-0.846936	1.5903	-0.583084	-1.88363	-1.38034	-1.29403	-0.275073	-1.9493	-0.916523	0.35194	-0.915466	-0.675388	0.0581972	-0.199076	-1.23687	-0.862713	-0.929449	-0.456474	-0.512675	-0.0419596	-1.10226
HHA24_11415	-0.924093	-0.588099	-1.31825	-1.6116	-1.73473	-2.19409	-2.98014	-0.58282	-3.69181	-1.49281	-1.21924	-1.76705	0.975427	-0.81969	-2.04833	-0.863334	-0.469823	-1.65601	-1.32534	-0.602204	-0.631851	-0.793059
HHA24_11420	-0.683215	-0.506425	-0.142394	-0.18788	-0.398797	-0.422879	-0.491717	-0.0406361	-11.1303	-0.320613	-2.42856	-0.82801	16.2101	-0.161658	-0.806514	-1.2442	-0.642276	-0.407511	0.0209743	-0.319239	0.249919	-0.260175
HHA24_11425	-0.611299	-0.305586	-0.613947	-0.996891	-1.23754	-1.65988	-1.83527	-0.768228	-0.674355	-1.29513	-0.864439	-1.56105	-0.490512	-0.924908	-0.90033	-0.783804	-0.950628	-1.02003	-1.64924	-0.674596	-1.35863	-0.256589
HHA24_11430	-0.568455	-0.266369	-0.285118	-0.817611	-1.28049	-1.46198	-1.56225	-0.39045	-0.684002	-0.95963	-0.806766	-1.24963	-0.37473	-0.554451	-0.905693	-0.858332	-0.849311	-1.11532	-1.02934	-0.681086	-0.526897	-0.106539
HHA24_11440	1.15368	0.532328	1.20995	1.26618	3.6141	2.21956	3.86205	1.53902	0.671816	0.648171	1.03877	2.16332	0.836921	1.58383	0.276449	2.12783	1.17731	1.19162	1.44896	1.12129	2.22802	0.965117
HHA24_11445	1.78697	-0.0887991	2.92926	3.64657	4.5918	3.34486	5.1018	2.60592	2.27544	1.60039	2.09526	4.25982	0.552606	2.89155	1.87087	2.77645	2.15388	3.2384	4.58402	-0.0810953	4.50144	1.75964
HHA24_11450	1.25735	0.0494205	2.48374	2.44785	3.66178	2.80518	4.31814	1.91533	1.42814	1.6615	1.48966	3.39215	0.280032	2.01702	0.957537	2.16859	1.66768	2.06538	3.33607	-0.477298	3.32165	1.26465
yddG	-0.527294	-1.0494	-1.14828	-1.04131	-0.342736	-1.97897	0.976291	-1.74867	-1.71316	-1.49497	-0.456503	-1.59888	-1.00197	-1.81069	-0.979846	-0.568131	-0.871068	-0.92897	-1.2998	-1.68328	-2.68389	-1.84223
HHA24_11495	-0.522571	-0.589016	0.473893	0.071538	-3.18098	-0.998541	-2.79756	0.340205	-0.241768	-0.421808	0.226771	-0.553289	0.382323	0.135035	-0.776868	-2.00441	-0.571732	-1.16145	0.917573	-2.09231	-0.0675508	0.441363
HHA24_11500	-0.609002	-0.237141	0.473889	0.476166	-3.11974	-1.45626	-3.38164	0.157328	-0.315772	-0.641461	0.156021	-0.559502	-0.156914	0.0162801	-0.425753	-1.79254	-0.189247	-0.812915	0.320534	-1.40732	-0.216138	0.680227
HHA24_11520	1.01709	0.135296	1.91496	1.88862	2.70659	1.46533	2.95536	1.19879	0.559813	1.07086	1.51906	1.55545	0.492645	1.42624	0.651739	1.33229	0.996774	1.5535	1.95027	0.652578	1.91934	0.689885
HHA24_11525	0.765914	0.59916	1.57617	0.761372	1.74618	1.63689	2.27921	0.584063	1.34786	1.12768	1.2955	1.12423	0.787945	1.19224	1.0466	1.29982	1.02433	1.1402	2.22215	0.878348	1.47508	1.19114
HHA24_11530	0.523084	0.32551	0.827644	0.453142	1.66286	1.08203	2.27769	0.233772	0.947555	0.559245	1.41834	0.565439	0.363904	0.952013	0.790556	0.765149	0.967923	1.26621	1.16289	0.164401	1.43287	0.923735
HHA24_11545	1.32089	0.205546	4.46259	4.78857	5.42162	3.74254	5.61403	4.172	3.87996	2.32626	2.0276	4.51065	0.442828	5.0151	2.05847	2.8426	3.03036	3.6317	5.92875	3.33573	6.28134	3.36178
HHA24_11550	1.03726	-0.0584525	4.64721	4.5789	4.91947	3.34812	5.43115	3.8295	3.44166	2.09619	1.79444	4.20499	0.361733	4.94622	1.74254	2.71024	2.8953	3.36	5.82185	2.86398	6.09825	3.50531
HHA24_11555	0.745378	0.119175	1.61512	1.28589	2.13558	1.1009	2.7148	0.825175	0.847436	0.747624	1.48706	1.89419	0.559894	0.705467	0.683384	1.51681	1.14011	1.04753	1.71483	-0.0524193	1.49319	0.578761
HHA24_11570	-0.0217808	1.03791	-1.29464	-1.772	-2.23168	-0.870892	-2.4684	-1.30019	-0.267621	-0.463669	-1.23157	-0.511847	0.38377	-0.841131	-0.0528248	0.0460858	0.134043	-0.296571	-1.14027	0.099606	-1.07307	-0.517554
HHA24_11575	-0.361823	0.872835	-0.891132	-1.62885	-2.22901	-1.38221	-2.62041	-1.22479	0.140431	-0.682468	-1.07925	-0.529143	0.068173	-1.01332	-0.0736619	-0.0712094	0.379021	0.267839	-0.906296	0.129077	-0.979795	-0.37674
HHA24_11580	-0.522528	1.32669	-0.627806	-1.42527	-1.45072	-1.28198	-2.31765	-0.839177	-0.103404	-0.391351	-0.795691	-0.262704	-0.103422	-0.806153	-0.540366	0.26569	0.0287993	-0.049476	-1.09992	0.252826	-1.41305	-0.0800586
HHA24_11585	-0.255145	1.07056	-0.951203	-1.64257	-1.38153	-1.32388	-2.1411	-1.49143	-0.0826859	-0.0583577	-1.07277	-0.226825	0.0347708	-1.00308	-0.241027	0.25087	0.46841	0.0719032	-1.12494	0.205793	-1.26152	-0.151563
HHA24_11590	-0.328542	1.08608	-0.681739	-1.71245	-1.05777	-1.33199	-2.27046	-1.5823	-0.247977	-0.0828855	-1.30916	-0.226841	-0.0393	-1.023	0.00790147	0.265817	0.0512254	-0.0228324	-1.04584	-0.063124	-1.31872	-0.104532
HHA24_11595	-0.274386	0.942771	-1.35283	-1.71949	-1.67173	-1.88475	-2.52506	-1.81632	-0.164037	0.0592574	-0.831438	-0.715463	0.0459443	-1.34212	0.293119	0.243065	0.355661	-0.0964434	-1.24345	-0.021374	-1.84401	-0.111454
HHA24_11600	-0.669235	-0.197666	-1.43469	-1.5834	-1.76592	-1.79686	-2.17982	-0.832641	-0.980987	-1.03048	-0.605331	-1.48512	-0.241302	-0.672983	-1.2079	-1.10818	-1.1504	-1.2572	-1.29313	-0.864477	-0.757613	-0.500733
HHA24_11610	-0.822469	0.155683	-0.959901	-1.40674	-0.933754	-2.24152	-1.995	-1.5884	-1.33415	-1.34144	-0.648418	-2.2107	-0.528353	-1.00246	-0.916108	-1.15951	-1.31412	-1.98304	-1.519	-0.630535	-1.68302	-1.067
HHA24_11630	0.635694	0.0146715	1.56792	1.03689	2.314	1.28866	2.18088	0.76899	0.28021	0.541202	1.15013	1.25945	0.356748	0.898903	-0.188563	0.870922	0.0848984	0.654413	1.10536	-0.55373	1.00502	0.824088
HHA24_11680	0.322591	1.18119	-0.181563	0.68803	-0.00692088	1.77796	0.473358	2.85562	0.852506	1.4286	-0.416515	1.32557	1.67108	1.09143	1.67009	0.463215	2.34911	1.66636	1.30693	3.07709	3.29464	1.03026
HHA24_11715	0.359622	0.617513	0.834238	1.03683	1.03196	1.24434	1.73061	1.76579	0.724669	0.385277	0.392881	1.43626	0.833004	0.675395	0.691429	0.955749	1.08858	0.769555	1.2332	1.43525	1.81182	0.407751
HHA24_11720	0.326415	0.812114	0.867976	1.11909	1.23184	1.32382	1.22658	0.308751	1.00139	1.92788	0.975927	1.15558	0.655032	-0.14518	1.81091	1.01765	1.37673	2.89575	1.51364	-0.759465	1.36526	0.718489
HHA24_11775	0.575854	0.455544	0.544878	1.06366	1.19799	1.48388	1.73913	0.850953	0.879154	0.30796	0.385092	1.90911	0.718098	0.806335	0.707094	0.827578	0.762742	0.78669	1.44635	0.881546	1.51503	0.286772
HHA24_11830	0.328111	1.20244	0.391365	1.15856	1.49547	1.85099	2.01107	2.25004	0.822006	2.25085	1.16109	1.07128	1.2634	0.726181	1.67864	1.39812	2.14768	2.53848	1.97105	2.77655	2.28953	1.66003
HHA24_11870	-0.366922	-0.108841	0.0852847	-0.300403	-3.34499	-1.05502	-3.00755	-0.44487	-0.764456	-0.793315	-0.586397	-0.614567	0.623873	0.783296	-0.166297	-1.64857	0.357459	-0.241311	0.548074	-1.22195	-0.143172	-0.0135845
HHA24_11875	-0.624941	-0.418448	-0.249684	-1.2033	-3.74115	-1.90301	-3.80341	-1.46419	-1.23418	-1.17929	-0.73667	-1.38842	0.0410158	0.0783295	-0.891319	-1.92862	-0.608126	-1.21739	-0.650787	-1.7877	-1.45647	-0.318917
HHA24_11880	-0.599986	-0.113305	-0.278355	-0.595268	-2.4203	-1.3726	-2.78539	-0.533874	-0.133807	-0.798337	-0.70406	-0.788491	0.150555	0.177639	-0.271173	-0.89098	-0.0239534	-0.353236	-0.136068	-0.965657	-0.951912	0.28811
HHA24_11925	0.123026	-0.318475	-1.58388	-0.319317	-0.315143	-0.87436	-0.0728664	-0.627395	-0.395408	-1.02877	-1.96578	-0.264883	-0.134905	-1.55863	-1.22868	-0.50209	-1.03284	-1.25438	-0.945761	-0.530282	-1.87061	-1.30248
HHA24_11970	-0.46023	-0.566475	-1.14433	-1.0425	0.0832453	-0.397117	0.311634	-0.788506	-0.892949	-1.50126	-0.358729	-1.41504	-0.642872	-1.1344	-0.62698	-0.695933	-0.189275	-0.672559	-1.64362	-1.01229	-1.41094	-0.552833
HHA24_11985	-0.51824	-0.55387	-0.626694	-0.785906	-1.56035	-1.32675	-1.67375	-0.699052	-1.17785	-1.09519	-0.334322	-1.34747	-0.693885	-0.761647	-1.163	-1.31598	-0.96708	-1.04867	-1.15446	-0.754921	-1.35053	-0.311698
gmk	-0.13864	-0.0156896	-0.44617	-0.774197	-1.05728	-0.842772	-0.893419	-0.877597	-0.744554	-0.475504	-0.0117972	-0.831968	-0.140138	-0.671019	-0.983337	-0.45672	-0.675632	-0.900566	-0.983871	-1.06682	-1.31789	-0.487228
glnQ	1.11588	0.8513	0.676823	1.60578	2.11356	2.14536	2.33164	1.67113	1.31005	0.828234	0.963061	1.81024	0.798563	1.45242	0.902798	1.07912	1.09449	1.29714	1.86941	1.02191	2.73972	1.00306
glnP	1.14671	0.806093	0.939017	1.51005	1.7234	2.02915	2.44141	2.08083	0.928453	0.93996	0.968544	1.74083	0.84847	1.58392	0.841078	1.11531	0.931318	1.06812	1.74798	1.14975	2.957	0.90893
glnH	1.15513	0.838326	1.18723	1.78991	1.9533	2.4079	2.73894	2.75287	1.12958	1.07915	1.32015	2.36765	1.06802	1.96524	0.938276	1.15365	0.999911	1.20071	2.27579	1.51195	3.61536	0.961775
HHA24_12040	0.409662	-0.26914	1.50757	1.20289	2.00167	1.80137	1.68984	1.14237	0.751009	1.01514	0.895398	1.80901	0.303594	1.41466	0.581693	0.824121	0.17347	0.850565	1.81488	0.243485	1.7795	1.21029
HHA24_12045	1.74168	1.77288	-3.34757	0.145756	1.30779	0.756888	1.15114	1.98069	2.10142	2.74064	0.124847	1.17054	0.906235	-1.37462	2.04864	1.74504	2.71804	2.27798	-0.119108	2.23908	3.23646	0.534128
HHA24_12050	1.38534	1.5114	-2.38379	-0.0286094	0.469486	0.354991	0.507783	1.70822	1.0665	1.94052	0.0120099	0.527568	0.75804	-0.533981	1.68917	0.736322	2.18239	1.59099	0.175886	1.32807	3.85727	0.0211553
HHA24_12055	1.47992	2.31334	-2.35424	0.39601	-0.32401	0.706001	-0.395053	1.52164	0.818736	2.45071	-0.343512	0.265658	1.72173	-0.458943	2.1726	0.938288	2.75852	2.05947	-0.115566	2.16795	2.74124	0.501865
HHA24_12060	1.22381	2.60211	-2.10668	0.285052	0.0169999	1.0533	0.0316704	1.76063	1.69733	2.13581	-0.989139	1.00423	1.70771	-0.289743	2.2243	1.21522	2.95816	2.16861	0.620936	3.38971	2.49566	0.532793
HHA24_12065	0.998164	2.39388	-1.92459	-0.178069	-0.289607	0.717141	-0.275828	1.83529	1.13999	1.87543	-0.632623	0.528908	1.46442	-0.290041	1.89635	0.856013	2.76012	1.6797	0.135625	2.69559	2.22781	0.524779
HHA24_12120	-0.591698	-0.0533352	-1.17879	-0.967889	-1.77853	-0.95724	-1.41572	-0.486284	-0.851061	-1.09272	-0.597374	-1.26122	-0.210429	-0.688196	-0.724373	-1.08884	-0.578503	-1.17715	-1.25113	-0.274532	-0.579399	-0.594504
ugpQ	-0.19349	0.0265546	-0.898691	-1.02533	-1.14506	-1.12168	-1.04646	-0.955501	-0.780787	-0.954383	-0.33643	-1.18251	-0.023977	-1.05911	-0.999644	-0.833779	-0.717344	-0.976092	-1.52695	-0.265662	-1.04517	-0.634328
HHA24_12130	-0.391802	-0.0987186	-0.921402	-0.888067	-1.54002	-1.31542	-1.15272	-0.928048	-0.768407	-1.03158	-0.425486	-1.10337	-0.0578989	-1.04249	-0.753603	-0.563324	-0.501693	-0.919119	-1.35294	-0.371055	-1.182	-0.737397
HHA24_12135	-0.639484	-0.829884	-0.928518	-0.677699	-0.787288	-0.854801	-1.31352	-0.712738	-0.592572	-0.816204	-0.702771	-1.82957	-0.69319	-0.692945	-2.12993	-0.730481	-1.45383	-1.45331	-1.24043	-2.34546	-0.667988	-0.637692
rlmD	-0.633808	-0.31699	-0.558143	-0.966278	-1.09035	-1.15969	-1.6528	-0.458081	-1.10976	-0.827629	-0.927417	-0.917937	-0.519377	-0.583043	-1.13833	-0.954938	-1.03853	-1.34102	-1.36874	-0.732758	-0.861334	-0.353595
plsY	-0.377116	-0.37345	-0.592792	-0.897318	-1.83423	-0.792232	-1.67901	-0.544408	-0.874165	-0.866206	-0.138594	-1.1556	-0.162918	-0.409043	-0.672634	-0.905205	-0.455933	-0.892741	-0.951586	-0.487885	-0.331543	-0.100492
HHA24_12250	1.02084	1.32105	-0.484877	0.492851	-0.588766	1.31708	-0.0300958	0.23431	1.93729	3.39268	0.911499	1.23014	1.7495	-0.636904	1.03333	1.2993	0.219571	1.58696	0.277008	1.46824	0.882541	1.11692
HHA24_12260	0.551444	1.50497	0.418549	0.995893	-0.359424	1.22125	1.46935	1.45274	1.53912	3.02268	0.180584	1.39608	2.15268	-0.949512	0.875151	1.01712	0.175257	1.28582	0.885328	2.30109	1.88209	1.15556
HHA24_12265	0.23158	0.846732	1.0868	1.42113	-0.0527391	1.15657	1.5096	1.8716	0.973339	2.55302	0.49006	1.37602	1.7357	-0.143072	0.608283	0.601166	-0.256663	0.829112	1.8138	1.46413	2.69171	1.52044
HHA24_12280	-0.885251	-0.433232	-0.594917	-1.1574	-1.50974	-1.72134	-1.85339	-0.950871	-1.29062	-1.24574	-1.35174	-1.53282	-0.446654	-0.894731	-1.2249	-1.16102	-1.07855	-1.45279	-1.34023	-0.783641	-0.843719	-0.43611
HHA24_12300	0.883629	0.0190246	1.29521	1.63816	2.27819	1.99157	2.61374	0.791805	0.901542	0.697057	0.821883	2.37057	0.61104	1.17708	0.687056	1.63452	1.01574	1.27407	2.12527	0.208416	2.08906	0.710399
HHA24_12380	-0.0617885	0.104456	-1.45018	-1.21019	-0.568684	-0.994128	-0.221642	-1.44579	-1.4087	-2.12587	-0.884732	-1.35124	-0.23188	-1.25737	0.145553	0.126028	-0.878485	-1.67436	-1.56271	0.053655	-2.50302	-1.45746
HHA24_12385	0.0382875	0.0615931	-2.37218	-1.37331	-1.23678	-1.87728	-1.07226	-1.70507	-1.80883	-2.45749	-1.07772	-2.03979	-0.308901	-2.03678	0.0819499	-0.298529	-1.24341	-1.97396	-2.20211	-0.311649	-3.00166	-1.72911
HHA24_12390	0.673125	0.156148	1.97733	1.67295	2.88582	1.84081	3.15341	1.61227	0.904811	0.846718	1.48877	1.90426	0.505503	1.69512	0.566213	1.05678	1.13883	1.81276	1.9477	-0.234386	2.35227	1.36698
HHA24_12395	0.48086	0.0240013	1.81278	1.33922	2.32997	1.71233	2.66427	1.33341	0.644225	0.77326	1.55434	1.68869	0.488098	1.53083	0.26085	0.807158	0.673512	1.22794	1.48604	-0.621454	1.85489	0.966683
queD	-0.327485	-0.147837	-0.892435	-1.28017	-1.75789	-1.64591	-2.41057	-1.02036	-0.618862	-0.977271	-0.444662	-1.30398	-0.414569	-1.09528	-0.906022	-0.549243	-0.817555	-0.953673	-1.58565	-0.793428	-1.3065	0.0126371
HHA24_12505	-0.766568	-0.57076	-0.252896	-1.23219	0.20894	-1.26476	-0.542494	-0.677585	-0.594323	-0.891465	-0.0344399	-0.269781	-0.374798	-0.570153	-0.980316	0.108137	-0.678813	-0.555238	-0.974063	-2.23081	-0.265954	-0.489164
HHA24_12515	-0.368069	-0.541939	-1.23192	-0.62836	-0.550906	-0.960593	-0.757278	-0.804199	-1.27973	-0.717949	-0.439617	-1.03195	-0.389164	-1.00934	-1.05381	-0.306211	-0.33327	-0.542788	-1.04277	-1.28491	-1.3168	-0.24593
HHA24_12565	-0.448913	-0.147688	-1.30432	-1.08425	-1.96111	-1.57551	-1.89935	-1.13382	-1.39253	-0.853094	-0.837536	-1.5544	-0.230665	-1.21866	-0.909856	-0.741627	-0.695653	-1.05782	-1.66912	-0.379355	-1.72684	-0.898382
HHA24_12570	-0.346028	-0.112587	-1.3247	-0.512182	-2.15558	-1.55875	-1.79912	-0.857362	-1.23015	-0.889546	-0.755505	-1.07706	-0.195994	-1.05262	-0.87481	-0.174498	-0.638338	-0.894415	-1.5525	0.0497751	-1.42188	-0.865012
HHA24_12575	-0.567879	-0.297674	-0.447145	-0.455269	-1.71897	-1.0979	-1.63835	-0.701934	-0.918368	-0.673837	-0.503107	-1.10655	-0.454091	-0.861799	-0.617202	-0.585814	-0.530586	-0.771386	-1.22156	-0.344357	-1.30798	-0.313491
HHA24_12600	0.953856	0.419665	1.1898	1.14661	1.94606	1.75834	1.89286	0.95667	0.472798	0.782897	1.18276	1.36319	0.513092	0.855963	0.425117	0.751605	0.532713	1.18539	1.20887	0.0244013	1.5289	0.758645
HHA24_12630	0.543035	0.309915	0.85722	1.24889	2.18057	2.09332	2.30646	1.02196	1.02352	1.13968	1.10105	1.72495	0.588678	0.54304	0.985171	1.33286	0.761688	1.2572	2.0886	0.688842	1.96169	0.736815
HHA24_12655	0.628316	0.355152	2.52655	1.30767	2.22986	1.92965	2.20863	1.10174	1.59735	1.65741	1.90292	1.45958	0.845613	2.3247	1.43967	1.80451	1.12954	2.15512	1.4448	0.0907711	2.16666	1.29632
HHA24_12660	-0.134773	-0.205416	-0.309464	-1.28942	-1.0409	-0.992904	-1.37688	-1.19615	-0.546201	-0.620931	-0.835183	-0.529329	-0.106542	-0.9052	-0.700757	-0.139737	-0.134871	-0.569472	-1.17687	0.0354795	-1.16636	-0.179255
HHA24_12670	-0.438978	-0.526717	-0.00485735	-1.0857	-1.76452	-1.69702	-1.90813	-0.979984	-1.10473	-0.764673	-0.295082	-1.58488	-0.583878	-0.239451	-1.31796	-1.15048	-1.20222	-1.4299	-1.87129	-0.351875	-1.5188	-0.482626
HHA24_12725	1.00459	0.160817	2.29831	1.84753	3.17643	2.43562	4.00241	0.7102	1.32091	1.4573	2.35526	2.29052	0.956728	2.0272	1.21058	1.61295	1.37585	1.78814	1.64012	-0.406126	2.31242	0.342946
HHA24_12730	0.663207	0.0253239	1.70597	1.05276	2.05519	1.69534	2.27512	0.618604	0.871914	1.2774	1.61178	0.892037	0.352476	1.17718	0.91357	1.19406	0.997123	1.54967	1.55027	-0.788496	1.65526	0.619946
HHA24_12785	-0.56729	-0.179488	-0.532623	-0.311276	-2.37898	-1.66882	-1.7063	-0.713439	-0.930037	-0.724348	0.195848	-1.78249	0.211132	-0.62144	-0.455518	-1.02854	-0.430053	-0.622127	-1.13133	-1.67016	-0.88866	-0.400907
HHA24_12795	-0.505897	-0.605583	-0.792828	-0.233404	-2.78626	-1.22746	-2.25348	-0.550604	-1.06446	-0.874859	0.0457519	-1.84178	-0.310422	-0.662738	-0.955088	-1.68861	-0.727352	-0.593469	-0.256888	-1.2571	-0.808371	-0.403391
HHA24_12810	1.43309	1.36041	1.36894	1.76612	2.86187	2.75913	2.70569	0.897265	1.99503	1.86522	0.148354	2.53694	1.07115	1.54311	1.23512	1.66003	1.42394	1.55112	3.13825	1.57844	2.77877	1.37062
HHA24_12835	0.598085	0.249421	0.175156	1.10373	2.89438	2.63491	3.16751	0.676516	2.29802	2.4072	0.551024	2.38635	1.80069	0.0424945	1.55979	1.92907	0.509949	2.44018	2.04663	2.31815	2.05217	1.43695
HHA24_12840	0.291528	-0.190595	-0.361696	0.596058	2.05692	1.99269	2.84648	0.347929	1.579	1.86819	0.732395	1.49722	1.30022	-0.438595	0.611889	1.57922	0.429136	1.5983	1.07041	1.69666	0.962575	0.871378
HHA24_12845	0.0633963	-0.0983243	-0.314287	0.596066	1.79591	1.69601	2.22563	0.36615	1.55272	1.79238	0.590626	1.29661	1.67707	-0.288339	0.794054	1.49673	0.214129	1.26306	1.05508	1.51975	0.839381	1.02623
HHA24_12850	0.384004	0.30403	-0.34881	1.96686	2.70624	3.4967	3.16872	1.07641	2.48638	3.09382	1.02039	2.14888	2.33809	-0.117188	1.63808	2.37638	0.522254	3.02382	1.68597	2.72249	2.10067	1.91716
HHA24_12855	-0.221604	0.141097	-0.618472	2.16431	2.61184	2.95446	3.33881	0.901403	2.45123	2.87844	0.958475	2.32351	2.42768	-0.400465	1.99479	2.48996	0.855424	3.10279	1.93628	3.19994	1.99886	2.0426
HHA24_12860	0.104386	0.0423565	-1.3365	1.82997	2.56313	2.70877	3.07102	0.080597	2.21712	2.75909	1.09038	2.0076	2.05602	-0.613658	1.43803	2.01899	0.134251	2.80877	1.34191	2.70495	1.30071	1.74752
HHA24_12865	0.279618	0.346497	-1.25794	1.41121	2.50614	2.87717	3.11869	0.0114621	2.47005	2.99617	1.1115	1.81277	2.03153	-0.606459	1.73393	2.28041	-0.334288	3.03149	1.0148	2.71139	0.808853	1.96166
HHA24_12895	0.540919	0.316813	1.11236	0.89081	2.00384	1.94802	2.19814	0.517008	0.580999	1.09678	0.591153	1.69277	0.429634	1.3397	1.07051	0.954397	0.847801	1.12384	1.37609	0.841669	1.14052	0.583837
guaA	-0.344456	-0.265248	-0.522047	-1.12567	-0.870967	-0.984551	-1.64352	-1.52935	-0.283431	-0.773499	-0.733375	-0.866715	-0.267167	-0.743023	-0.288334	-0.18244	-0.334271	-0.767886	-1.28297	-0.659048	-1.09011	-0.174122
HHA24_13055	-0.289342	-0.118368	-0.938743	-1.12517	-1.5458	-1.23561	-1.32301	-1.35992	-0.549629	1.05137	-0.294066	-0.458517	-0.0436269	-0.855288	-0.443783	-0.474871	-0.658794	-0.955235	-1.0096	-0.724274	-0.958355	-0.424255
HHA24_13060	-0.291119	-0.187421	-1.0847	-1.25091	-1.01119	-1.22133	-1.54724	-1.40626	-0.412344	0.734508	-0.160424	-1.04653	-0.187626	-0.977655	-0.72812	-0.521986	-0.661159	-0.730975	-1.57358	-0.92902	-1.39124	-0.311379
HHA24_13090	0.0262789	1.71879	0.341483	1.0365	0.667524	1.58205	0.660687	2.95272	1.67773	1.73353	-0.484885	1.49367	1.47824	1.17571	0.366698	0.613382	0.79594	0.63397	1.42432	3.13146	3.59091	1.27619
HHA24_13115	-0.512036	-1.16397	-0.50775	-0.605428	-1.24069	-1.38173	-1.4481	-1.00458	-1.03878	-1.17944	-0.588658	-1.65361	-0.731811	-0.121097	-0.911251	-0.903619	-1.20233	-0.553053	-1.4529	-1.11795	-1.65167	-0.324052
HHA24_13120	-0.537033	-0.79304	-0.993323	-1.00805	-1.7768	-1.73585	-1.89656	-1.17173	-1.50174	-1.33102	-0.602557	-1.83128	-0.725373	-0.557084	-1.07113	-0.995837	-1.09348	-1.14665	-1.84797	-1.31689	-1.47561	-0.573577
HHA24_13125	0.0479519	-0.0204146	-1.33749	-0.758573	-1.37703	-1.40899	-1.91402	-1.19673	-0.892638	-0.822508	-0.0326705	-0.914158	-0.550338	-0.0525943	-0.751396	-0.8437	-0.834781	-0.89168	-0.959276	-1.00857	-1.15951	-0.234391
HHA24_13140	-0.343957	-0.121552	-0.986527	-0.672493	-1.38435	-0.89342	-1.41479	-0.713035	-0.859311	-0.731916	0.0792751	-1.13573	-0.231826	-0.713693	-0.705033	-0.575733	-0.558247	-0.885911	-1.37695	-0.546925	-0.940268	-0.673358
HHA24_13155	-0.605889	-0.269912	-0.827103	-1.14182	-1.79235	-1.57537	-2.1572	-1.02496	-0.782739	-1.18913	-1.07615	-1.49256	-0.24327	-0.968361	-0.797608	-0.878316	-0.768882	-1.24844	-1.22356	-0.815285	-1.11368	-0.643108
HHA24_13160	-0.524717	-0.219054	-0.96184	-1.07589	-1.68277	-1.67494	-2.28308	-1.37173	-0.721836	-0.977889	-1.27062	-1.48055	-0.219382	-1.17671	-0.584537	-0.664067	-0.461285	-0.976715	-1.77825	-0.438691	-1.4063	-0.625135
lysS	-0.526552	-0.225013	-0.749947	-1.03497	-1.49633	-1.42308	-2.29476	-1.45506	-0.473302	-1.14572	-1.37707	-1.18216	-0.233422	-1.13838	-0.327719	-0.641716	-0.498753	-0.804363	-1.50887	-0.280537	-1.44605	-0.565175
HHA24_13170	-0.663533	-0.437946	-1.3472	-1.36814	-1.85237	-1.65157	-2.54011	-1.63138	-0.521066	-1.10928	-1.35306	-1.76156	-0.547745	-1.23046	-0.500388	-0.589631	-0.460559	-0.949126	-1.8439	-0.514057	-1.92252	-0.523555
HHA24_13175	0.190868	-0.289035	3.38992	1.75723	1.93727	1.48461	2.02415	0.797213	0.975808	0.594758	0.221204	1.94757	-0.330867	3.95968	0.851008	0.367499	0.960439	1.36773	3.31119	1.31216	1.90951	0.649397
HHA24_13180	0.341613	-0.221425	3.26954	1.33279	1.9243	0.910478	1.8678	0.436937	0.846737	0.441318	0.263617	1.78038	-0.196383	3.55722	0.0237514	0.450337	0.196669	0.601	3.19592	0.553234	2.15861	0.147512
HHA24_13185	0.772657	0.118294	3.81529	2.00209	2.72039	1.99625	2.76933	1.43019	1.85569	1.0572	0.476424	2.76529	0.165435	4.38073	0.352567	1.07432	0.599927	1.00403	3.98602	1.29774	3.03696	0.611617
HHA24_13190	0.32021	0.0880152	3.90504	2.19631	3.32769	2.18837	3.67965	1.45489	1.94268	1.07612	-0.113424	3.07785	0.488091	4.84037	0.393274	1.05377	1.03068	1.43986	4.28263	1.19548	4.1858	0.531048
HHA24_13195	0.578863	-0.112198	3.18427	1.91786	2.43757	1.36481	2.84251	1.12778	1.80524	1.31546	0.648055	2.07298	0.487779	4.02835	0.139638	0.499719	0.434208	1.15791	3.61497	1.37922	2.58566	-0.123895
HHA24_13200	-0.0854829	-0.138379	2.66056	1.74476	1.96689	1.70183	2.1151	0.457565	0.626231	1.18898	0.482832	1.59041	0.251706	3.57915	0.114318	0.198813	0.0234891	0.929868	2.51213	0.319172	1.62522	-0.201898
HHA24_13205	0.0852658	0.583188	1.2764	1.43449	1.39374	1.11935	1.71993	1.03683	0.342945	1.64037	0.155181	1.12904	0.822283	2.60648	0.9421	0.919707	0.839636	1.09829	2.45668	1.12603	2.41274	0.399
HHA24_13210	0.289507	0.141089	0.373851	1.05111	1.00044	1.18261	1.67332	0.771415	0.544665	0.787094	0.328564	1.25519	0.329457	1.18018	0.946478	0.810362	1.03688	0.875573	1.26417	1.29097	1.4993	0.252613
HHA24_13220	0.95064	0.207719	0.512485	1.1475	1.66424	1.8287	2.3245	0.57108	0.607966	1.21738	1.63246	2.17062	0.748157	1.15659	1.09333	1.20667	0.897118	1.13854	1.69421	1.18162	1.64333	0.412859
hscA	-0.338488	-0.562602	-0.0800966	-0.670659	-2.24138	-1.24039	-2.18167	-0.286244	-0.0416365	-0.0404243	0.100138	-0.923875	-0.633091	-0.433131	-0.630093	-0.838203	-0.709619	-0.283127	-0.634795	-1.15768	-0.640889	0.663925
HHA24_13265	-0.216257	0.0130442	2.07454	1.04635	1.22751	1.50546	1.53858	0.738302	1.22143	0.623854	0.706335	1.15586	0.236737	1.10043	0.337804	0.358359	-0.310759	0.301517	1.54453	0.312983	1.436	1.00111
HHA24_13315	-0.266168	0.129502	-0.508294	-0.43109	-0.898843	-0.887955	-0.971359	0.031765	-1.02533	-0.968924	-0.84187	-1.1556	-0.574153	-0.577113	-0.851091	-0.595769	-0.542564	-1.12395	-0.886526	-0.248335	-0.728578	-0.713774
HHA24_13325	-0.47317	-0.339996	-0.928615	-0.988136	-2.46421	-1.85716	-2.33357	-0.183305	-1.01953	-1.35262	-0.642046	-1.82243	-0.310228	-0.720662	-1.16489	-1.37808	-0.810954	-1.31654	-2.01882	-0.654197	-1.36931	-0.492831
HHA24_13330	-0.437216	-0.457325	-0.0505486	-0.506447	-1.27499	-0.879246	-1.73315	-0.153543	-0.728496	-0.909639	-0.0716478	-1.22291	-0.338126	-0.104443	-0.99238	-1.27107	-0.959065	-1.22151	-1.08972	-1.0263	-0.407099	-0.159379
HHA24_13335	0.695555	-0.468858	3.24723	2.7771	3.20228	2.35877	3.47263	1.67749	2.04349	1.65473	0.394396	2.48621	0.691577	2.92858	1.3585	1.26053	1.58356	2.85394	3.54191	0.86016	2.63356	2.45141
HHA24_13340	0.357215	-0.0345329	2.4358	1.97843	2.3741	1.47513	2.92446	1.29814	1.3081	1.41302	0.632233	1.75075	0.535118	1.83263	0.825171	0.829541	1.10231	1.86257	2.50015	0.0832529	2.10357	1.41391
aqpZ	0.814731	0.494674	0.820729	1.38273	1.46571	1.64714	2.45692	1.24568	0.51063	0.522847	-0.0427014	0.986704	0.660613	0.956516	0.63198	0.774678	0.831598	1.15686	1.7428	0.936444	1.75837	0.492167
HHA24_13360	1.21983	0.23223	0.845059	1.7325	1.80892	2.18486	1.57006	1.27526	0.929451	0.736949	0.648727	0.961858	1.04578	1.2529	0.810952	0.174318	0.880415	1.30473	1.85148	0.309695	1.93342	0.881489
dapE	-0.176262	-0.0360257	-1.18748	-0.90948	-1.0772	-0.764461	-1.70096	-0.286673	-0.433675	-0.621644	-0.897076	-0.892261	-0.295442	-0.443599	-0.590933	-0.36738	-0.559661	-0.909607	-1.03587	-0.36144	-1.05269	-0.0817931
prmB	-0.390919	-0.106741	-2.24888	-0.994019	-1.68653	-1.24617	-2.04491	-0.962232	-0.405055	-0.768988	-0.860338	-1.29718	-0.37703	-0.627131	-0.635384	-0.501461	-0.654877	-0.930346	-1.18586	-0.683111	-1.50097	-0.250771
HHA24_13390	-0.515732	-0.225293	-2.15954	-1.14255	-1.51167	-1.48926	-2.21758	-1.22638	-0.685027	-1.12655	-0.94723	-1.45531	-0.530525	-0.709188	-0.80446	-0.699097	-0.709335	-0.991063	-1.66034	-1.17139	-1.89842	-0.54458
HHA24_13415	-0.379202	-0.216629	-0.431778	-0.657166	-1.17724	-1.09282	-0.851195	-0.343107	-0.713932	-0.578368	-0.78372	-1.11829	-0.331897	-0.517496	-1.00034	-0.514451	-0.870852	-1.42191	-0.510927	-0.725473	-0.640157	-0.287464
dut	-0.13597	-0.0299629	-1.27448	-1.03533	-1.028	-1.15085	-1.36255	-1.30597	-0.521795	-1.07413	-0.599579	-1.07786	-0.326806	-1.04123	-0.585592	-0.638381	-0.399958	-0.58126	-1.25532	-0.874446	-1.1905	-0.45242
HHA24_13510	1.20809	0.655648	1.76701	2.12023	2.49797	2.97025	3.84275	2.03151	1.9033	1.04752	2.12205	2.75812	0.917635	1.46632	1.80918	1.41437	1.80015	2.09938	2.76892	0.618982	3.01965	1.29679
HHA24_13515	1.09903	0.376679	1.8497	2.05493	1.86674	2.52706	3.06662	2.19693	1.53767	1.07471	1.78568	2.39668	0.778177	1.42042	1.47048	1.29705	1.5189	1.59705	2.61951	0.226393	2.75053	1.4236
HHA24_13570	0.0541107	0.528737	-1.60648	-0.560984	-1.2482	-0.944112	0.454135	-0.446412	-0.796334	-1.32492	-0.400303	-1.75004	-0.0627889	-1.19986	-0.500285	-0.23893	-0.277526	0.292086	-1.31612	0.113828	-0.558005	-1.18495
HHA24_13615	0.0460083	0.0278518	1.78064	1.51291	0.733842	1.0278	1.42781	0.629559	1.42409	0.394405	0.442963	1.18046	0.281115	1.24284	1.02142	0.135413	0.68558	1.26491	1.92802	0.526896	1.26085	0.679673
HHA24_13630	-0.325284	-0.300874	1.74447	1.00129	3.10349	0.688393	-1.04762	1.88789	1.43829	0.541858	0.0723351	0.497883	0.382741	0.939072	-0.0526958	0.864611	-0.0385785	0.11089	0.888022	-0.0533898	2.07038	1.02345
HHA24_13685	-0.492076	0.0735817	1.09087	1.30851	2.44105	0.904933	-1.04254	1.52115	1.37133	0.545948	-0.385141	0.542152	0.989757	1.0618	0.252546	1.12871	0.112387	0.138068	1.24903	0.240432	1.88603	0.838032
HHA24_13695	-0.603961	-0.144599	1.37461	1.18566	2.90704	0.953461	-0.75683	1.33729	1.08793	0.891059	0.228184	0.81402	0.226733	0.887644	0.362742	0.869644	0.676724	0.0664585	1.5134	0.0930277	1.80104	0.62446
HHA24_13710	-0.268189	-0.378726	1.31608	1.14223	3.10122	1.19242	-0.585212	1.63583	1.08461	1.16684	0.431312	0.770684	0.631402	0.326064	0.316832	1.21776	-0.0101075	0.309041	0.89972	-0.112336	2.04421	0.613236
HHA24_13720	-0.432961	-0.140075	1.31509	1.16585	3.43533	0.838051	0.283834	1.63493	1.48552	0.548898	-0.326517	0.996858	1.03607	0.803337	0.514689	1.0483	-0.148664	-0.0343528	1.48982	0.302281	2.37181	0.883999
HHA24_13725	-0.591004	-0.0261094	1.54961	1.60582	3.04021	0.732614	-0.107208	1.42043	1.05484	0.844139	0.117332	0.85775	0.584393	1.4446	0.679904	0.992929	0.319675	0.323957	1.30978	0.582777	2.15863	0.596954
HHA24_13730	-0.754598	0.0808691	1.12854	0.992859	2.96792	0.647021	-0.44367	1.36888	0.892661	0.598143	0.0755482	0.766295	0.526482	0.893956	0.348246	0.0670251	0.470372	0.40761	1.6129	-0.100292	2.37449	0.827075
HHA24_13765	0.26307	-0.0902798	2.00265	1.25906	1.86744	2.12076	1.29292	1.81036	1.31833	1.0171	0.100216	2.12868	0.523719	1.74231	0.481988	0.743682	0.302653	0.774099	2.3175	1.36824	2.89971	1.52042
HHA24_13770	0.269894	-0.0826635	1.3615	0.944201	1.62436	1.58167	1.26337	1.52101	0.619484	0.497457	-0.0698876	1.7188	0.220258	1.25498	0.0291283	0.502061	0.276663	0.254604	1.57732	1.28364	2.2504	1.12021
HHA24_13855	0.291467	0.238985	0.745845	0.208959	1.13766	0.0969449	0.284	1.12903	0.877354	-0.185427	0.766795	0.00427085	0.160959	0.365249	-0.209217	0.460196	0.02446	-0.381066	0.206666	-0.282267	1.72907	0.482151
HHA24_13860	0.891689	0.581919	0.805484	0.0922599	2.02977	0.611301	0.475141	0.990971	0.918149	-0.00708666	0.321704	-0.24329	0.187972	-0.387434	0.0353658	0.360395	0.720984	-0.00723071	0.452932	0.104157	1.73826	-0.0131699
HHA24_13905	-0.0551758	0.497393	0.709784	0.256828	2.02119	0.387643	1.09018	0.865619	0.789478	-0.868497	0.0419363	0.686282	0.689941	0.651006	0.853221	0.20011	-0.230582	0.930382	0.549387	0.00751058	1.29935	-0.0545671
HHA24_13910	0.34312	-0.868104	0.845226	0.93738	2.24085	1.33341	1.45625	0.783518	0.707271	0.505419	0.290937	0.772248	-0.41598	0.556519	0.358467	0.452608	0.184114	0.840729	0.979634	0.377977	1.58946	-0.162204
HHA24_14015	0.226177	0.386511	1.47883	1.38214	1.77527	1.70899	2.42316	1.09694	1.27767	0.466702	0.344147	1.96072	0.608987	0.903824	1.32155	1.03247	1.15021	1.12338	2.02529	0.765125	2.13997	1.0189
HHA24_14080	0.417397	0.095676	1.56798	1.37334	1.9233	1.43034	2.9923	0.724431	0.877434	0.782921	1.35875	1.55217	0.593423	1.16228	0.468104	1.06248	0.545087	0.808168	1.76697	-0.0480631	1.32518	0.342604
lon	1.10359	0.441152	2.07287	2.16158	3.46531	2.25953	3.59022	1.74577	1.34358	1.09993	1.55766	2.45256	0.76381	1.92472	0.978861	1.66829	1.11252	1.65142	2.76715	0.549105	2.72058	1.25378
HHA24_14105	1.03108	0.172586	0.529261	0.770593	1.20388	1.30619	1.75419	1.28167	0.530126	0.37576	0.476178	1.2118	0.796612	0.456953	-0.0557588	0.269436	0.347848	1.76016	1.61799	1.16655	0.933067	0.298316
HHA24_14110	0.264994	0.0840095	0.73368	0.662715	0.995979	0.468834	1.44601	1.54413	0.73565	0.422004	0.821687	0.872465	0.523416	0.650352	0.496152	0.414304	0.270245	1.90461	1.50709	1.52215	1.57969	0.532048
HHA24_14115	0.533728	0.455143	0.828773	0.729637	0.676042	0.272461	1.68055	1.47938	0.824795	0.00479069	0.751041	0.772351	0.637505	0.410951	0.377865	0.82812	0.543253	1.54757	1.48245	1.21859	1.55169	0.380138
HHA24_14120	0.506912	0.324646	1.06934	0.640216	0.774402	0.692144	1.36082	1.59286	0.654669	0.202722	0.902557	0.63539	0.595619	0.512432	0.735436	-0.277305	0.78264	1.4563	1.37146	0.92531	1.51195	0.480585
HHA24_14125	0.854959	0.522656	1.45447	0.799133	1.26103	0.763068	0.945612	1.24004	0.816127	0.884486	1.15003	0.334949	0.57959	0.644906	0.228268	-0.202446	0.124493	1.1612	1.30266	1.08815	1.52464	0.525454
HHA24_14130	0.75252	0.56344	1.26587	0.990659	1.95504	1.12019	1.94928	2.1186	1.76477	0.513553	1.09929	1.11752	1.00525	0.877823	0.455434	0.616415	0.988585	1.35847	2.15888	1.69691	2.25777	0.345877
HHA24_14135	0.362497	0.545917	1.44595	1.42065	2.03179	1.28128	2.5807	2.39386	1.75106	0.663382	0.723931	2.05553	1.01291	1.10508	0.509272	0.750297	0.733045	1.63005	2.2458	2.17739	3.1275	0.529983
HHA24_14140	0.0541889	-0.076293	1.06255	1.03041	0.879754	0.803136	1.66017	2.03727	0.897903	0.512128	0.48301	1.48168	0.771867	0.609303	0.151859	0.237545	-0.0653922	1.40626	2.00963	1.20086	2.46316	0.459552
HHA24_14195	-0.498975	-0.126436	0.0847319	-0.60112	-1.42306	-1.12779	-1.65243	0.272216	-1.0749	-0.877722	-0.871141	-1.23142	-0.318196	0.0042457	-1.3976	-1.40885	-1.30051	-1.78607	-1.1377	-1.04239	-0.847207	0.212069
metE	0.311698	-0.186749	2.16955	3.83733	2.75988	2.50096	2.14557	4.26894	3.77585	3.3733	2.86001	3.44059	0.53739	3.56058	1.30528	3.94177	5.01875	4.43791	2.83347	0.985922	5.20661	4.07126
HHA24_14230	0.764576	1.16753	-0.541434	1.38599	-0.436584	0.88759	0.59259	1.4385	-0.121986	1.44625	-0.125983	-0.797269	2.14382	0.367755	1.87872	-0.350471	3.6286	2.32894	0.894768	3.42825	1.79558	0.614719
HHA24_14235	0.505382	0.227858	1.38907	0.94309	1.55986	1.85709	0.658428	0.499398	0.853891	0.656166	1.23874	1.43989	0.836194	1.51398	0.499996	0.268611	-0.0324139	0.859589	0.907976	0.54294	2.11883	0.487335
HHA24_14240	-0.580332	-0.229643	-1.77335	-1.62818	-2.0489	-1.47323	-2.83802	-1.46555	-1.04672	-1.25321	-1.58235	-1.7641	-0.187586	-0.761257	-0.573951	-1.20774	-1.05202	-1.28425	-1.67994	-0.940255	-0.942054	-0.767671
HHA24_14260	0.276638	0.231715	1.16584	1.71207	1.21721	0.955263	1.83119	1.63626	0.932655	0.719196	0.178368	1.33284	0.31796	1.38838	0.792686	0.679458	0.816161	1.27276	1.99317	1.16146	2.05293	0.637962
HHA24_14375	0.916787	0.0008595	1.15384	0.66826	0.725498	0.625195	-0.248798	-0.460985	0.438038	1.30926	0.974026	0.871931	0.436297	1.22646	1.31999	1.59461	0.435314	1.1317	1.01712	0.151558	1.30823	0.784009
HHA24_14430	-0.423158	-0.727814	-0.397336	-0.927054	-0.892386	-1.44847	-1.5702	-1.22404	-0.99066	-1.17124	-0.534423	-1.79398	-1.7014	-0.145403	-0.80129	-0.82685	-0.657166	-0.623706	-1.26044	-0.954772	-1.86968	-1.21517
HHA24_14435	-0.131417	-0.287713	-0.724756	-1.24446	-1.07731	-1.32078	-1.6424	-0.58036	-0.7464	-0.644129	-0.419348	-1.43046	-1.03491	-0.554033	-0.767508	-0.619482	-0.842559	-0.805061	-1.70276	-0.514196	-1.1599	-0.0480757
HHA24_14535	-1.17088	-1.5496	0.509671	0.147447	-4.10138	-2.063	-4.33429	-0.594466	-1.54312	-1.14664	-1.33774	-1.38767	-0.0879422	0.844722	-1.20332	-2.74808	-1.09043	-1.33268	-0.449726	-3.02423	-0.70612	-1.08584
HHA24_14540	-1.07089	-1.29648	0.0244233	0.114277	-3.62289	-1.52562	-4.17806	-0.651202	-0.937247	-1.08845	-0.601275	-0.69078	-0.398067	0.415255	-0.9221	-2.92437	-1.01603	-0.647449	-0.631533	-2.60361	-0.894904	0.039591
HHA24_14545	-0.938396	-0.883534	-0.604791	-0.545935	-3.04967	-2.09562	-3.52807	-0.697413	-1.589	-1.5293	-0.696941	-2.51308	-0.735874	-0.243447	-1.29946	-2.74405	-1.25256	-1.63333	-1.15154	-1.31743	-1.62988	-1.00224
HHA24_14585	0.284215	-0.320847	1.87827	1.15884	1.63008	1.04987	2.47809	0.549408	0.534831	0.862532	0.145075	1.25711	-0.0049129	2.12633	0.777734	0.808067	0.883824	1.12649	3.1793	0.632532	2.3297	-0.0590348
HHA24_14590	0.49434	-0.0566389	1.3469	0.733602	1.47396	1.01912	1.98339	0.239456	0.29447	0.0597142	0.389695	1.04369	-0.00910718	2.04095	0.721153	1.49437	0.751385	0.873525	2.72525	0.954749	1.74031	0.0863181
HHA24_14595	0.224369	-0.349662	1.51721	0.740777	1.51417	1.39738	2.15414	0.0107865	0.205608	0.185071	0.270211	1.31328	-0.241891	1.67564	1.06184	0.586623	0.290527	0.722795	2.88364	0.554748	1.52418	-0.240757
HHA24_14765	0.367092	0.083427	1.4875	1.45295	1.59933	1.06155	1.70117	0.806155	1.1711	1.02283	0.687139	1.40123	0.485969	0.966506	0.839302	0.436271	0.63108	1.01128	0.310612	0.364935	1.66199	0.897454
HHA24_14770	0.0505762	0.00844978	1.61717	1.87649	1.31899	1.417	2.05867	0.977418	0.950801	0.779897	0.767776	1.23034	0.192681	1.33616	0.628238	0.463304	0.427462	1.04132	1.3262	0.840462	1.93073	1.19784
HHA24_14805	0.00349124	0.0771973	1.92988	1.70809	1.37251	1.77057	2.55804	1.38158	1.42442	0.464976	0.0816982	1.56835	0.819241	2.13495	0.505375	0.565605	0.72797	1.17308	2.16506	1.56463	2.56447	0.621235
HHA24_14815	-0.00134649	0.0810614	1.60232	1.63213	1.04359	0.473225	1.07543	1.05069	0.481449	-0.0434737	1.12047	0.623673	0.320718	1.53104	0.99085	-0.0566536	-0.531764	0.294339	1.32213	0.336002	1.92954	0.563845
HHA24_14820	0.0594094	0.327814	1.75597	1.45829	0.783763	0.684926	0.747824	0.676132	0.402767	0.228523	0.480532	1.55561	0.542223	2.05429	0.740491	0.614995	0.593642	0.147698	1.56715	0.894219	1.6731	0.638278
HHA24_14825	0.10324	-0.0617073	1.52636	1.48413	0.821122	0.81	0.607282	0.950456	0.308543	-0.190844	-0.0254972	0.89223	0.543321	1.74306	0.0346847	1.05675	0.339553	0.568614	1.91452	0.554192	1.58153	0.677329
HHA24_14830	0.291451	0.380989	1.134	1.20611	1.08055	1.20604	1.28041	0.765471	0.463089	0.405212	-0.183452	1.40665	0.675094	0.956531	-0.157726	0.63012	0.193465	0.0664695	1.67131	1.08456	1.47749	0.528917
HHA24_14900	0.489562	0.196192	0.970126	0.674419	2.01314	1.22792	2.35819	0.30981	0.798128	0.933915	0.887352	0.801656	0.307033	0.417736	0.941225	1.29849	0.99835	1.02394	1.09961	0.113528	0.853764	0.378949
HHA24_14940	-0.0304837	-1.1833	-0.235018	-0.476449	-0.129949	-1.09948	0.00968321	-0.533812	0.16285	-0.131282	-0.419148	-1.41615	0.088915	-0.434329	0.351121	0.0412694	-0.459601	-0.507172	-0.126022	-0.310977	-0.474784	-0.418665
folP	-0.243464	-0.0631527	-1.01003	-0.830809	-1.13071	-1.02907	-0.701267	-0.661126	-0.828044	-0.951639	-0.251324	-0.908436	-0.189903	-0.7859	-0.825501	-0.282767	-0.431966	-0.683978	-1.29217	-1.12803	-1.09673	-0.394873
greA	-0.303536	-0.0395604	-0.28808	-1.21631	-0.672702	-0.26089	-1.35576	-0.892475	-0.752155	-0.261099	-1.56446	-1.23808	-0.516718	-0.852193	-0.489434	-0.611317	-0.630496	-0.750151	-1.22415	0.194477	-0.403833	-0.739935
HHA24_15020	0.564741	0.505039	1.72639	1.57848	1.95151	1.59482	1.41041	2.00328	1.65778	1.49191	0.832405	2.30735	0.327224	1.78112	1.11213	1.27427	1.01224	1.75764	2.48587	1.09194	3.06986	2.09602
pbpG	0.387759	0.883672	0.188765	1.00166	0.39081	0.710029	0.756732	1.22065	0.923104	1.40558	0.977846	1.52163	0.408038	0.645468	0.697621	0.499926	0.408526	0.545907	1.84288	1.61061	1.47461	0.948612
HHA24_15150	0.193377	0.452494	0.560707	1.26645	0.224699	0.904395	2.0555	1.17351	-0.419467	1.27534	1.51928	0.256576	1.88423	-0.711959	1.36185	1.70508	1.78468	0.502375	0.144143	2.73527	1.28206	-0.536896
HHA24_15220	0.926439	0.315627	2.0155	2.17564	2.65906	1.98195	2.7464	1.84338	1.28854	0.886095	1.2105	2.61017	0.477895	2.07515	0.916561	1.38582	1.1813	1.54401	2.63174	1.22604	2.95203	1.33906
HHA24_15225	-0.299641	-0.130751	-0.487153	-0.768489	-0.74477	-1.08645	-1.41416	-0.829038	-0.643639	-0.470025	-0.714296	-0.844002	-0.572932	-0.45384	-0.815656	-0.699297	-0.680454	-0.968506	-1.23578	-0.501431	-1.08327	-0.150206
HHA24_15230	-0.450299	-0.245112	-0.314844	-0.951841	-1.04011	-1.4738	-1.65201	-0.757058	-0.844751	-0.538068	-0.912046	-1.24467	-0.566351	-0.621386	-1.05502	-0.952719	-0.822258	-1.25797	-1.28359	-0.489752	-1.03283	-0.267033
HHA24_15250	-0.425658	-0.167955	-0.738265	-0.962405	-1.54573	-1.1584	-1.78116	-0.630422	-0.68051	-0.97067	-0.574973	-1.18114	-0.235883	-0.566954	-0.829	-0.814415	-0.668306	-1.20179	-1.33834	-0.537033	-0.833183	-0.257615
HHA24_15260	-0.693661	-0.817932	-0.946015	-1.27097	-2.47557	-1.9183	-3.03696	-0.988451	-0.713024	-1.01697	-0.778062	-1.47525	-1.27469	-0.532073	-1.22876	-1.575	-1.25112	-1.54964	-1.35102	-1.06204	-1.66588	-0.5943
HHA24_15270	-0.708308	-0.196568	-0.735554	-0.367023	-0.659158	-1.33811	-0.374826	-0.528948	-1.09499	0.0791748	-0.857174	-1.03573	0.0872528	-0.45694	-0.625394	-1.03898	-2.39767	-1.51653	-0.638995	-0.191219	-0.778888	-0.769241
HHA24_15280	-0.82284	-0.521416	-0.377787	-0.265711	-1.22427	-1.3293	-1.20771	-0.484774	-1.14142	-1.11323	-0.180669	-1.30507	-0.640337	-0.178839	-0.554726	-0.83061	-0.667982	-0.854759	-1.00418	-0.47569	-0.877666	-0.290569
HHA24_15335	-0.389269	-0.103686	-0.280838	-1.09967	-0.889107	-1.26767	-0.79765	-1.00125	-0.873564	-1.14205	-0.414873	-1.1296	-0.461233	-0.780596	-0.268091	-0.960389	-0.485387	-0.619204	-1.22844	-0.906663	-0.78405	-0.857567
HHA24_15340	0.329084	-0.263993	-0.395474	-0.811601	-0.54875	-1.20126	-1.04175	-1.37557	-0.370607	-0.969252	0.336655	-1.33671	-1.05298	0.0185781	-0.0179734	-0.763134	-1.17656	-0.442855	-1.42758	-1.30932	-0.397931	-1.08214
infA	-1.4529	-1.26929	-0.85922	-0.252637	-0.86	-1.52659	0.309026	-0.140264	-1.7549	-1.01229	-1.93244	-2.29632	-0.765046	-1.51731	-1.58601	-0.850222	-0.935148	-1.27795	-1.3778	-1.67135	-0.75773	-1.56894
HHA24_15370	-1.33161	-1.30654	-1.04071	-0.191709	-1.14401	-1.62628	-0.348243	-0.334589	-1.99505	-0.891681	-1.6008	-2.28927	-0.803672	-1.42966	-1.75283	-1.23714	-1.12516	-1.21817	-1.74506	-2.22915	-0.864302	-1.33854
HHA24_15390	-0.570538	-0.261578	-1.20242	-0.924622	-1.59999	-1.47018	-1.4473	-0.535885	-0.860606	-0.65918	-0.620548	-1.24275	-0.484658	-0.881732	-1.08713	-0.990896	-0.813674	-1.28959	-1.419	-0.541238	-1.2483	-0.472132
HHA24_15415	0.553582	0.391503	1.54691	1.59357	2.33935	2.30941	2.58989	1.46672	1.30088	1.6548	1.30175	2.24934	0.264402	1.14334	0.975187	1.44164	1.06359	1.80865	2.36265	0.915882	2.57061	1.38368
HHA24_15420	1.00029	0.298522	1.29263	1.12467	2.14124	2.06362	2.48235	0.868598	1.07606	1.3719	1.16507	2.06402	0.545712	0.643424	0.905299	1.40496	1.05533	1.40465	1.79073	0.685954	1.9825	0.914287
HHA24_15495	-0.401702	-0.179267	-0.831935	-0.712005	-1.13974	-0.702219	-1.10627	-0.740483	-0.656101	-0.907743	-0.33893	-0.982695	-0.30655	-0.594083	-0.77785	-0.318719	-0.580679	-0.82138	-0.927631	-0.62323	-1.10793	-0.473684
HHA24_15510	-0.159255	0.0351961	-0.834879	-1.07896	-1.36381	-0.858506	-1.52374	-1.1735	-0.561339	-0.871274	-0.697811	-0.843076	-0.300125	-0.614956	-0.50289	-0.751919	-0.506066	-0.896898	-1.13567	-0.453705	-1.41708	-0.321419
HHA24_15525	0.547122	0.268468	1.19378	0.947367	1.62024	1.67341	1.90707	0.964852	0.706996	0.60064	0.653497	1.45073	0.49976	0.739509	0.647258	1.29666	0.695785	1.03575	1.11623	-0.361515	1.60619	0.694578
HHA24_15530	0.600377	0.453336	0.912732	0.765331	1.53799	1.46855	2.11464	0.806806	0.648233	0.26015	0.313906	1.32755	0.545554	0.53851	0.445721	1.23723	0.638953	0.774361	0.934236	-0.244927	1.41478	0.349747
HHA24_15535	0.45245	0.533942	1.31097	1.4235	2.20461	2.09816	2.40157	0.967333	1.49433	0.396292	0.406371	2.14348	0.700279	0.95584	1.01884	1.15751	1.08718	1.52993	1.75039	0.734944	2.26008	0.572438
cobA	0.656601	1.71109	0.207636	1.18964	0.753031	1.82295	1.07564	0.286596	1.19702	2.69898	0.655837	0.976354	1.93707	-0.681183	1.5628	0.945627	0.430377	2.05234	0.605509	0.293481	1.0891	0.0565018
queA	-0.219435	-0.190207	-0.526173	-0.774663	-0.955177	-1.25843	-1.23956	-0.127746	-0.990275	-0.656662	-0.773243	-1.17607	-0.494245	-0.521671	-1.16181	-0.739944	-0.931733	-1.36208	-0.942469	-0.516291	-0.95591	-0.366528
tgt	-0.434019	-0.34546	-0.813701	-0.798018	-1.17212	-1.44683	-1.49809	-0.593264	-0.929657	-0.815634	-0.991694	-1.15172	-0.459202	-1.12444	-0.942201	-0.767635	-0.866031	-1.29838	-1.23459	-0.273941	-1.31629	-0.419282
lnt	-0.660601	-0.0610162	-1.03509	-0.652625	-1.08884	-1.22659	-1.1934	-1.0019	-1.05292	-0.503607	0.890025	-0.965742	-0.525401	-0.985357	-0.916374	-0.530328	-0.475857	-0.405287	-1.58828	-2.43997	-0.925667	-0.206614
ybeY	-0.701119	-0.557687	-1.141	-0.82664	-1.2493	-1.16045	-1.93614	-0.806004	-0.284054	-0.71751	-0.736175	-1.02083	-0.419537	-1.01944	-0.719363	-0.596715	-0.888237	-0.84921	-1.40056	-0.631948	-1.2843	0.0853082
miaB	-0.553811	-0.378954	-0.69349	-0.820414	-1.05139	-1.16273	-1.82655	-0.667474	-0.31968	-0.814228	-1.07653	-0.987569	-0.397318	-0.759042	-0.828542	-0.652857	-0.910104	-1.08105	-0.954428	-0.557364	-0.73252	0.0616913
HHA24_15795	0.38193	-0.00959001	1.13805	0.908945	1.3896	1.41655	0.919614	0.803301	0.656327	0.579401	1.54395	0.94865	0.371958	1.13164	0.539812	0.414248	0.310117	0.998171	0.827565	-0.0874775	1.58031	0.742246
HHA24_15805	0.864463	0.640683	1.72703	1.49697	2.34295	2.13547	3.85723	1.38679	1.5899	0.961035	1.24553	2.7984	0.846771	1.68789	1.42824	1.71778	1.91135	1.90531	2.3247	0.799677	2.2421	0.823605
HHA24_15810	-0.273395	-0.553454	0.376539	-0.834208	0.0977723	-0.63387	0.0898828	-1.17398	-1.53241	-0.512625	-0.264207	-0.473671	-0.747859	-0.120054	-1.1676	0.14519	-2.1431	-2.92843	-1.3019	-2.12988	-1.04004	-0.40952
HHA24_15820	-0.333993	-0.0711129	-1.51285	-0.93968	-1.76919	-1.13556	-1.72081	-0.939309	-0.6425	-0.817198	-0.228342	-1.22456	-0.105503	-0.439299	-0.0884135	-0.966593	-0.239387	-0.835848	-1.1418	-0.496282	-1.04636	-0.582161
HHA24_15825	-0.495629	-0.556407	-1.00156	-0.975378	-1.83355	-1.49092	-1.74338	-1.22488	-0.896954	-0.886028	-0.112063	-1.77039	-0.380924	-0.40826	-0.4461	-1.12065	-0.896523	-0.877361	-1.53891	-0.896921	-1.25602	-0.744524
HHA24_15850	0.15458	0.0580731	2.16939	0.956583	2.47632	0.647051	2.69123	0.856522	-0.24487	-0.0227656	-0.174901	1.57483	0.152357	1.47729	0.674404	0.343806	0.392019	0.367361	1.26509	1.21635	2.23925	0.149471
HHA24_15855	0.907314	1.22914	2.76751	1.45722	5.57838	1.49535	5.45639	1.2386	-1.5628	-0.9272	-1.13887	2.40758	1.01738	2.68218	0.453668	1.188	0.959057	0.634225	1.72075	3.44471	2.72742	0.239522
HHA24_15860	0.654445	1.31636	2.64706	1.35876	5.35169	1.62635	5.29509	0.918713	-1.63717	-0.925239	-0.857974	2.41229	0.976697	2.60348	0.302933	1.44889	0.930543	0.736635	1.48603	3.65647	2.63532	-0.297713
ccoG	0.607014	1.22441	2.42613	1.13732	5.47964	1.07141	5.47994	1.12225	-1.33712	-0.862549	-1.29949	1.82573	0.913153	2.60881	0.368787	2.44838	0.586911	0.43691	1.44979	3.74936	2.3525	-0.0424239
ccoP	0.721458	1.51758	2.04266	1.05933	5.82012	1.14337	5.43622	1.43299	-0.851099	-0.349616	-1.27146	2.10113	1.06213	2.64964	0.651971	3.57731	1.17422	0.729193	1.41906	4.48059	2.40194	0.0554774
HHA24_15875	0.478029	1.59224	1.85991	0.83873	5.76897	0.23054	5.10117	0.918434	-0.852458	-0.407511	-1.6056	1.90432	1.19449	2.32237	0.0674907	3.41434	0.86259	0.547492	0.711241	4.04825	1.96902	-0.252931
ccoO	0.791002	1.75303	1.73541	0.86242	5.67367	0.462839	5.55084	0.910978	-0.705253	-0.0150593	-1.92388	1.80114	1.23563	2.33766	0.767742	4.48686	1.3886	0.787318	1.02285	4.39641	1.96701	0.0772584
ccoN	0.530344	1.33005	1.31942	0.442676	4.77178	0.879564	4.33308	0.689313	-0.255808	0.630127	-1.52022	1.0543	1.17069	2.18275	0.770156	4.17644	1.49293	0.856584	0.335406	3.88169	1.47907	0.202398
ccoS	0.494159	0.799555	1.2819	0.739006	4.27138	1.14936	3.86779	1.26281	-0.276461	0.0418538	-0.567721	1.65716	0.915363	1.95956	0.48171	3.48946	0.700887	0.938758	0.986836	2.59449	1.85157	0.240459
HHA24_15895	0.00922647	0.507766	1.18755	0.680128	2.35708	1.16332	2.4866	0.516083	-0.129415	0.0705682	-0.624787	1.29937	0.593568	1.81716	0.701674	2.2769	0.935528	0.882676	1.08891	1.89873	1.43935	0.250724
HHA24_15905	-0.542196	-0.217143	-0.520057	-0.866192	-1.72876	-1.34546	-1.85033	-0.459282	-0.96414	-1.14964	-0.66473	-0.906042	-0.183083	-0.45982	-0.789634	-0.600743	-0.82013	-1.24704	-1.16736	-0.579068	-1.15611	-0.603769
HHA24_15910	-0.364756	-0.109214	-0.362535	-0.852191	-1.40639	-1.21289	-1.42678	-0.277836	-0.893241	-0.957355	-0.470777	-0.702189	-0.425903	0.0468112	-0.647586	-0.640773	-0.978308	-1.25732	-1.2198	-0.63805	-1.32102	-0.725546
bioD	-0.348514	-0.00608471	-0.747497	-0.98437	-1.33228	-1.22362	-1.57741	-0.890897	-0.528563	-1.31644	-0.647653	-0.744813	-0.313643	-0.441824	-0.646458	-0.464421	-0.564246	-0.989229	-1.43827	-0.453095	-1.35438	-0.640307
aceA	0.448182	0.45061	3.00514	1.99619	3.99382	2.60621	4.50969	1.26894	2.09105	2.47733	-0.21598	2.39515	0.99933	0.90696	2.1818	1.36714	3.4379	3.04781	2.06242	2.04388	2.63116	1.9892
HHA24_16030	0.941953	0.61394	1.12982	1.3074	1.59188	1.9568	1.90458	1.75736	0.838134	0.586511	1.49185	1.88747	0.773736	1.39799	1.07238	1.20036	1.12713	1.2453	2.00292	1.4059	2.59895	0.815893
HHA24_16035	0.899456	1.01938	2.06254	1.74201	1.66825	1.25149	1.81542	2.3894	1.25802	1.10874	0.25157	2.28352	1.07725	2.28215	0.962817	1.30258	1.49547	1.21402	2.52255	2.00953	3.20385	0.834893
HHA24_16040	0.934239	1.27844	1.23164	0.583392	0.941689	0.831901	0.713073	1.24832	0.536778	0.770319	0.336625	1.46187	0.706424	1.28253	0.652812	0.578288	1.052	0.604474	1.51046	1.31054	1.74276	0.621141
HHA24_16050	0.710497	1.11144	1.7491	0.659931	1.1086	0.759391	0.884074	1.39266	0.514507	0.615392	0.404347	1.63724	0.666316	1.61657	0.386263	0.79547	0.690719	0.495132	1.83879	0.794163	2.15809	1.16323
HHA24_16055	0.421311	0.850916	1.59614	0.493997	0.882706	0.697104	1.16839	1.20016	0.362874	0.492205	0.349546	0.857675	0.649954	1.75112	0.0768217	0.371805	0.0170935	-0.0132256	1.79732	0.0930008	1.85535	1.16355
HHA24_16065	1.11116	0.813375	0.554941	1.15956	1.95449	1.94692	2.18152	0.451017	0.903843	1.23397	0.360335	1.88038	0.850491	0.648332	1.10424	1.26279	1.06781	1.10131	1.55594	1.67617	1.34972	0.301556
HHA24_16070	1.12914	0.71517	0.878233	1.5092	2.4502	2.01539	2.41226	0.720559	1.16048	1.29146	0.222568	2.19155	0.534516	0.896793	1.32148	1.4132	1.36586	1.18727	2.25308	1.55009	1.67685	0.566742
typA	-0.683839	-0.546093	-1.83108	-1.39777	-1.79343	-2.07648	-2.6814	-1.8228	-0.749785	-1.83131	-1.46109	-2.15867	-0.92411	-1.31335	-0.527992	-1.03779	-0.897874	-0.978495	-2.37274	-0.937296	-2.41696	-0.604871
truB	-0.791294	-0.718009	-1.45491	-1.1567	-1.85712	-1.96613	-2.08972	-1.43025	-0.656865	-1.55194	-1.24415	-2.25272	-0.915578	-1.04902	-0.767408	-1.00862	-1.19817	-1.0252	-1.95139	-1.28392	-1.84253	-0.504463
nusA	-0.670539	-0.330627	-0.496464	-0.537314	-1.06189	-1.10461	-1.57513	-0.432501	-0.494475	-0.860164	-1.14505	-1.02472	-0.533341	-0.604821	-0.681715	-0.773825	-0.765707	-0.920878	-1.02052	-0.281154	-0.29065	-0.322253
rimP	-0.675866	-0.441441	-0.411334	-0.747246	-1.62188	-1.35285	-1.9804	-0.34455	-0.962247	-0.726214	-0.956934	-1.59359	-0.536067	-0.368707	-1.43377	-1.20109	-1.46313	-1.56548	-1.13639	-1.14387	-0.225975	-0.320089
HHA24_16120	0.363461	0.267865	0.614424	1.25708	1.26005	1.44292	1.86514	0.68782	0.85583	0.576235	1.28666	1.34446	0.829817	0.959314	0.909586	0.912974	0.612249	1.30547	1.2467	0.454862	1.39557	0.808879
HHA24_16130	0.886411	0.226586	1.67988	1.63394	1.66902	2.42589	2.27946	1.64496	1.1984	1.25121	1.24137	2.38635	0.850226	1.71398	1.24779	1.5219	0.890138	1.33537	1.79702	0.292602	2.25695	1.37726
HHA24_16140	-0.32785	-0.18363	-1.07167	-0.89492	-0.942085	-1.26552	-0.978547	-0.829505	-0.769943	-0.606626	-0.715969	-0.868495	-0.424753	-0.741087	-0.990835	-0.544221	-0.680293	-0.846787	-1.60644	-0.42073	-1.1103	-0.65054
HHA24_16145	-0.514658	-0.219943	-0.756271	-0.974768	-1.01312	-1.28924	-1.66296	-0.842211	-0.99833	-0.461869	-0.707042	-1.05986	-0.460527	-0.51879	-1.40345	-0.774765	-1.14848	-1.17679	-1.79806	-0.973427	-0.951884	-0.51528
kynB	0.634819	0.549029	0.634076	1.06465	0.898545	1.97471	1.33208	0.691571	0.993804	0.95268	0.677438	1.83634	0.826548	0.139904	1.05462	0.662448	0.784203	0.967557	1.42376	0.779016	1.28742	0.784985
HHA24_16185	-0.668471	0.0610719	-0.989917	-0.916669	-1.95653	-1.08171	-1.90267	-0.627131	-1.14093	-1.19948	-1.83678	-1.54307	-0.051668	-1.21239	-0.836887	-1.68428	-0.961914	-1.44662	-1.78017	-0.126361	-1.10027	-0.519202
HHA24_16190	-0.475288	-0.52207	-0.480244	-0.749783	-1.16512	-1.06919	-1.74876	-0.617165	-0.888324	-0.553827	-0.759628	-1.11409	-0.383635	-0.5948	-0.804697	-0.801079	-0.807578	-1.00466	-1.09263	-0.309039	-0.928964	-0.340453
HHA24_16195	-0.640406	-0.825949	-0.700226	-0.746602	-1.31617	-1.13278	-1.91361	-0.823708	-0.827284	-0.598029	-0.815674	-1.36828	-0.515103	-0.515691	-0.753367	-0.927107	-1.05264	-0.763735	-1.20821	-0.574282	-1.21814	-0.322582
hpnD	-0.555918	-0.312315	-0.75015	-0.605434	-1.41015	-1.39558	-1.26965	-0.67314	-1.00589	-1.00624	-0.877976	-1.36588	-0.38994	-0.652386	-0.710155	-0.777466	-0.675693	-0.885808	-1.106	-0.669725	-1.14342	-0.84471
HHA24_16240	-0.361405	-0.258127	-0.846784	-0.602999	-1.04696	-1.33959	-1.19691	-0.585444	-1.03748	-0.942141	-0.766213	-1.42814	-0.660099	-0.627063	-0.835275	-0.663873	-0.648985	-0.855993	-1.60973	-0.818304	-1.36007	-0.803378
HHA24_16250	0.530561	0.128998	1.52383	0.853493	1.71871	1.9342	1.59585	1.03659	0.664665	0.704013	1.34573	1.43342	0.29041	1.04279	0.628121	0.873973	0.5813	1.1453	1.02781	-0.667384	1.72903	0.846739
HHA24_16255	-1.16267	-1.13721	-0.115021	-0.417083	-4.17289	-2.06032	-4.27473	-1.05211	-1.37049	-1.6362	-1.1071	-1.90934	-0.449883	0.582334	-1.54325	-2.65867	-1.6919	-1.81873	-1.09598	-2.64724	-1.01831	-0.237521
HHA24_16260	-0.951932	-1.10136	-0.50342	-0.562605	-4.36478	-2.22321	-4.61796	-1.04162	-0.937678	-2.18925	-1.68391	-1.91405	-0.335027	-0.302184	-1.37346	-2.64084	-1.06958	-1.66728	-1.10382	-1.72354	-1.04086	-0.569429
HHA24_16265	-1.20024	-1.04433	-0.60081	-0.685776	-3.81338	-2.17758	-4.46974	-0.582428	-0.610417	-2.16745	-1.63412	-1.4556	-0.479833	-0.208663	-1.21226	-2.09656	-0.887321	-1.4127	-1.01709	-1.50992	-1.41116	0.0234825
HHA24_16270	-1.04919	-1.05392	-0.824217	-0.653966	-3.60713	-2.06856	-4.2909	-0.903764	-0.939468	-2.15753	-1.44433	-1.81466	-0.590037	-0.320808	-1.2349	-2.03909	-1.0611	-1.3423	-1.6244	-1.65394	-1.86997	-0.0641286
HHA24_16275	-0.91474	-1.18486	-0.632827	-1.01049	-3.58773	-2.18987	-4.82435	-1.30336	-0.999956	-2.46552	-1.05518	-2.06202	-0.859833	-0.166773	-1.64817	-2.37691	-1.39464	-1.55214	-1.66377	-1.99953	-2.16746	0.146834
HHA24_16280	0.808165	0.446008	-0.167502	-1.97888	-5.09586	-4.0233	-3.21449	-3.22021	-0.595108	-3.34574	-0.892069	-2.90024	-2.34369	-0.994255	-0.587623	-2.71686	1.11311	-0.763878	-3.06504	-3.47415	-2.82818	-1.49894
HHA24_16285	0.53741	0.354467	-0.0948936	-2.03742	-5.31935	-4.14623	-3.04277	-3.12283	-1.28367	-3.34832	-0.751464	-2.97532	-2.7301	-0.718518	-0.927497	-3.02688	0.674985	-1.39413	-3.43506	-3.89543	-3.05099	-1.72241
clpB	0.575541	0.437999	1.69427	0.744945	2.09059	1.76623	2.16554	0.7823	0.707749	1.09852	0.770406	2.48209	0.445546	0.355307	0.972581	1.26909	1.05475	1.80027	1.56532	1.37364	2.12377	0.862383
HHA24_16330	1.72931	1.14707	2.90321	2.57909	3.62326	3.07293	3.75685	2.84842	2.02312	1.81935	1.88595	3.21081	0.84837	2.59364	1.34572	1.95078	1.59347	1.928	3.13451	1.54501	4.22815	1.62476
HHA24_16335	0.777168	0.434219	1.70528	1.26325	1.81438	1.32452	2.29684	1.28753	0.777759	1.01734	1.25661	1.41576	0.461479	1.33499	0.784577	1.10111	0.820379	1.08992	1.6753	0.505525	1.77096	0.79455
HHA24_16380	-0.384894	-0.00881219	1.85805	1.41172	1.75526	1.17688	1.67894	0.973015	1.21638	0.275155	-1.06804	1.29669	-0.104534	2.03194	0.205116	0.618875	0.454942	0.163122	2.47106	-0.538805	2.30511	0.448289
HHA24_16385	-0.302625	0.107473	2.47811	1.41952	2.52726	0.956703	2.0181	1.15902	1.07718	0.727928	-1.18596	1.08997	-0.232245	2.18478	0.170753	0.893148	0.393691	0.19148	2.52549	-0.343635	2.05653	0.650152
fdhF	-0.129598	0.265821	2.41472	1.29902	2.32331	0.466036	1.69667	0.736259	1.4243	0.622639	-1.1553	1.28097	0.0160565	2.53461	0.379101	1.09831	0.533098	0.43615	2.48189	-0.306847	1.67703	0.671981
HHA24_16420	0.393083	0.527759	0.636794	1.24505	3.30934	2.55366	3.86612	1.54595	0.778856	0.287754	0.933854	2.41447	0.656074	1.54785	0.80814	2.01336	1.05957	1.43883	1.78374	1.67758	2.60629	0.64703
HHA24_16425	0.290192	0.301955	0.491083	0.952902	2.31279	1.29692	2.47016	1.15398	0.176703	0.250293	0.316738	1.76498	0.153375	1.20971	0.44235	1.84214	0.651147	0.903567	1.38627	1.23022	1.91738	0.504131
HHA24_16435	1.11863	0.432174	1.59073	1.36246	1.59368	1.71775	1.5937	2.64964	0.870053	1.5684	0.883499	1.84541	0.511003	2.10298	0.962596	0.815586	0.67762	1.41933	1.87412	0.475585	1.96741	1.64909
HHA24_16440	0.570375	0.177946	1.25178	1.21029	1.1897	1.39839	1.58178	2.26257	0.743552	1.22617	0.342352	1.76926	0.613175	1.43792	0.59988	0.517647	0.343675	1.05077	1.3633	0.73579	1.68027	1.31216
HHA24_16445	1.17658	0.520502	2.43818	2.52538	1.39826	2.50784	2.51715	3.38314	1.82204	1.71535	0.438919	2.64992	1.38842	2.91711	1.46489	1.64868	1.3123	1.35427	3.19808	1.46312	3.22517	2.13244
HHA24_16505	-0.113524	0.106051	2.56601	1.98282	2.4382	1.28538	2.70033	3.14058	1.60116	1.18061	0.721213	0.340419	0.0466209	2.65269	0.892937	1.16383	0.916189	1.72491	2.61911	0.684514	4.1922	2.58793
cyoD	-1.22065	-0.739867	-2.03121	-0.741696	-0.12471	-0.479032	-1.23669	-0.335303	-1.12137	-1.05277	-2.72735	-1.12943	-0.306152	-0.0540612	-0.4038	-0.896093	-1.17171	-1.4963	-1.17165	0.787851	-0.715401	0.115174
cyoC	-1.1142	-0.628248	-2.50192	-1.11453	-0.273962	-0.62874	-1.50714	-0.67809	-1.3104	-1.30692	-2.65611	-1.18751	-0.0228803	-0.261868	-0.610917	-0.875356	-1.17882	-1.82951	-1.43631	0.803243	-1.04318	-0.205498
cyoB	-1.12324	-0.573421	-2.48539	-1.22262	-0.394044	-0.496789	-1.94253	-0.651685	-1.12353	-1.06624	-2.42678	-1.39881	0.150018	-0.304319	-0.6148	-0.936146	-1.14163	-1.66198	-1.71191	0.721124	-0.919752	-0.12945
cyoA	-1.11145	-0.564749	-2.17739	-1.31209	-1.06935	-1.09358	-2.35464	-0.477596	-1.09242	-0.891173	-2.43333	-1.60181	0.231929	-0.110628	-0.713202	-0.842454	-1.0496	-1.77225	-1.50285	0.425583	-0.561698	0.0402382
HHA24_16550	-0.727416	-0.633567	0.632381	0.60036	-3.75052	-1.73169	-4.07275	0.263338	-1.40307	-0.744596	-0.698985	-1.39598	-0.181338	0.465922	-0.4038	-1.76655	-0.493619	-0.952766	0.215486	-2.29644	0.0435891	-0.036681
HHA24_16560	0.94418	0.565508	0.851424	0.927787	2.50976	1.90542	3.08509	1.01218	0.670775	0.556094	0.595816	2.02219	0.937196	1.15848	0.741637	1.35514	1.16204	1.29869	0.993314	1.1771	1.6074	0.372663
HHA24_16565	1.98257	1.05058	1.61568	2.32842	4.13533	3.84334	5.34292	1.50673	1.97168	1.16482	1.46779	3.49104	1.42034	1.95921	1.2764	2.61464	1.83318	1.90996	2.42452	1.34316	2.72719	0.783165
HHA24_16570	1.86066	0.821919	1.16465	1.77673	2.85342	2.66484	3.87692	1.52355	1.41997	0.934321	1.14997	2.39822	0.96046	1.38085	1.2988	2.24406	1.48886	1.40677	2.18823	0.960623	2.46408	0.737334
HHA24_16580	-1.1824	-1.3484	-1.97794	-1.10707	-1.71923	-1.55308	-0.770632	-2.38387	-1.39745	-2.92032	0.560442	-2.35775	0.410556	-1.56143	-0.441049	-0.275526	-0.643382	-0.303456	-2.38909	-2.15918	-2.4334	-1.05071
HHA24_16585	-1.26223	-1.53871	-1.34603	-1.29255	-1.19909	-1.31958	-0.0714706	-2.2311	-1.54323	-2.67892	0.396242	-2.33841	0.94714	-1.59534	-0.542191	-0.153315	-0.891542	0.0376896	-2.79578	-1.51346	-2.08643	-1.82265
HHA24_16675	0.731832	1.76728	1.02697	1.463	3.03941	3.75801	4.84872	2.49088	1.84443	1.28179	1.95357	2.30898	0.765864	1.99654	2.37411	2.01174	2.44614	2.72807	3.28292	2.80794	3.4591	1.15194
HHA24_16680	0.58097	1.41216	0.547762	0.607853	3.12061	2.33401	4.26998	1.87257	0.820994	0.804142	1.59123	1.47074	0.585106	0.93966	1.12226	1.63296	1.56569	1.99394	2.1211	2.09587	2.3345	0.648297
HHA24_16690	0.702778	0.999735	-0.0491342	0.369906	2.21986	1.27006	3.24089	0.970572	-0.219699	1.22389	1.30499	1.38047	0.627384	-0.615389	0.919276	0.51952	0.973048	1.46033	1.08202	1.38324	1.53264	-0.348194
HHA24_16695	0.662258	0.967252	0.0527444	0.81659	2.15715	1.43541	3.20573	1.36179	0.0875346	0.568075	0.990326	1.80154	0.808357	-0.781187	0.742701	0.573341	0.987633	1.21048	1.03768	1.65706	1.50632	-0.75256
HHA24_16700	0.630292	0.785143	0.611402	0.928782	2.32962	1.50718	3.01249	1.06547	0.379777	0.552546	1.13002	1.67454	0.576066	-0.110224	0.593883	0.90324	0.947544	1.17539	1.37242	0.627162	1.64806	-0.0696377
HHA24_16705	0.602228	0.819755	0.552554	0.984143	2.24101	1.3175	3.09567	1.05415	0.321417	0.690664	1.05753	1.40087	0.63494	-0.28627	0.451204	0.824065	0.998996	0.951385	1.28722	0.676879	1.59068	-0.216094
HHA24_16720	0.511512	0.481022	0.749513	1.31225	1.90834	0.990734	2.95927	1.16147	0.373443	0.582062	0.767067	1.04123	0.541478	0.150831	0.476987	0.509236	0.906015	1.17287	1.58449	0.51698	1.35097	-0.0335577
HHA24_16760	-0.195765	0.0102327	-1.21961	-0.997457	-0.859135	-1.5157	-1.07664	-1.22684	-0.474151	-0.126069	0.836259	-1.8112	-0.299129	-0.424697	-0.374302	-0.888846	0.0406256	-0.139817	-1.42076	-0.806571	-1.06824	-0.714014
HHA24_16765	-0.138392	-0.141033	-1.71967	-1.10021	-1.20845	-1.34829	-0.798672	-1.04363	-0.147598	0.0287237	-0.147432	-1.7816	-0.199579	-1.18088	0.0926311	-0.769615	0.0540271	-0.195152	-0.958535	0.0167947	-1.80409	-0.29924
HHA24_16770	0.265353	0.100419	-1.11794	-0.951726	-0.814241	-1.804	-1.17344	-1.35546	-0.575376	-0.416272	0.321355	-1.8144	-0.300759	-1.00525	-0.275504	-0.977559	-0.870905	-0.620313	-1.12705	-0.188022	-1.09342	-0.432702
HHA24_16800	-0.0316141	-0.250365	-1.08459	-0.539303	-0.633008	-1.25719	-0.0930523	-1.17505	-1.02561	-0.770636	0.163915	-0.981379	-0.123986	-1.11757	-0.677577	-0.219784	-0.13344	-0.54581	-1.22733	-0.862723	-1.36392	-0.941158
HHA24_16830	-0.584398	-0.218954	-1.46161	-1.35751	-2.08906	-1.29889	-2.52363	-1.03108	-0.804241	-1.19557	-1.36792	-1.2139	-0.250432	-0.710934	-0.626573	-1.34694	-0.869529	-1.39143	-1.37423	-0.343699	-0.94227	-0.468546
HHA24_16845	-0.805209	-0.424947	-0.655062	-0.743036	-1.98356	-1.77462	-1.56978	-0.5837	-1.2049	-0.836927	-1.17855	-1.46143	-0.395688	-0.630229	-1.11764	-1.01574	-1.11431	-1.50999	-1.37821	-0.560898	-1.03594	-0.671389
HHA24_16850	-0.769632	-0.415439	-0.514298	-0.739586	-1.52932	-1.50341	-1.53822	-0.204818	-1.29745	-0.934345	-1.22648	-1.32902	-0.42583	-0.502934	-1.28871	-1.09063	-1.2611	-1.73481	-1.1587	-0.557932	-0.584323	-0.389692
HHA24_16890	1.19177	2.18947	-0.571652	0.891381	0.118528	2.2709	0.39791	1.7135	1.06172	2.33548	0.222065	1.11454	1.80612	0.619055	1.56344	0.671583	2.15943	2.05008	0.833378	2.81156	1.55606	1.18082
HHA24_16905	-0.785232	-0.610356	0.00660001	-0.0285262	-1.8677	-1.22768	-2.63278	-0.816234	-0.612615	-0.937977	-0.625073	-1.11237	-0.289726	0.0495611	-0.650402	-2.10253	-0.509864	-0.354474	-0.334185	-1.29269	-1.69139	0.418209
HHA24_16910	-0.615155	-0.784087	-0.220721	-0.071193	-2.27344	-1.27942	-3.48757	-1.41379	-0.654522	-0.856379	-0.971287	-1.49325	-0.214365	0.0135062	-0.872593	-2.09352	-0.542312	-0.288145	-0.607336	-1.25374	-1.76235	0.209449
HHA24_16915	-1.1116	-0.731918	-0.140419	0.0554666	-2.93892	-1.52569	-3.21499	-1.13627	-0.567884	-1.11454	-1.15776	-1.37524	0.142779	0.107519	-0.996137	-2.51153	-0.345534	-0.689929	-0.0409707	-1.63385	-1.62183	0.0888682
HHA24_16920	-1.21683	-0.670381	0.224702	0.345397	-2.97187	-1.19785	-3.2021	-0.465018	-0.439393	-0.889218	-1.25766	-0.857565	0.400694	0.655652	-0.766217	-2.76524	-0.121607	-0.498176	0.584489	-1.62605	-1.14175	0.205889
HHA24_16965	0.914775	0.691514	1.1966	1.2623	1.72341	2.02744	2.64943	1.55021	1.31655	0.668824	1.04701	2.21511	0.774973	1.32105	1.23245	1.43954	1.31274	1.33349	1.86127	0.272065	2.22654	0.804964
HHA24_16970	0.924282	0.572937	1.85337	2.08882	3.10933	2.71939	2.9536	1.4948	2.4082	1.59777	1.16004	2.83923	0.669401	1.81306	1.97201	1.56844	1.44636	2.56884	3.02676	1.61981	2.71178	1.05669
HHA24_16985	0.548984	0.331947	0.940775	0.794481	2.08898	1.60742	2.6176	0.480326	0.649686	0.782808	0.551887	1.51372	0.317295	0.43524	0.171279	1.17595	0.292694	0.950872	1.02351	-0.322611	1.08931	0.517342
bamC	-0.410906	-0.0149639	-1.18111	-0.952129	-1.21663	-0.636862	-1.57477	-0.987448	-0.371419	-0.667739	-0.525651	-1.04461	-0.252404	-0.690267	-0.170993	-0.742894	-0.241763	-0.573481	-1.42978	-0.126053	-0.794573	-0.36721
HHA24_17015	-0.540669	-0.211429	-1.32682	-0.4933	-1.36492	-1.07916	-1.09976	-0.545454	-0.496038	-0.881851	0.00594694	-1.23572	-0.377553	-0.23999	-0.530573	-0.578498	-0.480352	-0.595479	-0.966149	-1.21906	-0.637116	-0.319529
HHA24_17030	-0.604913	-0.192842	-1.27562	-0.895077	-2.27244	-2.01878	-2.47957	-0.436663	-1.05592	-1.11194	-1.31831	-2.00491	-0.53692	-0.549749	-0.927034	-1.31643	-1.10036	-1.55393	-1.51569	-0.750342	-1.04805	-0.531304
HHA24_17035	-0.825474	-0.274643	-1.33123	-1.35263	-2.62643	-2.09586	-2.85051	-0.675529	-1.07372	-1.047	-1.75036	-2.01957	-0.592716	-1.15552	-0.807346	-1.24602	-0.741551	-1.38468	-1.78556	-0.331975	-1.48565	-0.730235
HHA24_17085	-0.770955	-0.801717	-1.40869	-0.874	-1.5061	-1.37742	-2.17605	-1.13016	-1.67968	-1.02509	-0.782705	-1.7032	-0.939476	-0.415739	-1.30515	-1.27481	-1.3975	-1.30862	-1.86798	-1.63788	-0.756403	-0.693496
HHA24_17115	0.425603	0.262217	0.312159	1.61239	1.44587	1.11491	2.23328	0.123827	0.817659	0.80228	0.63707	0.86361	0.303292	1.12429	0.961331	1.11852	0.805001	0.867269	1.40785	1.06287	0.387698	0.30619
HHA24_17120	0.624648	0.204679	0.796755	1.58536	2.1012	1.33004	2.78576	0.652888	0.920516	1.11958	0.690302	1.20973	0.260855	1.47247	0.797653	0.838916	1.21036	1.29541	1.54978	0.943759	0.871364	0.683486
HHA24_17125	0.443046	0.0354647	0.716385	1.53403	1.65773	1.24902	2.43494	0.63094	1.02194	1.01004	0.723909	1.06953	0.341021	1.31829	0.852257	0.819396	1.06497	0.85206	1.34457	1.06574	1.18798	0.516493
HHA24_17150	0.133912	0.201407	-0.348826	0.987966	1.24749	0.765765	1.32777	0.341334	1.01454	0.510112	-0.31351	0.972115	0.855251	1.12153	0.833763	0.521829	0.420588	1.27644	1.26685	1.48736	0.9243	0.339873
HHA24_17170	0.898682	0.116949	0.85273	1.12215	1.2473	1.21217	1.85682	-0.416402	0.755168	1.14812	0.347857	0.991299	0.477346	1.67361	1.19257	0.709302	0.790655	1.1078	0.94984	1.01522	0.272492	-0.234741
HHA24_17205	-0.494513	-0.564761	-0.613722	-0.798386	-1.16486	-1.5724	-1.57961	-2.03851	-0.840842	-1.21187	-0.895738	-1.45695	-0.835425	-0.515073	-0.967521	-0.841856	-1.05917	-1.15326	-1.51682	-1.10935	-2.09132	-0.528306
HHA24_17210	-0.088619	-0.502074	-0.281636	-0.870025	-1.42743	-1.36641	-0.769581	-1.74507	-1.00169	-1.17599	-0.883634	-1.40743	-0.923564	-0.282806	-0.56814	-0.736615	-0.915341	-0.996303	-0.979188	-0.755551	-2.09384	-0.574086
HHA24_17290	0.347422	0.0669308	0.778763	0.922458	1.09014	0.741193	1.60193	0.577472	0.677323	0.790742	0.417448	1.26502	0.415781	0.882963	0.968263	0.88378	0.880814	1.02415	1.37918	0.779117	1.17894	0.831856
HHA24_17310	0.453572	0.0276681	1.53372	1.73911	2.22693	1.45897	2.92992	0.114314	0.437436	0.15473	0.764619	0.491204	0.39583	0.99975	0.869333	0.774362	0.56646	1.10524	2.09224	1.19777	0.576939	0.478923
HHA24_17425	-0.943538	-0.919594	-0.49546	-0.102645	-2.32701	-1.48357	-2.7647	-0.887871	-0.81847	-1.57802	-0.341615	-0.92838	-0.202283	0.284083	-1.07478	-1.89823	-0.620083	-0.574886	-0.229831	-1.8678	-1.35579	-0.037731
HHA24_17430	-1.21326	-0.988969	-0.648675	-0.759167	-3.72713	-2.42993	-4.57556	-0.992997	-1.6596	-2.01119	-0.678828	-1.82173	-0.227072	0.244252	-1.70898	-2.81096	-1.21255	-1.6904	-1.55304	-2.76398	-2.31017	-1.01708
HHA24_17435	-0.926875	-1.02854	-0.285709	-0.381401	-3.86273	-1.77322	-4.34014	-0.963931	-1.31825	-1.72795	-0.545138	-1.77798	-0.22272	-0.263795	-1.27507	-2.75759	-1.25297	-1.2552	-1.45292	-2.53084	-2.00145	-0.196422
HHA24_17440	-0.818872	-0.796253	0.456601	0.0346773	-3.35311	-1.51776	-3.8012	-0.597871	-1.00372	-1.11614	-0.604503	-1.38761	0.0564286	0.0429047	-1.03867	-2.45557	-0.781925	-1.13394	-0.930799	-2.49171	-1.04339	-0.584476
HHA24_17480	-0.368446	-0.72411	-1.78675	-0.852716	-2.13283	-1.85851	-2.26323	-0.935507	-1.12113	-0.819067	-0.129545	-1.88616	-0.457499	-0.171953	-0.912698	-1.51158	-1.12442	-1.46064	-1.55461	-0.953319	-1.57117	-0.967476
pnp	-0.508174	-0.305705	-1.44304	-1.01808	-2.03654	-1.50705	-1.67949	-0.853421	-0.683606	-1.58326	-1.69875	-1.19329	-0.542143	-0.994462	-0.823672	-1.00463	-0.567719	-1.20072	-1.50235	0.408788	-1.28826	-0.71397
rpsO	-0.658116	-0.29866	-1.20233	-0.969714	-2.38255	-1.38461	-2.0317	-0.301904	-0.730727	-1.08176	-1.59471	-1.25269	-0.384915	-0.506715	-0.791419	-1.51871	-1.11813	-1.3381	-1.03426	0.0966281	-0.716844	-0.198118
ilvN	-0.331908	-0.511255	-0.664178	-0.806752	-1.35567	-1.54463	-1.33183	-1.05047	-0.856774	-1.51216	-1.51	-1.36097	-0.727924	-0.736	-0.812198	-0.637247	-0.661869	-0.824516	-1.15304	-0.209144	-0.779731	-0.427147
HHA24_17550	-0.594643	-0.611326	-0.664703	-0.81704	-1.66101	-1.53838	-1.69799	-0.964231	-0.956742	-0.945427	-1.36455	-1.38811	-0.653652	-0.475769	-0.623646	-0.713139	-0.723489	-0.836441	-1.01956	-0.449461	-0.471401	-0.355827
HHA24_17620	0.101436	0.4167	0.234986	16.3894	0.48563	0.335178	0.433509	0.737007	0.515552	0.548105	0.0185381	0.492497	0.013559	0.724639	0.0674218	0.00160517	0.148991	0.109383	0.622664	0.772372	0.77497	0.166736
HHA24_17625	0.19893	0.380287	0.17621	17.2277	0.510185	0.501068	0.433791	0.636364	0.618408	0.484093	0.0134912	0.555047	0.00690651	0.744958	0.0919564	0.0691988	0.0220435	0.0493508	0.581311	0.618606	0.712327	0.0635206
HHA24_17630	-0.0320713	0.384747	-0.00505716	17.6535	0.277456	0.324131	0.241318	0.434921	0.457598	0.420087	0.0388537	0.884915	-0.0656911	0.496632	0.0650177	0.0779736	0.194584	0.00200664	0.67136	0.943976	0.563869	-0.000153939
HHA24_17635	-0.0237979	0.449377	0.364304	15.7722	0.380594	0.389631	0.734428	0.238209	0.960773	0.753669	0.0888854	0.652086	0.240873	0.378174	-0.0206757	-0.204367	0.124791	0.218259	0.742689	0.758413	0.843407	0.122448
HHA24_17640	0.102815	0.401467	-0.125636	16.8783	0.475355	0.570616	0.434059	0.395862	0.727881	0.841499	-0.134471	0.646284	0.230557	0.154114	0.13623	0.194183	0.188462	0.203652	0.481052	1.58885	0.63923	0.146519
HHA24_17645	0.0977066	0.23344	-0.0982112	15.7184	0.582481	0.572516	0.460172	0.387846	0.98116	0.814336	-0.0592529	0.756101	0.341665	0.299155	0.0905463	0.238957	0.241343	0.24437	0.484088	1.36635	0.598775	0.240044
HHA24_17655	-0.41352	-0.393556	-0.183533	0.0716231	-2.88136	-1.48468	-2.67298	-0.407109	-0.860644	-0.883918	-0.23437	-1.27566	-0.0954589	0.124844	-0.565966	-1.34829	-0.837158	-0.707338	-0.515123	-2.63571	-0.282338	0.162457
HHA24_17680	0.653236	-0.114178	0.909315	1.11467	2.1511	2.23233	2.13973	0.405904	1.48248	1.74587	0.968552	1.44018	0.170694	0.842033	1.57462	1.37037	0.779903	1.91744	1.48896	-0.980916	2.03542	1.26689
HHA24_17700	1.01102	0.416195	1.39437	1.77687	2.0651	2.71184	1.31412	1.61583	1.91439	1.04069	0.359334	2.71645	-0.0866015	1.65643	1.36886	0.772495	1.02979	1.78864	2.37913	1.31918	3.20364	1.76209
HHA24_17705	1.16802	0.491489	1.43748	1.48839	1.99504	2.48643	1.04328	1.11223	1.5738	0.621711	0.231554	2.32953	0.244136	1.29232	0.961858	0.847462	0.549316	1.44402	2.08343	1.19143	2.7843	1.21576
HHA24_17865	0.425118	-0.211355	1.61458	2.61926	1.27029	2.01809	1.88546	2.64145	1.76005	2.09481	0.74286	2.4758	-0.151154	2.33099	1.49701	1.43084	1.04213	1.66658	2.41069	2.17255	2.84233	2.02421
HHA24_17870	0.0690143	0.083621	1.34275	2.02693	0.675129	1.12858	1.17057	1.81831	1.24079	1.48549	0.500236	1.62918	0.304725	1.75544	0.861575	0.791349	0.667633	0.997456	1.82909	1.81617	2.02108	1.14534
HHA24_17915	0.67379	0.306524	1.71173	1.95243	2.72169	1.75196	3.18509	1.08021	1.6044	1.63872	0.937762	2.18601	0.306393	1.41884	1.1066	1.76256	1.20038	1.56326	2.13986	1.13991	2.20558	0.872459
HHA24_17965	-0.894143	-0.842325	-0.673816	-1.07197	-2.32699	-2.37795	-2.57466	-1.2013	-1.29387	-0.927949	-0.818576	-2.18619	-0.787651	-0.228945	-0.729623	-1.35181	-1.57711	-1.73177	-1.61064	-1.27987	-0.775375	-1.47758
dsbG	-0.307812	-0.747168	-1.16839	-0.779799	-1.25171	-1.70757	-1.42504	-0.812909	-1.32189	-0.520745	-0.366452	-0.830225	-0.479409	-0.216904	-0.557739	-0.723007	-1.15467	-1.14786	-1.94007	-0.653488	-1.3271	-0.381864
HHA24_17980	0.505672	-0.122599	0.826756	1.08267	1.26637	1.34465	1.92217	0.86105	0.520784	1.07587	0.952997	1.05815	0.173564	1.18293	0.419144	0.937767	0.43273	1.17321	1.24163	0.544233	1.55058	0.755675
HHA24_18095	-0.366203	-0.796576	1.83512	-0.354172	0.0709378	-1.03154	-0.566858	-0.977659	-0.158137	-0.0363039	-17.6983	-0.386101	-1.47118	-0.560104	-0.426355	-0.837561	-0.163815	-0.163236	-0.220036	-1.37566	-0.0986829	-0.00263913
HHA24_18105	-0.14517	-0.691284	1.03484	-0.386365	-0.396104	-1.48915	-1.02492	-1.35822	-0.139957	0.0393543	-18.9709	-0.48388	-1.60789	-0.91102	-0.163565	-1.00417	-0.0574403	-0.482423	-0.364829	-1.46834	-0.407772	-0.0134858
HHA24_18110	-0.478137	-0.814239	0.950049	-0.527207	-0.422615	-1.54108	-1.43878	-1.02094	-0.29405	-0.0244917	-18.9189	-0.525572	-1.42562	-0.864054	-0.276683	-0.423704	-0.159342	-0.0689113	0.000731196	-1.81105	-0.285074	-0.0070137
HHA24_18115	-0.33628	-0.842969	1.78163	-0.584231	-0.323615	-1.21938	-1.55812	-0.950839	-0.0921413	-0.0816657	-17.9459	-0.819464	-2.16648	-0.805549	-0.334072	-0.679098	-0.225312	-0.228838	-0.310249	-2.01092	-0.311426	-0.004577
HHA24_18120	-0.718354	-0.808395	1.91872	-0.511755	-0.464495	-1.34497	-1.19156	-1.08634	-0.0988386	-0.0262502	-20.1928	-0.532888	-2.19199	-0.768231	-0.34564	-0.738456	-0.0609243	-0.154347	-0.374635	-2.32615	-0.0849744	-0.00154852
HHA24_18125	-1.25977	-0.626911	1.28506	-0.484156	-0.755266	-1.40222	-2.01247	-1.03391	-0.109374	0.00199512	-22.0133	-0.621515	-2.06	-0.770254	-0.223008	-0.529511	0.00925263	-0.221373	-0.149798	-2.06939	-0.216703	-0.00265663
HHA24_18130	-0.709471	-0.378358	1.88132	-0.582504	-0.610586	-0.589159	-1.35475	-0.3369	-0.0540555	0.0124091	-23.5275	-0.489223	-2.4114	-0.902408	-0.122289	-0.351928	-0.142573	-0.147431	-0.252903	-1.66693	-0.154862	-0.00698446
HHA24_18135	-0.752775	-1.07647	1.98189	-0.482206	-0.551461	-1.32369	-1.64736	-0.908951	-0.0817582	-0.0167729	-19.5484	-0.531423	-1.53464	-0.972862	-0.1775	-0.313487	-0.158062	-0.216172	-0.290415	-1.75802	-0.159274	-0.00105465
HHA24_18150	-0.170572	-0.383565	1.08772	-0.653369	-0.30453	-1.20559	-1.62426	-1.41365	-0.236103	0.318847	-1.36057	-1.51883	-0.762991	-1.58094	-0.526435	-1.42057	-0.224011	-0.225379	-0.629559	-2.41804	-1.21229	-0.110029
HHA24_18155	-0.397789	-0.304729	1.90726	-0.589548	-0.107525	-1.13007	-2.06474	-1.6483	-0.182915	0.31255	-1.75958	-1.56862	-0.658731	-0.91278	-0.727819	-1.63554	-0.342929	-0.213358	-0.543012	-2.54621	-1.37756	-0.103625
HHA24_18375	0.794976	2.3584	-0.954212	0.77903	-0.190163	1.68806	-0.235753	3.74903	1.20155	2.48232	-0.401777	1.05226	1.57601	0.419622	2.27526	0.895716	3.06119	2.34636	0.96636	4.13755	3.76994	1.22698
HHA24_18460	-0.582688	-0.320762	-0.588815	-0.226223	-1.50966	-1.18614	-1.09017	-0.382662	-0.632549	-0.654766	0.638155	-1.27925	-0.434976	0.403608	-0.514388	-0.851624	-0.654389	-0.562182	-0.428494	-0.507335	-0.465307	-0.115142
ruvC	-0.523644	-0.155433	-1.18678	-0.686832	-1.23135	-1.13932	-1.39823	-0.34898	-0.346475	-0.703626	-0.736916	-1.19749	-0.727774	-0.658556	-0.528863	-0.394835	-0.472402	-0.74521	-1.03248	-0.373037	-0.818071	0.00721661
ruvA	-0.67956	-0.516961	-1.30011	-0.875666	-1.56062	-1.31682	-1.55132	-0.891206	-0.523685	-0.469767	-0.398708	-1.20169	-0.610915	-0.625639	-0.793889	-0.820589	-0.557345	-0.666109	-1.01292	-0.79642	-1.09958	-0.0906643
recQ	-0.265102	-0.1989	-1.36969	-0.835455	-1.29584	-0.989498	-1.61635	-0.749924	-0.816339	-0.984947	0.00529997	-0.803483	-0.526936	-0.709404	-0.564541	-0.783752	-0.875283	-1.07253	-1.46518	-0.759554	-1.39647	-0.736081
HHA24_18615	-0.123246	-0.715466	-0.8452	-0.886089	-1.81477	-1.25701	-1.65276	-0.971962	-0.827965	-0.294837	-0.0920617	-1.42736	-0.765054	-1.048	-1.03247	-1.03457	-1.19774	-1.19474	-1.22432	-1.52994	-1.25156	-0.162611
HHA24_18735	-0.246852	-0.317055	-0.387048	-0.800889	-1.57533	-1.49165	-1.82277	-1.02227	-0.355323	-0.592879	-0.167181	-1.02072	-0.507128	0.219771	-0.167939	-0.593223	-0.879534	-1.02761	-1.2536	0.1236	-1.27255	-0.190529
HHA24_18795	0.785267	0.337312	1.27184	0.638218	0.478806	1.14292	0.76813	1.40787	0.822165	1.41093	0.116312	1.3949	0.410962	1.39248	0.741979	1.47032	0.917253	0.970512	1.72349	1.91591	1.81924	0.305749
HHA24_18810	0.702909	0.856374	1.94455	1.38703	0.731304	1.35479	1.3254	2.18733	1.19988	1.17006	0.406388	1.83727	0.718599	2.59009	1.01144	0.671441	1.01365	1.2402	2.60192	2.00176	3.76562	0.656122
HHA24_18815	0.610663	0.292586	2.4802	1.46818	1.19873	1.37608	1.16779	2.2633	1.76432	1.57503	0.552691	1.56251	0.804041	2.49911	0.653844	1.30456	0.602787	1.74812	2.83038	1.71055	3.81906	0.924821
HHA24_18820	0.782354	0.689904	1.97253	1.13776	0.955778	1.02045	1.1234	1.44889	1.19151	1.45577	0.336322	1.63688	0.700538	2.26555	1.00888	0.957462	1.18506	1.32984	2.21095	1.90665	2.66569	0.46366
HHA24_18825	0.625188	0.985721	2.20441	1.36311	1.12734	1.63648	1.75155	1.75273	1.38855	1.34283	0.367097	1.73258	0.587404	1.89962	0.939247	1.61702	1.19917	1.28996	2.58455	1.78783	2.7282	0.386925
HHA24_18830	0.943689	0.507101	2.12371	1.0533	1.22322	1.37649	1.83825	1.55013	1.35857	1.4245	0.382559	1.94481	0.132869	1.83831	0.740609	1.38328	1.6099	1.69318	2.8072	2.05594	2.55123	0.254763
HHA24_18835	0.656618	0.737616	2.26042	1.77892	1.69115	1.76304	2.28713	2.02385	2.03733	1.93493	0.122244	2.2143	0.985421	2.07936	1.50554	1.871	1.93976	1.82936	3.03729	2.61057	3.36539	0.91958
HHA24_18960	0.0827559	0.411394	-0.133076	0.368938	-0.365832	0.550229	0.106655	1.09372	1.24517	1.36008	0.0107315	0.123977	0.718968	1.14569	1.66322	0.799686	1.99493	1.56011	1.89882	2.93985	1.65481	0.208388
HHA24_18970	0.148818	0.0434702	0.397466	0.583303	0.0282258	0.962994	-0.223595	0.915646	1.43413	0.619899	0.626865	0.343379	0.67005	1.26524	1.51017	0.943519	1.86619	2.03511	1.38909	1.73209	1.81996	0.88879
HHA24_19000	0.346088	0.181315	1.80539	1.91931	2.35439	1.54384	2.9001	1.39934	1.04358	0.77651	0.703817	1.39773	0.173131	1.37331	0.856427	1.23249	1.12906	1.56664	2.01111	0.741163	2.40976	0.854805
HHA24_19005	0.604065	0.146195	1.55682	1.66591	2.40637	1.62249	3.01289	1.47821	0.720926	0.746115	0.66579	1.45791	0.529559	1.23205	0.464803	1.0754	0.925839	1.21071	1.71707	0.795615	2.05114	0.518402
HHA24_19010	0.409998	0.257262	1.38112	1.56379	2.13989	1.7166	2.64364	1.20488	0.504373	0.802317	0.659307	1.27245	0.332793	0.975062	0.738436	0.967666	0.734483	1.06941	1.84692	0.657808	1.73591	0.400203
HHA24_19015	0.243106	0.214319	1.06453	1.35541	1.72199	1.33913	2.47701	1.07666	0.49891	0.408563	0.49042	1.11544	0.405747	0.653538	0.534493	1.01275	0.751884	1.05604	1.65661	0.786026	1.39271	0.426141
HHA24_19120	-1.15151	-1.41502	0.109223	-0.149924	-3.60245	-2.03743	-3.97729	-1.10427	-2.996	-2.4951	-0.39057	-1.75567	-1.68969	0.372779	-0.961817	-3.03335	-0.624657	-1.43119	-1.22001	-2.89175	-2.05896	-0.50366
HHA24_19215	0.802673	0.40152	1.39784	0.563043	0.490246	0.660869	0.711665	0.67665	0.565548	1.22483	0.531091	1.14453	0.609045	0.809423	0.772468	0.155407	0.467176	0.695351	1.16797	1.24827	1.09019	-0.12027
HHA24_19220	0.989003	0.27491	1.35627	0.790159	0.798859	0.984209	0.512148	0.743365	1.32244	0.621374	0.575072	1.36651	1.03722	0.792009	0.783446	0.00492369	0.981441	0.759474	1.77155	0.940866	1.37149	0.2556
groL	0.724159	0.0980228	2.9306	1.42336	1.95718	2.17438	1.72573	1.41906	2.10116	2.6765	1.35144	2.76748	0.0145705	1.28005	1.6181	0.900244	1.53639	2.79638	2.73841	1.45665	3.05488	1.84644
HHA24_19240	0.672261	-0.0110978	2.21327	1.04088	1.26295	1.91697	1.528	1.20323	1.73827	2.31405	1.37967	2.43237	-0.17295	1.14956	1.34906	0.599589	1.17752	2.26084	2.45391	1.10157	2.69875	1.72151
HHA24_19245	0.747741	-0.155356	1.87105	1.56033	2.50121	2.26117	2.38042	1.45193	1.55406	1.43596	1.41873	2.75067	0.453014	1.49733	1.18263	1.58221	1.0546	1.92024	2.35365	1.12318	2.22085	1.33618
HHA24_19250	0.54481	-0.187692	1.35906	0.947869	1.50776	1.0684	1.55147	0.763	0.8899	0.814623	1.19073	1.47877	0.433858	0.722721	0.945698	0.529114	0.448355	1.21941	1.55252	0.85719	1.4275	0.893066
HHA24_19295	0.434004	0.182858	1.04065	0.981142	0.977205	0.829361	1.25237	1.2376	0.692477	0.586161	0.77307	1.04193	0.160913	0.880385	0.491843	0.785459	0.500099	0.630822	1.22768	0.247447	1.16553	0.658292
HHA24_19310	-0.610473	-0.447884	-0.781094	-0.706562	-1.68273	-1.71127	-1.31505	-0.689814	-1.24811	-0.961376	-0.632064	-1.70592	-0.518199	-0.42502	-1.03511	-1.15971	-0.911129	-1.32304	-1.3234	-1.25829	-1.56171	-1.04714
thiL	-0.4587	-0.197499	-1.22168	-0.822054	-1.26971	-1.36958	-1.38194	-0.87551	-0.646578	-0.347814	-0.413852	-1.43372	-0.567678	-1.02948	-0.546823	-0.638702	-0.472956	-0.720527	-1.06546	-0.52518	-1.204	-0.722823
HHA24_19350	0.187418	0.120357	0.0550558	0.2839	0.0947019	0.272543	31.3526	0.504799	0.337587	0.0555722	0.112725	0.639133	0.0273364	1.31409	0.0881431	0.0650175	0.10938	0.123931	-4.31924	0.756235	0.379416	0.0580713
HHA24_19355	0.226945	0.119892	0.096429	0.226168	0.154953	0.321961	28.8279	0.420144	0.366039	0.0400204	0.0896252	0.545301	0.0211634	1.21132	0.0740204	0.0989988	0.0662705	0.0803311	-5.13033	0.699171	0.345492	-0.000435875
HHA24_19485	0.504026	0.246953	1.04529	1.01798	1.59604	2.4911	1.84702	0.636898	1.03419	1.39281	0.0464106	1.64881	0.275022	0.842395	0.611612	0.89224	0.61755	1.50092	1.75652	1.82353	1.1317	1.02389
HHA24_19490	0.442711	0.384869	1.11614	1.0377	1.83214	2.2235	1.63483	0.44921	1.49929	1.29184	-0.370032	1.43408	0.229115	0.811191	0.903795	1.4244	1.42821	1.82093	1.50757	1.89612	1.07863	0.693421
HHA24_19495	0.580877	0.143446	1.20089	1.07858	1.40475	2.40475	1.32114	0.653019	1.1624	1.30562	-0.233372	1.68453	0.0416543	0.759277	0.784281	0.860965	1.18843	1.70645	1.60789	1.47921	1.13317	0.705495
HHA24_19500	0.317264	0.136548	0.889681	0.810955	1.07148	1.72765	1.13356	0.214559	1.00774	0.784048	-0.397436	1.20227	0.431966	0.32515	0.900047	0.972134	1.13607	1.66128	1.30427	1.00969	0.589306	0.494412
HHA24_19520	-0.231173	-0.483651	-1.14114	-1.03768	-1.59438	-1.14163	-1.80722	-1.3927	-1.18606	-0.444269	-0.232205	-1.49233	-0.311631	-0.297629	-0.698838	-0.913194	-0.878733	-1.2593	-1.27847	-0.713282	-1.26529	-0.870642
HHA24_19580	-0.605182	-0.701315	-0.377149	-0.636142	-1.1765	-1.60066	-1.68009	-0.284456	-0.680229	-0.918038	-0.835727	-1.4991	-0.883523	-0.573795	-1.06317	-1.13972	-1.13793	-0.995487	-1.09687	-0.787212	-0.88348	-0.100583
ychF	-0.355809	-0.192662	-0.880634	-0.79163	-1.57708	-1.10613	-1.52435	-0.34724	-0.372278	-0.721379	-0.733701	-1.07785	-0.382312	-0.63167	-0.691868	-0.731091	-0.528845	-0.982219	-0.747004	-0.274367	-0.644452	-0.213528
HHA24_19590	-0.470926	-0.447032	-1.7879	-1.23024	-2.22453	-1.55627	-2.31248	-1.25864	-0.94428	-0.965304	0.196999	-1.62909	-0.801626	-0.772583	-0.750961	-1.09606	-1.07024	-1.32967	-1.69214	-0.759763	-1.32997	-0.546399
pth	-0.502382	-0.414166	-1.30782	-1.12104	-2.22331	-1.73903	-2.47252	-1.12041	-0.836076	-1.2553	-0.212167	-1.4887	-0.531703	-0.913667	-0.800916	-1.02592	-0.836878	-1.16588	-1.49772	-0.675492	-1.35482	-0.766675
HHA24_19600	-0.686642	-0.384886	-1.52422	-1.42775	-2.44974	-1.5269	-2.73108	-1.53128	-0.503713	-1.42364	-2.2786	-1.1534	-0.680992	-1.36929	-0.555963	-1.17004	-0.924392	-1.23345	-1.72239	-0.0592173	-1.67125	-0.489401
HHA24_19605	-0.703347	-0.393956	-0.458808	-0.944163	-2.01361	-1.51749	-2.26463	-0.590292	-0.909535	-0.63734	-1.22089	-1.26543	-0.541699	-0.439016	-1.18524	-1.45282	-1.16623	-1.53383	-1.05433	-0.714289	-0.132763	-0.274238
ispE	-0.567884	-0.0759334	-0.150568	-0.83619	-1.84451	-1.34173	-2.36549	0.0478763	-1.14848	-0.717418	-1.22736	-1.43566	-0.557656	-0.340739	-1.41474	-1.69359	-1.96949	-1.8231	-0.818001	-1.8327	-0.0551585	-0.13879
HHA24_19645	0.811783	1.0212	2.14641	1.10424	0.556281	0.657018	1.04864	1.33721	1.04679	1.36391	0.688053	1.47588	0.544852	0.698567	1.40879	0.580926	1.71938	0.922353	2.00948	1.59614	0.724674	0.086128
HHA24_19655	0.0485414	0.258484	3.23241	0.274984	3.24949	3.13762	3.50541	3.0658	1.51252	0.285926	0.368274	2.70699	0.950055	1.84924	1.34783	1.24072	1.67525	-0.394215	2.49204	1.46989	1.7714	1.78245
fahA	0.0454559	0.193337	2.26866	-0.127752	1.82861	1.94839	1.94699	1.98613	1.02499	-0.0760306	0.257374	1.78119	0.434825	0.710432	0.923374	0.8915	1.19032	-0.658831	1.5888	0.976476	1.06151	1.25267
HHA24_19755	-0.362308	0.0374243	-0.985096	-1.03479	-1.92636	-0.855216	-1.24162	-0.823702	-0.62312	-0.261759	-0.0516059	-1.04752	-0.118171	-1.01749	-0.262895	-0.817016	-0.0371939	-0.495425	-0.936562	-1.03894	-0.914462	-0.674934
HHA24_19785	0.905694	1.05396	0.323647	1.09888	1.77168	1.57719	2.39094	1.3129	0.882811	1.15911	0.944427	1.2606	0.557366	0.0698974	0.982658	1.29852	1.43501	1.66907	1.40541	1.95626	1.51129	-0.135096
HHA24_19790	0.733217	0.997602	0.561467	1.50865	1.54984	2.00732	2.2289	1.66892	1.2073	1.17581	0.474625	1.57913	0.990889	0.917215	1.08456	0.961239	1.2814	1.11883	1.79749	2.33777	2.30128	-0.0751332
HHA24_19795	0.543958	0.671022	0.515466	1.19666	1.12276	1.63877	2.07603	1.1932	1.041	1.00242	0.399541	1.01641	0.858079	0.624288	0.711892	0.541594	0.959544	0.644071	1.17564	2.1732	2.12124	-0.28243
HHA24_19800	0.465698	0.804275	0.438679	1.14478	1.01566	1.48058	1.91811	1.06237	0.964169	0.794639	0.29825	0.65799	0.722217	0.499134	0.618737	0.65052	0.800391	0.734253	1.29512	1.82981	1.56548	-0.393793
HHA24_19805	0.528505	0.812903	0.61793	1.04573	1.46255	1.45452	1.84611	1.1141	0.877976	0.778464	0.0971861	1.04884	0.726548	0.354063	0.657773	0.962564	0.932988	0.686223	1.4237	1.49802	1.60759	-0.390897
HHA24_19810	0.926386	0.938755	0.749781	1.51526	2.00036	1.99199	2.67393	1.5702	1.21533	1.42867	0.308541	1.67282	1.10016	0.674945	0.965294	1.55945	1.19633	1.06049	1.7394	1.91118	2.07246	-0.264859
HHA24_19820	-0.416277	-0.30285	-1.26793	-1.09084	-1.65792	-1.07751	-2.31162	-0.637376	-0.809939	-1.35344	-0.719629	-0.999588	-0.163781	-0.66323	-0.385085	-0.967031	-0.367392	-0.902605	-1.50753	-0.202497	-0.265675	-0.676996
HHA24_19850	0.862869	1.74801	-0.371679	0.553358	1.22393	1.40895	0.792691	1.28588	2.70323	1.39562	0.448587	1.94463	0.380789	0.167393	0.875189	0.632256	0.293282	1.22031	1.27681	1.18054	0.228779	0.0414589
metG	-0.449064	-0.289575	-0.9833	-0.826513	-1.13824	-1.13017	-1.48137	-0.503914	-0.749609	-0.750096	-0.567585	-1.03459	-0.384524	-0.646508	-0.498436	-0.624509	-0.718282	-1.03399	-1.0609	-1.23091	-0.499287	-0.386323
rocF	0.513544	0.216942	0.995042	0.988412	1.63015	0.876361	1.40389	0.579478	0.527195	0.717888	0.759205	0.981415	0.505237	0.717807	0.749409	1.02242	0.595773	1.08869	1.15404	0.0780259	0.943972	0.353109
HHA24_19995	0.339416	0.00668078	-0.633389	1.46949	0.42944	1.08852	1.8952	1.93328	1.23106	4.96751	0.50355	1.29587	0.296312	0.59689	1.42028	0.294183	0.856918	0.95375	0.826736	0.693005	0.316314	-0.431579
HHA24_20000	-0.181534	0.511124	-0.950109	0.982058	0.263671	1.50042	1.42141	2.31163	1.86242	4.67705	0.80847	1.2351	0.280825	-0.0617686	0.78193	0.981306	1.40041	1.18169	0.366912	0.552153	0.486176	-0.338759
HHA24_20005	0.41547	0.606131	-0.367134	1.42909	0.675185	1.87268	1.894	1.67765	1.75972	3.89701	0.471807	2.17602	0.608691	0.575918	0.55909	0.747259	1.01608	1.66183	0.261519	0.62882	-0.00646388	-0.254267
HHA24_20010	0.603742	0.574439	-0.94982	1.24534	1.14795	1.8333	1.52798	2.03348	1.50039	4.92723	0.58581	2.16462	0.20669	-0.135384	1.08366	0.856641	1.03868	1.31631	0.498032	0.974103	0.213903	-0.548892
HHA24_20015	0.310773	0.765286	-0.744685	1.15663	1.14973	1.98204	1.88199	2.16355	1.66095	5.07768	0.43261	2.02053	0.596303	-0.144156	1.00541	1.16595	1.34688	1.06821	0.555712	1.0232	0.0292184	-0.701598
HHA24_20020	0.0105935	0.329144	-0.415788	1.35308	1.32666	1.40913	2.04554	2.29489	1.48591	4.56951	0.2565	2.05994	0.427229	-0.00946014	0.779175	1.00555	1.00104	1.02996	0.357517	1.5611	0.293208	-0.229484
HHA24_20050	0.563127	-0.111955	1.72669	1.11268	0.261693	1.2994	0.514167	1.78206	1.11381	-0.176455	0.867063	1.24411	0.7985	0.344075	0.595967	0.969475	0.432415	0.648949	1.70038	1.60347	1.76188	0.0553168
HHA24_20055	0.488996	-0.135393	1.88302	1.31003	0.707063	1.25736	0.192107	1.94068	0.340103	0.165358	1.15668	0.912119	1.06171	0.766834	0.425267	0.344738	-0.321471	0.321464	1.68293	1.16593	1.35697	0.30462
HHA24_20060	0.776589	0.272876	1.59458	0.755152	0.764195	1.05792	0.419795	1.70578	0.790793	-0.0828999	0.51737	0.453596	0.402561	0.128918	0.442459	0.004056	0.643984	0.651146	0.927942	1.71537	1.53	-0.545256
HHA24_20105	0.346732	0.485798	1.98594	0.884008	1.80483	2.72485	0.603573	1.28761	0.947169	-0.0317343	0.485878	1.35356	0.479651	3.00485	1.18295	0.310601	1.21135	0.657191	2.18633	0.900376	3.34566	1.98841
HHA24_20110	0.382372	-0.14216	1.93358	0.969293	2.04332	3.21957	1.24006	1.43612	0.858374	0.994064	1.17902	1.8354	0.551365	3.20799	0.647079	0.132925	0.781191	0.641225	2.59737	1.11146	3.19258	2.19546
HHA24_20115	0.402241	-0.0909388	1.44311	0.853919	1.54311	2.42238	0.747811	1.49189	0.529669	0.390757	0.598795	1.14433	0.283597	2.93349	0.539176	-0.21791	0.333928	0.186056	1.91158	0.627001	2.50156	1.83824
HHA24_20120	0.333599	-0.172541	1.27399	0.471793	1.07766	1.84778	0.143783	1.07177	0.438235	0.375467	0.614341	1.13496	0.450925	2.62195	0.374704	0.245013	0.417818	0.0288238	1.74335	0.273763	2.19435	1.32894
HHA24_20145	-0.00340244	-0.0410702	-1.32508	1.51548	-0.108468	-0.110772	-0.0436699	0.211054	1.17222	-0.252446	-0.00234298	1.24401	4.25565	-0.156483	6.73803	-0.206791	16.0213	4.03445	0.979133	2.82261	0.541369	0.0308834
HHA24_20160	0.0298318	0.0370014	-1.62986	0.977287	0.092832	-0.083832	0.20797	0.0812754	0.851912	-0.106644	0.0339365	0.847483	2.78488	-0.0402047	7.59265	-0.511416	16.0572	3.75928	0.615531	1.88117	0.0549538	0.0295824
HHA24_20170	0.303447	0.0837885	1.0696	1.02487	1.57552	0.849065	1.84068	0.54135	0.525885	0.412388	0.529651	1.28325	-0.0367413	1.13152	0.655407	0.754385	0.583723	0.886432	1.11338	0.46277	1.21586	0.792861
HHA24_20175	-0.387194	-0.241046	-0.464534	-0.961334	-1.05699	-1.21546	-1.04115	-0.670872	-0.388222	-0.306601	-0.280726	-0.875814	-0.473074	-0.329296	-0.37294	-0.9874	-0.864815	-0.791182	-0.730391	-0.286905	-1.10306	-0.602055
HHA24_20485	0.245391	-0.128631	1.01984	0.926022	2.47973	1.15566	2.75964	0.0438258	0.855336	1.15825	1.30252	1.38885	0.790234	0.351171	0.924256	1.16378	0.515081	0.905047	1.31988	0.215517	1.19622	0.647665
HHA24_20620	-0.32309	-0.728486	-1.02871	-0.414925	-0.699082	-1.28579	-0.563377	-0.931085	-0.971859	-0.725053	0.571661	-1.58588	-0.462374	-0.135278	-0.337814	-0.822965	-0.57621	-0.529103	-1.12744	-1.57726	-1.25551	-0.789592
HHA24_20780	-0.799571	-0.846532	-0.112962	-0.156546	-1.52418	-1.37617	-1.40751	-0.245538	-0.911018	-0.579392	-0.0301499	-1.44109	-0.623458	0.271314	-0.564985	-0.988198	-1.03641	-0.622271	-0.778054	-0.777316	-0.610659	0.17375
lysM	0.345171	0.125546	1.86062	2.352	1.97582	2.87648	1.89769	1.87119	2.24062	1.0778	0.905341	3.12436	0.269819	2.4716	1.4833	0.984096	1.23687	1.93922	3.18168	1.78262	2.63667	0.933348
HHA24_20875	1.68738	0.71595	-2.05039	-2.48338	-1.79041	-1.21393	-0.307277	-2.21907	-0.502192	-0.623002	0.700254	-1.54638	0.0915282	-2.41741	0.962987	0.578609	-0.241575	-0.809103	-1.54636	-0.745716	-3.01232	0.0537004
HHA24_20880	1.55755	0.608964	-1.77353	-2.49876	-1.39824	-1.10097	-0.273409	-2.37901	-0.478009	-0.791704	0.480526	-1.40865	0.0630723	-2.00329	1.0182	0.477892	-0.108819	-0.838544	-1.42863	-0.843995	-2.65451	0.189961
HHA24_20915	0.871498	0.601236	-1.49991	2.28372	3.72238	3.18678	2.64833	4.03377	3.82871	4.47198	0.771585	2.09954	1.32994	2.06662	2.68621	2.25975	3.09078	3.31691	1.92777	3.7856	4.81992	2.666
HHA24_20920	0.410651	1.02531	-1.34599	2.37154	3.40012	3.20521	2.53777	4.4453	3.82119	4.35405	0.754775	2.01593	1.18689	2.32398	2.77936	2.17873	2.99509	3.31402	1.8783	3.80778	5.19692	2.61409
HHA24_20925	0.761696	0.68852	-1.08676	2.58452	3.5058	3.34862	2.92158	4.46259	3.81845	4.30026	0.914711	1.87725	1.19128	2.5217	2.6066	2.09702	2.99233	3.03224	1.87932	4.28726	5.54634	2.83723
HHA24_20930	0.949551	0.561958	-0.856047	3.06389	3.59077	3.46999	3.30672	4.9167	4.06063	4.70637	0.925472	2.19356	1.23826	2.69997	2.58554	2.35734	3.31116	3.31716	2.1518	4.78885	6.17773	2.94505
HHA24_20935	0.571071	0.971758	-1.00627	3.38341	3.54373	3.13249	3.03206	4.81071	3.87668	4.51925	0.853674	2.1741	1.0634	2.7702	2.46741	2.14042	3.27968	3.14696	2.15252	4.95519	6.16586	2.8709
HHA24_20940	0.00682979	0.823691	-2.40512	0.929772	1.23205	0.56307	0.343035	2.40672	1.33996	2.65343	0.855278	-0.17427	0.788708	0.833974	1.06115	0.640729	1.953	1.28446	-0.534671	2.43727	2.8999	1.05661
HHA24_20955	0.270721	0.153045	-2.1906	-0.892045	-0.444135	-1.0995	-0.0229283	-1.69021	-1.80617	0.0690367	-0.331349	-1.19238	-1.61923	-2.98863	-0.873603	0.247697	1.01037	0.985218	-2.70561	1.67507	-3.11421	-3.85438
HHA24_20960	0.281286	0.491293	-2.12948	-0.692919	-0.518732	-1.2805	0.075726	-1.4606	-1.85768	-0.161082	-0.562912	-0.89373	-1.69836	-2.72171	-0.442406	0.53681	1.39626	1.50226	-2.47088	2.03394	-2.65626	-3.41372
dgoD	0.402796	0.735691	-1.89182	-0.279731	-0.374467	-1.31642	-0.0983957	-0.951847	-2.09547	0.106826	-0.661032	-0.598761	-1.65372	-2.5722	-0.510219	0.462542	1.13456	1.23201	-1.93064	1.92366	-2.2531	-3.31813
HHA24_20970	0.601133	0.529269	-1.6598	-0.0390137	-0.704835	-1.29683	0.23148	-0.4553	-1.7752	0.623782	-0.685862	-0.762939	-1.43884	-2.15796	-0.512639	0.433325	0.943414	1.23027	-1.86325	1.51621	-1.93813	-3.02564
HHA24_20980	-0.670098	-0.296923	-1.76163	-1.57153	-2.20107	-2.15018	-2.55767	-1.51403	-0.902388	-0.678688	-1.02808	-1.9141	-0.537928	-0.671312	-1.10531	-1.0211	-0.87599	-1.60481	-2.10958	-0.630368	-1.96929	-0.977471
HHA24_20990	-0.398863	-0.808303	-0.223862	-0.507902	-1.78765	-2.30065	-1.87543	-0.69197	-1.32813	-0.796245	-0.764392	-1.82604	-0.18523	-0.667339	-0.982307	-1.78895	-0.988965	-0.0522256	-0.382863	-1.62803	-0.573363	-0.545586
HHA24_21020	0.262855	0.197099	0.97578	1.0372	2.4648	1.92754	2.3879	0.674063	1.27662	1.11149	1.16241	1.74628	0.218633	0.893892	1.12005	0.786609	0.759688	1.42385	1.56255	0.921902	1.62225	0.893316
HHA24_21035	0.393553	0.528842	0.64777	0.71118	1.71736	1.09711	1.91092	0.665045	1.38812	0.693058	-0.36398	1.41322	-0.00482931	0.543801	1.29362	0.962296	0.851042	1.2432	1.42768	1.20237	1.15531	0.974291
HHA24_21075	2.52312	1.7954	-0.526207	1.03511	2.2609	0.909385	2.11954	0.968763	0.530897	0.879713	0.654879	1.73196	0.472586	0.252742	-0.348921	0.36701	3.07931	-0.53263	2.06923	1.15867	1.24345	-0.332924
HHA24_21080	2.59719	2.03817	-0.389206	1.05026	2.02249	1.27204	1.81313	1.05676	0.486141	1.27333	0.472935	2.14276	0.408882	0.20219	-0.189349	0.37615	2.97878	-0.789503	2.33477	1.24377	1.6248	-0.304697
HHA24_21220	-0.374543	-0.459165	-0.847974	-0.887545	-2.43183	-1.36309	-2.53336	-0.683792	-0.695936	-1.24853	0.236411	-1.54379	-0.363319	-0.442867	-0.633844	-1.25737	-0.699773	-0.550578	-1.09524	-1.3486	-1.45675	-0.447271
HHA24_21225	-0.414188	-0.665571	-0.575663	0.0645316	-3.38471	-1.17485	-4.25678	-0.854299	-0.862194	-0.895945	0.341376	-1.54854	-0.572326	0.523529	-0.331288	-1.8848	-0.511506	-0.651585	-0.603821	-2.24267	-0.547079	-0.392459
HHA24_21230	-0.451518	-0.269182	-1.26277	-0.616986	-3.33781	-1.93389	-2.82744	-0.631697	-1.00438	-1.06497	-0.103569	-2.30738	-0.259135	-0.494949	-0.583171	-1.90396	-0.984837	-1.18148	-1.90348	-1.95306	-1.22004	-0.425208
HHA24_21250	-0.300356	-0.905754	-0.839953	-0.197564	-0.731534	-1.11243	-1.54386	0.152094	0.0977518	0.104407	-0.946634	-1.73117	-0.352867	-0.510139	-0.760379	-0.622965	-0.607316	-0.726676	-1.48759	0.127708	-1.45217	-0.398866
HHA24_21275	0.682621	0.281616	0.992168	0.817026	1.76078	1.09086	2.17728	0.762753	0.756456	0.380369	1.30927	1.39867	0.379164	0.893535	0.864739	0.962077	0.925646	1.24728	1.39444	0.457757	1.27898	0.572463
HHA24_21280	-0.5284	-0.554146	-1.99263	-1.61157	-1.64278	-2.27654	-2.03906	-1.31118	-0.98589	-0.698513	-0.533104	-2.07728	-0.566578	-0.892873	-0.841892	-0.736954	-1.14437	-1.28926	-1.98267	-0.829806	-1.97461	-0.911389
HHA24_21315	1.08195	0.569275	0.848525	0.575468	0.856739	1.11011	1.7838	0.434825	1.61798	1.65246	1.32029	0.564078	1.5179	0.863603	1.19218	1.88683	0.663346	1.45929	0.138731	-1.41081	0.751308	-0.727965
HHA24_21365	1.37244	0.548287	2.56332	2.25835	3.29574	2.82428	4.02274	2.12078	2.08782	2.04112	1.83867	3.44624	0.83916	2.07719	1.66642	2.49038	1.94023	2.25683	3.16812	1.48179	3.46011	1.55493
HHA24_21370	0.550028	0.306976	0.892547	0.92742	0.754577	1.25736	1.27669	0.327645	1.02745	0.850603	1.53717	1.15417	0.64542	0.910627	1.31989	0.818544	0.858416	1.42488	1.13207	0.415966	1.38807	0.346006
HHA24_21385	0.0491834	2.30925	-0.0997546	1.272	0.710368	1.76547	2.11524	0.668943	1.89915	2.39243	0.0449613	0.847719	2.05772	-1.18417	1.39973	0.80598	0.654695	2.10174	1.05192	0.969703	1.6237	-0.0731271
HHA24_21390	0.406298	2.3443	-0.31549	1.12546	0.808288	1.89293	2.0465	-0.0203327	2.05521	2.75689	-0.103571	0.711128	1.98465	-1.4499	1.71983	0.717389	0.766148	2.51639	0.767356	0.439889	1.10102	-0.0581068
prfA	-0.573265	-0.648011	-1.23823	-0.680163	-0.548321	-1.21534	-0.962547	-0.577555	-1.02419	-0.92747	-0.324516	-1.16244	-0.436863	-0.24666	-0.647798	-0.643616	-0.829609	-0.853048	-1.40548	-0.958761	-1.00849	-0.407282
HHA24_21440	-0.374827	-0.992963	-1.05024	-0.974552	-1.65553	-2.11698	-2.18138	-0.885812	-1.33772	-1.58129	-0.619275	-1.96816	-1.14263	-0.331114	-1.41767	-1.59714	-1.3347	-1.39537	-2.05663	-0.889861	-1.86471	-0.733747
HHA24_21470	0.301004	0.709388	0.696958	1.09719	0.0408004	1.5735	1.08333	1.47577	1.02504	0.845879	0.206768	1.53852	1.11706	0.123176	1.29517	0.748768	1.72643	1.19949	1.33458	2.30658	1.29258	0.0754558
HHA24_21525	-0.0813553	-0.291986	-0.909838	-1.00683	-0.248641	-0.472491	0.461737	-1.12171	-1.10043	-0.565653	0.321945	-1.2663	-0.419795	-0.712755	-0.257035	-0.120061	-0.380204	-0.260227	-0.964156	-0.825491	-1.14268	-1.06107
tssG	-0.269163	-0.418654	-1.2661	-1.0229	-0.843672	-1.32124	-0.381532	-0.837301	-1.4077	-1.60171	0.177334	-1.82599	-0.617448	-0.769982	-1.08377	-0.833786	-0.95957	-0.84114	-2.37444	-1.38922	-1.98894	-1.65079
tssE	-0.560605	-0.365275	-1.67836	-0.825764	-1.31765	-1.31205	-0.739362	-0.861467	-1.00486	-0.926188	0.14011	-1.9116	-0.717324	-0.524138	-0.410475	-0.616217	-0.152081	-0.593473	-1.34051	-1.15199	-1.38268	-0.809916
HHA24_21565	-0.601145	-0.282116	-1.4158	-1.04184	-0.919653	-1.53138	-0.585828	-1.55957	-0.556974	-1.3196	-0.257121	-1.76842	-0.349056	-1.42482	-0.353482	-0.676896	-0.310782	-0.676498	-2.20036	-1.06689	-1.80914	-1.22275
tssC	-0.48232	-0.389008	-1.81097	-1.02675	-1.11026	-1.31574	-0.458054	-1.06541	-0.815349	-1.07848	-0.196358	-1.775	-0.354044	-1.06654	-0.447105	-0.716603	-0.277115	-0.492298	-1.55185	-0.846193	-1.5162	-0.96191
tssB	-0.145699	-0.756324	-0.753805	-1.03171	-0.693566	-0.777701	-0.981056	-0.757392	-0.731045	0.0254574	0.0654882	-0.499214	-0.789126	0.354947	-0.561423	-0.646573	-0.696575	-0.478296	-1.09194	-0.739458	-0.61951	-0.17999
ispB	-0.421225	-0.316059	-1.32225	-1.18047	-1.72759	-1.28465	-1.76737	-0.279634	-0.682122	-0.49989	-0.259521	-1.11872	-0.471117	-0.910466	-0.735227	-0.847629	-0.648963	-1.05835	-1.38796	-0.449417	-1.01531	-0.328116
rplU	-0.981418	-0.217628	-1.03989	-1.30722	-2.1765	-1.23505	-2.11862	-0.142404	-0.560864	-1.49251	-1.83723	-1.27697	-0.465985	-0.800943	-0.597381	-1.68517	-1.03306	-1.14846	-1.08611	-0.306771	-0.225398	-0.245239
rpmA	-0.87668	-0.323247	-1.20975	-1.49124	-2.17786	-0.963132	-2.40043	-0.149142	-0.764936	-1.46658	-1.92098	-1.27877	-0.642403	-1.04543	-0.630236	-1.59978	-1.14578	-1.16398	-1.46072	-0.532056	-0.495639	-0.107116
obgE	-0.326142	-0.280547	-0.48932	-0.850962	-1.01731	-0.851593	-1.46178	-0.487437	-0.682344	-0.71859	-0.87023	-0.491318	-0.701845	-0.962785	-0.939822	-0.563877	-0.949648	-1.03808	-1.14523	-0.491195	-0.927672	-0.407705
HHA24_21615	-0.587255	-0.342162	-1.1071	-1.15456	-1.79845	-1.7012	-2.07245	-0.831104	-0.869227	-0.9898	-1.02899	-1.49471	-0.840712	-1.08568	-0.921764	-0.894657	-0.925566	-1.10333	-1.5409	-0.862247	-1.4359	-0.492056
HHA24_21635	0.638241	0.301549	0.417522	0.925086	1.56891	1.92896	1.28752	0.745257	0.651324	0.464726	0.579581	1.92928	0.616488	0.472713	0.881218	1.03067	0.696751	0.871351	0.972614	0.500011	1.75831	0.203062
HHA24_21725	1.26767	0.113905	0.586015	1.02983	0.868027	1.25248	-0.322131	0.526179	1.16606	1.37494	1.84812	1.12163	-0.375105	1.32578	1.68102	0.193277	0.346904	1.54972	1.31089	0.79568	1.5282	0.673587
HHA24_21735	0.761055	0.364119	0.793405	1.21635	1.37928	2.38335	2.15415	2.05878	0.735577	0.766816	0.599282	1.49896	0.926858	1.55977	0.602244	1.10155	0.964941	1.24353	1.43706	0.998178	2.25878	0.00632625
HHA24_21855	-0.0132728	-0.528663	-1.22976	-0.755433	-1.33834	-1.01679	-1.13791	-1.38255	-3.29875	-1.2607	0.274818	-1.51829	-0.101047	-0.489779	-0.847451	-1.37546	-0.367634	-0.614133	-2.13598	-1.52577	-1.91496	-0.86102
HHA24_21860	-0.152013	-0.394765	-1.36461	-0.95637	-1.51718	-1.31045	-1.48182	-1.08937	-3.62466	-1.30054	-0.0308868	-1.6529	-0.418409	-0.776135	-1.0122	-1.82959	-0.250758	-0.723717	-2.34081	-1.75354	-1.90497	-0.949304
HHA24_21870	0.352	-0.0399647	-0.889629	-0.711986	-1.32893	-1.32143	-1.02509	-0.601947	-1.41814	-0.938263	-0.221521	-1.63112	0.115144	-0.558349	-0.528069	-1.36593	0.230689	-0.414534	-1.8753	-1.51044	-1.06109	0.097383
HHA24_21875	0.322837	-0.119686	-0.901923	-0.86168	-1.38368	-1.36874	-1.17607	-0.814305	-0.74222	-0.919725	-0.331234	-1.63088	-0.249406	-0.552725	-0.705713	-1.21251	0.173752	-0.50959	-1.97572	-1.64875	-1.09152	-0.462959
HHA24_21880	-0.0299888	-0.0976422	-0.506573	-0.921236	-1.16927	-1.25143	-0.890356	-0.656325	-1.06922	-1.1409	-0.466081	-1.28868	-0.306263	-0.464165	-0.315301	-1.17527	0.120874	-0.00455535	-1.59459	-1.43353	-1.49797	-0.306026
HHA24_21885	0.0523428	-0.33631	-0.676424	-0.660989	-1.12801	-1.11186	-0.981773	-1.02485	-1.27885	-1.01495	-0.282796	-1.18114	0.0973849	-0.781297	-0.443586	-1.26126	0.00481705	-0.371897	-2.13464	-1.54944	-1.10897	-0.331142
HHA24_21890	0.0822744	-0.182408	-0.723724	-0.685906	-0.745096	-1.2971	-0.769474	-0.617717	-0.776032	-0.980712	-0.423174	-1.07771	-0.30607	-0.589327	-0.0947984	-1.18487	0.260975	-0.331869	-1.76711	-1.29808	-1.25202	-0.363106
kynU	0.879308	0.0290655	0.796401	0.456134	0.384293	1.98759	0.950796	1.29626	0.0988534	0.861828	0.202553	1.02435	0.511768	0.0977252	1.05905	0.889511	1.3262	1.51409	0.658624	0.317632	1.74256	0.658951
HHA24_21935	0.267705	0.381031	1.46369	0.986266	0.136567	0.518336	0.620712	1.20576	0.431356	0.99179	-0.307603	1.85007	0.483808	1.8839	0.640006	0.938794	1.07682	0.246253	3.55978	1.60632	1.0165	1.48378
HHA24_21970	0.528792	0.582868	0.839813	0.844773	1.48583	1.14662	1.05402	1.00144	0.754299	0.905887	0.342486	1.32965	0.472734	0.219884	0.690176	0.836559	0.935157	0.802085	1.15535	1.14325	1.22167	0.681421
HHA24_22010	0.27396	0.512374	0.819662	1.82297	1.81157	1.47829	2.07617	1.5484	1.45463	0.919485	0.201735	1.07418	0.975102	1.70491	2.1186	1.01108	2.53238	2.06113	1.97016	3.51059	2.62006	0.787795
HHA24_22015	0.496239	0.6103	0.281204	0.954313	0.965951	0.686159	1.10759	1.56152	1.0207	1.22307	0.435121	0.256389	1.05592	0.98723	2.12508	0.847604	2.79266	2.07195	1.03887	3.62975	1.43176	0.50079
HHA24_22020	0.417881	0.664941	-0.13746	1.04679	1.01465	0.719864	1.39632	1.10534	1.39795	1.0904	0.359083	0.397355	0.747052	0.656028	2.38159	1.18333	3.02101	2.49796	1.20837	3.80957	1.6235	0.501455
HHA24_22025	0.375445	0.742458	0.00136867	1.19996	1.1369	0.849666	1.12977	0.963005	1.50702	0.97368	0.197833	0.699293	0.757549	0.413281	2.34964	1.27499	2.67557	2.62336	1.23701	3.94562	1.16042	0.555989
HHA24_22040	-0.173885	0.0825434	1.2929	2.3546	2.13546	1.41134	2.7866	2.3828	1.22501	0.64944	0.173243	1.57943	0.820379	2.01911	2.25179	2.54456	3.56666	2.71036	2.81262	2.09183	2.74248	0.259331
HHA24_22045	0.0786452	0.0244878	1.42458	2.70822	2.45438	1.78023	3.47266	2.92477	1.83616	0.859811	0.0879911	2.24926	0.810517	2.19148	3.15021	3.74581	4.50233	3.45422	3.50403	2.47539	2.53646	0.615207
HHA24_22050	-0.193266	-0.0490774	1.81755	2.52978	2.4549	1.82102	3.01834	2.56257	1.9953	0.666712	0.403629	2.12345	0.493004	2.0642	2.84478	3.39993	4.34457	3.72508	2.93727	2.17809	2.94429	0.557616
HHA24_22055	-0.0866271	0.430691	1.67183	2.59206	2.27304	2.06594	3.17639	2.59053	1.76226	0.890791	0.361007	2.27526	0.673011	2.08573	2.7862	3.67167	4.57419	3.9036	3.15446	2.87852	2.80732	0.444016
HHA24_22060	0.0202258	0.656306	2.6221	4.08018	4.35142	3.47593	5.04631	4.52988	2.80241	1.38162	0.186235	4.54344	1.32512	3.43703	3.82892	4.46324	5.52574	4.9214	4.9834	3.72836	5.31239	1.27518
HHA24_22065	0.110743	0.223878	2.58158	3.73716	3.61844	3.04142	4.42136	3.8196	2.93831	1.53527	0.394586	3.54438	0.953556	2.9822	3.78367	4.3184	5.24535	4.45934	4.19565	3.1181	4.05222	1.08451
HHA24_22070	0.425314	0.0049859	1.59961	3.04597	3.08684	2.71143	3.82439	2.6681	2.26198	0.970782	0.147461	2.94914	1.04789	2.13793	3.37708	3.72617	4.60098	4.15171	3.77438	2.07326	3.06319	0.767656
HHA24_22125	-0.879798	-1.06135	-0.356329	-0.195909	-4.20104	-1.82662	-4.10331	-0.465472	-0.753526	-0.610728	-0.443207	-1.63678	-0.356782	-0.0419387	-0.583418	-2.29146	-0.811571	-0.949371	-0.256164	-2.3859	-1.09284	-0.174016
HHA24_22140	-0.145568	-0.147513	-1.25813	-1.05245	-1.12163	-0.625821	-1.01725	-1.11795	-0.511823	-0.615445	0.302237	-0.75229	-0.341467	-0.412595	-0.133537	-0.0747548	-0.132039	-0.436092	-0.944545	-1.32364	-1.30861	-0.633898
HHA24_22145	-0.368398	-0.133519	-1.25712	-1.08921	-1.23878	-0.982837	-1.10537	-0.967579	-0.842487	-0.549287	0.0134534	-1.08291	-0.370842	-1.02633	-0.685584	-0.382833	-0.2052	-0.70455	-1.39123	-0.809622	-1.55899	-0.742773
HHA24_22150	-1.86091	-1.61797	-2.53412	-1.0959	-2.78259	-3.09406	-1.84047	-0.825938	-3.32863	-2.287	-0.929547	-4.14176	-1.4863	-1.31043	-2.18611	-2.08359	-1.61215	-2.37465	-3.2516	-1.90029	-2.3249	-2.11695
HHA24_22210	-0.384126	-0.662478	0.0121892	-1.06623	-0.168249	-1.49723	-0.813404	-1.44991	-0.844938	-0.257637	0.302551	-0.325251	-0.0137848	-0.419639	-0.414378	-0.100679	-0.499713	-0.916241	-1.07344	-0.34887	-0.580221	-0.00558153
HHA24_22215	0.757254	1.33013	0.151597	1.0698	0.405439	1.80077	1.29702	1.53163	0.782712	1.2008	0.230902	0.830965	1.10976	0.612205	1.25417	0.88516	1.3273	1.32164	1.15722	1.7705	1.16836	-0.0585848
HHA24_22235	-0.809922	-0.776632	-0.687094	-0.60266	-2.0164	-1.39517	-1.56286	-0.458014	-0.914587	-0.438652	0.306221	-2.1108	-0.930686	-0.754564	-0.817222	-1.01181	-0.91734	-0.640451	-1.28017	-1.87815	-1.2459	-0.450079
HHA24_22335	-0.457989	-0.101687	-1.23262	-1.21908	-2.06263	-1.46653	-2.1397	-0.696095	-0.933761	-0.837365	-1.1598	-1.67289	-0.305039	-1.29145	-0.565218	-0.81121	-0.542843	-0.673288	-1.30698	0.11456	-0.764812	-0.405593
hslU	0.0338763	0.137922	-0.984352	-1.63211	-1.50278	-0.711992	-1.74272	-1.09156	-0.462846	-0.0228576	-0.336378	-0.757296	-0.290208	-2.63855	0.32236	-0.124426	0.296484	0.903536	-1.09528	0.382561	-0.9121	-0.0795583
HHA24_22360	-0.259695	-0.603983	-1.23542	-1.09264	-1.32798	-1.29238	-1.66892	-0.972682	-0.94288	-1.10467	-1.07359	-0.92339	-0.614069	-0.539751	-0.804011	-0.837043	-0.931057	-1.27542	-1.46592	-0.861595	-1.1696	-0.62247
HHA24_22420	-0.407782	-0.283189	-0.583175	-0.881016	-1.17578	-1.24618	-1.16835	-0.551255	-0.750197	-0.479739	-0.24245	-1.08616	-0.562083	-0.634567	-0.776259	-0.639538	-0.551073	-1.04918	-1.31952	-0.491577	-1.19594	-0.575313
HHA24_22425	-0.676707	-0.198191	-0.55239	-0.699093	-1.0283	-1.32641	-0.927257	-0.537749	-0.768177	-0.540934	-0.188524	-0.846561	-0.269724	-0.760479	-0.766737	-0.441169	-0.312738	-0.822168	-1.08385	-0.507075	-1.20798	-0.22033
HHA24_22465	0.612811	0.388847	1.93724	1.88434	2.67647	2.39211	3.92405	1.80544	1.62474	1.46854	1.19789	3.08957	0.63359	1.55035	1.56855	2.21482	1.71005	1.85889	3.05674	0.913675	2.71355	0.738006
HHA24_22505	-0.594242	-0.00365138	-1.55464	-1.44235	-2.19773	-1.60618	-2.73079	-0.834491	-0.665293	-0.756778	-0.551689	-1.6792	-0.519513	-0.657493	-0.410992	-1.10179	-0.19059	-0.66377	-1.44648	-0.22813	-0.790843	-0.632448
HHA24_22515	0.164658	0.0177814	0.900331	1.33442	1.6192	0.85478	1.7187	1.74021	-0.0668173	0.85838	0.633089	0.734235	0.889827	1.1276	0.538731	0.0693722	0.391754	1.09783	1.24792	0.907378	2.2932	0.727215
ubiA	-0.632203	-0.459317	-1.23812	-1.24142	-2.07304	-1.78465	-1.916	-0.914245	-1.07297	-0.752244	-0.101859	-1.81548	-0.54906	-0.791738	-0.866841	-1.02532	-0.757737	-1.05875	-1.5286	-0.898904	-1.47103	-0.684387
HHA24_22545	0.754791	0.357407	1.17814	1.45563	1.7495	1.60401	1.71776	1.10248	1.02534	0.957362	0.72515	1.2481	0.518337	0.357106	0.824357	0.944501	1.09066	1.27121	1.36482	0.490186	1.6166	0.757276
HHA24_22565	0.285062	0.4567	0.724303	1.43034	1.27388	1.2592	2.30851	1.23317	1.036	0.834828	0.324225	0.786254	0.530602	-0.00124181	1.05096	1.05792	0.836987	1.45228	1.22275	0.771006	1.91787	-0.126038
HHA24_22590	-0.910859	-0.900543	2.27411	-2.15061	-3.78803	-2.79382	-4.23073	-1.10677	-2.35179	-3.49372	-2.31375	-0.600478	-3.45723	1.26585	-3.46174	-4.38827	-2.60952	-3.1515	-1.3423	-3.86577	-2.62874	-3.53643
HHA24_22595	-1.0054	-0.693278	2.13816	-2.36414	-4.40354	-3.26908	-4.85552	-0.936864	-2.54288	-3.52972	-2.53125	-0.929886	-3.49692	1.64701	-3.99633	-4.84316	-2.66804	-3.49584	-1.77935	-4.30706	-2.9742	-3.81865
HHA24_22600	-1.05552	-0.370245	2.12982	-1.87811	-3.57177	-2.34279	-4.14229	-0.415017	-2.07834	-3.55914	-2.92229	-0.00273565	-3.00462	1.76295	-3.52265	-4.5911	-2.46843	-3.12041	-1.04512	-3.13663	-2.06999	-3.6188
HHA24_22620	-0.537183	0.0488752	-1.03846	-0.913258	-1.23992	-0.907412	-1.51814	-0.383472	-0.586836	-0.699863	-0.538143	-1.10097	-0.127363	-0.905171	-0.359736	-0.791617	-0.298301	-0.851687	-1.07824	0.239684	-0.540342	-0.612381
HHA24_22640	-0.543142	-0.107944	-0.94144	-0.925408	-1.09255	-0.908874	-1.45445	-0.452803	-0.168686	-0.692952	-0.196465	-1.13764	-0.294143	-0.862944	-0.29624	-0.247953	-0.363643	-0.631889	-1.49916	-0.35	-0.956165	-0.696086
HHA24_22680	-0.634571	-0.399213	-1.15822	-0.769807	-1.37352	-1.076	-1.88268	-0.378611	-0.411964	-1.12454	-0.565418	-1.2004	-0.372968	-0.694155	-0.362077	-0.853698	-0.30904	-0.527424	-0.922936	0.010112	-0.409545	-0.13967
HHA24_22685	-0.5902	-0.388143	-1.45874	-0.992793	-1.65469	-1.53199	-2.08584	-0.744945	-0.483763	-1.27162	-0.591233	-1.35958	-0.348206	-1.09963	-0.45756	-0.803075	-0.351063	-0.576291	-1.53439	-0.00939391	-0.951894	-0.375824
HHA24_22690	-0.630698	-0.469031	-1.54539	-1.02236	-1.70512	-1.55418	-2.30146	-0.577782	-0.607329	-1.20812	-0.360377	-1.63191	-0.461748	-0.979857	-0.512504	-0.763995	-0.538184	-0.624112	-1.82947	-0.317583	-1.09712	-0.403917
HHA24_22695	-0.734766	-0.543348	-1.14441	-0.956783	-1.48085	-1.59915	-2.01386	-0.641724	-0.661288	-1.34878	-0.288091	-1.53427	-0.506318	-0.760185	-0.721659	-1.04109	-0.55004	-0.592726	-1.77905	-0.61442	-1.01637	-0.228873
HHA24_22700	-0.697129	-0.464367	-1.00638	-0.826553	-0.965353	-1.3228	-1.7137	-0.883513	-0.684345	-1.14247	-0.30545	-1.19058	-0.548611	-0.829833	-0.797482	-0.664393	-0.625702	-0.592084	-1.77898	-0.613163	-1.17783	-0.348846
HHA24_22705	-0.692371	-0.384898	-0.990574	-0.941038	-0.810768	-1.30552	-1.46368	-0.753318	-0.731156	-1.45934	-0.539432	-1.06539	-0.558395	-0.934663	-0.838821	-0.688968	-0.436505	-0.588629	-1.79982	-0.528614	-1.17143	-0.342546
HHA24_22710	-0.635317	-0.393989	-0.950789	-0.789361	-0.883313	-1.28292	-1.29005	-0.760799	-0.595713	-1.28652	-0.477027	-1.02898	-0.490585	-0.789837	-0.42352	-0.508678	-0.325592	-0.430526	-1.47026	-0.464852	-1.04028	-0.208953
HHA24_22725	-0.45792	-0.392805	-1.13161	-0.680659	-0.530596	-1.13653	-0.237983	-1.15199	-0.575127	-1.12338	-0.00378962	-1.21659	-0.652322	-0.603367	-0.274406	-0.585903	-0.277051	-0.42431	-1.22761	-0.581344	-1.23246	-0.454127
HHA24_22735	-0.686006	-0.449132	-1.09431	-0.84278	-1.71977	-1.33107	-1.79715	-0.607454	-1.2084	-0.705253	-0.238682	-1.54447	-0.563078	-0.612444	-0.701799	-0.977894	-0.854059	-1.04633	-1.59943	-0.10456	-0.977178	-0.696055
uvrA	-0.467617	-0.0642406	-0.711335	-0.814012	-0.456135	-1.05801	-0.842659	-0.466417	-0.858619	-0.715243	-0.868202	-0.768829	-0.212963	-1.20176	-1.01575	-0.669288	-0.75152	-1.17594	-1.03439	-0.370613	-0.877027	-0.881115
HHA24_22830	0.222775	0.334274	0.639567	0.829196	1.08993	1.52908	1.49498	0.829415	1.29961	1.05156	0.439488	1.60427	0.51623	1.46782	1.26147	0.216631	0.829447	1.20257	1.93194	0.80623	1.676	0.744037
rplQ	-1.01482	-0.401893	-1.59725	-1.87223	-2.94765	-2.01981	-3.23596	-0.885876	-0.595975	-1.15903	-2.55956	-1.85058	-0.845157	-1.17108	-0.449415	-1.17765	-1.07425	-1.20841	-2.21355	-0.070473	-2.15152	-0.0862019
rpoA	-0.973329	-0.565773	-1.28346	-1.2214	-2.46345	-1.70992	-2.77969	-0.651287	-0.309048	-1.08642	-1.98944	-1.22843	-0.701236	-0.933444	-0.549627	-0.994982	-0.812173	-0.948541	-1.73377	0.116261	-1.25514	-0.0448366
rpsD	-1.1287	-0.638653	-1.43141	-1.66592	-2.08401	-1.68476	-2.62663	-0.995476	-0.378354	-1.40192	-2.37684	-1.14742	-0.7982	-1.3769	-0.703146	-0.82664	-0.825603	-1.09349	-2.15174	-0.0276747	-2.05889	-0.231831
rpsK	-1.13806	-0.584196	-1.1223	-1.63023	-1.80265	-1.64571	-2.72482	-1.0688	-0.351105	-1.09466	-2.29142	-1.17742	-0.796439	-1.29247	-0.897651	-1.08492	-1.04329	-1.11066	-2.37024	-0.16418	-2.05326	-0.24919
rpsM	-1.24301	-0.625312	-1.46084	-1.68187	-2.12246	-1.82977	-2.84652	-1.08192	-0.443657	-1.7529	-2.49555	-1.26824	-0.847487	-1.36531	-0.807234	-1.19822	-0.921049	-1.1245	-2.40762	-0.187958	-2.09901	-0.35352
rpmJ	-1.1769	-0.663079	-1.2814	-1.88379	-2.02194	-2.27503	-2.94689	-1.22377	-0.745836	-1.75517	-2.6976	-1.53245	-0.872188	-1.55907	-1.55544	-1.35642	-1.36455	-1.52954	-2.84366	-0.446055	-2.25241	-0.463632
infA	-1.21142	-0.677607	-1.32861	-1.88824	-2.24011	-2.35972	-2.95973	-1.0985	-0.837312	-1.71353	-2.4352	-1.77103	-1.04576	-1.38188	-1.64498	-1.59675	-1.49234	-1.56274	-2.80963	-0.677288	-2.15727	-0.433173
secY	-1.14709	-0.732118	-1.58822	-1.86111	-2.5554	-1.98824	-3.28911	-1.0647	-0.741896	-1.77535	-2.27541	-1.72331	-0.972782	-1.46001	-1.31042	-1.31905	-1.31201	-1.32773	-2.72303	-0.439578	-2.04815	-0.436916
rplO	-0.9814	-0.662916	-1.53451	-1.61597	-2.06457	-1.37753	-3.18177	-0.838486	-0.561423	-1.59367	-2.19113	-1.2669	-0.914973	-1.25619	-1.1056	-1.26195	-1.29177	-1.11472	-2.31993	-0.22442	-1.52006	-0.276636
rpmD	-1.14515	-0.727678	-1.6855	-1.69821	-2.15052	-1.1884	-3.19079	-0.888062	-0.32129	-1.55555	-2.14053	-1.14799	-0.750668	-1.27707	-0.938079	-1.31455	-1.45657	-1.12863	-2.14825	-0.218962	-1.37978	-0.242758
rpsE	-0.935934	-0.563337	-1.66448	-1.74346	-1.96223	-1.4295	-3.08977	-0.922846	-0.647177	-1.63804	-2.27241	-1.34401	-0.784244	-1.42861	-1.35383	-1.28916	-1.38951	-1.28236	-2.55804	-0.160513	-1.53726	-0.47931
rplR	-1.00101	-0.470834	-1.78651	-1.81097	-2.37296	-1.84754	-2.9539	-1.04179	-0.826526	-1.93934	-2.48879	-1.4987	-0.667296	-1.61186	-1.25166	-1.39409	-1.13441	-1.40077	-2.61154	0.0814448	-1.59866	-0.833774
rplF	-1.07951	-0.513016	-1.72507	-1.77353	-2.31728	-1.65535	-3.07424	-0.870071	-0.785555	-1.77768	-2.38372	-1.40701	-0.633147	-1.41638	-1.17513	-1.4108	-1.20334	-1.52157	-2.45182	-0.0308293	-1.39229	-0.722346
rpsH	-1.06463	-0.525251	-1.52133	-1.7879	-2.19823	-1.79948	-3.21264	-0.935027	-0.913279	-1.79475	-2.42083	-1.52293	-0.663809	-1.42322	-1.39643	-1.73619	-1.35912	-1.55552	-2.54334	-0.049343	-1.15055	-0.773312
rpsN	-1.21075	-0.43527	-1.88926	-1.79929	-2.86289	-1.9899	-3.07197	-0.911626	-0.9877	-2.0658	-2.64547	-1.66961	-0.590256	-1.50018	-1.01186	-1.83533	-1.12072	-1.64363	-2.26691	-0.071104	-1.11896	-1.02766
rplE	-1.0622	-0.399695	-1.64124	-1.78584	-2.41125	-1.90954	-3.16266	-0.774119	-1.16758	-1.93765	-2.45894	-1.67231	-0.604603	-1.25221	-1.33444	-1.93884	-1.31791	-1.7134	-2.2957	-0.307092	-0.888815	-0.960104
rplX	-1.03668	-0.38231	-1.75568	-1.74646	-2.94186	-2.04244	-3.307	-0.577683	-1.44296	-1.80523	-2.43762	-1.81634	-0.615923	-1.17633	-1.30015	-1.99925	-1.30972	-1.85894	-2.23484	-0.546823	-0.73444	-1.01513
rplN	-0.934384	-0.375168	-1.4077	-1.758	-2.81831	-2.00788	-3.28071	-0.285799	-1.88842	-1.80869	-2.32443	-1.93886	-0.692253	-0.75933	-1.95472	-2.48565	-1.81928	-2.40985	-2.10809	-1.17523	-0.516403	-0.912165
HHA24_22935	0.958129	0.0586945	0.685583	-0.188245	1.24977	1.22907	1.50778	0.641374	0.825381	0.75599	0.867878	0.785027	0.829196	0.93413	1.02561	0.541375	0.860944	1.21445	1.42825	1.56981	1.46108	1.1018
HHA24_22940	0.729472	0.509568	0.795288	0.982446	1.55473	1.75376	1.6094	1.32214	0.847332	1.30831	0.70369	1.85684	0.774831	0.994034	1.23289	0.882854	1.25229	1.14087	1.67204	1.78263	1.54298	0.580226
HHA24_22945	0.0701653	0.10034	1.15663	0.997633	1.61296	0.61609	1.00296	1.0588	0.161266	1.18664	1.06103	1.47493	0.214678	1.66426	0.339994	-0.456005	1.16867	0.757651	2.06907	0.942517	1.03841	-0.845949
HHA24_22950	0.571934	0.513504	1.36333	1.46965	2.15364	1.39361	1.97321	1.84232	0.554618	1.0512	0.837609	2.58602	0.526312	2.09072	1.01761	0.221049	2.46039	1.196	3.0229	2.14546	1.93672	-0.746002
HHA24_22955	0.112233	0.387342	1.17033	1.36269	1.54565	1.28484	1.44503	1.70129	0.31673	0.71064	0.636413	2.04707	0.771235	1.68031	0.849016	0.243658	1.99962	1.12481	2.61398	1.79857	1.39556	-1.15344
HHA24_22960	0.126341	0.388536	0.918166	0.945669	1.10897	0.843419	1.33862	1.14231	0.741306	1.04272	0.744242	1.90105	0.759165	1.80667	1.13804	0.2471	1.76007	0.992151	2.44663	1.67472	1.44491	-0.634685
HHA24_22965	0.106323	0.10679	1.43555	0.844525	1.82517	0.77793	1.03773	1.23246	0.863397	0.975544	1.04097	1.5309	0.26588	1.75476	0.629801	0.125008	1.63236	0.963251	2.58366	1.24957	1.45983	-0.906216
HHA24_22970	0.0728153	-0.181684	0.885672	0.944755	0.903396	0.699939	0.743112	1.06736	1.03966	1.2215	0.979413	1.56186	0.614824	1.39056	0.915697	-0.42424	1.55522	1.20676	2.50098	0.857967	1.00254	-0.474077
rpsQ	-1.23016	-0.612565	-1.98081	-2.02844	-2.34232	-1.72073	-3.14824	-1.34882	-0.459718	-1.74464	-2.63901	-1.74572	-0.870714	-1.75664	-0.752477	-1.19212	-1.29675	-1.1991	-2.57245	-0.227278	-2.11515	-0.442059
rpmC	-1.03231	-0.523354	-1.90915	-2.02752	-1.93318	-1.52864	-3.09783	-1.27675	-0.62809	-1.47387	-2.52345	-1.53421	-0.733969	-1.5551	-0.977166	-0.87453	-1.26948	-1.22445	-2.72925	-0.245656	-2.08583	-0.385397
rplP	-1.01972	-0.482829	-1.92336	-1.96168	-2.15198	-1.64756	-3.22362	-1.32733	-0.613513	-1.50472	-2.55496	-1.60538	-0.711033	-1.74591	-0.985749	-1.13507	-1.20836	-1.36169	-2.60766	-0.242116	-2.06605	-0.438287
rpsC	-1.16508	-0.539832	-1.96215	-1.86475	-2.23209	-1.686	-3.11516	-1.12609	-0.510926	-1.64931	-2.43444	-1.64757	-0.69578	-1.60715	-0.80056	-1.16216	-1.10988	-1.16035	-2.50807	-0.136061	-1.83887	-0.467722
rplV	-1.18415	-0.475423	-2.0436	-1.85302	-2.41404	-1.89658	-3.10637	-1.09999	-0.410519	-1.78749	-2.55559	-1.71952	-0.622948	-1.65184	-0.740004	-1.33578	-1.03841	-1.16869	-2.40925	0.00470588	-1.78501	-0.602282
rpsS	-1.1742	-0.349041	-1.94045	-1.78685	-2.34909	-1.51738	-3.05011	-0.987233	-0.479896	-1.56153	-2.47682	-1.64054	-0.668732	-1.51696	-0.665958	-1.23766	-1.13845	-1.29432	-2.2963	-0.131144	-1.71616	-0.501012
rplB	-1.01011	-0.422417	-1.76651	-1.83209	-2.11541	-1.7252	-3.06057	-1.11219	-0.784096	-1.52852	-2.4107	-1.79946	-0.663984	-1.53426	-1.0859	-1.38471	-1.25535	-1.44709	-2.57258	-0.164411	-1.63915	-0.556913
rplW	-1.10682	-0.418522	-1.8383	-1.74909	-2.41898	-1.7654	-3.02811	-0.971019	-0.826797	-1.60941	-2.42276	-1.78662	-0.610353	-1.43669	-0.934453	-1.50785	-1.22449	-1.4982	-2.2766	-0.240764	-1.49808	-0.764651
rplD	-1.04123	-0.387501	-1.72669	-1.89198	-2.47317	-2.06694	-3.13424	-1.07689	-1.17807	-1.69051	-2.5101	-2.00935	-0.665223	-1.50768	-1.42796	-1.73152	-1.31817	-1.78232	-2.71169	-0.315043	-1.60295	-0.813499
rplC	-1.08921	-0.429483	-1.5128	-1.56968	-2.43842	-1.87494	-2.96079	-0.707526	-1.09654	-1.42073	-2.26579	-1.82939	-0.589759	-1.12777	-1.23179	-1.64351	-1.20354	-1.68195	-2.00108	-0.321398	-1.11942	-0.627659
rpsJ	-1.10588	-0.555058	-1.40854	-1.49486	-2.09244	-1.38797	-2.46592	-0.990899	-0.323398	-1.36757	-2.29049	-1.06931	-0.648927	-1.13408	-0.44502	-1.0625	-0.816548	-0.981659	-1.76903	0.0919041	-1.83916	-0.429385
tuf	-0.944743	-0.458443	-1.27286	-1.50405	-1.89247	-1.82539	-2.47526	-0.931652	-0.733073	-1.73321	-2.4615	-1.2404	-0.689848	-1.50821	-1.1391	-1.40174	-0.993025	-1.41234	-2.17054	0.0597896	-1.75968	-0.643635
fusA	-1.08986	-0.574255	-1.53239	-1.51992	-2.18534	-1.5674	-2.98926	-0.823821	-0.819057	-1.73293	-2.34819	-1.4821	-0.728249	-1.25358	-0.832841	-1.38164	-1.11483	-1.38019	-2.09419	-0.152384	-1.53071	-0.534229
rpsG	-1.01263	-0.482376	-1.65073	-1.69504	-2.84735	-2.03872	-3.27513	-0.765985	-1.22498	-1.78991	-2.51338	-1.81999	-0.64484	-1.22017	-0.946288	-1.91906	-1.27005	-1.79118	-2.27435	-0.487595	-1.30151	-0.685162
rpsL	-0.905319	-0.44116	-1.03463	-1.35453	-2.3457	-1.74598	-3.01917	-0.383975	-1.27304	-1.39991	-2.12022	-1.67209	-0.643862	-0.696422	-1.37265	-1.86216	-1.47849	-1.82665	-1.92105	-0.708773	-0.929665	-0.250503
rpoC	-0.641668	-0.366298	-0.869875	-1.02436	-1.15542	-1.25531	-2.2627	-0.818941	-0.188944	-0.973716	-1.68887	-0.65945	-0.441888	-0.707571	-0.37922	-0.489715	-0.721224	-0.565972	-1.29452	-0.230479	-1.18684	0.270625
rpoB	-0.675697	-0.356917	-0.941869	-1.04446	-1.48429	-1.37426	-2.4493	-0.743785	-0.224701	-1.00541	-1.75847	-0.843873	-0.462491	-0.900056	-0.625779	-0.749227	-0.748772	-0.689039	-1.42306	-0.140685	-0.973826	0.002238
rplL	-0.985332	-0.279156	-1.92497	-1.89499	-2.71718	-1.77227	-3.3461	-1.51043	-0.485546	-1.44261	-2.80832	-1.69836	-0.824276	-1.52654	-0.61675	-1.16467	-1.07595	-1.31639	-2.32837	-0.410698	-2.43327	-0.505796
rplJ	-0.85779	-0.331466	-1.83396	-1.82521	-2.22126	-1.64494	-3.24041	-1.3996	-0.581606	-1.54052	-2.44072	-1.54738	-0.779275	-1.15835	-0.915973	-1.25581	-1.19142	-1.23139	-2.49266	-0.511241	-2.18267	-0.37151
rplA	-0.709338	-0.438023	-1.4211	-1.36325	-2.04981	-1.40468	-2.65654	-1.00057	-0.708822	-1.15584	-1.90251	-1.32979	-0.502053	-1.36383	-0.891677	-1.1286	-1.10373	-1.33955	-2.00329	0.0553761	-1.44139	-0.394098
rplK	-0.656436	-0.404455	-1.17616	-1.30625	-1.8094	-1.49274	-2.60119	-0.877793	-0.743354	-1.12435	-1.85213	-1.38689	-0.559432	-1.20317	-0.989277	-1.27327	-1.16265	-1.2957	-1.96348	-0.0251555	-1.14471	-0.367294
nusG	-0.542961	-0.348364	-0.965076	-1.25258	-2.11216	-1.59268	-2.5781	-0.452218	-0.931746	-0.772872	-1.37598	-1.45132	-0.58307	-0.932953	-1.06123	-1.40117	-1.20062	-1.20483	-1.50068	-0.39744	-0.498068	-0.269399
secE	-0.679014	-0.300349	-0.866738	-1.11621	-2.52779	-1.80634	-2.49397	-0.155609	-1.1238	-1.021	-1.43168	-1.84581	-0.581601	-0.600691	-1.28926	-1.66431	-1.35642	-1.50952	-1.13179	-0.692379	-0.247807	-0.488082
tuf	-0.626552	-0.358964	-0.294234	-0.623817	-1.44191	-0.741911	-1.90413	-0.0917575	-0.704927	-0.596781	-1.55559	-0.836268	-0.50227	-0.174466	-1.05776	-1.3849	-1.35689	-1.40931	-0.918281	-0.429956	0.0707653	-0.170985
HHA24_23195	0.00550566	0.489987	-0.123914	-2.8197	-2.19752	-1.72446	-2.8596	-1.59738	-2.06016	-2.13506	0.0275376	-1.24915	-2.50161	-0.688428	-1.08617	-2.04757	-0.518836	-2.31402	-2.80619	-1.90736	-2.65624	-2.77771
HHA24_23200	-0.0593177	0.897951	-0.392718	-3.14795	-3.13022	-2.47513	-3.89633	-1.52102	-3.08341	-2.53857	-0.229302	-1.43839	-2.31302	-1.00002	-1.10937	-1.92068	-0.230337	-2.75465	-3.21509	-1.86641	-2.81991	-3.23231
HHA24_23205	0.0369782	0.446234	-0.28601	-2.23402	-1.82193	-1.674	-2.4184	-0.943041	-1.5201	-1.34939	0.24209	-0.889815	-1.77508	-0.569843	-0.930102	-1.39898	-0.43367	-1.99874	-2.08915	-1.32997	-1.7326	-2.00615
HHA24_23270	-0.575957	-0.30933	-1.08764	-0.800811	-0.658548	-1.05683	-0.501703	-0.973746	-0.6876	-0.532548	-0.0468606	-0.894546	-0.34077	-1.07162	-0.634934	-0.338993	-0.332187	-0.71729	-0.950233	-0.533758	-1.2522	-0.713109
HHA24_23280	0.561804	1.27902	0.491584	1.30119	1.58614	2.4001	2.39746	2.18118	1.4521	1.51333	1.04551	1.85977	1.59956	1.36739	1.42527	1.41662	1.78993	1.78443	2.22302	2.92135	2.92585	0.394883
HHA24_23285	0.815225	1.35652	0.827608	1.49366	1.80759	3.03172	2.42003	2.44532	1.98742	2.0522	1.22701	2.0952	1.47703	1.77043	1.53187	1.66267	1.88805	1.89763	2.63061	2.78905	3.28746	0.579024
HHA24_23290	0.572829	1.41315	0.899639	1.0834	1.59998	2.6929	2.23068	1.90205	1.70893	1.31744	0.990377	1.62679	1.2994	1.36814	1.01619	1.2779	1.67834	1.61242	1.88001	2.09789	2.59729	-0.138539
HHA24_23295	0.693891	1.83022	0.647378	1.40721	1.90634	3.33573	2.62176	2.10654	1.99923	1.56448	1.01228	1.93443	1.9039	1.24045	1.4909	1.48686	1.78192	1.83589	2.608	2.31161	3.01268	0.0792518
HHA24_23300	0.803695	1.51476	0.812381	1.27701	2.16687	2.85212	2.79693	1.94839	1.81249	1.85465	0.932825	1.86843	1.69801	1.14	1.26229	1.55563	1.73106	1.6191	2.29928	2.14716	2.62026	0.136803
yidC	-0.633422	-0.566585	-1.48817	-1.50124	-2.15071	-1.72507	-2.80832	-1.33859	-1.1387	-1.17354	-1.09896	-1.9163	-0.756568	-1.16248	-0.953745	-1.40804	-0.945952	-1.24207	-1.98767	-0.470298	-1.42902	-0.916062
yidD	-0.977553	-0.722527	-2.5676	-1.71086	-2.88727	-2.45219	-3.5472	-1.21535	-2.04107	-2.00498	-1.66971	-3.08074	-0.869412	-1.55342	-2.0611	-1.82692	-1.57032	-2.34568	-3.00681	-0.841513	-2.36323	-1.35708
HHA24_23325	-0.842485	-0.580466	-1.74173	-1.42658	-2.39293	-1.96528	-2.86857	-0.721913	-1.41562	-1.39514	-1.67176	-2.0809	-0.656086	-1.32007	-1.41309	-1.42812	-1.2014	-1.7041	-2.12903	-0.125085	-1.29311	-0.912347
rpmH	-0.608192	-0.183734	-0.936926	-1.13894	-2.22181	-1.95242	-2.79002	-0.239051	-1.65272	-1.44939	-1.96983	-1.75289	-0.523194	-0.805355	-1.81608	-1.64122	-1.56419	-2.1314	-1.78396	-0.464685	-0.741184	-0.745193

## Sheet: Supp Data 4b
Supplemental Data 4b. rlog count differences between the 10hr time point and 4hr time point for growth phase independent genes
	1B1a	1B1b	1G1	1G2	2B1	2B2a	2B2b	2B3	2G1	2G2	3B1	3G1	3G2	3G3	4G1a	4G1b	4G1c	4G1d	5G1a	5G1b	7B1	8B1
dnaA	-0.420791	-0.0546666	-0.342148	-0.676681	-0.527251	-0.437399	-0.832893	-0.371313	0.0753526	-0.706167	-0.23318	-0.404051	-0.185048	-0.81159	-0.185263	-0.0797536	-0.548521	-0.475747	-0.64175	-0.697367	-0.201891	0.166985
HHA24_00010	-0.316271	-0.0446355	-0.606288	-0.42799	-0.382727	-0.367708	-0.837773	-0.169474	0.212988	-0.539562	-0.660158	-0.053862	-0.154504	-0.76684	-0.0748732	0.0296432	-0.185319	-0.322497	-0.6688	-0.261483	-0.266949	-0.0386707
gyrB	-0.359758	-0.286283	-0.636368	-0.656988	-0.322439	-0.524256	-0.966287	-0.425305	-0.127451	-0.637382	-0.76223	-0.201089	-0.264172	-0.861087	-0.272439	-0.225312	-0.448989	-0.476056	-1.06272	-0.398019	-0.518963	-0.188133
HHA24_00020	0.0714418	-0.473715	2.84535	-0.658465	0.514539	-0.582344	-0.211492	-0.537371	0.591753	-0.182124	-0.916619	0.498402	0.128632	-0.87307	0.419445	0.241461	0.17897	-0.224413	-0.165774	0.199214	-0.580508	-0.598419
HHA24_00025	-0.430008	-0.161757	1.52191	-0.292489	-0.196326	-0.35663	-0.72944	0.138495	-0.18651	-0.219169	-0.367042	-0.397444	-0.0237085	-0.257463	-0.136555	-0.522821	-0.292342	-0.201777	-0.280929	-0.0957391	-0.305107	-0.12259
HHA24_00030	-0.0672338	-0.0415047	-0.870355	-0.720524	-0.913081	-0.45243	-1.4273	-0.729951	-0.00496619	-0.449469	-0.0755037	-0.317817	-0.205682	-0.458791	0.120374	-0.853996	0.0139873	-0.150689	-0.477149	-0.196516	-0.51622	-0.447459
HHA24_00045	-0.239148	0.166973	-0.492072	-0.377303	-0.528495	-0.25322	-0.434522	0.0933138	-0.308433	0.0689766	0.326419	-0.229345	-0.223373	-0.343959	0.0310087	-0.00342498	-0.120084	-0.00686275	-0.220255	0.392081	-0.320047	-0.121359
HHA24_00050	0.178303	0.34465	-0.0452379	0.518172	0.243957	0.429941	0.818654	1.38233	0.97671	0.835509	0.3819	0.675474	0.368451	0.55588	0.649882	0.453969	0.881689	0.383859	0.929816	1.33117	0.791141	0.166373
HHA24_00055	0.0636826	0.207111	-0.229392	0.222347	-0.0324309	0.242423	0.756731	1.17183	0.940923	0.231602	0.475211	0.447688	0.254918	0.374947	0.639701	0.256891	0.72226	0.536538	0.6069	1.14023	0.563873	0.197269
HHA24_00060	0.407697	0.255206	-0.363152	0.121173	0.646096	0.574339	1.01225	1.01615	0.618226	0.461424	0.457747	0.95262	0.216658	0.619003	0.870822	0.643716	0.640099	0.640183	0.846128	0.673127	0.391496	0.654087
HHA24_00090	-0.00594752	-0.0166077	-0.271601	0.788516	0.954758	0.76455	1.33725	0.742937	0.896507	0.535528	0.309294	0.958796	0.204586	0.540106	0.523746	0.319223	0.670556	0.514637	0.761523	0.676338	0.565678	0.160788
HHA24_00125	-0.0935456	-0.269637	0.118667	-0.570357	-1.28156	-0.514388	-1.13709	-0.155074	-0.514032	0.13744	0.389314	-0.748508	-0.540808	-0.67203	-0.587565	-0.741113	-0.927582	-0.425856	-0.584331	-1.44823	-0.634783	-0.167598
panE	-0.0641215	0.0795595	0.0230857	-0.401696	-0.739792	-0.289499	-0.776863	0.172088	-0.181939	0.498673	0.100961	0.0662399	-0.320917	-0.886115	-0.224828	-0.0344878	-0.0520202	-0.0413678	-0.380356	-0.685598	-0.356538	-0.0594824
HHA24_00135	0.904232	0.0846157	1.00394	0.406913	0.742596	0.857125	0.635421	0.994667	0.740565	0.57261	0.874564	1.01113	-0.135398	-0.160171	0.271499	0.546378	0.481691	0.642657	1.44429	0.0287843	1.18248	0.797402
HHA24_00140	0.086144	0.178776	-0.210592	-0.22346	-0.132149	-0.431408	0.155977	0.388982	-0.0206904	-0.206476	-0.233254	-0.519781	-0.0402525	-0.392221	-0.291406	-0.219008	-0.171151	-0.212533	-0.0544731	0.0965711	0.458054	-0.0751577
HHA24_00145	-0.0597525	0.0779708	-0.472108	-0.398658	-0.27871	-0.417713	-0.132199	0.203483	-0.125967	-0.0187255	-0.069044	-0.547412	-0.157791	-0.339518	0.198373	-0.0582424	0.18092	0.135865	-0.421169	0.130345	0.145263	-0.0582401
HHA24_00150	-0.149825	-0.254831	0.19803	0.539112	-0.112907	-0.570805	0.141828	0.290735	-0.231731	-0.105755	0.488536	-0.461836	-0.450581	-0.46302	-0.493903	-0.52359	-0.396062	-0.470365	0.0394245	0.00577268	0.585651	0.0615546
HHA24_00155	0.454618	0.0522373	-0.471911	0.706853	0.914108	0.933739	0.673313	0.639533	0.404822	0.570116	0.241396	0.247443	-0.358307	-0.374369	0.608912	0.286552	0.331786	0.883085	0.399898	0.613785	0.230087	-0.142172
HHA24_00160	-0.476228	-0.152672	-1.05124	-0.771489	-1.63225	-1.09199	-1.85563	0.11109	-0.338871	-0.238667	-0.592985	-0.857938	-0.432975	-0.197765	-0.252057	-1.15093	-0.56868	-0.836281	-0.765786	-0.53396	-0.463291	-0.1244
HHA24_00165	-0.19372	-0.468833	-1.51355	-0.133837	-1.0633	-0.709674	-0.653396	-0.20295	-0.631086	-0.261878	0.264181	-0.847281	-0.582651	-0.695678	-0.285493	-0.53478	-0.376779	-0.331018	-0.871222	-0.7004	-0.791201	-0.406785
HHA24_00170	-0.140737	-0.114648	-0.161073	-0.611629	0.0416376	-0.129665	0.391132	-0.510942	0.463238	-0.418468	0.142224	-0.465828	-0.106553	-0.554347	0.114157	0.228124	0.100129	0.00439057	-0.080311	-2.25066	-0.2206	-0.672683
ilvB	0.26058	-0.0145552	-0.852773	0.539592	1.49702	0.803381	1.10864	0.433573	0.324323	1.32885	0.747199	0.810922	1.06746	-0.900326	0.251135	0.391762	0.445596	0.111876	0.780696	-0.710267	0.698359	0.233983
HHA24_00185	0.60126	0.603047	0.342768	0.893243	1.19816	1.16069	1.24518	0.586377	0.967659	0.809633	0.091153	1.46895	0.302674	0.447906	0.962273	0.893398	0.873318	0.84368	0.878134	0.859074	1.16819	0.269217
HHA24_00190	-0.0119742	0.192158	-0.490366	-0.448179	-0.257171	-0.487115	-0.482198	-0.564818	-0.21542	-0.375498	0.144435	-0.246512	-0.314427	-0.547876	0.0120554	-0.076131	-0.0677612	-0.117396	-0.518099	-0.510207	-0.733428	-0.570908
HHA24_00200	-0.236203	-0.0206109	-0.284998	-0.464836	-0.518353	-0.555295	-0.827951	0.0183294	-0.0816935	-0.17368	0.187896	-0.0833442	-0.187258	-0.243388	0.214428	0.0692105	0.239502	-0.00923732	-0.295395	-0.182974	-0.161267	-0.358966
HHA24_00205	-0.246092	0.0846756	-0.387943	-0.551267	-0.684449	-0.711067	-0.780461	-0.355402	-0.26044	-0.351103	0.00172345	-0.250283	-0.137265	-0.343429	0.0704374	0.048834	0.281508	-0.136975	-0.324853	-0.0808272	-0.321888	-0.400198
HHA24_00210	-0.0121149	0.0405194	0.307655	-0.333146	-0.621322	-0.381507	-0.876195	-0.48723	-0.00965403	-0.423159	0.375536	0.0324124	-0.164302	-0.0337266	0.158998	-0.0745149	0.0995844	-0.256602	-0.0455381	-0.0966718	-0.328148	-0.20173
HHA24_00215	0.25048	0.0175586	1.48956	0.604377	1.37875	0.864162	1.0812	0.595938	0.38318	0.655347	0.265704	0.922891	-0.0747723	1.0821	0.160613	0.269586	0.132357	0.684458	1.17906	-0.0139937	1.19864	0.510715
gluQRS	-0.238556	-0.482035	-0.506497	-0.256512	-0.636382	-0.473327	-0.63673	-0.43338	0.0853158	-0.11325	0.498647	-0.605307	-0.506658	-0.145743	0.149129	-0.0183783	-0.0728468	0.403475	-0.115621	-1.57608	-0.521276	0.279667
HHA24_00225	-0.0277395	-0.107449	1.00745	0.53653	0.631957	0.821727	0.857988	0.617219	0.846928	0.904643	0.587455	1.44296	0.089012	0.770756	0.556166	0.706981	0.398536	0.880415	1.52491	-0.155109	1.01984	0.881092
HHA24_00230	-0.418742	0.216194	-0.186613	0.0303244	-1.16222	-0.712086	-1.09745	-0.255264	-0.264116	-0.178224	0.376336	-0.667793	0.204841	-0.566282	0.12546	-1.16124	-0.294696	0.324779	0.316015	-0.223472	-0.182305	0.0407576
HHA24_00235	0.00468401	1.29351	-0.2243	-0.582136	-0.54194	0.551295	-0.169671	0.110051	0.131857	0.363762	-0.130784	0.0972859	0.374813	-0.137029	0.960854	0.728504	1.26478	0.890664	0.409368	1.24436	0.247171	-0.591675
HHA24_00250	-0.203157	0.0178945	-0.375476	-0.794394	-0.405163	-0.378081	-0.763204	-0.669276	-0.0758471	-0.552834	-0.427768	-0.432014	-0.217942	-0.20524	-0.12436	-0.396988	-0.264818	-0.495505	-0.40098	-0.39105	-0.336927	0.0108704
HHA24_00260	0.433816	0.987468	-0.427804	0.277306	1.13012	0.834507	1.44214	0.912555	-0.211775	0.793325	0.697708	0.465265	0.381046	-0.884339	0.760087	0.448611	1.01225	1.17072	0.613507	1.76869	0.612084	0.092236
HHA24_00265	0.247733	1.02773	-0.626897	-0.0205555	0.849109	0.608395	1.2986	0.575559	-0.35873	0.55924	0.425517	0.390426	0.514311	-1.0954	0.583936	0.545995	0.960192	0.814389	0.275676	1.41857	0.408519	-0.0824216
HHA24_00270	0.281913	1.03703	-0.418763	0.312095	1.25996	1.36773	1.49355	0.775466	-0.197548	0.500793	0.526003	1.03656	0.512015	-0.911548	0.592753	0.874287	0.91183	0.824066	0.636219	1.50133	1.08699	0.158284
HHA24_00275	1.01447	1.9451	-1.2237	0.0539912	0.720849	0.908415	1.10617	1.21775	-0.821276	1.09827	1.21369	0.083628	0.5804	-1.07361	1.00151	0.827313	1.74608	1.78158	0.0835528	2.22884	1.0703	0.83572
HHA24_00280	0.275091	0.734528	-0.576781	-0.782788	-1.23216	-0.422536	-1.32682	-0.298659	-0.193703	-0.0570968	-0.658056	-0.466978	0.00311039	-0.682142	0.272043	0.0652073	0.329135	0.0285156	-0.529652	0.582648	-0.43408	-0.424851
HHA24_00285	0.16669	0.63333	-0.0337872	-0.645534	-0.915308	-0.348734	-1.23532	0.00579658	0.0242402	0.314043	-1.01759	-0.192796	0.0900511	-0.754314	-0.147492	-0.039323	0.263043	-0.0168345	-0.638963	0.627698	-0.498101	-0.404881
HHA24_00290	0.7104	0.770792	-0.909946	0.0565226	0.654232	0.921133	2.14102	-0.464739	0.0193781	0.455356	2.1944	0.760145	0.618071	-0.353009	1.06008	0.78841	1.62864	1.12476	0.930855	0.517955	-0.0809744	0.142253
HHA24_00295	1.1656	1.04279	-0.811755	0.0486681	1.23224	1.15106	1.92285	-0.0202278	-0.399421	0.600941	2.14099	1.05229	0.715831	-0.542062	0.8049	1.03378	1.53135	1.08281	0.587056	0.39493	-0.158747	-0.0852205
HHA24_00300	-0.319767	-0.10924	-0.00986988	-0.380615	-0.979524	-0.567814	-0.745134	-0.0605926	-0.59369	0.162936	-0.279137	-0.688899	-0.305947	0.000114973	-0.334922	-0.737616	-0.262556	-0.533753	-0.123369	-1.11132	-0.189092	-0.00901184
metC	0.0332279	-0.00504367	-0.296083	-0.00403298	-0.0326609	0.159697	0.376488	0.0716177	-0.367297	-0.0692142	0.56612	0.304944	0.14744	-0.118751	0.191106	0.250827	0.266332	0.0738227	0.117487	0.00790505	-0.0344689	-0.20436
HHA24_00310	-0.269724	-0.173972	-0.320179	-0.00717434	-0.519981	-0.365023	-0.27019	0.147197	-0.0822999	-0.249988	0.375259	-0.403262	-0.202595	-0.0185027	-0.0586621	-0.338358	-0.0417715	0.189722	0.174929	-0.273598	-0.0342862	0.14295
HHA24_00315	0.104883	0.15917	0.0331205	-0.275109	-0.48914	-0.784608	-0.0457539	-0.0410118	-0.311277	-0.681499	-0.329425	0.0335064	0.192211	-0.0972499	-0.486312	-0.0785938	0.151194	-0.409392	0.0525208	0.105592	-0.609378	-0.599252
HHA24_00320	-0.284842	-0.194783	-0.441229	-0.199173	-0.487869	-0.676632	-0.381006	0.0595741	-0.151098	-0.265113	-0.272901	-0.233487	-0.269581	-0.347575	-0.192591	-0.340254	-0.155648	-0.381163	-0.529055	-0.235706	-0.377628	-0.0730782
HHA24_00325	-0.335722	-0.114897	-0.434981	-0.419506	-0.660079	-0.794475	-0.744843	-0.371467	-0.210507	-0.180645	-0.00701156	-0.23718	-0.523588	-0.490422	-0.34126	-0.206941	-0.360295	-0.521244	-0.528333	-0.53468	-0.787863	-0.297244
HHA24_00330	-0.428504	-0.169683	-0.329132	-0.550873	-0.864653	-0.74774	-0.768185	-0.356263	-0.505696	-0.32257	-0.35356	-0.355294	-0.29549	-0.709171	-0.667622	-0.382587	-0.48961	-0.812635	-0.74876	-0.774674	-0.925777	-0.412958
HHA24_00365	0.318559	0.0411445	0.592321	0.714226	1.33859	1.00738	1.98431	0.311165	0.315453	0.680142	0.275676	1.36905	0.167937	0.952627	0.699202	0.701668	0.806188	0.884136	1.64843	1.12465	0.944677	0.237427
HHA24_00370	0.107431	0.0887505	0.2904	0.272591	0.825818	0.883255	0.936907	-0.504593	0.60316	0.535263	0.755126	0.616457	-0.247487	0.63769	0.677067	0.567721	0.0902819	0.758944	0.701976	0.582633	0.238606	-0.0979628
HHA24_00375	0.190655	-0.488761	-0.421503	-1.28631	-0.218988	-0.204254	0.360091	-1.28441	-0.523535	-0.316305	0.578369	-0.735924	-0.435216	-0.0171661	0.147165	-1.0911	0.0554559	0.458533	-0.249039	-1.52198	0.27081	-0.229173
HHA24_00380	0.409061	-0.155116	-0.190963	-1.06438	0.124593	-0.0259708	0.149611	-0.336521	-0.794628	-0.129374	0.50285	-0.105086	-0.801276	0.101616	0.314952	-0.662786	0.0144759	0.0984191	-0.0526413	-1.08082	-0.369723	-0.564006
HHA24_00385	-0.324382	-0.393738	0.118037	-0.998757	-0.0128948	-0.0693239	0.289862	-1.03388	-0.189259	-0.705455	0.160675	-0.0500942	-0.996373	0.116282	0.393872	0.173387	0.382333	0.161718	0.0338014	-0.500386	-0.60626	-0.036643
HHA24_00390	-0.256562	-0.238372	-0.378975	-0.870332	0.226161	-0.717443	0.522087	-0.926012	-0.0848138	-0.192285	0.440264	-0.724513	-1.43352	0.797609	0.558012	-0.156486	0.376761	0.2707	0.210722	-0.457751	0.350958	-0.073665
HHA24_00395	-0.107313	0.36813	0.330505	0.318086	0.5584	0.698948	0.785014	0.215585	-0.0790375	0.449473	0.043039	0.582691	0.0355854	0.539672	0.256708	0.319463	0.139494	0.0468342	0.706415	0.420849	0.632189	0.188233
leuA	-0.466385	-0.611149	-0.37428	-0.0383952	-0.32505	-0.18169	-0.346548	0.14542	-0.231217	0.0991345	-0.104539	-0.513477	-0.156584	0.582493	0.0532762	0.183682	0.205831	-0.0345322	0.0600727	-0.956101	0.358644	-0.370989
HHA24_00405	-0.0840322	-0.134929	0.389199	0.154458	0.284358	0.694973	0.449272	0.497022	0.699841	0.280646	0.15613	0.954417	-0.00123474	0.452632	0.262556	0.516378	-0.0093626	0.158623	0.847983	-0.0175278	0.812019	0.753594
rpoN	0.0231977	-0.0354098	-0.0351389	-0.0643755	0.0909379	0.20459	0.0638037	0.111136	0.236712	0.21239	0.102208	0.298169	0.163634	-0.247042	-0.126978	0.2403	-0.15607	-0.224577	0.0829628	-0.603939	-0.15762	-0.0970281
HHA24_00415	-0.677998	0.0322797	1.98105	1.3121	-1.64016	0.0872326	-1.78166	1.30812	1.00628	1.14658	0.264815	0.217362	0.595673	1.91032	0.64129	-1.1993	-0.00608934	0.156993	1.65574	-1.19364	2.09105	1.37039
HHA24_00425	0.138466	0.0721314	0.0598924	0.172803	-0.089868	0.325319	0.231518	-0.00515666	-0.205775	0.719266	0.465922	0.298661	0.0727423	0.23473	-0.0147141	0.542837	-0.233609	0.0287059	0.229387	0.0689439	0.0884368	-0.076834
bfr	0.305002	0.417081	-2.13354	-0.863069	2.01731	0.85061	1.34659	-0.296911	-0.425583	-0.152839	-0.574553	0.201323	-0.472924	-0.851573	0.0438014	0.779689	0.0887408	0.033733	-1.07037	1.42484	-0.508772	-0.969342
HHA24_00435	-0.340182	-0.407803	0.300012	-0.170435	-0.313666	-0.430056	-0.0997875	0.128476	-0.142584	0.0166034	0.249972	-0.453578	-0.503949	-0.119508	-0.516599	-0.187624	-0.458893	-0.385821	-0.312151	-0.166159	-0.151708	0.171153
HHA24_00455	0.139966	0.0503724	0.108923	-0.152187	-0.128227	0.249103	-1.02584	0.406373	0.256403	-0.174005	0.497995	-0.0715684	0.00861516	0.372135	0.175933	-0.210936	-0.0518871	0.182347	-0.12208	0.117236	1.02105	0.263826
HHA24_00460	0.214701	-0.000887152	-0.199294	-0.179152	-0.429581	0.0610545	-1.07924	0.0326474	-0.126165	-0.464521	0.611654	-0.32126	-0.1199	0.287152	-0.138984	-0.249242	-0.307908	-0.176779	-0.649064	-0.152301	0.504322	-0.130718
HHA24_00490	0.0373092	-0.0300135	0.0159344	0.068244	0.491654	-0.174643	0.471665	0.367951	0.103589	0.121655	0.0415992	0.104676	0.0282538	-0.164424	-0.115755	0.247024	-0.165639	-0.0427782	0.156129	-0.0233432	0.0902655	0.251826
HHA24_00495	-0.0795231	-0.484655	0.151392	0.0562745	0.235738	0.0757551	0.266434	0.516841	0.00990682	0.124754	0.143669	0.203212	-0.334526	0.130406	-0.122416	0.0122795	-0.194984	0.17537	0.50148	-0.000497374	0.496992	0.623448
HHA24_00500	-0.141256	-0.306874	0.349975	0.160956	0.441028	-0.0299908	0.619046	0.557123	0.233215	0.112028	-0.251512	0.689115	-0.102671	0.0948454	-0.165188	0.075176	-0.225675	0.0411346	0.536606	0.199034	0.650007	0.555807
HHA24_00505	0.314788	0.0213328	0.694512	0.0977527	0.990679	0.786071	1.63613	-0.155017	0.609346	0.629033	0.579971	1.15006	0.0832608	0.39098	0.503726	0.984383	0.355825	0.591737	0.88447	-0.56988	0.251908	-0.044871
HHA24_00520	0.117101	0.322187	0.166673	-0.0584049	0.605662	0.567128	0.816845	-0.0440054	0.397998	0.310732	0.505698	0.649869	-0.0399947	-0.430478	0.406911	0.549984	0.179559	0.179088	0.548249	-0.446977	0.0917528	0.00835643
HHA24_00535	-0.472804	-0.32937	-0.646295	-0.480783	-1.06015	-0.554768	-1.05381	0.0189857	-0.259734	-0.625647	-0.773011	-0.818856	-0.375268	-0.578232	-0.109551	-0.2607	-0.211859	-0.430265	-0.585071	0.191048	-0.158982	0.028939
HHA24_00540	-0.51711	-0.258242	-0.616843	-0.303429	-1.12438	-0.567471	-0.796401	0.115413	-0.148913	-0.517753	-0.799944	-0.805304	-0.314872	-0.292637	-0.359579	-0.312682	-0.241361	-0.516684	-0.323275	0.251806	0.0737575	-0.012363
HHA24_00565	0.139674	-0.0882745	0.303295	0.0873341	0.124803	0.507876	-0.0936372	0.556157	0.288153	0.538244	0.202577	0.499061	-0.0978104	0.0895477	0.369693	0.139069	-0.0384348	0.0895765	0.319119	0.128707	0.275703	0.490071
HHA24_00570	0.0488822	-0.102092	0.0249724	0.492169	-0.712515	-0.0492026	-0.380328	0.755636	0.0306925	-0.000560388	0.128255	-0.210394	-0.118743	0.382004	0.271829	-0.00653775	-0.0507396	0.0775312	0.321526	0.157163	0.500154	0.227251
tatC	-0.109453	-0.0531204	-0.182686	-0.0603531	-0.661953	-0.397093	-0.665575	0.0409601	0.569285	-0.0269347	0.507304	-0.215015	-0.422427	0.446838	0.10857	-0.0503497	0.113063	0.271394	-0.0142451	-0.00135324	-0.149014	0.342953
tatB	-0.140388	-0.0895316	-0.0452405	-0.105908	-0.592562	-0.322326	-0.308331	0.332055	0.206578	-0.107428	0.0389148	-0.0751046	-0.308823	0.111617	0.120607	-0.153174	0.110213	0.0761942	-0.13647	-0.0274586	-0.0175934	0.198377
tatA	-0.0420869	0.132564	-0.119232	-0.310497	-0.521494	-0.434872	-0.26656	0.221692	-0.103305	-0.0909841	-0.176593	-0.0836674	-0.140355	-0.0887377	-0.290829	-0.104925	-0.0280862	-0.330306	-0.384499	0.00911492	-0.23163	0.0215446
HHA24_00590	-0.0967867	0.18957	-0.493291	-0.593071	-0.656935	-0.75466	-0.738838	-0.130441	-0.0238946	-0.581898	-0.231343	-0.475489	-0.292652	-0.442317	-0.559396	-0.382612	-0.170319	-0.390132	-0.991118	-0.241952	-0.869098	-0.429067
HHA24_00595	-0.263719	0.103865	-0.607636	-0.683481	-0.937002	-0.794739	-0.932198	-0.362318	-0.381529	-0.513102	-0.173838	-0.692861	-0.331256	-0.53113	-0.408297	-0.291815	-0.138829	-0.543462	-0.914417	-0.365342	-1.09406	-0.570818
hisI	-0.262639	0.044489	-0.550395	-0.558245	-0.529326	-0.298058	-0.747026	0.0244312	-0.095994	-0.368796	-0.06074	-0.420169	-0.447064	-0.380618	-0.228311	-0.490721	-0.291878	-0.216551	-0.848437	-0.580178	-0.797991	-0.137
hisF	-0.26329	0.00667807	-0.702896	-0.62651	-1.07381	-0.779856	-0.820383	-0.264045	-0.310267	-0.408171	-0.248063	-0.716701	-0.210436	-0.587376	-0.420449	-0.299023	-0.181583	-0.448405	-0.88046	-0.449196	-1.06249	-0.467715
hisA	-0.25561	0.0509343	-0.709877	-0.484134	-1.0716	-0.454665	-0.840058	-0.171819	-0.0869922	-0.135979	-0.219462	-0.344558	-0.161209	-0.20507	-0.15	-0.3529	-0.0917627	-0.182778	-0.38194	-0.17303	-0.575562	-0.215412
hisB	-0.561608	-0.0892422	-0.240494	-0.461839	-0.773527	-0.563672	-0.234513	-0.0294983	-0.185667	-0.27602	-0.494039	-0.331146	0.0677436	-0.2823	-0.314818	-0.290476	-0.218949	-0.333447	-0.295064	-0.299068	-0.421875	-0.217907
murA	-0.541708	-0.319072	-0.419777	-0.867016	-0.894869	-1.0728	-0.930083	-0.439874	-0.379239	-0.332746	-0.420923	-0.685863	-0.448599	-0.695067	-0.503031	-0.22415	-0.484775	-0.610447	-0.893403	-0.710656	-1.24183	-0.347504
HHA24_00645	-0.602239	-0.151217	-0.532445	-0.73841	-0.998623	-1.16996	-0.964346	-0.474717	-0.306379	-0.415867	-0.489615	-0.595073	-0.400113	-0.544182	-0.607558	-0.312396	-0.680792	-0.62924	-0.84442	-0.667967	-0.868434	-0.280871
HHA24_00650	-0.451431	-0.465582	-0.154208	-0.800648	-1.15295	-1.14184	-1.24338	-0.314139	-0.448849	-0.25965	-0.097131	-0.744865	-0.549372	-0.514525	-0.827786	-0.329223	-0.863741	-0.698854	-1.10695	-1.31091	-0.932671	-0.0401343
HHA24_00660	-0.301553	0.0930158	-1.23707	-0.929748	-1.16163	-0.719376	-0.965577	-0.868591	-0.357718	-0.655027	-0.736191	-0.650687	-0.0347902	-1.13353	-0.100848	-0.182688	0.016124	-0.350312	-1.24024	0.0191618	-0.834929	-0.330016
HHA24_00665	-0.234411	0.127864	-0.653982	-0.527527	-0.641425	-0.361515	-0.785768	-0.477353	-0.13429	-0.213816	-0.329103	-0.254545	-0.0533408	-0.697584	-0.193744	-0.278096	-0.143617	-0.339651	-1.00466	0.135005	-0.4011	-0.205625
mlaD	-0.300653	-0.152021	-0.68312	-0.768017	-0.91245	-0.62329	-1.3391	-0.58944	-0.337648	-0.355514	-0.521175	-0.478549	-0.213683	-0.681004	-0.435662	-0.670585	-0.51247	-0.665182	-1.26682	-0.126346	-0.621128	-0.168072
mlaE	-0.389418	-0.205451	-0.802543	-0.789262	-0.795572	-0.755914	-1.30513	-0.466261	-0.624898	-0.291698	-0.443128	-0.939711	-0.354459	-0.696847	-0.75486	-0.466568	-0.586177	-0.752647	-1.37823	-0.391298	-0.860945	-0.270344
HHA24_00680	-0.194302	-0.121961	-1.12389	-0.809541	-0.546108	-0.889756	-0.902827	-0.495798	-0.779874	-0.443148	-0.390609	-0.866704	-0.214988	-0.368972	-0.691568	-0.470471	-0.652959	-0.89483	-1.3229	-0.421284	-0.766642	-0.49334
HHA24_00690	-0.104469	0.0345853	0.617634	0.276174	0.912391	0.631745	0.293877	0.956588	1.13423	-0.636038	0.308215	0.30091	0.732785	0.276158	0.477953	0.777377	0.412199	0.414863	0.56029	1.28198	0.558465	0.745924
HHA24_00695	-0.25065	0.0905753	0.171349	0.197508	0.412486	0.408402	0.244563	1.08614	0.846849	0.154998	0.130196	0.0563617	0.707945	0.215289	0.487027	0.506225	0.47169	0.204629	0.586712	1.57973	0.433763	0.919739
HHA24_00705	0.0486695	-0.00347771	-0.961276	-0.874371	-0.758008	-0.582193	-0.904181	-0.249796	-0.45101	-0.843281	-0.380047	-0.41592	-0.127242	-1.11559	-0.493482	-0.185687	-0.301625	-0.527601	-0.860791	-0.195314	-0.706827	-0.215639
fghA	0.132195	-0.0887421	-0.72658	-0.740365	-0.42168	-0.504944	-0.761523	-0.175334	-0.538528	-0.679926	-0.238047	-0.407667	-0.265953	-1.04041	-0.634319	-0.00323784	-0.435992	-0.611771	-1.00613	-0.201318	-0.795131	-0.238218
HHA24_00715	-0.0269137	-0.345434	-0.60093	-0.361029	-0.937783	-0.206671	-1.49799	-0.100527	-0.704855	-0.5939	0.359867	-0.691484	-0.397342	-0.147044	-0.292352	-0.530973	-0.43016	-0.330562	-1.21393	-0.641581	-0.781497	-0.184395
HHA24_00720	-0.000878843	-0.533629	-0.810731	-1.13459	-1.31246	-0.360394	-1.35953	-0.502886	-0.581087	-0.809794	0.475065	-0.62336	-0.637563	-0.24187	0.287945	-0.456677	-0.137792	-0.269372	-0.947608	-0.854911	-0.880033	-0.187297
rpoH	0.294924	-0.0755127	0.939696	0.32917	0.654004	1.27187	1.6235	0.602616	0.935913	0.440633	0.586178	1.42434	-0.0875682	-0.162956	0.91033	1.30513	0.545423	1.18014	1.17197	0.107737	0.913764	0.731257
HHA24_00730	-0.118579	-0.0385212	-0.201723	0.0637322	-0.249534	-0.143669	-0.479378	-0.66173	-0.283246	-0.277844	0.272618	-0.136133	0.257861	0.14797	-0.166641	0.0380798	0.0443697	-0.0795246	0.0213659	-0.444558	0.206361	-0.304825
HHA24_00735	-0.334671	-0.328949	0.0891072	-0.469814	-0.0807327	-0.452835	-0.152723	-0.366495	-0.656732	-0.424315	0.0648867	-0.516467	-0.209768	-0.252361	-0.622431	-0.351415	-0.472907	-0.509132	-0.499453	-0.770471	-0.52278	-0.168235
HHA24_00740	-0.101658	-0.274759	-0.354468	-0.183571	-0.356974	-0.278747	-0.380631	0.0189274	-0.0409527	-0.250943	0.392653	-0.268955	-0.301544	-0.335894	-0.112625	-0.169366	-0.130647	-0.266599	-0.418952	-0.871688	-0.534286	0.13416
HHA24_00745	-0.0646106	-0.167896	-0.169621	-0.257117	-0.450726	-0.106367	-0.283422	0.384955	-0.0330827	-0.0310619	0.246468	-0.120141	-0.172624	-0.12942	-0.250875	-0.00766667	-0.29366	-0.51986	-0.239756	-0.610863	-0.434609	-0.0806412
HHA24_00775	0.206369	-0.0381236	0.31445	0.27333	0.0523388	0.268601	0.8035	-0.0122702	0.483435	0.427631	0.332672	0.505741	0.411524	0.152924	0.249774	0.430897	0.0468806	0.0581891	0.311751	-0.0377939	0.888063	0.631353
HHA24_00790	-0.207756	-0.225813	0.240913	0.450971	-0.258306	0.112366	-0.100217	0.93457	0.471198	0.397762	0.0681803	-0.0166407	-0.231797	0.609954	0.191006	0.0811985	0.216731	0.380036	-1.75916	-0.991813	0.563859	0.904446
HHA24_00795	-0.272034	-0.165251	0.102482	-0.0909475	-0.40601	-0.0895863	-0.316349	0.245432	0.22847	0.14933	-0.0257849	0.144106	-0.248528	0.131728	-0.228739	0.052071	-0.206074	-0.0808043	-0.0255186	-0.549996	-0.0598974	0.49539
HHA24_00800	-0.21747	-0.20802	-0.0827879	-0.044851	0.189324	-0.131859	-0.27417	0.370147	0.209601	0.228098	0.238625	0.337128	-0.392318	-0.104701	-0.383588	0.10028	-0.105341	0.00128555	-0.270751	-0.859434	0.00503842	0.613853
HHA24_00805	0.32491	0.141617	0.346077	0.409128	0.625107	1.01349	1.01807	0.262428	0.720361	0.219476	0.747568	0.54445	0.702905	-0.0441974	1.21069	0.306715	0.671815	0.94726	0.635696	0.0739836	0.488011	-0.214164
HHA24_00810	0.20865	-0.39428	-0.118323	-0.257235	-0.468297	-0.304201	-1.5412	0.742985	-0.209431	-0.0972343	0.510216	-0.0366119	-0.355463	0.169912	0.129463	-0.24147	-0.108618	0.120329	-0.535774	-0.380003	0.158087	0.118386
HHA24_00815	0.533889	0.0231461	0.11254	0.221208	0.300465	0.444136	-0.375198	0.745207	0.324143	0.124069	0.889421	0.493775	0.103288	0.236004	0.513135	0.291209	0.254582	0.465861	0.369461	0.135351	0.638288	0.335851
glmU	0.167606	-0.0952303	-0.240513	-0.160101	-0.126504	-0.130752	-0.63013	-0.146834	-0.0701741	-0.265694	0.3086	-0.0475782	0.0168905	-0.403961	0.0918378	0.0557653	0.00547805	0.0474029	-0.327126	-0.182264	-0.0686421	-0.0145764
HHA24_00825	-0.056488	-0.247506	-0.445741	-0.401176	-0.512307	-0.823854	-0.946428	-0.38615	-0.438019	-0.754398	0.233649	-0.735271	-0.203307	-0.631384	-0.193592	-0.154699	-0.195148	-0.321739	-0.853631	-0.554139	-0.668928	-0.388877
HHA24_00830	-0.304926	-0.268791	-0.408747	-0.493509	-0.59496	-0.736811	-0.842494	-0.170073	-0.49385	-0.523158	-0.040408	-0.607042	-0.310051	-0.474796	-0.414128	-0.459711	-0.462545	-0.570113	-0.719245	-0.500989	-0.634396	-0.160127
HHA24_00835	-0.179299	-0.268558	0.0368561	-0.329343	0.0556691	-0.386416	-0.414093	-0.0566219	-0.374632	-0.258414	-0.0280561	-0.298027	-0.408877	-0.381461	-0.502989	-0.194184	-0.466162	-0.451377	-0.688753	-0.179711	-0.476006	0.027134
HHA24_00840	0.499188	0.20767	0.255133	0.0830859	0.354675	0.633786	0.291057	0.636591	0.241082	-0.0733084	-0.244094	0.248436	0.385493	0.0903384	0.493802	-0.0344789	-0.00823965	0.485551	0.401219	-0.791565	1.25155	0.340573
glmS	0.182916	-0.0672487	-0.000995055	0.0544102	-0.410413	0.143154	-0.809189	0.0777627	-0.067844	-0.511845	-0.144593	0.0457475	-0.00342962	0.211911	0.485293	-0.30764	0.157299	-0.215593	-0.219497	-0.623953	0.794462	-0.24262
HHA24_00850	-0.0769731	0.157414	0.163221	0.0215123	-0.00255415	-0.0684445	-0.799358	-0.49485	-0.252908	-0.0116902	-22.5513	-0.440877	-0.0776262	0.250411	0.111231	-0.378017	-0.152575	-0.123162	-0.0307551	-0.388673	-0.223214	-0.026161
HHA24_00855	0.0825098	0.371478	0.500083	0.100275	0.116691	0.182097	0.124158	-0.387669	-0.105854	-0.00968713	-28.1275	-0.157537	0.00185109	0.245517	0.153045	0.0619524	-0.340917	-0.0054886	0.0245405	-0.119652	-0.195769	0.122957
HHA24_00860	0.0442381	-0.253476	0.664142	0.310833	0.306759	0.134131	0.353579	-0.344125	0.0470044	0.407503	-25.8991	0.052451	-0.00682158	0.504805	0.150611	0.0696443	0.199916	0.36594	0.355768	0.179038	-0.0319698	0.197747
HHA24_00865	0.421745	-0.552774	0.218314	0.0960341	0.211503	0.644985	-0.105943	0.0719683	-0.229754	0.0630746	-26.5758	-0.146769	0.167749	0.137424	0.459073	-0.270846	-0.0523066	-0.0548282	0.109894	-0.122819	0.0291107	-0.207181
HHA24_00870	0.494771	-0.383777	-0.23977	0.0443019	-0.358253	-0.412721	-0.103378	-0.102482	-0.151292	0.0216607	-19.6123	-0.154361	-0.408558	-0.0158418	0.0280333	-0.151856	-0.154497	-0.098791	-0.0337428	-0.111587	-0.0396308	-0.197651
HHA24_00875	0.490138	-0.622411	0.0555894	0.0733433	0.0208639	-0.159605	-0.194483	-0.181148	-0.0985402	-0.185834	-20.7539	-0.404035	-0.308959	0.160307	0.182573	-0.35914	-0.12713	0.169289	0.109148	-0.0613811	-0.149405	-0.0615455
HHA24_00880	0.83603	-0.278525	-0.417267	-0.415378	-0.457506	0.0114134	-0.793385	-0.498664	0.0557212	0.424086	-0.181567	-0.054603	-0.348072	0.153126	0.308025	-0.393567	-0.253092	0.0834654	-0.0548898	-0.0365111	-0.169165	0.17302
HHA24_00885	-0.784486	-0.435109	0.0504984	-0.276791	-0.234316	-0.858677	-0.126396	-0.580506	-0.514218	0.106232	-0.0778898	-0.381831	-0.221922	-0.0230423	-0.69071	-0.903628	-0.811137	-0.582286	-0.624902	-0.0804957	-0.567288	-0.021503
HHA24_00890	0.362168	-0.465577	-0.713526	-0.574894	-0.906407	-0.441577	-0.700856	-0.667555	0.0218275	-0.144123	0.302174	-1.14032	-0.0432519	0.15523	-0.0268174	-0.252031	0.0615362	-0.424493	-0.514931	-0.382776	-0.637781	-0.709297
HHA24_00895	0.507175	-0.0192745	-0.555734	-0.133325	-0.115845	-0.459	-0.693006	-0.551832	0.0400243	0.115049	0.12463	-0.124435	-0.0898002	-0.075194	-0.110191	-0.142286	-0.438724	0.0725305	-0.204879	0.473136	-0.915441	-0.196019
HHA24_00900	0.620218	-0.226985	-0.879908	-0.321885	-0.195713	-0.360758	-0.530986	-0.488337	-0.0226839	-0.184005	-0.321331	-0.46525	-0.266397	-0.524247	0.235096	0.637075	-0.165583	0.0950237	-0.0126651	0.621133	-0.898027	0.0314257
HHA24_00905	0.330224	-0.460058	-1.12746	-0.248439	-0.445893	-0.655457	-0.960583	-0.588689	-0.203602	-0.422308	0.152778	-0.608969	-0.0881336	-0.275236	-0.223263	-0.0727883	-0.244262	-0.236099	-0.731734	0.119933	-1.1995	-0.888996
HHA24_00910	0.446792	-0.424799	-0.353588	-0.0359174	-0.116144	-0.238752	-0.734441	-0.749317	-0.0747861	0.132846	0.480892	-0.474382	-0.195025	0.421344	0.125335	0.104258	-0.0346171	-0.17368	0.158726	0.212827	-0.906835	0.150875
HHA24_00915	-0.310722	-0.261391	-0.447547	-0.131016	-0.0425145	0.158973	0.2068	0.0294567	0.373824	0.523348	0.56838	0.465608	0.259508	-0.0893581	0.257528	-0.0370091	0.0192331	0.103643	0.115155	0.610685	0.0845549	0.250339
HHA24_00920	-0.489202	-0.600893	-0.933737	-0.447142	-0.734194	-0.658232	-0.44647	-0.351751	-0.0574379	-0.0550577	0.553797	-0.701581	-0.137111	0.0763515	0.139482	-0.41767	-0.457326	-0.0785787	-0.932357	-0.305607	-0.452983	-0.00182091
HHA24_00930	-0.108388	-0.808828	0.241582	0.271898	-0.199803	-0.376463	-0.229807	-0.546665	0.0868107	0.163736	0.385138	-0.377198	-0.133211	1.07356	0.236882	-0.260075	-0.300635	0.0573702	-0.104038	-0.405522	-0.313241	0.379046
HHA24_00935	-0.0360194	-0.0805042	0.055646	0.116552	0.301466	0.0572688	0.593076	-0.0690311	0.16222	-0.242536	-0.194432	0.362663	-0.110152	-0.105717	1.23088	0.747918	1.65289	1.09693	0.541926	0.705694	-0.00643155	-0.185039
HHA24_00940	-0.255232	-0.14961	-0.464939	-0.0129773	-0.147012	0.352426	0.284051	0.0695559	0.0970957	-0.00166477	-0.298239	0.570132	0.067438	-0.169101	0.853189	0.647669	1.27866	0.801011	0.366729	0.79034	0.052599	-0.149481
HHA24_00945	-0.225869	0.586144	-0.253544	0.027895	-0.136823	0.763404	0.350766	0.228849	0.517949	0.814171	0.0453727	1.0394	0.845131	-0.228952	1.44832	1.27228	2.28985	1.59563	1.28634	2.32382	-0.112249	0.26691
HHA24_00950	0.448416	0.175944	-0.368839	0.000119254	0.15034	0.629872	0.633135	0.181738	0.856956	0.537866	-0.00418175	0.769757	0.260808	-0.191155	1.29341	1.04572	2.30019	1.71247	1.19509	1.99697	0.456024	0.220355
HHA24_00965	0.388237	0.159797	0.238432	-0.0686974	0.40185	1.30193	0.856407	0.49011	0.719091	0.570738	0.256109	0.938754	0.169081	0.264847	0.864684	0.963845	2.10239	1.62212	1.08457	1.96236	0.976095	0.145958
HHA24_00970	-0.313761	0.114427	-0.0618809	0.28536	-0.266022	0.759753	0.0377511	0.318933	0.462098	0.534732	0.10029	0.768955	0.135782	0.0148	0.502541	0.65461	1.49051	1.17492	1.32758	1.9414	0.101504	0.716167
HHA24_00975	-0.0257176	0.271266	0.152776	0.0541231	0.125963	0.594977	0.745947	0.298226	0.669809	0.203746	0.563985	0.526121	0.461822	-0.197736	0.695902	0.511698	1.7053	1.16711	1.80131	2.23792	0.664075	0.689896
HHA24_00980	0.455756	0.573599	0.626519	0.440666	-0.231533	1.22788	-0.143969	0.364009	0.520369	0.305914	0.491276	0.385224	1.18214	0.725682	0.540552	0.439444	1.516	1.12972	1.14889	2.48733	0.458823	0.841541
HHA24_00985	0.432947	0.381565	-0.130317	0.32498	-0.0783034	1.01127	0.370183	0.509388	0.535298	0.471145	0.678171	1.20312	0.273212	0.612949	1.0696	0.458846	1.8692	1.39482	1.34502	2.61938	1.04748	0.497613
HHA24_00995	0.67309	0.211866	-0.207165	-0.412308	-0.371939	0.362854	-0.771184	-0.605385	0.114361	-0.249704	0.189592	0.159872	0.0113619	-0.0315617	0.899778	0.740025	1.25729	0.897113	1.26388	1.02443	-0.504351	0.0385497
HHA24_01000	0.0231392	-0.328447	-1.00994	-1.16843	-1.32192	-0.837485	-1.88467	-1.57877	-0.803099	-0.504119	-0.720529	-0.911759	-0.428711	-0.69136	0.505769	0.569949	0.891326	0.443192	-0.65803	-0.104292	-1.53184	-0.421896
HHA24_01010	0.226242	0.106691	0.36716	-0.197577	-0.116422	-0.189999	0.303058	-0.232748	0.012678	0.150513	0.0614701	0.0668442	0.165714	0.187743	0.233859	0.0712608	0.507999	0.0246597	0.375848	0.788562	0.136158	-0.390817
HHA24_01015	0.200141	0.238109	0.510683	-0.269745	0.271378	0.216603	-0.0197156	0.0956743	0.289093	-0.170069	0.409656	0.27995	0.0731818	0.0547063	0.178393	0.196489	0.0637355	0.183585	0.390687	0.962043	0.159265	-0.147413
HHA24_01020	-0.23421	0.410886	0.139678	-0.145501	0.104802	-0.192981	-0.446661	-0.182429	0.0948892	0.115143	0.661306	0.104761	0.197821	-0.216135	0.0803494	0.642838	0.349237	-0.466536	0.308698	0.937369	-0.567487	0.255157
HHA24_01025	0.0683831	0.143367	0.296875	-0.63385	-0.602917	-0.265348	-0.620951	-0.153047	0.0291656	0.0869207	0.798777	-0.167206	0.593092	-0.275204	0.422401	0.036711	-0.277029	0.226173	0.0424427	-0.170759	-0.366473	-0.458889
HHA24_01030	0.620466	0.392156	0.0699174	-0.743139	-1.08382	-0.0192563	-0.500693	0.0724801	-0.571651	-0.44996	0.471733	0.270329	0.228796	0.327881	0.0597108	0.458022	0.036331	-0.1558	-0.273897	0.737285	0.0311455	-0.0535214
HHA24_01035	0.406386	0.663837	-0.120875	-0.6197	-0.85031	-0.0187608	-0.313402	0.293378	-0.509461	0.0711208	0.872311	-0.350248	0.604774	0.533433	-0.178264	-0.242265	0.322887	0.35734	0.0670607	1.32512	0.508343	-0.171287
HHA24_01040	0.391692	0.175731	0.602765	0.300795	-0.338476	0.479643	0.142018	0.871021	0.104025	0.382412	0.724212	0.255397	0.689269	1.20938	0.269233	0.0180418	0.260021	0.233285	0.290711	1.84439	1.21721	-0.0177635
HHA24_01045	11.1988	-0.016066	0.161794	0.106726	0.276618	0.249645	-0.132522	0.130564	0.218892	0.180656	0.167228	0.331577	0.0102596	0.224985	-0.0411979	0.217277	0.0127073	0.114965	0.21932	0.331787	0.254427	0.0572008
HHA24_01050	0.274684	-0.0239549	0.360925	1.12599	0.169994	0.997244	-0.0993171	-0.26423	0.106614	0.122854	0.908212	0.136261	0.400293	2.55946	0.643579	0.219365	-0.0424951	-0.0685581	-0.0297785	0.424526	0.417677	0.400579
HHA24_01055	0.0859221	-0.217618	0.597689	0.000311907	0.181286	0.336211	0.0026489	0.13622	0.228486	0.212443	0.0895185	0.276666	0.0641192	0.338749	0.206995	0.14452	0.073084	-0.0878085	0.165048	0.0949494	0.0661111	0.226668
HHA24_01080	0.320286	0.0917921	1.40275	0.18281	0.268663	-0.0899067	0.183399	0.452462	0.98586	-0.968207	-0.630568	0.792976	-0.527655	1.48533	0.458816	-0.132029	-0.0278185	0.589782	1.56358	0.740898	1.82427	0.476123
HHA24_01090	-0.354796	-0.0270117	-1.61385	-1.193	-0.604072	-0.0456439	-1.104	-0.778862	0.0549311	-0.912734	-0.904435	-0.197378	-0.134544	-1.10444	-0.320865	-0.150365	-0.219963	-0.536479	-1.06599	-0.00361136	-0.239183	-0.712447
HHA24_01095	0.00345654	-0.462953	0.920014	0.448438	0.566639	0.397941	0.248825	-0.130471	0.30222	0.612574	0.648322	0.262185	-0.102552	0.142263	0.236688	0.0329454	-0.523828	0.495809	0.485029	-0.195286	0.503187	0.212075
HHA24_01100	-0.147772	0.288748	-0.516092	-0.905753	-0.736856	-0.254129	-0.115394	-0.577048	-0.0435832	0.11481	-0.07581	-0.231484	-0.558839	-0.939987	0.226557	-0.2113	-0.15439	-0.418378	-0.479519	0.277567	-0.827511	0.229371
HHA24_01105	-0.232942	0.198378	-0.724767	-0.926098	-0.954869	-0.695197	-0.288843	-0.538979	-0.479707	-0.0105421	-0.342934	-0.519934	-0.3927	-1.07672	0.178268	-0.366425	-0.0768448	-0.571336	-0.734128	-0.0189468	-1.14447	0.0106347
HHA24_01110	-0.352068	0.002132	-0.613452	-0.8084	-0.820118	-0.335672	-0.454441	-0.285247	-0.247264	0.0100701	-0.03634	-0.269142	-0.481518	-0.840315	0.394751	-0.1894	-0.0400454	-0.241452	-0.689122	0.221344	-1.01605	0.236642
panB	-0.229383	-0.0459808	-0.595599	-0.550809	-0.74204	0.103384	-0.188996	-0.468946	-0.100562	-0.394259	-0.26582	-0.0224144	-0.428005	-0.603813	0.140317	0.0678451	-0.0499133	-0.2286	-0.403926	0.141529	-0.941481	0.0344267
HHA24_01125	-0.156573	0.510482	-0.225337	-0.361148	-0.598421	-0.21834	-1.03447	0.546452	-0.395184	0.252662	0.272046	-0.263107	0.265679	0.0882997	0.265652	-0.372426	0.152199	0.0875608	-0.254719	0.624534	0.227535	0.234651
HHA24_01130	-0.132063	-0.0910066	0.169626	-0.248786	-0.335992	-0.600873	-0.442857	-0.224076	-0.170806	-0.0941655	0.18792	-0.236558	-0.258395	-0.12473	-0.624149	-0.773161	-0.61019	-0.419657	-0.805371	0.43	-0.542373	-0.325497
HHA24_01135	-0.524286	-0.32089	0.308266	-0.188973	-0.221736	-0.372832	0.714727	-0.17342	-0.0479093	0.113055	-0.312764	-0.390828	0.210836	0.162024	0.459258	0.45516	0.356363	-0.0245434	-0.256659	-0.0315099	-0.0853234	-0.460166
HHA24_01140	0.0327762	-0.263178	0.870846	0.168031	0.598387	-0.190119	0.468879	0.23358	0.239585	0.881447	0.300256	-0.100763	-0.303576	0.299445	0.262014	0.249236	0.449513	0.66902	0.981372	0.127027	0.665152	0.309507
HHA24_01145	0.607996	0.121318	0.865314	0.589221	1.18112	0.570695	0.883542	0.945191	0.754146	0.620499	1.20455	0.665469	-0.175392	0.83941	0.731926	0.243067	0.61869	1.10226	1.15996	-0.00770468	1.0468	0.85601
ada	0.0975067	0.056635	0.591368	0.271405	0.624915	0.0471884	1.03258	0.377591	0.224905	0.318035	0.551753	0.599817	0.19311	0.0278248	0.216331	0.62926	0.27133	0.200016	0.462469	0.186068	0.338432	0.0868404
alkB	0.159171	0.133676	-0.140453	-0.0122473	-0.267413	-0.277662	-0.577624	-0.278407	-0.207523	0.0825154	0.505035	-0.379543	0.141293	-0.439897	0.175477	0.0794253	0.161829	0.191032	-0.121549	0.268528	-0.663389	0.00213779
HHA24_01160	0.345792	0.0380684	-0.260996	-0.207554	-0.207871	-0.157992	-0.0730258	-0.70893	-0.0548582	0.158389	0.763228	-0.444911	-0.210047	0.0467601	-0.140147	0.213828	-0.204988	0.0235021	-0.185769	-0.842292	-0.364798	0.110106
HHA24_01165	-0.017807	-0.361055	-0.278873	-0.488278	0.216178	-0.263049	0.868524	-0.596479	0.388207	-0.259531	0.468124	-0.0184121	0.0188445	-0.296087	-0.0546825	0.621586	0.212514	0.0146003	-0.0468789	-0.687706	-0.500955	0.305374
HHA24_01185	0.348343	0.344346	0.0468887	0.106318	0.299461	0.529162	0.947166	0.00284575	0.622939	0.367241	0.657956	0.510368	0.377775	0.456231	1.076	0.595231	1.10083	0.726358	0.673763	0.488164	0.592903	0.105125
HHA24_01190	0.140969	0.153825	0.240854	0.186252	0.577962	0.647658	0.713674	0.218111	0.618291	0.454556	0.284616	0.785878	0.175804	0.186972	0.623237	0.506144	0.429833	0.553499	0.635612	0.251785	0.368385	0.55927
HHA24_01195	-0.0271967	-0.0313274	0.0267674	0.0490732	0.263114	0.5324	0.494738	0.657707	0.28827	0.423828	0.297801	0.394921	-0.0282506	-0.00292967	0.433353	0.546909	0.202071	0.184683	0.229822	0.0477297	0.310343	0.883847
HHA24_01200	-0.439251	-0.00416858	-0.468919	-0.0981466	-0.51594	-0.161901	-0.712723	-0.34646	-0.549138	-0.433299	1.40277	-0.802411	0.119086	-0.0021503	-0.161663	-0.334683	-0.392769	-0.411496	-0.209915	-0.78633	0.275356	-0.575029
HHA24_01205	0.0182324	-0.275396	-0.999844	-0.0456305	-0.285384	-0.571068	-0.727451	-0.369315	0.377632	-0.681524	1.58704	-0.889544	1.04635	0.569447	0.228402	0.686126	0.138524	0.194635	-0.50696	-0.345645	0.295208	-0.406658
HHA24_01210	-0.113909	-0.166686	-0.743669	-0.132977	-0.539466	-0.0801845	-0.100281	-0.0175502	0.0409116	0.155264	1.3353	-0.425449	0.238649	0.0592316	0.324378	-0.108584	0.408268	0.307206	-0.0323452	0.793642	0.42172	-0.157188
HHA24_01215	-0.306955	-0.175538	-1.18843	-0.750632	-0.970302	-0.58209	-0.822413	-1.00832	0.00703107	-0.461688	0.284054	-0.638183	0.352497	-0.59803	0.213372	0.284704	0.251793	-0.0505654	-0.431138	0.761804	-0.607082	-0.259515
HHA24_01220	0.0344812	-0.0353233	0.00279312	0.313803	-0.428057	-0.0964614	0.0454922	0.296744	-0.367031	-0.292365	0.249313	-0.209177	-0.395224	-0.113943	0.0978473	0.0441637	0.449222	0.285958	0.312853	-0.434674	0.0623577	0.344864
HHA24_01225	-0.0873666	-0.272633	0.141504	0.0827155	-0.665566	-0.347643	-0.0473289	0.0917609	-0.667066	-0.217647	0.178664	-0.57482	-0.599472	0.0526574	-0.402073	-0.247873	0.0524537	-0.148608	-0.242293	-0.742232	-0.0263834	0.0781704
HHA24_01230	-0.055557	0.0157056	0.309282	0.211457	0.124689	0.158345	0.432354	0.424838	-0.445372	0.0548925	0.448158	-0.00294439	-0.181236	-0.149404	-0.0190395	0.259111	0.0904239	0.111819	0.338699	-0.0531603	0.391877	0.178483
HHA24_01235	0.102452	0.0517755	-0.00512222	-0.0220519	-0.287017	-0.0483088	0.420866	0.0782842	-0.592377	-0.357514	-0.0957556	-0.215545	0.0181323	-0.301624	-0.258521	0.0602602	0.187171	0.0240839	-0.0289039	-0.249958	-0.161797	-0.174886
HHA24_01250	0.0613236	-0.202702	0.104791	-0.572462	-2.06763	-0.699972	-2.08189	-0.257796	-0.19849	-0.440307	0.21077	-0.583174	0.0289861	0.174092	0.0512377	-1.00566	-0.19927	-0.424173	-0.238376	-2.08046	-0.266496	0.36757
HHA24_01255	0.371371	-0.168026	0.530403	0.115622	0.235677	1.10388	-0.137739	0.106977	0.68057	0.460726	0.461843	1.07888	-0.00867695	0.337003	0.369976	0.384676	0.199294	0.456679	0.674107	-0.991291	0.515851	0.371213
HHA24_01260	0.296859	-0.41082	-0.00377755	-0.0914383	-0.362209	-0.361684	-0.718144	-0.632625	-0.35859	0.305357	0.73695	-0.0696296	-0.287466	0.117189	-0.0446908	-0.289175	-0.0983292	-0.16704	-0.228902	-0.822162	-0.245524	-0.00120145
HHA24_01265	-0.352888	0.297439	-0.842011	-0.694203	-1.12118	-0.634081	-0.672692	0.364019	0.204627	-0.517449	-0.181859	-0.74734	-0.0706198	-0.0298758	-0.189254	-0.655481	-0.239035	-0.457916	0.0212365	-0.103365	0.134491	0.000707781
HHA24_01270	-0.326072	0.203605	-0.636981	-0.67688	-0.549939	-0.606216	-0.835702	0.200271	-0.127651	-0.246607	0.1059	-0.796683	-0.642637	-0.352371	-0.534262	-0.67206	-0.299046	-0.709669	-0.569376	-0.441365	-0.518298	-0.0619752
HHA24_01275	0.150729	-0.0321376	0.417289	0.140029	-0.117883	0.161886	-0.0499188	0.637	0.472772	0.305655	0.502905	-0.0155135	-0.0464653	0.361923	0.308923	0.0110854	0.0513803	0.230167	0.605701	0.214605	0.652534	0.436586
HHA24_01280	-0.253174	0.12443	-1.34112	-0.735149	-0.556761	-0.460608	-0.338226	-0.884455	-0.390689	-0.615279	0.0530068	-0.688187	0.0408056	-1.01497	-0.0398907	-0.0903869	0.0273732	-0.0584249	-0.942628	-0.331717	-0.645186	-0.447905
fdhE	0.347819	0.242345	0.00527249	-0.0277974	1.16726	0.537859	1.00617	0.0754425	0.097889	0.760842	0.225115	0.408559	0.0825654	-0.202918	-0.189655	0.722745	-0.00349525	0.131104	-0.0819208	-0.0706623	0.180497	-0.0560812
HHA24_01310	0.434516	0.342761	0.132453	0.285945	1.39671	0.723465	1.43282	0.097189	0.13389	0.540505	0.241727	0.379976	0.258796	-0.314246	0.105547	0.949238	0.159296	0.288387	0.30801	0.0507452	0.152044	-0.2275
selB	0.493004	0.412368	0.0422847	0.300264	1.52008	0.593845	1.22938	0.0807522	0.19506	0.609139	0.370055	0.349833	0.352282	-0.231145	0.155187	0.853674	0.148344	0.295862	0.322421	0.136509	-0.0341745	-0.311501
selD	-0.151852	0.0238323	-0.165211	-0.0699434	0.0192769	0.2927	0.38232	0.0640119	0.0403507	0.059907	-0.00210022	0.271727	0.0806897	-0.167483	0.214908	0.209357	0.135837	0.0693656	0.147391	0.345423	0.271806	-0.066173
HHA24_01330	0.27498	0.391858	0.14945	0.188268	0.418868	0.364859	0.575539	0.388908	0.494502	0.584668	0.376938	0.467696	0.294893	0.213892	0.692898	0.302748	0.537579	0.514009	0.461433	0.321393	0.492707	0.369381
HHA24_01335	0.0627166	-0.16261	0.145602	0.173455	0.328963	0.418727	0.723243	0.294088	0.470647	0.197536	0.318321	0.348056	0.175772	0.15517	0.532879	0.301726	0.428471	0.450441	0.39551	0.0291395	0.415349	0.107574
HHA24_01340	0.192688	0.257459	0.898398	0.261516	0.729522	0.774386	0.888663	0.642496	0.337841	0.441558	0.47887	0.708893	0.179195	0.595622	0.348273	0.375317	0.261361	0.26719	1.01553	-0.129357	0.921398	0.471846
HHA24_01350	0.121638	0.160998	-0.0947776	-0.0163077	0.352382	0.442114	0.0603874	0.820711	0.517871	-0.115611	0.062984	0.150462	-0.216083	0.563308	0.902403	0.00228345	0.472839	0.475782	0.462379	-0.357488	0.675466	1.172
trpC	-0.273431	-0.240591	-0.533992	-0.208338	-0.0808278	-0.103739	-0.0251871	0.400422	0.19324	-0.088538	-0.796137	0.152742	-0.0738584	-0.205437	0.0782594	0.205908	0.1134	-0.030231	0.222441	0.345661	0.336278	-0.256659
trpD	-0.310407	-0.441185	-0.773132	-0.516087	-0.458273	-0.626249	-0.102558	0.465633	0.0186938	-0.180947	-1.39941	-0.020733	-0.1818	-0.429725	-0.266386	-0.027206	-0.0917041	-0.444105	-0.200035	-0.100828	0.181163	-0.380179
HHA24_01370	-0.388715	-0.474196	-1.01695	-0.656593	-0.916381	-1.0821	-0.0340038	0.303419	-0.250447	-0.207602	-1.40042	-0.241239	-0.249123	-0.301489	-0.215882	-0.119086	-0.0607135	-0.595743	-0.393016	-0.392074	0.00856198	-0.492256
HHA24_01375	-0.283946	-0.542839	-0.951442	-0.550725	-0.946106	-1.15593	-0.205806	0.454387	-0.490951	-0.172696	-1.22045	-0.445963	-0.17113	-0.36746	-0.492991	-0.243954	-0.216497	-0.788342	-0.613189	-1.05837	-0.144016	-0.59899
HHA24_01380	-0.0709696	-0.0543635	0.0823135	-0.287504	-0.008853	-0.252079	-0.182459	0.152292	-0.0781826	-0.33214	-0.244856	-0.0199514	-0.121846	-0.414418	-0.371803	0.179701	-0.229371	-0.457576	-0.438499	-0.335548	-0.251557	-0.0466036
rpe	-0.130705	0.0180741	-0.0174677	-0.374244	-0.191484	-0.187791	0.0909192	0.10935	0.00201823	-0.121146	-0.39236	0.0818632	-0.1123	-0.230539	-0.444936	0.0666465	-0.218302	-0.669882	-0.201571	-0.344318	-0.257413	-0.0377147
apaG	-0.055747	0.0574774	0.0874209	-0.341117	-0.172956	-0.0969498	0.304191	0.0798545	-0.0367229	0.0856734	0.0657209	-0.0315224	0.0760379	-0.0710518	-0.430354	-0.0259038	-0.389261	-0.381623	-0.270841	-0.443659	0.0197729	-0.055244
HHA24_01395	0.0782515	0.129302	-0.458744	-0.220053	-0.148423	-0.146764	-0.185527	-0.169751	0.09382	-0.0521388	0.123013	0.0188424	-0.201438	-0.355194	0.210834	0.219339	0.0022225	0.0131198	-0.414218	-0.211631	-0.242234	-0.193199
HHA24_01400	0.00444809	0.0957834	-0.675636	-0.451379	-0.358656	-0.346335	-0.273356	-0.0717723	-0.26159	-0.258228	-0.258609	-0.283995	-0.199344	-0.748026	0.025764	0.163565	-0.053075	-0.231684	-0.640528	-0.222561	-0.796023	-0.553409
HHA24_01405	0.0551953	0.259063	-0.333405	-0.199537	0.134287	-0.288095	0.199989	-0.215085	0.0119775	-0.355964	-0.199818	0.093054	-0.0336982	-0.463914	0.199852	0.365349	0.193549	-0.0319324	-0.407265	-0.139863	-0.358789	-0.339744
HHA24_01410	0.238555	0.377441	0.0169443	0.0596009	0.596833	0.142881	0.491416	0.100257	0.202682	-0.0530918	-0.123996	0.413701	0.0154366	-0.236088	0.209406	0.607081	0.416189	0.17859	-0.085219	0.102442	0.0686185	-0.298009
ttcA	-0.450219	-0.315684	-0.527936	-0.636616	-1.09498	-0.987155	-1.03787	0.116113	-0.476682	-0.428599	-0.41603	-0.788662	-0.389877	-0.536844	-0.451322	-0.439496	-0.491988	-0.673387	-0.769148	-0.577944	-0.920221	-0.315375
HHA24_01425	0.272722	-0.143951	0.787254	0.143095	1.22996	0.713989	0.219103	0.149839	0.10597	0.448299	0.233894	0.432147	-0.446818	0.136096	-0.217657	0.110173	-0.557626	0.109323	-0.181243	-0.712756	0.313429	0.387018
HHA24_01430	-0.015031	0.00656852	0.0032439	-0.0703013	0.493249	0.195484	0.791136	0.0115417	0.0453476	-0.285536	0.0715198	0.307069	0.00456056	-0.598457	-0.13263	0.515682	-0.0506257	-0.220471	0.12147	-0.757262	-0.307928	-0.218269
HHA24_01435	-0.00355739	0.582155	-0.0165633	0.248051	0.155735	1.08592	0.395796	1.40152	1.0997	0.349168	-0.00890279	0.815111	0.467971	0.650179	0.877948	0.608534	1.17733	0.814039	0.510656	0.956418	1.17317	0.47916
HHA24_01445	-0.52333	-0.273752	-0.032577	-0.275181	-0.883195	-0.409731	-1.88684	1.26196	-1.01138	-0.197327	-0.929695	-1.01845	-0.559613	-0.0624929	-1.80906	-1.49496	-1.56246	-1.66736	-1.07	-0.453617	-0.0196714	0.372124
atpB	-0.496396	0.00112059	-0.309929	-0.33628	-1.67401	-0.921822	-2.10786	1.03833	-0.601698	-0.308818	-1.31482	-0.969988	-0.415941	-0.169737	-0.956714	-1.45799	-0.944425	-1.27816	-0.815743	0.290142	-0.0340819	0.335898
atpE	-0.586692	0.202971	-0.225037	0.101287	-1.27515	0.031077	-1.84069	1.23069	0.66461	-0.735057	-1.84891	-0.15043	-0.206688	-0.182221	-0.138952	-1.01433	-0.336492	-0.466832	-0.276239	1.04054	0.369449	0.427062
HHA24_01460	-0.528358	0.122169	-0.251696	-0.343795	-1.67249	-0.796585	-1.88616	1.06358	0.0325286	-0.656462	-1.94155	-0.626096	-0.309582	-0.351344	-0.619946	-1.13982	-0.518	-0.99578	-0.749643	0.430831	-0.198701	0.381366
HHA24_01465	-0.501748	0.13859	-0.442596	-0.432518	-1.84484	-0.907695	-1.81489	0.970506	0.0509852	-0.604874	-1.96076	-0.784637	-0.29834	-0.498483	-0.593011	-0.904553	-0.505204	-1.08945	-0.876951	0.52371	-0.432476	0.226708
HHA24_01470	-0.61239	0.117373	-0.505322	-0.244679	-1.50292	-0.602151	-1.66639	0.933055	0.524699	-0.640597	-1.87874	-0.477118	-0.3058	-0.48592	-0.270841	-0.743303	-0.398379	-0.690149	-0.516628	0.893699	-0.147639	0.389882
atpG	-0.587685	0.115787	-0.423251	-0.306191	-1.18339	-0.660238	-1.62202	0.839352	0.383715	-0.631164	-1.86381	-0.556925	-0.378055	-0.494011	-0.504469	-0.646299	-0.562272	-0.670822	-0.705902	0.706803	-0.282394	0.465581
atpD	-0.5173	0.109689	-0.353467	-0.253113	-1.03494	-0.604751	-1.413	0.724466	0.420363	-0.56786	-1.78345	-0.290607	-0.306909	-0.462048	-0.310147	-0.477123	-0.38256	-0.585016	-0.436916	0.852769	-0.224356	0.525435
HHA24_01485	-0.495496	-0.142681	-0.129107	-0.227848	-1.02617	-0.4411	-1.69985	0.836545	0.433863	-0.328041	-1.63046	-0.200241	-0.531581	-0.277241	-0.0443459	-0.424535	-0.437561	-0.246467	-0.406739	0.578163	-0.0254556	0.887995
HHA24_01490	-0.418633	-0.384634	-0.455552	-0.338919	-0.876256	-0.746591	-1.70147	0.521521	0.0241886	-0.0917637	-0.751696	-0.448804	-0.529171	-0.543014	-0.225491	-0.172157	-0.349307	-0.406268	-0.571803	-0.0684829	-0.65702	0.0475847
HHA24_01510	-0.113274	0.00939175	-0.229341	-0.47824	-0.368304	-0.502663	-0.66744	-0.606443	0.242734	-0.401708	-0.706075	0.113725	-0.562501	-0.0596588	0.347985	0.279916	0.322337	0.0100909	-0.0876523	0.0610612	-0.774672	-0.0774391
HHA24_01545	0.16493	-0.286992	-0.782733	-1.17165	-1.18116	-0.585912	-2.03826	-1.21022	-0.139595	-0.977132	-0.220249	-0.747404	-0.142009	-0.549522	0.31732	0.595612	0.162017	-0.407739	-0.88373	-0.278011	-0.758535	-0.416731
HHA24_01550	-0.250031	-2.07038	1.11675	0.402582	2.00592	1.72283	3.84178	-1.42949	1.36865	-1.84549	1.16339	1.68481	0.0465342	-0.363689	-0.464252	1.35803	-0.390614	0.102863	1.02598	0.344332	-0.137801	0.695995
HHA24_01555	0.563577	0.125284	0.846699	0.280379	1.35105	0.937806	1.30174	0.0897356	0.562801	0.684836	0.813493	1.01509	-0.0331524	-0.0692661	0.633521	0.898721	0.53836	0.774011	0.537084	-0.311326	0.619598	0.301103
HHA24_01560	0.100662	0.261733	0.25276	0.177987	0.48717	0.577385	0.657579	0.285012	0.00735978	0.281354	0.437238	0.602231	0.17995	-0.0569254	0.166499	0.457924	0.644273	0.368326	0.0580788	0.434633	0.382909	0.00331125
HHA24_01565	0.256618	0.241457	-0.275033	0.696324	0.983268	1.23825	0.975355	1.25142	0.480533	1.27822	1.17745	0.905487	0.648198	0.340092	1.15171	1.05322	0.868805	1.39154	1.47176	-0.401627	0.792998	0.308772
HHA24_01570	-0.11996	0.495776	-0.566045	0.265874	0.622413	0.731511	1.80304	0.808499	0.411997	0.790027	0.742598	0.754947	0.866556	-0.0796549	1.17303	1.44423	1.18016	0.924316	0.823392	-0.343536	0.476201	-0.104768
HHA24_01575	-0.530195	0.494993	-1.36852	-0.47844	-0.270292	-0.0541356	0.852747	0.26364	0.0627126	0.246245	0.225595	-0.338639	0.660647	-0.626857	0.307748	0.814042	0.387834	0.43055	-0.138948	-0.192734	-0.342379	-0.243255
HHA24_01580	-0.487854	0.353286	-1.41967	-0.35631	-0.220105	-0.0133301	-0.348604	0.598763	-0.34848	0.217884	0.165967	-0.1726	0.553559	-0.955574	0.210295	0.752207	0.327963	0.21277	-0.206904	0.0444131	-0.561088	-0.126624
HHA24_01585	-0.32139	0.394402	-1.26153	-0.510418	-0.450051	-0.379674	-0.525599	0.142458	-0.6363	0.45339	-0.145562	-0.502657	0.0477631	-0.918952	-0.31927	-0.0769568	-0.203317	-0.363591	-0.684645	0.83617	-0.770294	-0.528651
HHA24_01590	0.0579665	0.581248	-0.835449	-0.223216	0.255992	0.262943	-0.243324	0.379805	-0.181285	0.818835	0.0385228	0.233186	0.0852951	-0.581154	0.189766	0.182818	0.153379	0.0469147	-0.136817	1.38059	-0.144154	-0.189694
HHA24_01615	-0.139222	-0.131048	-0.22777	-0.258697	-0.0395009	-0.158963	0.397128	0.0213297	0.061359	-0.134986	0.25131	-0.000619543	-0.152615	-0.605577	-0.414896	0.171439	0.0248124	-0.181348	-0.0721494	-0.363886	-0.295836	0.00386128
HHA24_01620	-0.0966763	0.028951	-0.309629	-0.588409	-0.875074	-0.317265	-0.810542	-0.36687	0.0157281	-0.00651029	-0.0740862	-0.0701569	-0.256793	-0.626091	-0.244266	-0.19401	-0.226959	-0.26544	-0.334503	-0.0865156	-0.540311	0.109711
HHA24_01625	0.847367	0.700924	0.50703	0.361543	0.798268	0.56272	0.869334	-0.202515	0.401761	0.649405	1.46518	0.457757	0.0559076	0.394848	0.274549	0.209421	0.233674	0.754737	0.777299	0.410669	0.314979	0.183301
HHA24_01635	-0.226377	-0.588554	-0.281307	-0.405702	-1.12033	-0.864182	-1.10458	-0.562039	-0.604364	-0.350059	0.174919	-0.842924	-0.557166	0.123766	-0.486661	-0.835912	-0.77428	-0.689364	-0.908304	-0.491685	-0.672861	0.0145561
HHA24_01640	0.505632	0.412618	0.288829	0.11282	0.870388	0.66654	1.19522	-0.0187191	0.200426	0.360676	0.320126	0.57401	0.174331	-0.302876	0.565631	0.763255	0.566429	0.484541	0.426467	0.237861	0.192924	-0.097253
metW	-0.293808	-0.356734	-0.780257	-0.951795	-0.565838	-0.940594	-1.02748	-0.258844	-0.235332	-0.622605	0.0609202	-0.240107	-0.579185	-0.32418	-0.32817	-0.611192	-0.624501	-0.522888	-0.949997	-0.781075	-0.657057	-0.401833
HHA24_01660	0.177956	0.482527	0.363517	0.719623	0.326713	1.25748	0.947286	1.3891	1.04601	0.599153	0.031824	0.950282	0.437569	0.898686	0.903018	0.503715	1.51727	0.858077	1.0461	1.86564	1.27098	-0.0263625
HHA24_01670	0.00640528	-0.206208	0.0571443	-0.168039	-0.88916	-0.111155	-0.439165	-0.275636	-0.100444	-0.103516	0.543582	-0.345261	-0.0839318	0.119571	0.182494	-0.15091	-0.508898	-0.0184786	-0.0473421	-0.393286	-0.139312	0.328965
xth	-0.24108	-0.0878517	-1.06886	-0.90764	-1.39008	-0.361774	-0.870282	-0.464488	-0.521992	-0.793371	0.282499	-0.919908	-0.0265092	-0.709728	-0.395811	-0.684126	-0.304082	-0.491973	-0.919629	-0.33665	-0.720024	-0.393339
pyrE	-0.192284	-0.182028	-0.743929	-0.921065	-1.57461	-0.556577	-1.59987	-0.0144824	-0.554339	-0.420781	-0.17011	-0.791015	-0.401869	-0.458389	-0.161353	-0.738438	-0.375029	-0.73429	-0.69987	-0.163637	-0.811393	-0.21918
gatB	-0.462299	-0.132964	-0.754381	-0.923445	-0.807869	-1.05566	-1.31841	-0.612492	-0.280751	-0.537715	-1.2125	-0.814699	-0.300272	-1.04469	-0.457946	-0.362405	-0.456131	-0.75948	-0.953355	-0.0369919	-0.980997	-0.357545
gatA	-0.248688	-0.061738	-0.696803	-0.857263	-0.646753	-0.838104	-1.18587	-0.468766	-0.218918	-0.344861	-0.928308	-0.789974	-0.370083	-0.856754	-0.479154	-0.313934	-0.492491	-0.738903	-0.68869	0.0730747	-0.566114	-0.132875
gatC	-0.262324	0.0412166	-0.51731	-0.381157	-0.537431	-0.446727	-0.44085	0.0162268	0.155426	-0.783098	-0.88179	-0.541359	0.000702764	-0.2599	-0.714232	-0.658745	-0.56	-0.786385	-0.112123	0.2615	0.0393624	0.123439
HHA24_01705	-0.414171	-0.0429775	-0.758994	-0.7522	-1.27893	-0.662272	-1.59812	-0.223036	-0.388459	-0.448771	-0.90215	-0.717015	-0.127786	-0.437665	-0.357993	-0.58558	-0.463384	-0.842579	-0.655935	-0.0882897	-0.12607	-0.320556
HHA24_01730	1.0885	0.867638	0.440593	0.600128	3.78498	0.90594	3.68155	0.0306483	0.0511784	0.300477	0.526638	1.29399	0.20278	-0.124808	0.481091	2.80378	1.26077	0.768992	0.233307	2.66381	0.145942	0.322762
slmA	-0.109098	-0.180643	-0.336036	-0.398402	-1.27041	-0.798445	-1.29364	-0.0106663	0.0822042	0.0811571	0.251101	-0.370471	-0.256417	0.156512	-0.169072	-0.370597	-0.334793	-0.619429	-0.0989221	-0.238183	-0.372914	0.412776
HHA24_01745	-0.0323664	0.0600728	-0.131981	-0.279896	-0.339147	-0.01056	-0.930138	0.27659	0.454921	-0.001721	-0.017655	-0.0594872	-0.337096	0.212183	0.216173	-0.301588	-0.30104	-0.544392	0.0410994	-0.171709	-0.0553243	0.673971
argB	0.137853	0.194357	0.619616	-0.0186766	0.225148	0.434519	-0.34583	0.483151	0.57634	0.201371	-0.168893	0.660688	-0.0689727	0.650343	0.334408	-0.153026	-0.286778	-0.439472	0.754802	0.2269	0.46396	0.691686
HHA24_01755	0.172312	0.632464	-0.0977655	-0.0529826	-0.393532	0.42269	0.00565882	0.708806	0.218478	0.0467198	-0.184994	0.275861	0.193164	-0.0366035	0.375773	0.249974	0.615359	0.220479	0.1011	0.825869	0.669445	0.0938754
HHA24_01760	0.0326482	-0.101116	0.345412	0.198737	-0.151084	0.265462	-0.276092	0.827235	0.122024	-0.0225023	0.53277	0.33657	-0.0323542	0.334119	0.250774	-0.00977831	-0.180321	0.0720343	0.263412	0.165925	0.551532	0.434985
HHA24_01765	0.303863	0.0591356	-0.313611	0.0302185	-0.0989557	-0.0379179	-0.281741	0.789596	0.00389234	-0.257513	0.130712	0.21175	0.12787	-0.157861	-0.0436169	0.073101	0.0252363	-0.0605798	-0.0436215	0.355304	0.249221	0.00223672
HHA24_01770	-0.237368	-0.0508726	-0.419955	-0.361573	-1.04796	-0.817688	-0.895283	-0.037318	-0.470905	-0.5035	-0.0532201	-0.439586	-0.0678814	-0.339845	-0.219611	-0.372279	-0.306616	-0.605712	-0.429189	-0.0323569	-0.4827	-0.322938
HHA24_01775	0.862722	-1.1024	-0.4762	0.0534856	1.17669	0.0614656	0.105152	-1.12183	-0.924313	0.50019	1.049	-0.770889	-1.19431	1.28285	0.416315	-0.156071	-0.849051	1.58147	0.191745	-0.91505	-0.309817	-0.23015
rsmI	-0.0652326	-0.12348	-0.0807167	-0.143146	-0.247375	-0.42679	0.0166522	-0.318886	-0.446713	-0.527854	0.156119	-0.433494	-0.478656	-0.307873	-0.539782	-0.142543	-0.256043	-0.468037	-0.48512	-0.955261	-0.166785	-0.269606
HHA24_01785	-0.0741445	-0.220215	0.0925369	-0.235441	-0.161875	-0.0417107	-0.372913	-0.0211858	-0.420487	-0.406696	0.16887	-0.427197	-0.590448	-0.535331	-0.725639	-0.289058	-0.50046	-0.391632	-0.378074	-1.10796	-0.292286	-0.0293006
HHA24_01790	-0.19562	0.0827414	-0.107905	0.349622	0.547399	0.107207	0.823396	0.0901986	0.239649	-0.102698	0.502544	0.357608	-0.169666	-0.00304316	0.326969	0.501927	0.118621	0.296488	0.26739	-0.443883	0.0610112	0.210185
rapZ	-0.0390132	0.206439	-0.284736	0.0476137	0.117734	0.299098	0.677003	0.103664	0.346373	-0.153841	0.188752	0.439219	0.113669	-0.0689096	0.224927	0.524895	0.183377	0.0828773	0.390319	-0.114403	0.179346	0.10629
HHA24_01800	0.143294	-0.0420844	1.14366	0.879309	1.3743	1.39332	1.64646	0.788018	0.291321	0.882318	0.666924	1.15452	-0.0189343	0.880361	0.160876	0.559608	0.0133609	0.330223	0.981632	-0.0193862	1.01052	0.50758
HHA24_01810	-0.271668	-0.479584	-0.814154	-0.684816	-0.856881	-0.957339	-0.713673	-0.29492	-0.379549	-0.5391	-0.0204755	-0.965291	-0.262286	-0.424822	-0.132884	0.0314941	-0.192614	-0.160748	-0.732553	-1.16307	-0.458849	0.0884914
HHA24_01815	-0.2555	-0.165492	-0.77398	-0.517309	-0.404086	-0.750642	0.0238679	0.102948	-0.160409	-0.547736	-0.036084	-0.667541	0.0647374	-0.173816	-0.0519187	0.233586	-0.0704544	0.101937	-0.221111	-0.629668	0.342903	-0.0646482
lptB	-0.505009	-0.189858	-0.367736	-0.365895	-0.894837	-0.623757	-0.537007	-0.220405	-0.0533452	-0.376063	0.145893	-0.189816	-0.334089	-0.378235	-0.277218	0.127925	-0.0279771	-0.201994	-0.397362	-0.579591	-0.660816	0.07878
lptA	-0.432123	-0.0829991	0.0398802	-0.293224	-0.328913	-0.540912	-0.0754963	-0.0892593	-0.0415945	-0.089018	0.195491	-0.012878	-0.13144	-0.216581	-0.375406	0.0203456	-0.0902629	-0.263023	-0.399077	-0.566549	-0.43182	0.0227457
lptC	-0.360926	-0.237467	-0.0194865	-0.437586	-0.615291	-0.581917	-0.58253	-0.124706	-0.169104	-0.382916	0.0777482	-0.309073	-0.292544	-0.250887	-0.441548	-0.0712876	-0.391495	-0.621488	-0.525728	-1.04152	-0.579359	0.07684
HHA24_01840	-0.259037	-0.165803	0.192268	-0.271461	0.0815015	0.00902095	-0.361895	-0.0613057	0.0499662	-0.200519	0.231952	0.241363	-0.226552	-0.18894	-0.359546	0.0678358	-0.368287	-0.214471	-0.392545	-0.941481	-0.266616	0.182081
HHA24_01845	-0.257145	-0.0354461	0.33828	-0.305416	-0.356191	-0.168978	-0.222934	-0.121106	-0.0028256	0.0491566	0.166932	-0.0618267	-0.0626593	-0.161971	-0.338707	0.255882	-0.303081	-0.686591	-0.255246	-0.973195	-0.397982	0.0115309
purT	0.0453457	0.220265	-0.159205	-0.503828	-0.353993	-0.178799	-0.210046	-0.418639	-0.21336	-0.247488	-0.223699	-0.132846	-0.0534684	-0.477686	-0.132052	0.0426582	-0.0702566	-0.315769	-0.502529	-0.449788	-0.57675	-0.613994
HHA24_01855	0.0467804	1.11862	-0.355422	-0.383753	2.59648	0.427008	3.14343	0.157303	-0.0150947	-0.128642	-1.32726	0.688377	0.520839	-0.258238	-0.135068	3.33685	0.607076	0.13509	-0.28885	2.54019	0.276428	-0.0428664
HHA24_01860	0.402534	0.559154	-0.510817	-0.596327	2.29627	0.339536	2.69467	-0.101636	-0.828096	-0.513882	-0.0517446	0.422575	0.143409	-0.31182	-0.396642	2.02293	0.304185	0.0322426	-0.760442	2.01347	0.157646	-0.0602125
cydB	0.858139	0.604766	0.115202	-0.213887	3.27054	0.88237	3.4291	0.360232	-0.998798	-0.345609	0.143707	0.883118	0.0881437	0.126313	-0.532032	1.7968	0.138017	0.0969481	-0.374138	1.99792	0.673041	-0.178096
cydX	1.23397	0.557306	0.182185	0.0424783	3.21948	0.816739	3.58285	0.228794	-0.737415	-0.504619	-0.0880985	1.31483	0.551461	-0.00777344	-0.575362	1.24136	0.509707	-0.0297589	0.100243	2.14934	0.930016	-0.651096
cydD	0.515518	0.248577	-0.0310186	-0.352054	2.63567	0.221862	2.81012	-0.11947	-1.44041	-0.354372	0.200516	0.351327	-0.0838008	-0.0471731	-0.847079	0.846425	-0.0736883	-0.318043	-0.556727	1.30885	0.572622	-0.461752
cydC	0.766912	0.227562	-0.531497	-0.42093	2.01735	0.236263	2.62032	-0.514588	-1.75229	-0.865173	0.231049	0.207722	-0.597447	-0.275934	-1.0794	0.299775	-0.440817	-0.383825	-0.893453	1.15045	0.271578	-0.982362
HHA24_01885	-0.255495	-0.0892985	-0.625454	-0.472558	-0.584131	-0.898588	-0.737874	0.113445	-0.754163	-0.523693	-0.293259	-0.613912	-0.23141	-0.29832	-0.0412857	-0.592321	-0.02633	-0.228097	-0.842797	-0.276156	0.0931245	-0.210331
HHA24_01890	0.115134	-0.757582	-1.13895	-0.693112	0.357915	0.225095	0.117926	-0.57236	-0.580835	0.0404981	0.496616	0.0650212	-0.784004	-2.01107	-0.546606	-0.2126	-0.633043	-0.540139	-1.73321	-1.39893	-0.265719	-0.368342
HHA24_01895	0.492722	0.340438	-0.46023	0.522365	1.19959	0.656266	1.48915	-0.108018	-0.934438	1.05652	0.634089	0.757772	-0.571085	-1.02546	-0.538957	0.364812	-0.0288701	-0.164787	-0.758461	-0.903157	0.67432	0.437806
HHA24_01900	0.46114	-0.658443	-0.849319	0.614924	1.47332	-0.0229005	2.31884	0.631421	-0.654739	-0.450584	0.0898731	-0.3197	-0.237883	-1.96324	0.420991	0.399153	0.437903	0.186771	-0.298407	-0.0861508	-0.951274	-1.2244
HHA24_01910	-0.493056	-0.69069	-0.0722818	-0.496208	-0.975642	-1.20187	-1.23934	-0.316507	-0.619639	-0.332338	0.12026	-0.976342	-0.377749	-0.292422	-0.553891	-0.548043	-0.572556	-0.141737	-1.06262	-1.09539	-0.799807	-0.336265
HHA24_01915	-0.373147	-0.232313	-0.24015	-0.830445	-0.218315	-0.816106	-0.941503	-0.608904	-0.139435	-0.172638	-0.628981	-0.49954	-0.361592	-1.02202	-0.638138	-0.101277	-0.702867	-0.59194	-0.818621	-1.08387	-1.16152	-0.103686
HHA24_01920	-0.165454	-0.244776	-0.494109	-0.491102	-0.630688	-0.79084	-0.100466	0.156412	-0.216698	-0.178459	-0.472633	-0.178879	-0.216096	-0.297769	-0.587952	-0.346826	-0.512989	-0.689299	-0.113136	-0.4059	-0.191037	0.013818
HHA24_01925	-0.101468	0.191901	0.538373	0.812351	1.56077	1.44294	1.35698	0.785314	0.779272	0.525075	0.667412	1.07779	0.272517	0.713861	0.809642	0.807389	0.70778	0.886407	1.33236	0.209123	1.19951	0.565652
HHA24_01930	-0.156622	0.232791	-0.136253	0.141192	0.680673	0.361879	0.661781	0.0366921	0.0596946	0.187624	0.547854	0.206181	0.136989	0.0458239	0.0764931	0.333524	0.236667	0.330915	0.246777	-0.162598	-0.039815	-0.202719
pxpB	-0.31651	0.0791629	-0.0582073	0.0971018	0.173116	0.117692	0.343307	0.415595	-0.0277969	0.255587	0.473365	-0.0572146	-0.0190022	0.0270954	-0.207477	-0.211473	-0.00829579	0.0492699	-0.00877218	-0.231141	0.303226	-0.112022
HHA24_01940	-0.117359	0.140418	0.0225177	0.0678682	0.432174	0.488926	0.626721	-0.0153396	0.0925556	0.480496	0.173536	0.557406	0.0127316	0.285505	-0.0292846	-0.156789	0.170546	0.334707	0.266774	0.0205947	0.429584	-0.5854
HHA24_01945	0.288659	-0.0847077	0.283331	0.177172	0.576708	0.814935	-0.0654195	0.0607895	0.491333	0.473378	0.461276	0.800384	0.0805035	0.43255	0.36525	0.320719	0.00473773	0.427697	0.327264	-0.29899	0.124792	0.486624
serA	0.250767	0.0126079	0.126629	-0.11204	-0.581789	0.0474746	0.216167	-0.0528785	0.196239	0.555027	-0.243998	0.0789853	-0.359123	-0.754379	0.0716399	0.253017	-0.0692099	0.467086	0.388045	-1.01522	0.0116046	0.67899
HHA24_01955	-0.103115	-0.152955	0.491961	0.451373	0.840996	0.214127	1.34889	0.606687	0.167608	0.316512	0.387816	0.531468	-0.0696502	1.18804	0.099834	0.619309	0.135221	0.275682	0.626273	-0.242027	0.66923	0.509106
HHA24_01960	-0.229656	-0.092266	0.600591	0.439296	0.489571	0.490777	1.32463	0.260752	0.474996	0.434478	0.536523	0.597742	0.329833	2.45517	0.483101	0.0745453	0.236206	0.511057	1.02581	-0.184236	0.639432	0.366551
HHA24_01965	0.131225	-0.0661396	0.0149836	-0.189697	0.213618	-0.217104	0.763464	0.244602	-0.16228	-0.283644	0.718766	-0.286979	0.775763	3.74842	-0.114638	-0.20897	0.134287	0.0717203	-0.453134	-0.738814	-0.333873	-0.0380611
HHA24_01970	-0.715768	-0.593376	0.628793	0.623977	0.616116	-0.125922	0.502528	0.440614	0.0941991	0.522302	0.808471	-0.103367	0.120447	3.19626	0.118018	-0.470893	0.206761	0.121347	0.573756	-0.380239	0.484608	0.781436
HHA24_01975	0.17637	-0.0243425	0.198328	0.2692	0.147221	0.0889708	0.55551	0.577164	-0.0608174	0.144453	0.671703	-0.0736574	-0.376346	0.409815	0.114428	0.269997	0.0535979	0.136496	0.136557	-0.120426	0.247426	0.408225
HHA24_01980	-0.268071	-0.302177	-0.221072	-0.0983712	-0.541631	-0.104224	0.0246082	-0.0767115	-0.0708635	-0.16905	0.493175	-0.257443	-0.780098	0.0439405	0.254116	-0.0939923	-0.0837644	-0.038968	0.171445	-0.701455	0.0703775	0.18115
phoR	-0.160552	0.131446	-0.125266	-0.0536024	-0.570686	-0.49414	-0.180499	0.137579	-0.002872	-0.341016	0.83506	-0.950628	-1.40573	0.180566	0.0252213	-0.128195	0.00305519	-0.0527989	-0.285882	-0.63121	0.116408	0.21034
phoB	-0.222012	-0.0982428	0.315366	-0.0851489	-0.729923	-0.617033	0.319906	0.399563	-0.00899354	-0.110149	0.208795	-0.673121	-1.05286	-0.117914	-0.0989244	-0.0780755	0.0134481	-0.142432	-0.00569927	-0.401242	0.352399	0.229217
ubiE	-0.0851908	0.0377245	0.218833	-0.240385	0.390591	-0.0103618	0.723385	0.109921	-0.220352	-0.249525	-0.157546	0.289819	-0.11244	-0.484314	-0.39711	0.397506	-0.0807593	-0.266848	-0.203076	-0.703968	-0.257936	-0.133883
HHA24_02005	0.38174	0.254591	-0.0932374	-0.107721	-0.137859	-0.0485927	-0.278941	-0.221596	-0.394197	-0.117636	0.506927	-0.626631	-0.0822507	-0.289066	-0.177242	0.278688	-0.0291659	-0.0990027	-0.363095	0.0287379	0.0485463	-0.425739
HHA24_02010	0.0454653	0.0455682	-0.19689	0.140168	0.423919	-0.373385	0.85913	-0.280953	-0.128678	0.0457006	0.521458	-0.93432	-0.118718	0.0940011	0.329271	0.0213845	0.258482	0.657517	0.448032	0.499965	-0.0552462	-0.129658
HHA24_02015	0.328401	-0.217539	-0.0122039	0.285015	0.29699	0.581648	0.640926	-0.0604157	0.0221174	0.050948	0.883377	-0.249941	-0.105046	0.0410281	-0.284153	-0.118249	0.0283667	0.756537	-0.028556	0.355697	0.609313	0.0304648
HHA24_02020	-0.292784	0.150673	-0.246767	-0.0812505	0.207022	-0.056839	0.723109	0.113163	0.0582912	-0.435801	0.301168	-0.501178	0.016259	-0.327539	-0.0905885	-0.316277	-0.109191	-0.0240995	0.0345233	-0.0912853	-0.633514	0.206375
HHA24_02025	-0.246085	0.121146	-0.0938449	0.117292	0.0404707	-0.275884	0.664704	-0.0857615	-0.167669	-0.284459	0.620757	-0.534057	-0.267808	-0.14979	-0.168086	-0.252236	-0.247723	-0.135168	0.0188755	-0.206912	-0.274501	-0.336587
HHA24_02030	0.26634	-0.0875221	0.10581	0.534353	0.590118	0.211859	0.672408	0.172575	0.254009	0.203663	0.672982	0.371985	0.16375	0.207943	0.571497	0.440782	0.244517	1.10308	0.589688	0.0453482	0.279974	0.142755
HHA24_02040	-0.380957	-0.255224	-0.0406173	-0.831731	-0.128602	-0.17531	0.489744	-0.400962	-1.10977	0.106236	0.591827	-1.46286	-0.558707	-0.136372	-0.158033	-0.191901	-0.683864	-0.522853	-0.31401	-0.224946	-0.24687	-0.255683
HHA24_02045	-0.374437	-0.274241	0.155964	-0.0109738	0.69607	0.483295	0.430517	-0.900992	-0.489998	-0.494469	0.430318	-1.27529	-0.260251	-0.427102	-0.65877	-0.795144	-0.449233	-0.188596	-0.865214	-0.834026	-0.855794	-0.429854
HHA24_02050	-0.106163	-0.220755	-0.259964	-0.11901	0.347478	-0.0344466	1.22887	-0.249013	-0.347526	-0.2426	0.32915	-0.756708	-0.272974	0.0172406	-0.0584355	-0.0750625	-0.071002	0.0275555	-0.166571	0.148976	-0.23636	0.0102183
HHA24_02055	-0.272088	-0.424883	0.0326203	-0.0412548	0.0491247	0.228196	0.355011	-0.531639	-0.360257	-0.0711955	0.230384	-0.614732	-0.36885	0.220653	-0.0875558	-0.287209	-0.0980453	-0.0522459	-0.106767	-0.636141	-0.597207	0.29742
HHA24_02060	-0.369989	-0.462391	-0.275439	-0.226746	0.08926	-0.202697	0.559251	-0.561855	-0.311329	-0.288927	0.266983	-1.0376	-0.486692	0.25035	-0.262572	-0.0969004	-0.178715	-0.113042	-0.518033	-1.29762	-1.03223	-0.181062
HHA24_02065	-0.0377032	-0.595678	-0.0521277	-0.198354	0.411353	0.0378927	0.588519	-0.46676	-0.342228	-0.770699	0.739332	-0.758135	-0.325123	0.431387	-0.570295	-0.438781	-0.928078	-0.103689	-0.730252	-0.502193	-0.689768	-0.310015
HHA24_02070	0.147688	-0.313132	-0.0832765	-0.2184	0.823296	-0.0158188	0.652142	-0.534665	-0.28502	-0.243325	0.308879	-0.504733	-0.0498397	-0.0815639	-0.343116	-0.141971	-0.180456	-0.0341205	-0.221171	-0.337266	0.00694718	-0.115519
HHA24_02075	-0.108378	-0.391369	0.197315	0.296072	0.415083	0.129166	0.825422	0.083672	-0.195313	0.44863	0.935944	-0.236924	-0.0155696	0.553136	-0.0985076	-0.207481	-0.154567	0.0982277	-0.0772484	-0.0322551	0.13828	0.21223
HHA24_02080	-0.237416	-0.163159	-0.0893251	0.552458	0.231789	0.0279614	0.731048	-0.330359	0.197238	-0.113155	0.318994	-0.373138	-0.0830846	0.626288	0.165442	-0.19717	0.135713	0.218311	0.329299	-0.100603	-0.409002	0.222846
HHA24_02085	0.0936866	-0.50634	0.0889914	0.196038	0.130717	0.174656	0.442432	-0.271735	-0.128421	-0.0254726	0.479508	-0.32363	-0.564489	0.787579	0.290418	-0.648303	-0.145284	0.217188	-0.364843	-0.370237	-0.73648	-0.0252762
HHA24_02090	-0.0710998	-0.725478	0.193773	0.0502531	0.238313	0.219162	0.287012	-0.721828	-0.293661	-0.204545	0.754085	-0.607942	-0.276956	0.693106	0.230943	-0.197777	-0.116564	0.220923	-0.31364	-0.546531	-0.483866	-0.171488
HHA24_02095	-0.422649	-0.309584	-0.181239	-0.444698	-0.628622	-0.559169	-1.07757	0.291602	-0.456889	0.0451126	-0.0695737	-0.573773	-0.429508	-0.0656705	-0.601827	-0.587597	-0.748527	-0.724368	-0.704724	-0.649075	-0.567025	-0.0244392
ubiB	-0.494787	-0.264325	0.141102	-0.377149	-0.341254	-0.709165	-0.855132	0.0100804	-0.571061	-0.270809	-0.243856	-0.586368	-0.459604	-0.177116	-0.838551	-0.529193	-0.850535	-0.807198	-0.7826	-0.69101	-0.635101	-0.0532942
HHA24_02115	-0.393492	-0.111399	-0.975641	-0.735473	-1.11609	-0.854814	-0.907436	-0.112155	-0.258935	-0.180307	-0.437965	-0.699713	-0.258292	-0.58049	-0.250943	-0.38149	-0.348337	-0.590148	-0.643113	-0.660241	-0.754214	-0.126414
HHA24_02120	-0.338074	0.0675399	-0.7481	-0.684516	-0.958399	-0.317348	-0.764043	-0.105188	0.0211684	-0.52103	-0.490157	-0.400955	-0.162072	-0.431481	-0.144844	-0.40509	-0.189884	-0.362074	-0.440536	-0.36624	-0.312217	-0.00694992
thiD	-0.359441	-0.139112	-0.561279	-0.421837	-1.16965	-0.528665	-0.874189	-0.271596	-0.224305	-0.0867065	-0.143812	-0.503998	-0.478607	-0.774219	-0.290728	-0.208237	-0.2337	-0.334847	-0.514344	-0.926926	-0.850519	-0.0336287
HHA24_02130	-0.274152	-0.0447226	-0.0377385	-0.332661	-0.515891	-0.339091	-0.175934	-0.221388	-0.186873	-0.171361	-0.293295	-0.10214	-0.264819	-0.737802	-0.461301	0.0239649	-0.24581	-0.350051	-0.487642	-0.774568	-0.613153	-0.148924
metH	-0.392886	-0.0608993	-0.433657	-0.757683	-0.329742	-0.814666	-0.734464	-0.216014	-0.663497	-0.352686	-0.748602	-0.586423	-0.275048	-1.0393	-0.811212	-0.483746	-0.804494	-0.93271	-0.905109	-0.529716	-0.967188	-0.496415
HHA24_02150	0.335152	-0.37414	0.258219	0.18342	0.342977	-0.122551	0.258513	-0.012313	0.486916	0.210462	1.03724	0.329261	-0.0762739	-0.777887	0.840637	0.345693	0.44858	0.688251	0.291298	-0.0565216	0.23964	0.507671
HHA24_02155	-0.144349	-0.233979	-0.28679	-0.16291	-0.225568	-0.231961	-0.0375648	-0.49569	-0.179895	-0.192082	-0.0999537	-0.158292	-0.304033	-0.227283	-0.0793803	0.458211	0.0830019	0.278931	-0.457653	-1.00113	-0.648385	0.0309693
HHA24_02160	0.324191	-0.223202	0.190842	-0.444342	-0.0884018	-0.672493	-0.220518	-0.890386	1.01213	0.223681	0.687243	-0.323134	-0.0705023	-0.307018	0.388587	0.265854	-0.174106	-0.0120032	-0.573147	-0.227286	-0.390006	0.486235
HHA24_02165	0.0245794	-0.344563	0.358434	-0.66667	-0.670011	-0.766944	-0.717604	-0.718355	0.937278	-0.134171	0.802728	-0.520604	-0.0688832	0.183326	0.145108	-0.178075	-0.481902	-0.452957	-0.57533	-0.39731	-0.630094	0.711775
HHA24_02170	0.169894	-0.478104	0.186842	-0.289687	-0.727775	-0.281948	-0.483614	-0.559179	1.19586	0.0278515	1.05932	-0.234523	0.023287	0.784674	0.472614	-0.0451346	-0.154463	-0.345138	0.0706699	-0.178825	-0.359602	0.715315
HHA24_02175	0.0580795	-0.430991	0.213757	0.037996	0.621541	0.317692	0.894678	-0.229839	1.05868	0.0104439	0.621736	0.280525	-0.0694433	-0.389172	0.278242	0.699491	-0.0201832	0.343058	0.285074	-0.273844	0.100326	0.242682
mutY	-0.0818469	0.165892	0.0171539	-0.221884	0.0115592	-0.109442	-0.107078	0.342292	-0.0470999	-0.0213097	0.0130806	-0.0962458	0.0760093	-0.390589	-0.426578	0.105882	-0.331722	-0.59528	-0.393848	-0.358819	-0.458016	-0.147573
cheD	-0.150213	0.567355	-0.248525	-0.0311374	1.28322	0.256033	1.18095	0.408299	-0.150791	-0.193563	-0.636391	0.531816	-0.0410187	0.0692958	-0.136072	0.412549	0.192008	0.0733077	0.0831598	0.505832	0.627616	-0.381481
HHA24_02195	-0.0107438	0.00891229	0.106216	-0.122969	-0.203289	0.208697	-0.285919	0.169913	0.137048	0.0577822	0.490521	-0.0512253	-0.0965557	-0.0544912	0.108828	-0.0396424	-0.221747	-0.0851395	-0.00828496	0.0974492	-0.0682613	0.157876
HHA24_02200	0.00275122	0.0150337	-0.549145	-0.495089	-0.722287	-0.554214	-0.507601	-0.385593	-0.150566	-0.314363	0.165317	-0.309076	-0.0313348	-0.187092	-0.0635364	-0.337376	-0.41581	-0.458516	-0.46727	-0.0668018	-0.175771	-0.128031
HHA24_02225	-0.226446	0.525419	-0.506514	-0.43	-0.818866	-0.135694	-0.496004	0.258095	0.147917	-0.292391	-0.525177	0.0401599	0.0298206	-0.216141	0.174813	-0.274019	0.407647	-0.194727	0.0565414	0.985045	0.100384	-0.242532
HHA24_02230	-0.130499	0.186407	-0.565574	-0.382457	-0.702028	0.12634	-0.776123	0.201306	0.0192992	-0.375788	-0.196385	-0.102463	-0.32196	-0.296441	0.132769	-0.380668	0.111143	-0.0898261	-0.337339	0.511539	0.0321581	-0.0429271
glpK	-0.0720306	-0.0129403	-0.263365	-0.401313	-0.066058	-0.334617	-0.280493	-0.0917235	-0.295247	-0.159113	-0.0389146	0.304602	-0.208818	-0.407674	-0.316627	0.0122086	-0.276344	-0.317565	-0.686032	-0.383244	-0.456825	-0.0354866
HHA24_02245	-0.359456	0.0778947	-0.515914	-0.320252	-0.934741	-0.412306	0.0901629	-0.308307	0.174633	-1.12725	-0.551346	0.206274	0.262468	-0.390934	0.0701255	-0.00294317	0.193768	-0.0955373	-0.0560108	-0.0640104	-0.242892	-0.326997
HHA24_02250	-0.318862	-0.0570795	-0.364091	-0.56065	-0.901883	-0.524424	-0.67843	-0.123417	-0.151508	-0.380561	-0.292239	-0.424793	-0.200329	-0.349585	-0.3244	-0.281093	-0.339576	-0.543197	-0.634078	-0.633357	-0.474188	-0.0708142
HHA24_02255	-0.451458	-0.0874633	-1.09234	-0.740946	-1.05517	-0.77317	-0.687155	-0.542021	-0.203809	-0.656474	-0.296728	-0.847736	-0.145194	-0.805494	-0.285227	-0.429329	-0.290771	-0.519028	-1.20618	-0.816551	-1.0486	-0.523052
HHA24_02265	0.375019	0.388433	0.59791	0.506331	1.0525	1.25176	1.28581	0.337555	0.521061	0.507881	0.53718	1.15101	0.388233	0.376073	0.360264	0.587283	0.320248	0.282637	0.672929	0.256398	0.700265	0.299398
HHA24_02270	0.160271	0.00776339	0.50139	0.249363	0.566468	0.229079	0.444298	-0.366264	0.243969	0.43926	0.644363	0.1185	-0.378762	0.377328	0.0371801	-0.0125095	-0.282415	0.444692	0.4291	-0.688563	0.147345	0.128013
HHA24_02275	0.118192	-0.0922877	0.209655	0.28811	0.50682	0.337151	0.71775	-0.0156297	0.092621	0.344723	0.476955	0.155597	0.117588	-0.0799117	-0.00274407	0.218694	-0.148497	0.122378	0.225614	-0.254796	-0.0724368	-0.0597736
zapD	0.242482	-0.0495913	0.271981	0.447373	0.345034	0.490959	0.658637	0.379641	0.230498	0.549574	0.518573	0.486551	0.0511297	0.129117	0.27095	0.318656	0.0813347	0.413047	0.549689	0.344953	0.371349	0.328454
HHA24_02285	0.0654175	-0.23632	-0.372462	-0.244105	-0.653739	-0.528729	-0.286766	-0.698492	-0.468541	0.0640494	0.359866	-0.956083	-0.0647343	0.00615993	0.0124771	-0.16947	-0.261292	-0.163347	-0.47383	-0.695148	-0.848752	-0.344034
HHA24_02290	0.00209248	-0.237114	0.582375	0.0107418	0.284215	-0.445349	0.12395	-0.172653	-0.163757	0.331827	0.54584	-0.449978	0.0792661	0.335109	0.0852159	0.0600437	-0.00272781	0.125711	-0.196174	-0.139138	0.0943389	-0.247689
HHA24_02295	0.0249872	-0.324406	0.740217	-0.169254	0.499925	-0.402685	0.275914	-0.295877	-0.325545	0.188454	0.384023	-0.458837	-0.081636	-0.048464	-0.287728	0.188787	-0.254175	0.0465134	-0.125538	-0.454139	-0.311072	-0.25672
HHA24_02300	0.265516	-0.0370743	0.4631	0.0154707	0.605135	-0.0261199	0.377895	-0.11752	-0.438173	0.18468	-0.054944	-0.201475	-0.0502052	0.000390841	-0.343058	0.232393	-0.0189833	0.116459	-0.113132	-0.0890711	-0.333225	-0.182826
HHA24_02310	-0.0645204	-0.0530876	-0.453962	-0.336446	-0.0660406	-0.412331	-0.462363	-0.03008	-0.136714	0.0885058	-0.33002	-0.468998	-0.343951	-0.745373	-0.156776	-0.179833	-0.267721	-0.380645	-0.655527	-0.370881	-0.602584	0.0279583
HHA24_02315	-0.190459	-0.022415	-0.888108	-0.577169	-0.868808	-1.09751	-0.676218	-0.276942	-0.193257	-0.481463	-0.669361	-0.722644	-0.228441	-0.948548	-0.383191	-0.272831	-0.182291	-0.676468	-0.835807	-0.306123	-0.831006	-0.25478
argJ	-0.0423002	0.0223845	-0.593831	-0.568218	-0.133243	-0.229164	0.0232997	-0.332804	0.0240424	-0.33075	-0.335956	0.0608012	-0.0795527	-0.706236	-0.193325	0.356606	-0.156662	-0.484729	-0.293204	-0.138855	-0.435177	-0.11254
HHA24_02325	0.609048	0.839598	0.705124	-0.0626555	0.38761	-0.254963	0.352663	0.0195644	0.389927	0.574918	0.857627	0.487386	0.0667705	0.067436	0.6483	-0.0618902	1.03936	0.445183	0.792007	0.962963	0.152565	0.135715
HHA24_02365	-0.475968	-0.0275847	0.257605	-0.297834	-0.660235	-0.408046	-0.490001	-0.176223	-0.695053	-0.457326	0.0603548	-1.14344	-0.448667	-0.167889	-0.686258	-0.52701	-0.710987	-0.73721	-0.302004	0.3417	-1.32774	-0.318848
HHA24_02370	-0.309063	-0.133779	0.0172973	-0.109485	-0.213015	-0.344732	0.645183	0.179627	-0.363836	-0.113597	0.0885771	-0.344924	-0.190197	-0.342402	-0.27761	-0.190491	-0.0493781	-0.456178	-0.0160729	0.163776	-0.649943	-0.180805
HHA24_02375	-0.172291	0.0580019	0.0217159	-0.0158707	-0.0728416	-0.179885	0.568528	-0.119758	-0.161432	-0.340572	-0.17357	-0.195082	-0.114793	-0.385112	-0.111565	-0.0281486	0.0885608	-0.195346	-0.0455802	0.48078	-0.553152	-0.143748
HHA24_02380	-0.153144	-0.135319	-0.00725391	0.154019	-0.0365	-0.0593115	0.610211	-0.0646854	-0.0442188	-0.0761628	0.0107035	-0.0885545	-0.14318	-0.313133	0.0927399	0.262409	0.0377332	-0.00589674	0.247223	0.190422	-0.381402	0.0987144
HHA24_02420	-0.44623	-0.282733	-0.695416	-0.649756	-0.484688	-1.07062	-0.332852	0.72996	-0.506805	-0.46533	0.0254195	-1.01021	-0.265678	-0.787153	-0.430668	-0.260369	-0.278247	-0.414902	-0.682598	-0.8538	0.308898	0.0673274
hemL	-0.184878	-0.00502276	-0.405038	-0.354865	-0.169575	-0.337179	-0.153212	-0.0196416	-0.154283	-0.292162	-0.22303	-0.17328	-0.262615	-0.593158	-0.166032	0.101416	0.043916	-0.223586	-0.353137	-0.256739	-0.716558	-0.231959
HHA24_02430	0.207612	0.10385	-0.165624	-0.229586	0.264186	-0.182236	-0.357395	-0.393415	0.207338	0.0235294	0.423987	0.0924201	-0.379864	-0.301792	-0.0233701	0.204994	-0.215566	0.155563	-0.304839	-0.476897	-0.44469	0.0164567
HHA24_02435	-0.229881	-0.103106	-0.0296231	-0.279767	-0.104565	-0.0970577	-0.290001	-0.33852	-0.0287637	-0.0744753	0.00411679	0.0182964	-0.295603	-0.282003	-0.366373	0.148367	-0.403931	-0.283121	-0.491964	-0.922113	-0.526316	-0.0733938
HHA24_02440	0.35564	-0.00636849	0.250797	-0.0883933	0.88611	1.31497	0.814412	0.540898	-0.235417	0.18771	0.298551	1.05748	0.315834	0.219757	-0.0589258	0.92601	0.22101	0.303476	0.0854841	-0.134293	0.648472	-0.0256422
HHA24_02445	-0.120886	-0.0166215	0.0315724	-0.250709	0.460568	0.282403	0.799031	0.437557	-0.373211	0.142342	0.101718	0.356843	0.153364	0.107762	-0.3359	0.530917	-0.0641726	-0.13339	-0.315677	-0.51533	0.225355	-0.0594764
ruvX	-0.466015	-0.158392	-0.522804	-0.63023	-0.0517249	-0.56223	0.0805764	0.0622622	-0.797394	-0.639081	0.0106193	-0.465848	0.00378492	-0.236394	-0.572456	0.243347	-0.156182	-0.48509	-0.81108	-0.738463	-0.178135	-0.350988
HHA24_02455	-0.011785	-0.10973	-1.0315	-0.641517	0.00216917	-0.334346	-0.270144	-0.569656	-0.741698	-0.467797	0.369052	-0.632266	-0.50135	-0.0359749	-0.176005	0.0317832	-0.294493	-0.221662	-0.940553	-0.910335	-0.535827	-0.730891
HHA24_02460	-0.03867	-0.117623	-0.744531	-0.611979	0.291521	-0.421226	-0.0874927	-0.692275	-0.889686	-0.512088	0.404971	-0.585008	-0.312347	-0.149141	-0.154976	0.0266715	-0.119273	-0.165952	-0.831772	-0.662026	-0.63796	-0.71947
HHA24_02470	-0.229763	-0.0705295	-0.4098	-0.184763	-0.277196	-0.205941	-0.375074	-0.372793	0.190476	-0.187733	-0.0294403	-0.198276	-0.167339	-0.0988681	0.216318	-0.289781	-0.0417285	0.0532616	-0.281003	-0.192573	-0.307079	-0.0639941
lptG	-0.371048	-0.0316553	-0.395698	-0.361656	-0.735821	-0.556898	-0.551346	-0.335996	-0.132429	-0.275528	0.154674	-0.46773	0.024754	-0.178522	-0.25442	-0.428629	-0.305172	-0.450834	-0.345912	-0.127067	-0.483335	-0.22352
mtgA	-0.0898398	-0.195209	-0.0147779	0.0875592	-0.419512	-0.455194	-0.258728	0.38723	-0.0225464	-0.10601	0.423773	-0.261079	-0.237906	-0.0933717	-0.435871	-0.0230531	-0.191048	-0.341441	-0.273133	-0.3874	-0.152684	0.190172
aroE	0.393151	-0.044775	0.261715	0.296377	0.479877	0.367118	0.0750144	0.370457	0.237792	0.267982	0.515087	0.388274	-0.219413	0.0687848	-0.0491752	0.37156	-0.0972594	0.0456675	0.214516	-0.0758223	0.165536	0.366713
HHA24_02490	-0.214673	-0.482175	-0.12602	-0.1684	-0.70176	-0.6348	-0.227672	-0.279739	-0.280864	-0.13291	0.24373	-0.46547	-0.403925	-0.226811	-0.519033	-0.112643	-0.447089	-0.641495	-0.637769	-0.401602	-0.660697	-0.00862303
HHA24_02500	-0.226407	0.070332	-0.256705	-0.263678	-0.638957	-0.750912	-0.7572	-0.26861	-0.102921	-0.233404	0.0292493	-0.519576	-0.512994	-0.367562	-0.158825	-0.212464	-0.394464	-0.143787	-0.306589	-0.782417	-0.540898	0.0670417
mpl	-0.117848	0.0389806	0.0515655	-0.210917	-0.14119	-0.0342658	-0.000510107	0.146838	-0.155252	-0.542739	-0.00950463	-0.181846	-0.233263	-0.321539	-0.332337	0.0734325	-0.158683	-0.32861	-0.306367	-0.840431	-0.277407	-0.0866569
HHA24_02510	0.120936	0.0504534	-0.161242	-0.141357	-0.369384	-0.0597769	0.0335148	-0.00576368	0.0065428	-0.0557596	0.329792	-0.108864	0.101208	-0.254551	-0.102527	0.0745928	0.0475236	0.0114242	-0.246802	-0.919573	0.132353	-0.140324
aroQ	-0.201266	0.0227025	-0.407846	-0.316679	-1.30825	-1.07685	-1.37612	-0.177342	-0.18039	-0.621651	-0.283078	-1.1198	-0.146792	0.0209533	-0.389126	-0.789826	-0.572832	-0.365664	-0.647325	-0.872786	0.177452	-0.356821
HHA24_02520	0.0511016	0.0638102	-0.0765716	-0.0335129	-1.32175	-0.456445	-1.40101	-0.353022	0.778694	-0.181366	0.357634	-0.148878	-0.106107	0.750018	0.918357	-0.515507	0.177918	0.719087	0.293852	-0.141505	1.03101	0.633259
accC	-0.187896	-0.0540713	-0.510449	-0.5253	-1.27563	-0.77919	-1.42722	-0.59032	-0.293401	-0.885524	-0.476079	-0.976095	-0.345253	-0.363365	-0.0222752	-0.603763	-0.161523	-0.337493	-0.950856	-0.4532	-0.469868	-0.398482
prmA	-0.109588	-0.0713079	-0.10939	-0.414779	-1.08919	-0.773411	-1.14229	-0.508195	-0.14547	-0.424859	0.0285975	-0.705159	-0.47672	-0.122989	-0.055465	-0.302305	-0.0330648	-0.179135	-0.558975	-0.284307	-0.539941	-0.0273087
HHA24_02535	0.0853609	0.00348421	-0.392794	-0.532908	-1.14867	-1.00182	-1.40339	-0.756932	-0.23385	-0.638654	0.22454	-0.911178	-0.716099	-0.0925968	-0.122295	-0.447007	-0.140415	-0.136951	-0.963813	-0.507352	-1.05062	-0.311841
HHA24_02540	-0.0577047	0.169601	-0.284816	-0.513637	-0.873089	-0.749763	-0.863425	-0.76832	0.0306478	-0.891707	-0.101024	-0.489377	-0.44807	-0.0824663	0.302028	-0.0316626	0.24208	0.113177	-0.663029	-0.103748	-0.853263	-0.179153
HHA24_02545	0.415168	0.252075	0.40427	0.486338	1.05914	1.53353	1.30438	0.290452	0.8297	-0.0837054	0.688853	1.14435	0.194504	0.519599	0.742569	0.777466	0.512784	0.935969	0.89354	-0.819101	0.967968	0.484825
HHA24_02570	-0.103902	0.10698	0.0199543	0.034568	-0.198553	0.234596	0.282359	0.446504	0.593214	0.0705289	-0.153573	-0.00290212	0.005273	0.22959	0.216083	0.0262423	0.000197232	-0.098515	0.707497	0.133635	0.805429	0.222969
HHA24_02580	0.450602	0.709865	0.238374	0.663427	0.410045	0.878804	0.783632	0.626398	0.566748	0.398794	-0.0551455	1.06842	0.0107577	0.536116	0.692499	0.615027	0.321599	0.449681	1.10053	0.88665	0.835908	0.121559
HHA24_02585	0.154799	0.482372	-0.0653093	0.654964	0.372454	1.10787	0.855895	0.497132	0.377627	0.262317	-0.259893	0.994953	-0.0458736	0.420848	0.636225	0.742807	0.425841	0.446549	0.72664	1.07338	0.971093	-0.126149
HHA24_02595	-0.01787	-0.497351	-0.158693	0.140672	0.384306	0.407601	0.510362	0.00783645	0.229778	-0.694426	0.527723	0.437422	-0.45242	-0.420898	0.0355716	0.265175	0.0559799	-0.291465	0.482472	-0.157554	-0.0437304	-0.623976
HHA24_02600	0.568588	0.379921	-0.119061	0.0894229	0.141795	0.748575	0.205103	0.345901	-0.0105831	0.165999	0.230145	0.21519	0.264295	0.341692	0.357085	-0.106272	0.301181	0.0600875	0.243662	-0.311104	0.179749	-0.0253815
HHA24_02605	0.134485	-0.0926759	-0.851653	-0.383016	-0.916221	-0.0332477	-1.24123	-0.531757	-0.648159	-0.64731	-0.0731799	-0.889157	-0.228226	-0.220769	0.0277972	-0.560153	-0.421949	-0.420775	-1.02698	-0.591697	-0.707665	-0.468249
HHA24_02610	0.141341	-5.04672e-05	0.115001	-0.0551983	0.60615	0.310676	0.3731	0.154897	0.323889	-0.234126	-0.0551686	0.48917	-0.0446322	-0.294376	0.0340961	0.480796	0.117615	-0.209772	0.319067	-0.0939036	0.16628	0.182794
HHA24_02615	0.284217	-0.0135929	0.655142	0.3619	0.920901	0.55404	0.885675	0.284699	0.185715	0.330955	0.577084	0.54799	-0.056414	0.125968	0.20734	0.603911	0.165951	0.178657	0.536868	-0.150217	0.251455	0.141477
HHA24_02665	-0.00655794	0.201021	0.262494	-0.535332	-0.678192	-0.464057	-1.0086	0.338877	-0.589808	-0.503111	-0.270367	-0.263243	-0.353571	-0.197877	-0.0777832	-0.818496	-0.672148	-0.441092	-0.693406	-0.314328	-0.0929103	-0.234513
HHA24_02685	-0.132431	-0.0312935	-0.267426	-0.323396	-0.698094	-0.382229	-0.641879	-0.244425	-0.233395	-0.2791	0.056219	-0.150597	-0.171286	-0.53915	-0.143771	0.125472	-0.012536	-0.437558	-0.55079	-0.778163	-0.745834	-0.14017
HHA24_02690	-0.282036	-0.104289	-0.377367	-0.532125	-0.906989	-0.473574	-0.252379	-0.483149	-0.321264	-0.549818	-0.0890716	-0.369368	-0.0144556	-0.649974	-0.316201	0.0722327	-0.230502	-0.807649	-0.551869	-0.993255	-0.871612	-0.661401
pmbA	-0.0531554	0.0902813	-0.273704	-0.331891	-0.320993	-0.0777472	-0.156103	-0.253577	-0.202814	-0.299583	0.00263964	-0.196189	-0.132093	-0.523333	-0.334922	-0.209297	-0.184483	-0.501656	-0.30545	-0.291142	-0.331067	-0.371709
dctP	0.130851	-0.0444472	0.339764	0.529917	1.10469	0.778445	1.57827	0.465567	0.149314	0.317699	0.634816	0.66926	0.158031	-0.0146279	0.122803	0.50214	0.315972	0.556473	0.387195	0.335898	0.649248	0.230151
HHA24_02720	-0.33885	-0.476349	-0.245728	-0.455977	-0.667635	-0.635433	-0.843867	0.218332	-0.303146	-0.565544	-0.769927	-0.13328	-0.178906	-0.442727	-0.384183	-0.114869	-0.388367	-0.654694	-0.426037	-0.687094	-0.217664	-0.0842845
erpA	-0.0904267	0.0602637	1.05351	0.312442	1.02174	1.03404	1.3292	0.600144	0.540475	0.496294	0.222521	0.79308	0.179722	0.451698	0.00653979	0.614448	-0.0987249	0.0646407	0.735348	-0.595278	0.546415	0.40486
HHA24_02735	-0.185455	0.0462308	-0.124167	-0.0124984	-0.0388056	-0.242154	-0.045277	0.987784	-0.108203	0.241834	0.289262	-0.199435	-0.423338	0.136429	-0.0832262	-0.294541	-0.345028	-0.533568	0.17338	0.536127	0.672756	0.0870631
HHA24_02740	-0.397815	0.113261	-0.597453	-0.36054	-0.609789	-0.575346	-0.383228	0.7497	-0.59947	-0.222803	-0.0288864	-0.951315	-0.126503	-0.0505463	-0.58482	-0.76925	-0.479621	-0.819952	-0.349267	0.29253	0.648344	-0.209989
HHA24_02745	-0.00401676	0.0252923	0.123571	-0.0442944	0.0209932	0.213651	0.374355	0.219195	0.0507705	-0.264341	-0.166925	0.36984	-0.0182286	0.0429547	-0.0954748	0.0431111	-0.158944	-0.267184	0.133515	-0.0686933	0.0306753	0.0474885
HHA24_02750	0.295612	0.19743	0.282743	0.429652	0.903739	1.04302	1.33518	0.713776	0.450956	-0.0348189	0.306688	0.904192	0.258764	0.0910498	0.509393	0.915971	0.648012	0.52615	0.576974	0.0117346	0.816723	0.293145
HHA24_02755	-0.248024	-0.119702	0.290641	0.424575	-0.0584233	0.190382	-0.35337	1.16315	0.929691	-0.0367625	0.11464	0.470096	-0.158268	0.651151	0.345234	0.270255	1.05436	0.382066	0.202713	0.2519	1.07786	1.12072
nrdR	-0.020315	-0.199696	0.634749	0.304997	0.658644	0.584249	0.0717285	0.580736	0.797753	0.303984	0.220369	0.91457	-0.0814897	0.911184	0.183519	0.245985	-0.165359	0.358545	0.662604	0.213281	0.774721	0.763161
HHA24_02765	0.428551	0.0966911	0.0426946	-0.302762	0.0733375	0.309213	-0.582866	-0.204465	0.659935	0.625325	0.387454	0.157332	0.111183	0.0630506	0.307098	0.296122	0.108736	0.0414544	-0.412505	0.134905	-0.0234398	0.76331
HHA24_02770	0.455705	0.164087	0.152696	-0.205894	-0.265192	0.37156	-0.589008	-0.119028	0.878011	0.404006	0.0974853	0.4502	0.450253	0.137036	0.555221	0.320958	0.495102	0.098388	-0.0826982	0.330322	0.320532	0.46507
ribD	0.0512716	-0.281893	0.46057	0.101197	0.460324	0.386367	0.029428	0.154402	0.0424038	0.0360299	0.428177	0.117522	-0.348059	0.0899133	-0.219553	-0.0980244	-0.525943	-0.0931391	0.0261706	-0.490579	0.155067	0.0963992
HHA24_02780	-0.0558185	-0.153912	0.352379	0.119162	0.322367	0.352337	-0.149763	0.429629	0.140564	0.0206875	0.164307	0.345811	-0.340143	-0.0874862	-0.0710168	-0.213983	-0.20373	-0.151716	0.0899808	0.0510148	0.293894	0.252928
HHA24_02800	0.0204717	0.0173134	-0.318978	-0.61965	0.374621	-0.0780811	0.598434	-0.413427	0.0119712	-0.0547196	0.224693	-0.338021	-0.0432875	-0.888516	0.150458	0.148903	0.107879	-0.104786	0.270484	0.049177	-0.797872	-0.291762
HHA24_02805	0.344953	-0.22745	-0.965219	-0.17363	0.13336	0.237773	0.384155	0.428707	-0.510653	0.11439	0.74143	-0.341299	-0.0875419	-0.232455	0.333066	-0.074141	-0.122739	-0.374355	-0.888858	0.499721	-0.199866	-0.814111
HHA24_02810	0.0988429	-0.282075	-0.146528	-0.374061	-0.343214	-0.306912	-0.537781	-0.299276	-0.229134	0.221432	0.221101	-0.135494	0.277938	-0.384126	0.175013	-0.100388	0.23137	-0.0126012	-0.200935	0.0427018	-0.289756	-0.0423002
HHA24_02815	0.0895082	0.1622	-0.574129	-0.57669	-0.347694	-0.37741	-0.77933	-0.788067	-0.124063	-0.0271523	0.0842995	-0.513138	-0.0296303	-0.340305	0.312925	-0.182453	-0.0926572	-0.0267162	-0.32363	0.0117618	-0.693439	-0.194818
HHA24_02820	0.459519	-0.0235341	-0.290066	-0.589143	-0.0601238	-0.106396	0.157397	-0.987779	-0.0342953	0.164606	0.397317	0.520806	-0.135678	-0.641895	0.47554	0.62998	0.110436	-0.00364402	-0.278063	-0.574168	-0.985105	-0.232958
HHA24_02830	-0.175916	-0.119508	-0.446593	-0.400998	-0.461341	-0.722773	-0.542924	-0.220447	-0.403562	0.0589946	-0.0946109	-0.429654	-0.349013	-0.127246	-0.209315	-0.487016	-0.116043	-0.334312	-0.311329	0.140159	-0.240651	-0.235456
HHA24_02835	-0.348571	-0.543531	-0.51739	-0.413961	-0.378434	-0.683716	-0.21463	-0.00593598	-0.333764	-0.376154	-0.177338	-0.71904	-0.364789	-0.237671	0.143894	-0.489688	-0.21796	0.0177319	-0.826623	0.453922	-0.437166	-0.247703
HHA24_02850	0.0585376	-0.0873726	-0.740232	-1.0035	-0.726317	-0.950372	-1.20643	-1.11155	-0.395748	-0.0698215	-0.060474	-1.22637	-0.3552	-0.645924	-0.0349069	-0.525975	0.118648	-0.369722	-1.50121	-0.148742	-1.17558	-0.0314503
HHA24_02855	-0.171517	-0.521811	-0.69352	-0.74392	-0.414111	-0.73846	-0.07727	-0.798406	-0.454459	-0.258497	0.0893303	-1.19397	-0.49096	-0.760344	0.0905443	0.0440562	0.491349	-0.122588	-0.771277	-0.5936	-1.04485	-0.492885
mhpD	-0.390749	-0.350559	-1.1131	-0.826521	-0.66872	-1.17683	-0.967848	-1.01832	-0.393361	-0.124173	-0.202471	-1.51548	-0.559252	-0.741402	0.258454	-0.141066	0.465218	-0.0248816	-1.11455	-0.0856121	-1.23742	-0.774381
HHA24_02865	-0.277102	-0.387429	-0.612602	-0.540829	-0.689188	-0.851587	-0.576068	-0.874439	-0.398833	-0.314892	0.481646	-0.725961	-0.48269	-0.269883	0.0511489	-0.0597505	0.0010295	-0.0119752	-0.735855	-0.698159	-0.977042	-0.237382
dmpG	-0.117578	-0.220615	-0.352293	-0.490782	-0.21056	-0.760128	-0.613794	-0.675094	-0.2266	0.0141333	0.267224	-0.432012	-0.184079	-0.140855	-0.0431781	-0.254869	0.0176053	0.0907694	-0.659518	-0.0241602	-1.18216	-0.050665
HHA24_02875	-0.0813395	-0.385425	-0.76416	-0.551373	-0.402568	-0.772106	-0.616584	-0.784965	-0.514952	-0.179766	0.22918	-0.770753	-0.457008	-0.344948	0.100522	-0.156844	-0.170793	-0.233191	-0.523382	-0.170032	-1.3175	-0.352141
HHA24_02880	-0.486669	-0.581508	-0.652438	-0.270845	-0.853093	-0.814991	-0.352935	-0.193795	-0.897253	-0.588128	0.246139	-0.512972	-0.0952462	-0.288272	-0.448158	-0.683148	-0.466382	-0.594082	-0.54819	-0.219178	-0.770821	-0.314268
HHA24_02885	-0.056631	-0.119906	-0.781982	-0.149832	-0.153607	-0.164802	0.685475	-0.484631	-0.240776	-0.122385	0.820467	0.122787	0.13857	0.00176159	0.0287098	0.147497	0.254123	0.091889	0.15329	0.0538914	-0.462105	-0.22547
HHA24_02895	0.19167	-0.213233	-0.660848	-0.185522	-0.338138	-0.411533	-0.941569	-0.211691	-0.868195	-0.217137	0.104918	-1.48575	-0.0973142	0.192846	-1.11227	-0.3359	-0.534509	-0.467976	-0.694308	-0.376567	-0.782777	-0.513698
HHA24_02900	0.738134	-0.204498	1.18043	0.508354	2.29774	1.10646	1.21862	0.0363406	0.843983	0.101301	0.487427	1.30259	-0.207755	0.565962	1.10349	0.201063	0.603506	1.09468	1.56747	0.542964	0.813445	0.157026
HHA24_02905	-0.569446	-0.514178	-0.772778	-0.587816	-1.46003	-1.00652	-1.49316	-0.268657	-0.377397	-0.0816367	-0.00330702	-0.899943	-0.376495	-0.207614	-0.253927	-0.540813	-0.688641	-0.746541	-0.590645	-0.0169197	-0.773011	-0.035069
HHA24_02910	0.499591	0.439001	0.199107	0.0398927	0.982689	0.210687	0.814278	0.295004	-0.0691672	0.0418881	-0.0626537	0.226803	0.829248	0.593693	0.0906058	-0.342135	0.648007	0.0653667	0.632233	0.916376	1.08324	0.272822
HHA24_02915	0.66559	1.15304	0.483623	0.353298	1.86705	0.495757	2.28459	0.799194	-0.0903322	0.148432	0.482593	0.66265	0.883031	0.532372	0.285746	0.48743	0.892107	0.535322	0.873999	1.46403	1.95033	0.215244
HHA24_02920	0.589962	0.583971	-0.281613	0.248079	1.3986	0.486664	1.89768	0.696039	-0.0587135	0.294386	-0.189265	0.410632	1.55131	0.676175	0.348986	0.272437	0.960108	0.828923	1.31243	1.67737	2.1201	-0.311788
HHA24_02940	0.460094	0.836527	0.130376	-0.063252	3.00024	1.27544	3.7219	0.313303	-0.122698	0.337713	-0.137573	1.30047	0.922561	0.742826	0.325427	2.82275	0.865572	0.370379	0.0227579	2.69887	0.384596	-0.218097
HHA24_02950	0.379956	0.825585	-0.103387	0.44802	0.85899	0.914865	1.79826	0.705549	0.469737	0.362789	0.858538	0.802703	0.835543	0.440683	1.02362	1.08188	1.13408	0.953965	0.744438	1.17484	0.945766	0.0786951
HHA24_02955	0.563898	0.368222	0.829684	0.665633	1.15057	0.699387	1.30573	0.626582	0.351568	0.630659	1.13875	0.915902	0.110886	0.845665	0.835805	0.700049	0.305355	0.81819	0.886922	0.599291	0.873842	0.513483
cobA	0.618354	0.344563	0.450326	0.462647	0.495778	0.454212	0.296826	0.0128309	0.198801	-0.234468	-0.482874	0.365493	-0.612344	0.361987	0.307431	0.464863	-0.150297	0.335862	1.33494	0.560576	0.192125	0.0119199
HHA24_02965	0.239621	-0.731305	0.128608	-0.164342	-0.158216	-0.597504	-0.136185	-0.668652	-0.312939	-0.41341	-0.817591	-1.09468	-0.149004	0.235463	-0.291852	-0.566042	-0.0441294	-0.147393	-0.291118	-0.165156	-0.661795	-0.791971
HHA24_02970	-0.621302	-0.537233	0.0542273	0.0236051	-0.912315	-0.528194	-0.120565	-0.223557	-0.799919	-0.121973	-0.287555	-0.464983	0.23775	0.0331706	-0.467421	-0.28487	-0.00103881	0.0741694	-0.0765822	-0.100117	0.552693	-0.0675212
nirD	-0.806475	-0.311635	0.0669279	0.120764	-0.454127	-0.0493876	0.296048	-1.06753	-0.54918	-0.964255	-0.841576	-1.51793	-0.501483	-0.246256	0.885387	-0.408708	-0.528784	-0.499779	-0.027627	0.377778	0.384798	-0.525577
nirB	0.161061	-0.672608	0.302755	-0.0518835	-0.183722	-0.543905	-0.473759	-0.281209	-0.616894	-0.105406	-21.0416	-0.503496	-0.260437	0.272823	-0.234457	-0.261997	-0.216894	-0.16186	-0.0954838	-0.221464	-0.171833	-0.109848
HHA24_02985	0.90172	0.911591	0.172371	-0.0756279	3.49097	1.47628	3.90205	0.343621	-0.526335	0.0978825	0.136133	1.0325	1.25883	0.42854	0.0537603	3.03587	1.09003	0.323776	-0.648416	2.32698	1.03773	-0.425951
HHA24_02995	0.988708	0.829567	0.224671	0.0540437	2.75781	1.23476	2.8727	0.305323	-0.0880838	0.647417	0.67061	0.829217	1.11042	0.519517	0.470202	1.61043	0.903523	0.850793	-0.285486	1.88918	0.96489	0.0285585
nudC	0.244728	0.285176	-0.521702	-0.0851841	-0.0285834	0.199415	0.327909	0.135391	0.101257	0.0916704	0.39269	-0.052949	0.257048	-0.204758	0.459768	0.0485556	0.41791	0.162476	0.154403	0.421209	-0.237267	-0.248678
HHA24_03005	0.071838	0.226468	-0.420713	-0.124667	-0.253022	0.0453794	0.494998	0.279295	0.118275	0.255925	0.780875	0.108051	0.153174	-0.218216	0.304684	0.227181	0.179403	0.0603324	-0.0126776	0.784314	0.115716	0.0710645
HHA24_03010	0.166816	-0.370366	1.04588	0.908528	0.903513	0.678794	1.40564	0.859853	0.271425	0.69331	0.571102	0.793567	-0.0682049	0.806859	0.0977889	0.459545	0.205564	0.472122	0.813023	0.210709	0.714412	0.639551
HHA24_03015	0.0116968	-0.120887	-0.196538	-0.0167488	0.264732	0.352555	0.967063	0.0541767	0.760985	0.394737	0.611038	0.266745	0.166524	0.120837	0.292108	0.0762664	-0.0532733	0.219218	0.602714	-0.344452	0.171037	0.478665
HHA24_03020	0.253606	0.00654271	0.328692	0.625177	-0.40722	0.281251	-0.10793	0.488411	0.768665	0.51051	0.00965892	0.392126	0.0644336	0.48568	0.52393	-0.0506739	0.459147	0.678569	0.860075	0.230881	0.789885	0.913719
HHA24_03030	-0.0969299	-0.258265	-0.869148	-0.642148	-0.918159	-1.03136	-0.889628	-0.405304	-0.431117	-0.570349	0.0222528	-0.715012	-0.249258	-0.695923	-0.541327	-0.507785	-0.697214	-0.904038	-1.03573	-0.870739	-0.900498	-0.323586
HHA24_03035	0.19203	0.158645	0.98963	0.795054	0.500991	0.542736	0.834416	-0.0554304	1.42671	-0.412771	2.50755	1.11376	0.256167	0.42678	0.461724	0.570542	0.14286	0.157364	1.4755	1.10034	-0.578198	0.00401508
HHA24_03040	0.239589	-0.1136	-0.441562	0.261243	-0.245898	-0.433478	-0.22288	-0.772606	0.710897	-0.626295	2.53523	-0.0318982	0.0766384	0.898028	0.47853	0.292646	-0.202872	0.10856	0.163937	1.00325	-1.75027	0.0447292
HHA24_03045	0.904962	-0.312642	-0.31965	-0.0899051	-0.941962	-1.03382	-0.777712	0.792943	-0.990417	-0.14272	-0.402007	-0.0794849	0.324816	0.306214	-0.314744	-0.612502	-0.592955	-0.497779	-0.00435592	-0.28231	0.937063	0.314691
fabI	-0.342206	-0.204342	-0.818467	-0.761921	-1.63751	-0.889133	-1.53222	-0.0294124	-0.36989	-0.572594	-1.13705	-0.969119	-0.431993	-0.744886	-0.132546	-0.562798	-0.34774	-0.62397	-0.761268	0.227362	-0.532645	-0.382291
gloB	-0.497091	-0.109886	-0.631666	-0.194964	-1.31399	-0.797961	-1.12435	0.468379	-0.700709	-0.199306	0.0528008	-0.94011	-0.0859798	-0.0608362	-0.627064	-0.909512	-0.505144	-0.612093	-0.626998	-0.0117737	-0.0494971	-0.111408
HHA24_03065	0.24734	-0.349863	0.18888	-0.0619255	0.242718	-0.132865	0.374682	-0.124523	-0.465244	-0.170642	0.971087	-0.323004	-0.265948	0.0206611	-0.387845	-0.0188174	-0.341763	-0.0184445	-0.491279	-0.497202	-0.207514	-0.254168
rnhA	0.0921352	-0.319662	-0.548466	-0.72407	-1.09342	-0.964367	-1.11272	-0.489799	-0.657011	-0.624363	0.606383	-0.978091	-0.35993	-0.4174	-0.517107	-0.527122	-0.630073	-0.593701	-0.874687	-0.543939	-0.608517	-0.156217
HHA24_03075	0.0539201	-0.307686	-0.697699	-0.671726	-1.40521	-0.948203	-1.47179	-0.341095	-0.770666	-0.363635	0.649406	-1.11145	-0.236587	-0.0634915	-0.350809	-0.629499	-0.383993	-0.609459	-1.05376	-0.165811	-0.520277	-0.55166
HHA24_03080	0.0818355	0.0994214	-0.00501893	-0.403682	-0.362514	-0.593983	-0.35999	-0.0310472	0.118787	-0.0794729	0.773565	-0.658128	-0.137191	-0.0459767	0.0977004	-0.0394596	-0.00276962	-0.0159516	-0.368682	0.470318	-0.177083	-0.22005
dnaQ	-0.0990325	-0.114097	-0.283081	-0.299874	-0.506441	-0.392744	-0.169148	0.0968593	-0.0278203	-0.0629398	0.195452	-0.093233	-0.154582	-0.121741	0.0637387	0.0802739	-0.0247484	-0.200091	-0.111127	0.173291	-0.110202	0.113318
HHA24_03095	0.0731891	0.249547	0.260977	0.185595	2.15763	0.718345	2.31681	0.360671	0.0630418	0.65285	0.456548	0.882001	0.283822	0.606228	0.306903	1.67525	0.781074	0.782168	0.12086	1.26651	0.746067	0.18431
HHA24_03120	-0.0559832	0.0631765	0.736956	-0.134434	-0.143375	0.00952111	-0.636671	0.437652	0.238423	0.362418	0.387948	-0.0551554	-0.389172	0.256635	-0.286203	-0.448332	-0.593832	-0.204503	-0.177964	-0.0608101	0.373765	0.55532
HHA24_03125	-0.244829	-0.465166	3.16896	-0.675545	1.06093	0.24173	3.16118	0.333544	-0.0676733	0.277253	0.384581	-0.750801	0.0328877	0.968865	0.0261048	1.70446	-0.218693	0.14617	-0.401829	-4.27853	0.927703	-1.89438
HHA24_03130	-0.545681	-0.659322	1.07892	-0.910416	-0.185112	-0.0747116	0.5481	-0.259058	-0.345301	-0.155989	0.243625	-1.21902	-0.130508	0.0870568	0.010412	-0.858415	-0.197928	0.473914	-0.242802	-5.19433	0.256239	-0.830503
HHA24_03135	-0.106043	-0.315428	0.0498173	0.051724	-0.264444	-0.419329	-0.174731	-0.0888834	-0.0765301	-0.240076	0.422678	-0.541416	0.167235	0.207673	-0.103995	-0.737568	-0.177837	-0.0470601	0.104627	-0.740545	0.140946	-0.0296041
HHA24_03140	-0.210436	-0.180057	0.429075	-0.0835442	1.12433	0.427594	0.876679	0.457553	-0.0674092	0.0218143	0.173621	-0.155609	-0.308269	0.215469	-0.287735	0.275842	-0.268302	0.241656	-0.063141	-1.94697	0.580481	0.157216
HHA24_03145	0.556932	0.110841	-0.449761	-0.252872	0.166449	0.5535	0.447893	1.10719	-0.290692	0.979776	-0.0280242	0.592021	0.306517	0.642988	0.4273	0.483169	0.0301193	0.391122	0.548871	0.590752	0.875395	0.086956
HHA24_03150	0.389506	-0.0531504	-2.08774	-9.58062	-0.0390208	-0.0175749	-0.0688802	-0.545543	-0.506527	0.188032	-1.39182	-0.18295	0.122104	0.163644	0.0276948	0.107407	0.0790268	0.147868	0.470716	0.815115	1.67647	-0.526327
HHA24_03155	0.206649	0.0445246	-1.78451	-7.85082	-0.107889	0.134299	-0.185923	-0.257409	-0.636105	-0.0218656	-0.982143	-0.07392	-0.0577761	0.170624	0.0351231	0.05994	-0.00134668	-0.0128606	0.796615	0.819353	2.17403	-0.139266
HHA24_03160	0.633463	0.278699	-0.864041	0.26013	0.701708	0.472736	1.40851	0.0750263	-0.0299863	0.648913	0.646604	0.586485	0.130921	0.969773	0.430606	0.504217	0.243535	1.29523	0.674459	1.17438	1.27266	-0.0987964
HHA24_03165	0.102995	0.0917622	-0.0430228	-0.0760536	0.503053	0.187795	0.753668	0.0615531	-0.0241766	-0.320156	0.0062344	0.407564	0.112471	0.421825	-0.171404	0.253565	0.223177	0.107912	0.131894	0.325542	0.359207	-0.0604147
fusA	0.593689	0.466114	0.154039	0.54442	0.919093	0.721189	1.57019	0.448392	0.392304	0.227132	0.307459	0.670834	0.44328	0.0353621	0.352077	0.771144	0.446105	0.789015	0.489353	-0.154989	0.80537	0.223173
HHA24_03185	0.031649	-0.393977	-0.71388	-0.147033	-0.758925	-0.293746	-1.17014	-0.653029	0.0470357	0.178339	0.323114	-0.370337	-0.261606	0.671598	0.631248	-0.343028	-0.0363243	0.327004	0.53892	-0.200744	-0.0983562	-0.0278448
HHA24_03195	-0.591567	-0.373976	-1.18549	-0.480217	-1.53417	-0.841149	-1.21451	-0.324724	-0.793235	-0.507354	-0.296327	-0.984755	-0.376249	-0.215894	-0.23006	-0.622878	-0.219374	-0.463075	-0.692478	-0.18677	-0.264983	-0.266502
ybgF	0.132483	0.30991	-0.223466	0.137379	0.0736303	-0.129283	0.0536974	-0.126165	0.257858	-0.465571	-0.314339	-0.165464	0.114157	-0.247267	-0.100588	0.0327421	0.170606	-0.325089	0.133932	0.318449	0.103561	0.142018
pal	0.262747	0.387263	0.895539	0.659766	0.825797	0.422512	0.930857	0.484432	0.410062	-0.16989	-0.633598	0.6346	-0.151907	0.439201	0.151239	0.0918061	0.123204	0.152163	0.876362	0.676207	0.757057	0.458092
tolB	0.0833682	0.163255	0.131995	0.200942	0.215856	0.529792	0.460487	0.137015	0.426124	-0.472914	-0.0410703	0.503178	0.0756581	0.243345	0.0441707	0.0931826	0.0542945	-0.000916382	0.618203	0.307158	0.544011	0.349233
HHA24_03235	-0.0986974	0.121049	-0.274513	-0.425544	-0.426866	-0.113065	-0.730488	0.0819232	-0.18819	-0.417238	-0.294581	-0.182094	-0.240386	-0.207323	-0.183467	-0.372442	-0.184373	-0.446242	-0.413456	0.172093	-0.37285	-0.0266474
HHA24_03240	0.044468	0.0959084	0.859978	0.329252	0.489709	0.660913	0.202656	0.551713	0.132563	0.242273	0.343431	0.547942	-0.0353059	0.409556	-0.503217	-0.0716998	-0.346193	-0.16629	0.265281	-0.662871	0.359064	0.211622
HHA24_03245	-0.0828932	-0.0249893	0.374089	0.220591	-0.00695966	0.0621127	-0.0841762	0.551902	0.153934	0.0617974	0.24936	0.0801484	-0.0459364	0.0377148	0.0207979	0.0592105	-7.20605e-05	0.0096022	0.0230704	-0.343871	0.149782	0.20934
HHA24_03250	-0.364248	-0.289171	-0.91577	-0.39952	-1.1072	-1.04845	-0.776909	-0.478015	-0.250478	-0.429674	0.244627	-0.815373	-0.439825	-0.533295	-0.181773	-0.216579	-0.06382	-0.159342	-0.75155	-0.511146	-1.0444	-0.183668
HHA24_03255	-0.566571	-0.355497	0.128512	-0.253627	0.221846	-0.0382606	-0.303919	-0.131607	-0.571104	0.408779	0.108341	-0.481745	0.00859241	0.0762541	-1.45456	-0.238152	-1.48534	-1.32713	-0.514754	-0.597343	-0.237712	0.38194
HHA24_03265	-0.182995	-0.287288	-0.898522	-0.408685	-0.685723	-1.05891	-0.502347	-0.283701	-0.385723	-0.396109	-0.0301969	-0.578027	-0.128545	-0.345679	-0.289981	-0.199013	-0.439278	-0.374644	-0.444166	0.0185992	-0.629547	0.0813931
HHA24_03270	0.278096	-0.145954	-0.480927	-0.479627	-0.330368	0.363588	-0.861058	-0.325496	0.246183	-0.332801	0.188225	-0.237335	-0.409437	-0.0603536	0.588838	0.606309	0.299392	0.192253	-0.369414	-0.21012	-0.304093	-0.206651
HHA24_03275	0.0238998	-0.00207632	-0.664054	-0.578125	-0.660682	-0.0119403	-1.08808	-0.421004	0.0804149	-0.407588	0.098149	-0.50805	-0.392563	-0.29905	0.447763	0.653394	0.421189	-0.263003	-0.785998	-0.727833	-0.403493	-0.442047
HHA24_03280	0.163226	0.115342	0.218167	0.443302	1.00522	0.489396	1.12929	0.343195	0.252972	-0.0856857	0.485811	0.327111	-0.180378	0.289806	0.213283	0.880617	0.453606	0.528556	0.389235	-1.14397	0.410033	-0.253721
HHA24_03285	0.10765	0.630176	-0.664105	-0.579486	0.147191	0.387388	-0.0641701	-0.682588	0.359062	-0.223405	0.532961	-0.032048	0.15771	-0.348768	0.693578	-0.499402	-0.118449	0.40874	0.47647	-0.862762	0.0484889	0.0176907
HHA24_03290	0.195331	0.051636	0.50632	0.961314	0.884274	1.00693	0.219586	1.25616	0.971363	0.15315	0.564959	0.301007	0.0283306	0.972952	0.565735	0.301911	0.21975	0.305843	0.0558143	0.286729	1.35738	0.155773
HHA24_03295	0.290095	-0.5522	0.635412	0.938586	1.03165	1.13844	-0.0100404	1.21565	1.24417	0.317	0.714975	0.219168	-0.153936	1.00052	0.48873	-0.0210411	-0.404993	-0.0362919	0.396185	-0.824898	1.41028	0.514716
HHA24_03300	0.141622	-0.285698	0.668393	0.559194	0.0476286	0.803636	-0.314874	1.07638	0.968423	0.537266	0.519645	1.08742	-0.124589	0.970144	0.342543	0.0953459	-0.330326	-0.032558	0.95566	-0.45398	1.09399	0.747832
HHA24_03305	-0.598306	2.54697	-0.4833	-0.714348	-1.47428	0.55319	-1.63311	1.1194	0.215177	-0.295841	-1.1554	0.203817	-0.0160357	-0.209128	-0.436309	-0.590265	0.124664	-0.568567	-0.128411	1.04217	0.604122	0.392516
HHA24_03310	-0.765413	2.63522	-0.568742	-0.693655	-2.03072	0.195867	-1.93147	1.38119	-0.0609451	-0.533435	-1.34043	-0.319931	0.251442	0.124197	-0.355491	-1.19544	0.00701099	-0.553	0.253792	0.791054	1.07386	0.17686
HHA24_03315	-0.139838	0.00763836	0.168267	-0.189194	-0.31458	0.185655	-0.267524	-0.151921	0.117396	-0.212887	0.419551	-0.325215	0.141473	-0.102941	0.29706	-0.0851429	-0.0735979	-0.181444	-0.00551261	-0.315081	0.0356139	-0.0484374
HHA24_03320	-0.0801618	0.0844456	-0.88939	-0.537115	-1.1607	-0.142919	-1.00928	0.0587762	-0.18416	-0.427128	0.281671	-0.672361	-0.0421904	-0.528625	-0.304655	-0.351291	-0.311551	-0.379734	-0.562335	-0.32241	-0.344881	-0.202649
HHA24_03330	-0.121331	-0.0542391	0.148599	0.206264	-0.0492355	-0.401473	-0.186003	0.929665	0.311128	-0.201144	0.629159	-0.142683	-0.325793	0.252897	-0.191798	-0.283534	0.0282918	-0.0336844	0.490332	-0.478246	1.01489	0.366637
HHA24_03335	-0.147981	0.064157	0.302107	0.289128	-0.122963	0.528096	0.209182	0.931982	0.379122	0.0265167	0.0695977	0.177289	-0.161644	0.447395	0.0854178	-0.137561	-0.155323	0.162573	0.396578	-0.162354	0.594184	0.498048
HHA24_03340	-0.0395267	-0.110304	-0.101188	-0.171729	-0.372085	-0.0687883	-0.314035	0.377855	-0.678691	-0.135553	0.369642	-0.531667	-0.168341	0.270973	-0.678838	-0.621492	-0.640197	-0.472746	-0.375931	-0.374219	0.232015	-0.293957
msrA	0.139897	-0.057596	-0.467782	-0.158647	-0.553982	-0.113041	-0.13352	0.530531	-0.365074	-0.298599	0.0730867	-0.254835	-0.201428	0.0116392	-0.171497	-0.346195	-0.0389547	-0.236982	-0.387345	0.167195	-0.0148619	-0.137987
HHA24_03355	0.379923	-0.0413583	0.23696	-0.420847	-0.144159	0.0324375	-0.2472	0.0652043	0.239264	0.256338	0.568345	0.547068	-0.0422086	0.252028	0.487313	-0.0832165	0.0723826	0.243096	-0.173866	0.262846	-0.152519	0.32162
HHA24_03385	0.109744	0.155617	0.905209	0.389382	0.385365	1.83488	0.763846	1.03427	0.830348	0.711173	0.434903	1.07285	0.199264	0.975887	0.623665	0.244456	0.13633	0.720283	1.22371	0.496465	1.4199	0.924979
HHA24_03390	0.684919	0.913606	-1.18204	-0.517301	-1.25258	0.189815	-1.2625	0.00543046	0.392372	-0.569514	-0.764812	-0.310789	0.197278	-0.776945	0.689937	0.224312	0.252368	-0.181915	-0.850981	0.615238	-0.0536431	-0.573725
HHA24_03395	0.116186	0.028294	0.795035	0.107172	0.110837	0.233044	0.142107	0.787245	0.291572	0.0560222	0.0534709	0.324255	-0.270666	0.558144	0.0660846	-0.0421923	-0.188946	-0.136035	0.0998803	-0.13721	0.449367	0.37799
pyrC	-0.104996	-0.0814811	0.111203	0.012651	-0.217829	-0.203285	-0.262994	0.414739	0.0417669	-0.113833	-0.0249738	0.0703448	-0.377663	0.214565	0.0887626	-0.226954	-0.0784362	-0.224647	0.0860452	-0.00849774	0.0818633	0.0301259
HHA24_03405	-0.125773	0.115667	0.213897	-0.142718	-0.0632972	-0.111921	-0.201422	0.383071	0.14382	-0.14525	-0.0913623	0.032927	-0.276645	-0.167992	-0.202127	-0.13342	-0.211786	-0.343827	-0.0404806	-0.200829	-0.200842	-0.000873445
mraZ	0.0696244	0.00216979	0.679135	0.889295	0.884588	0.810413	0.646766	0.885596	0.201156	0.88628	0.865325	1.07435	0.0685047	0.679992	-0.228702	0.180085	-0.542753	0.095396	1.04675	0.316699	0.96747	0.822482
rsmH	0.187206	-0.149849	0.326069	0.71839	1.0066	0.494485	0.634527	1.1899	-0.190063	0.608909	0.699441	0.71995	-0.0670726	0.580474	-0.437231	0.184167	-0.43865	-0.18719	0.675511	0.0304432	0.617199	0.641907
ftsL	0.393075	0.0133574	-0.116714	0.315239	0.649804	0.0994321	0.588841	0.827279	-0.473535	0.294028	0.382364	0.409071	-0.0160855	0.162361	0.00970333	0.519907	0.0515503	-0.231418	0.439328	0.211297	0.0105716	0.196405
HHA24_03430	-0.0540859	-0.0452052	0.429799	0.481736	0.824684	-0.109809	0.837195	0.346599	-0.284207	0.318415	0.447905	0.206996	-0.106655	0.340596	-0.247651	0.427745	-0.251654	-0.119683	0.623635	0.0264301	-0.0402637	0.0936224
murF	-0.0234321	-0.0359216	0.574293	0.503556	1.08664	-0.0906792	0.77411	0.255056	-0.341819	0.313501	0.345018	0.403622	-0.183964	0.183899	-0.444841	0.451656	-0.334853	-0.272917	0.437243	-0.0500403	-0.183422	-0.0564837
HHA24_03440	-0.156029	-0.114369	0.583216	0.234911	0.610704	-0.334082	-0.159483	0.200922	-0.606994	-0.268822	0.450558	-0.0894996	-0.372117	0.358715	-0.802061	-0.0150236	-0.716587	-0.560389	0.0332528	-0.261074	-0.0771821	0.0946607
HHA24_03445	-0.0166888	-0.0439143	0.394453	0.438486	0.69393	-0.147675	0.222933	0.210954	-0.432993	0.0479465	0.38238	0.292389	-0.165508	0.202102	-0.506853	0.35298	-0.399766	-0.362454	0.254286	-0.179156	-0.164523	-0.0366633
ftsW	-0.283389	-0.172118	0.672566	0.512918	0.67374	-0.373271	0.292806	0.253818	-0.466959	-0.120752	0.475319	-0.0209982	-0.28083	0.344608	-0.520402	0.215159	-0.543228	-0.243714	0.234336	-0.277099	-0.022363	0.0707949
murG	-0.0669366	-0.0555653	0.377766	0.524835	0.765206	0.152058	0.390899	0.357228	-0.377686	0.0955602	0.506909	0.302872	-0.21736	0.183849	-0.324843	0.542353	-0.268491	-0.146626	0.334212	-0.224704	0.0150113	-0.0233428
HHA24_03460	-0.243922	-0.0117166	0.240394	0.496295	0.638987	-0.106115	0.380623	0.219029	-0.368151	-0.116157	0.260223	0.268575	-0.181362	0.167851	-0.40399	0.259907	-0.240005	-0.295513	0.424827	-0.178856	-0.157907	-0.170769
HHA24_03465	-0.139431	-0.0360425	0.21156	0.390209	0.679405	-0.137603	0.404125	0.156216	-0.405496	-0.0220732	0.357485	0.297555	-0.135113	0.129777	-0.25636	0.376002	-0.201201	-0.231127	0.29955	-0.167569	-0.245517	-0.0970402
HHA24_03470	-0.229196	-0.144059	0.38587	0.471932	0.783607	-0.0924815	0.530543	0.284242	-0.313934	-0.0730494	0.394814	0.174144	-0.277458	0.250862	-0.440423	0.32858	-0.279222	-0.173202	0.27662	-0.313706	-0.0145061	0.0664689
ftsA	-0.179114	-0.0504364	0.20274	0.55897	0.814595	0.0575317	0.247143	0.286377	-0.0860941	-0.0893022	0.299976	0.382852	-0.190047	0.32867	-0.145604	0.382502	-0.199935	0.0173343	0.429728	-0.0398424	0.179061	0.194934
ftsZ	0.539632	0.275113	0.815341	0.860502	1.48527	0.917769	0.302845	0.438795	0.329065	0.355422	0.202432	1.08757	0.0981136	0.630143	0.145982	0.513898	0.171602	0.346229	0.887408	0.570368	0.881788	0.402616
HHA24_03485	0.0455289	0.0363682	0.808102	0.353287	0.59741	0.641573	0.570287	0.568912	0.396859	0.067788	0.181184	0.792212	0.0109278	0.473261	0.108562	0.450004	-0.0349205	0.0351856	0.837266	-0.112348	0.782035	0.451842
HHA24_03490	-0.150891	-0.225643	0.255752	-0.0291277	0.0097627	-0.289899	-0.0797477	0.406486	0.297622	0.315679	0.293641	-0.0355071	-0.361492	-0.0224674	-0.0588704	0.237411	-0.0860121	-0.244768	0.545785	-0.721084	0.323594	0.51518
HHA24_03495	0.183317	0.0849714	0.087861	0.274411	0.133842	0.626476	0.65947	0.191675	0.642304	0.141442	0.280347	0.537379	0.243693	0.0312486	0.419156	0.508126	0.19407	0.569746	0.728334	-0.215513	0.349001	0.345877
HHA24_03500	-0.0641522	-0.198991	0.281037	-0.0701128	-0.400312	-0.262554	-0.584562	-0.221182	-0.337419	0.116752	0.37612	-0.339375	-0.0493544	0.0821657	-0.333531	-0.39928	-0.474855	-0.588375	-0.321899	-0.208372	0.115387	-0.0173205
secA	-0.333168	-0.0212691	-0.5607	-0.287892	-0.570798	-0.440225	-0.735456	-0.0460281	-0.303462	-0.798391	-0.382101	-0.585372	-0.264909	-0.660728	-0.306674	-0.344482	-0.479	-0.778117	-0.596664	-0.0958395	-0.200788	-0.28696
HHA24_03510	-0.414727	-0.110811	-1.20965	-0.458369	-1.39719	-0.884314	-1.55196	0.106102	-0.563107	-0.744307	-0.585987	-0.971247	-0.502983	-0.835848	-0.290119	-0.657873	-0.488204	-0.729394	-0.945033	-0.374482	-0.73623	-0.368347
HHA24_03515	0.767716	0.543041	0.787816	0.566336	1.95313	1.71173	2.9028	0.505179	0.797184	0.665201	0.962772	1.46006	0.642244	0.0128912	0.355042	1.17808	0.515645	0.670039	0.800645	-0.16062	1.02414	0.292542
HHA24_03520	0.310831	-0.0430999	0.248095	0.257308	-0.129245	0.0471756	0.371938	0.340289	-0.0492992	0.585362	0.0478171	0.0164153	-0.216944	-0.164037	-0.101095	0.00852873	0.0366717	0.23392	0.192594	-0.621622	0.123797	0.0903702
HHA24_03530	0.133299	-0.0800608	0.000763333	-0.042829	-0.0471935	-0.118918	-0.0911109	0.0200766	-0.186611	0.365102	0.120121	-0.250229	-0.0745322	0.0109489	-0.15169	-0.268147	-0.158002	0.0962346	-0.203536	-0.186493	0.0670111	-0.110174
HHA24_03535	0.146283	-0.296941	-0.452508	-0.331158	-0.549746	-0.257216	-0.450689	-0.102348	-0.529846	0.628932	0.204562	-0.736798	-0.176169	0.479126	0.0233772	-0.382797	-0.621906	-0.0451637	-0.199685	-0.560025	-0.307863	0.115147
pagP	-0.351481	0.108421	-0.15581	-0.34902	-0.446651	-0.183089	-0.00520112	-0.0833962	0.16547	0.303022	0.450652	-0.153378	-0.0777374	0.408388	-0.0881839	-0.36921	-0.253863	-0.0274689	0.174985	0.00100165	0.0511154	0.096636
mgtE	0.0470079	0.204511	-0.750739	-0.236538	-0.396824	-0.258126	-0.353906	-0.094397	-0.313534	-0.386509	-0.348276	-0.328338	0.211877	-0.49759	-0.000619637	0.059875	0.0608194	-0.208672	-0.395505	0.203971	-0.229963	-0.347755
HHA24_03550	-0.285399	0.06825	-1.49455	-0.879879	-1.15806	-0.819038	-0.956405	-0.810009	-0.552489	-0.629181	-0.140468	-1.00043	0.186903	-0.357439	-0.362782	-0.787571	-0.290918	-0.755796	-0.729709	-0.0877315	-0.855437	-0.63699
HHA24_03555	-0.171909	-0.70965	-2.01075	-0.837777	-1.21401	-1.29407	-1.61489	-0.288771	-0.318567	-1.05804	0.68129	-1.10514	0.390404	0.409748	0.293713	-0.0469469	0.62539	-1.0768	-1.32358	1.56734	-1.75333	-0.0714458
HHA24_03560	0.219648	-0.0136626	0.219923	0.0886619	0.627139	0.379725	0.565239	-0.309777	0.607705	0.210047	0.453708	0.856678	-0.0719552	0.343098	0.560139	0.302953	0.463836	0.796402	0.534265	-0.172776	-0.0438586	-0.0378977
HHA24_03565	0.163816	0.41242	-0.317222	0.0530874	0.177249	0.304463	0.775289	0.444696	0.212183	-0.123861	-0.352857	0.537819	0.324952	0.0959652	0.419097	0.555112	0.730064	0.244695	0.335419	0.490582	0.336307	-0.336417
HHA24_03575	0.142622	0.385397	1.01525	0.760673	1.19317	1.37392	1.71433	0.532648	0.977162	0.258216	0.445928	1.25945	0.42736	1.15169	0.627451	0.370743	0.655784	0.625116	1.51048	0.164165	1.17197	0.509419
mnmC	0.291524	-0.0524604	0.609806	0.315415	0.164296	-0.115236	-0.0417311	0.413097	-0.075634	0.0807152	0.336766	-0.107977	-0.364227	0.325442	-0.0465873	-0.131923	-0.374186	-0.127605	-0.0870918	-0.143364	0.0886516	0.283209
HHA24_03585	0.207009	0.0922444	0.793744	0.276316	0.675945	0.442644	-0.00752926	0.322821	0.440384	0.458922	0.0348982	0.55452	-0.0679728	0.378121	-0.0396095	0.19482	-0.153538	-0.180292	0.240245	0.233305	0.48439	0.403774
HHA24_03590	-0.180152	-0.0188537	-0.363677	-0.337681	-1.13416	-0.743022	-0.965444	-0.481183	-0.265862	0.323663	-0.401266	-0.75865	0.0163421	-0.798435	-0.218613	-0.409235	-0.554537	-0.613163	-0.83589	-0.235943	-0.673079	-0.198454
HHA24_03595	-0.381595	0.0450083	-0.495713	-0.55114	-1.5665	-0.95378	-1.27846	-0.771977	-0.327874	0.420032	-0.503954	-0.749152	-0.0702277	-0.975375	-0.0245183	-0.256434	-0.245549	-0.498203	-1.05223	-0.0750943	-1.00015	-0.27605
HHA24_03600	-0.219118	0.287074	-0.858475	-0.524595	-1.41418	-0.879379	-0.845586	-0.58759	0.104534	0.900801	-0.862446	-0.386885	0.193244	-1.15068	0.361271	-0.166456	0.00302847	-0.0176219	-0.866777	0.371332	-0.999301	-0.251484
HHA24_03610	-0.436003	-0.0915219	-0.967743	-0.384492	-1.27117	-0.717602	-1.56631	-0.263994	-0.602125	-0.328823	-0.376726	-1.46512	-0.31316	-0.00766501	-0.804953	-0.950743	-0.877788	-1.01905	-1.1452	-0.796133	0.152382	0.0635645
HHA24_03615	-0.437274	0.324032	-0.0634992	-0.24883	-0.241132	-0.210621	-0.448956	-0.205489	-0.299751	-0.0629745	-0.505118	-0.95066	0.0565968	0.514933	-0.969543	-0.63648	-0.653154	-0.77022	-0.695928	-0.0984219	0.116768	-0.0156569
HHA24_03620	-0.533804	0.501656	-0.401645	-0.595153	-0.183489	-0.275597	-0.893791	-0.474145	0.0551597	-0.71091	-1.36972	-1.07704	-0.0926094	0.266116	-0.805861	-0.693581	-0.557927	-0.841285	-0.926737	0.087683	-0.308049	0.042523
HHA24_03625	-0.383441	0.463055	-0.25763	-0.390118	0.0425242	0.104274	-0.7755	-0.36233	0.147696	-0.306777	-1.04986	-0.563666	-0.148851	0.424213	-0.808723	-0.233285	-0.428144	-0.698539	-0.739527	-0.0721567	-0.323901	0.13326
HHA24_03630	-0.548682	0.431263	-0.175367	-0.581992	-0.162067	-0.263289	-1.25891	-0.656048	-0.0971903	-0.432098	-1.3177	-1.11492	-0.32526	0.502064	-1.08656	-0.673642	-0.849408	-0.878614	-1.06047	-0.394877	-0.596503	0.232919
HHA24_03635	-0.483246	0.405963	-0.113103	-0.382851	0.0673613	0.0199905	-0.823682	-0.438421	0.115815	-0.391202	-1.09755	-0.680412	-0.320839	0.490586	-1.14104	-0.519874	-0.676162	-0.500448	-0.840153	-0.232839	-0.237935	0.0981179
HHA24_03640	-0.266071	0.139171	0.039005	0.0760911	0.90428	0.251074	-0.0186006	-0.0592704	0.0446337	-0.254878	-0.869597	-0.234314	-0.150875	0.704918	-0.947213	-0.267205	-0.491799	-0.50426	-0.533136	0.0730984	0.633781	0.332999
HHA24_03645	-0.155807	-0.00822406	-0.286151	-0.175677	0.342781	-0.230325	0.141048	-0.387464	-0.022162	-0.590764	-0.516643	-0.666545	-0.294371	0.270374	-0.912293	-0.361115	-0.661465	-0.51505	-0.675203	-0.0980202	0.117873	-0.0722473
gmd	-0.0140667	0.021991	-0.0700867	0.0673252	1.10743	0.419431	0.457546	-0.157493	0.319223	-0.175455	-0.651831	-0.138616	-0.245529	0.274058	-0.634392	-0.0806353	-0.286782	-0.146451	-0.577341	0.286262	0.523568	0.183782
HHA24_03655	-0.0739927	-0.0287974	-0.296609	-0.16458	0.801334	0.14532	0.500977	-0.295039	0.0980541	-0.400211	-0.616128	-0.318515	-0.300427	0.0368624	-0.630228	-0.0771706	-0.263835	-0.35631	-0.804262	0.327575	0.163737	0.00994025
HHA24_03660	0.228462	0.261151	-0.257984	0.190345	1.0628	0.722846	0.631579	-0.205359	0.443233	-0.0449538	-0.513204	-0.127255	-0.142086	0.0966633	-0.314046	0.109993	-0.0978047	-0.0772441	-0.578982	0.607157	0.322921	0.165811
HHA24_03665	0.226252	0.344245	-0.149095	0.252888	1.04544	0.961689	0.628006	-0.0636721	0.49404	-0.215893	-0.388419	-0.239756	-0.113989	0.255835	-0.250418	-0.06073	-0.440501	-0.0394525	-0.224025	0.230541	0.629877	0.236234
HHA24_03670	0.245489	0.193968	0.121826	0.220487	0.980892	0.538587	0.670542	-0.0346447	0.265722	-0.0317669	-0.155854	-0.233123	-0.21533	0.256377	-0.38081	-0.0680143	-0.255917	-0.117859	-0.406659	0.127159	0.418428	0.20742
HHA24_03675	0.384868	0.2207	-0.479558	-0.105265	0.659821	0.200193	0.466095	-0.333434	0.0244029	-0.408426	-0.353021	-0.340926	-0.204472	-0.283755	-0.478289	-0.00400708	-0.0411525	-0.300195	-0.830972	0.172317	-0.122388	-0.138367
HHA24_03680	-0.342134	-0.612358	-0.788498	0.108261	0.0140674	1.01298	-0.36257	-0.294643	0.397016	-0.148688	0.267089	-0.608876	0.125821	-0.246681	0.571209	-0.488106	-0.740975	-0.0909792	-0.949421	-0.794422	-0.950656	-0.287778
HHA24_03690	-0.337335	-0.596214	-0.534948	-0.284318	-0.185441	-0.574713	-0.0932966	0.176835	-0.110726	-0.827982	0.757807	-0.822934	-1.18363	0.979646	0.899988	-0.790327	-0.616675	0.186491	-0.176531	-0.196126	-0.426538	-0.420518
HHA24_03720	-0.099012	-0.411583	0.062751	-0.147064	-0.547928	-0.481367	-0.530377	-1.1397	-0.589948	-0.527782	-0.321448	-0.467346	-0.525697	-0.494769	-0.538987	0.0445915	-0.386675	-0.468051	-0.787211	-0.315785	-1.48003	-0.623623
HHA24_03725	0.35867	0.137129	0.367614	0.12492	1.13527	0.697763	1.08774	-0.232609	0.282557	0.293964	0.39478	0.649107	0.067722	0.419015	0.779637	0.405833	0.528243	0.552238	0.854831	0.182195	0.0853404	0.088198
HHA24_03730	0.0197001	-0.155196	0.223871	0.290562	0.5297	0.407788	0.937901	-0.0750089	0.599583	-0.0842212	0.176555	0.721435	0.152337	0.507844	1.15122	-0.0413424	0.674208	0.888378	0.700905	0.300112	0.352343	0.0892325
HHA24_03735	-0.0340925	-0.271347	0.81981	0.141919	0.219268	0.0606516	1.15111	-0.086289	-0.192092	0.411324	0.854456	0.101067	-0.131636	0.0938278	-0.0158619	0.536598	0.0370269	0.159725	0.120625	-0.238012	-0.0888559	-0.00390755
HHA24_03740	0.421986	-0.113179	-0.189458	-0.0640517	0.462623	0.371271	0.607631	-1.03957	0.232807	0.0750955	0.663361	0.37692	0.0780961	0.0986378	0.83021	0.295154	0.540454	0.632129	0.119991	-0.153763	-0.320801	-0.270004
HHA24_03745	0.0817073	-0.16314	-0.641913	-0.78365	-0.162899	-0.388274	-1.07304	-0.835091	-0.409587	-0.412724	-0.40156	-0.738369	0.186657	0.0591268	-0.0395783	-0.0990027	-0.261792	-0.603907	-0.689336	0.0744571	-0.441432	-0.347832
HHA24_03755	0.289984	0.272568	-0.334611	0.20255	0.262745	0.401489	0.133224	0.35837	0.00485338	0.155015	0.408517	0.0816972	0.169194	0.143905	0.459152	0.0417335	0.220412	0.192308	0.191832	0.486952	0.217861	-0.0817363
HHA24_03760	0.568891	0.0525272	1.14876	1.14814	1.49239	1.06841	1.97868	0.411117	0.276486	0.248393	1.33894	1.27848	0.251139	0.868202	0.678222	0.923021	0.543165	0.93282	1.26868	-0.363526	0.934092	0.0702396
HHA24_03770	-0.432879	0.136361	0.861498	0.611353	0.624998	0.17019	1.35987	-0.65542	0.642832	0.791708	0.713838	0.526713	0.274138	0.528183	0.422157	-0.384284	0.321316	0.560815	0.682854	-0.488052	0.00188675	-0.100907
HHA24_03780	0.017322	0.523179	-0.712189	-0.569746	-1.22441	-0.278286	-1.07431	0.352875	-0.0629887	-0.304017	0.271397	-0.70749	0.370322	-0.254732	0.405894	-0.667561	0.53249	-0.0181638	-0.662501	0.64053	0.318801	-0.520675
HHA24_03785	-0.411634	0.298346	-0.104637	0.0805184	-0.756445	0.148057	-0.338914	-0.0833415	0.0282882	0.802787	0.361295	-0.0941501	0.409618	0.0913094	0.181855	0.172032	0.212701	0.624365	0.233735	1.43484	0.474182	-1.01162
HHA24_03790	-0.432945	-0.0680468	0.00786324	-0.241074	-0.273665	0.249502	-0.475356	-0.0854781	0.10741	0.722927	0.53404	-0.597013	0.0433539	0.251168	0.329858	-0.164813	0.175465	0.0139045	0.193087	0.816587	0.480809	-0.0224001
HHA24_03795	-0.465137	0.324737	-0.152131	-0.207545	-0.271082	0.0491641	-0.0754105	-0.409126	-0.398596	0.336826	0.1066	-0.152089	-0.761109	-0.468493	-0.424761	0.146304	-0.299062	0.13469	0.109536	0.292829	-0.155001	0.178608
HHA24_03800	-0.255742	-0.204872	0.131315	0.309668	0.401503	-0.054922	0.462753	-0.264304	-0.790555	0.190938	0.314125	-0.129444	-0.150818	0.012195	-0.190171	-0.179174	-0.159726	0.155182	0.0649616	0.524632	-0.196561	-0.512653
HHA24_03805	-0.445872	0.315856	0.223112	-0.143661	0.647219	0.321493	0.33765	-0.0989153	-0.10409	0.454516	0.791842	-0.178646	-0.0831378	0.0834283	0.0942404	0.135075	-0.007335	0.378229	0.538194	0.000618923	0.189911	-0.432171
HHA24_03810	-0.0564679	0.20511	-0.172278	-0.204869	0.50792	0.0983474	0.168203	-0.147611	-0.353549	0.169631	-0.0474529	-0.0841976	0.0310429	-0.225878	0.476296	-0.188314	0.0727709	0.492338	0.264714	0.719098	0.00207551	-0.107137
HHA24_03815	0.47748	0.208329	1.14468	0.519691	1.25918	0.964107	1.43094	0.741	0.258463	0.858434	0.245426	0.595498	-0.161269	0.901694	0.184619	0.445062	0.368902	0.843943	0.534502	-0.378078	0.831782	0.497696
HHA24_03825	0.304582	0.00698801	0.289758	0.450608	0.957181	0.64872	0.963027	0.216154	0.161546	0.260742	0.61162	0.360731	0.00766008	0.424793	0.293102	0.395425	0.168585	0.248154	0.380426	0.208465	0.16577	0.130242
HHA24_03830	0.192515	-0.454767	-0.0727619	0.221087	0.287449	-0.113625	0.0947889	-0.526767	-0.245575	0.6447	0.397192	-0.86315	-0.241116	-0.0914568	-0.265607	-0.120995	0.0208605	-0.0319366	0.465911	-0.539881	0.16533	0.769188
HHA24_03835	0.437786	-0.318794	1.04584	0.731847	1.86336	0.851367	2.19863	-0.354193	0.397807	0.172403	0.719843	0.472674	0.439428	0.801233	0.318372	0.471854	-0.127846	0.439545	0.808422	-0.475026	-0.21057	0.0634459
HHA24_03845	0.421081	-0.564312	-0.913716	-0.0191646	-0.0743751	-0.175447	-0.808382	-0.428729	-0.908453	-0.400583	0.491044	-1.23993	-0.435803	0.511935	-0.0578757	-1.02516	-0.72592	-0.22078	-0.548494	-1.0354	-1.07755	0.0650945
HHA24_03850	0.181363	-0.360127	0.392099	0.163966	0.479507	0.535363	0.321922	0.0276985	0.0651824	0.181064	0.499924	0.209582	-0.0274057	0.498401	0.306193	0.0825426	-0.113507	0.293309	-0.0723357	-0.826742	-0.143723	0.500872
HHA24_03855	0.43144	0.512761	-0.843611	-0.429573	-0.546961	0.231592	0.169357	-0.536184	-0.227924	-0.373584	0.27392	-0.231571	0.33169	-0.747357	0.0876648	-0.0282186	0.190848	-0.322705	-0.447413	0.0349291	-0.553614	-0.580133
HHA24_03860	-0.242343	0.122893	0.77569	0.420686	-0.230744	0.106325	0.245852	-0.0515763	0.0114616	0.461979	0.472336	-0.0658147	0.0619137	0.499568	0.713559	-0.154657	0.317236	0.546257	0.642927	0.382118	0.327085	0.338012
HHA24_03880	-0.21357	-0.217751	-0.867794	-0.779784	-0.918945	-0.759011	-0.683039	-0.362126	-0.658086	-0.263156	-0.384836	-0.902289	-0.430788	-0.730159	-0.602258	-0.413001	-0.472102	-0.685187	-0.891893	-0.783251	-0.995628	-0.263578
HHA24_03885	-0.178994	-0.074601	-0.643377	-0.505542	-0.426332	-0.752435	-0.270646	-0.250378	-0.569723	-0.254693	-0.413818	-0.682001	-0.157205	-0.470075	-0.882776	-0.296774	-0.39901	-0.699162	-0.761171	-0.62214	-0.805078	-0.426058
HHA24_03890	-0.284866	-0.105894	-0.261062	-0.44276	-0.536281	-0.735501	-0.451345	-0.334909	-0.594549	-0.251198	0.116292	-0.693096	-0.112893	-0.424964	-0.805315	-0.494443	-0.734822	-0.883885	-0.755402	-0.127478	-0.597185	-0.52285
HHA24_03895	0.0539796	0.18354	0.189551	-0.170901	0.17362	-0.0516929	-0.287424	-0.318962	0.413747	-0.0940936	0.0742306	0.272438	-0.198434	-0.0626412	0.153132	0.16759	-0.0369096	-0.0405194	0.0914872	0.347348	-0.0511751	0.107433
rsmA	-0.270426	-0.0968495	-0.141334	-0.579838	-0.522811	-0.541202	-0.95417	-0.416085	-0.0699117	-0.337729	-0.251252	-0.458601	-0.25053	-0.338854	-0.286569	-0.035507	-0.409949	-0.395398	-0.64799	-0.389011	-0.656986	0.00951027
HHA24_03905	0.0623255	0.189432	-0.431932	-0.00371771	0.119176	0.270346	0.18565	-0.387478	0.0971077	-0.214579	-0.152359	-0.177218	0.298345	-0.244702	0.216232	-0.136911	0.155845	0.102913	-0.061418	0.206906	-0.00332013	-0.376784
HHA24_03910	0.397595	0.0181639	-0.310957	-0.165532	0.251233	0.0424845	-0.123666	-0.970915	-0.234215	0.071419	0.228249	-0.190644	-0.0735772	-0.281082	0.140317	-0.12469	-0.0169488	-0.0337284	-0.19646	-0.186259	-0.245529	-0.551225
pyk	0.521986	0.360338	0.0609856	0.344351	0.719298	0.907095	1.51088	-0.167828	0.195201	0.201838	0.418464	0.775907	0.413092	-0.193691	0.725788	0.668388	0.478367	0.474112	0.484066	-0.386419	0.0694533	-0.252003
HHA24_03920	-0.203639	-0.196654	-0.12166	-0.255868	-0.325285	-0.239277	-0.194347	0.152116	-0.482243	-0.00744168	0.247727	-0.629595	-0.309536	0.0194567	-0.274903	-0.395716	-0.411393	-0.309718	-0.442451	-0.695156	-0.032785	-0.101495
HHA24_03930	-0.288192	-0.0789994	-0.155538	-0.248848	-0.277818	0.229397	-0.390715	0.140237	-0.159357	0.0358514	-0.312029	-0.126392	-0.123147	-0.326495	-0.216306	-0.109559	-0.237312	-0.441146	-0.371208	-0.443734	-0.261535	0.163184
gloA	-0.132226	0.175723	-0.0532155	-0.289425	-0.521253	-0.0112435	-0.16733	-0.0362814	0.0377328	0.237153	-0.382986	0.251025	0.203953	-0.166865	-0.0666438	0.0103463	-0.121752	-0.530125	-0.00518645	-0.296722	-0.14195	0.0287721
HHA24_03940	0.41028	0.48972	-0.0084682	0.237138	-0.0458459	-0.519087	0.225272	-0.160532	-0.18976	0.286377	0.20838	-0.0979452	0.130655	0.497354	0.450443	0.359543	0.226785	-0.228134	0.43063	0.845634	0.0442639	0.14685
tcuB	0.0772341	0.393933	-0.0522161	0.123081	0.283922	0.369997	0.308064	-0.402264	-0.269617	-0.0393028	0.156242	-0.13935	0.121615	0.146492	0.108428	-0.186074	0.0729744	0.0204592	0.0506726	-0.00536194	0.0717367	0.397362
tcuA	-0.131186	0.0201983	-0.387049	-0.0480177	-0.0869633	-0.493686	0.126983	-0.468321	0.0290464	0.118833	0.0836115	-0.462587	-0.237356	0.33942	-0.083	-0.0591078	-0.0907874	-0.100705	-0.27858	-0.453911	-0.662271	0.0888016
HHA24_03955	-0.252939	-0.0792003	-0.261936	-0.193288	-0.23596	-0.682088	-0.160883	-0.194234	0.164286	0.0604283	-0.0108945	-0.444043	-0.255445	-0.04166	0.0347653	-0.0994739	0.0553976	-0.0270839	-0.227372	-0.0948295	-0.639512	0.0550545
HHA24_03960	-0.204159	-0.100557	-0.643511	-0.531714	-0.792845	-0.78645	-1.13331	-0.582706	-0.0384069	0.00111937	-0.124236	-0.56401	-0.437152	-0.207584	-0.136942	-0.228698	-0.358687	-0.315021	-0.555391	-0.234264	-0.956241	-0.173813
HHA24_03985	0.19862	0.173066	-0.112054	-0.247489	-0.495266	0.613149	-0.76266	-0.0138013	0.243641	0.333837	-0.280996	-0.148384	0.189749	-0.0581752	0.109167	-0.808012	0.179143	-0.337823	-0.350263	0.262021	0.0757944	0.133706
HHA24_03990	0.0796739	0.131591	-0.372464	-0.321346	-0.00948345	0.250744	-0.414924	-0.11357	0.494683	0.159527	-0.523009	0.0599226	0.179439	-0.257819	0.327081	-0.137076	0.0829893	-0.397051	-0.405728	0.681982	-0.35719	-0.119558
HHA24_03995	0.33025	0.671046	-0.476595	0.110045	0.271706	0.299093	0.349629	0.641831	0.138766	0.115594	0.368459	0.287219	0.0783757	-0.409769	0.155466	-0.0478146	0.228188	-0.00227895	-0.185979	1.02298	0.0310147	-0.72779
HHA24_04000	0.386698	0.756587	-0.150967	0.369152	0.43238	0.11167	0.726521	0.909669	0.153911	0.106009	0.381215	0.365542	0.503626	-0.227252	0.362165	0.226249	0.373142	-0.0525982	0.193868	0.952654	0.156709	-0.444736
HHA24_04005	0.449885	0.236041	0.408678	0.822926	1.22631	0.863479	1.78928	0.699874	0.475838	0.464349	0.602424	0.906011	0.403006	0.379561	0.701919	1.05075	0.631325	0.678466	0.82846	0.469241	0.79889	0.240233
HHA24_04010	0.50562	0.339399	-0.0696004	0.824907	0.936332	0.955089	1.36929	1.21965	0.457338	0.555592	0.770346	0.591663	0.118511	0.821136	0.850024	0.797132	0.472722	0.726593	0.751771	0.266577	1.07306	0.538259
HHA24_04015	0.195554	0.270123	0.503179	0.442993	1.02186	0.0719478	1.11432	0.405446	0.292655	-0.41132	0.542585	0.156783	-0.961204	0.795932	0.611632	-0.0119298	0.782788	0.76269	0.828656	0.193916	1.00119	0.169035
HHA24_04020	-0.172309	-0.0487676	-0.797873	-0.669342	-1.05162	-1.1776	-1.57342	-0.81696	-0.162036	-0.338963	0.0599269	-1.08467	-0.694329	-0.426086	-0.0549189	-0.815133	-0.576759	-0.245357	-0.775086	0.0585952	-0.815639	-0.406213
pcnB	-0.497147	-0.0241223	-0.960708	-0.716793	-1.21932	-1.09431	-1.0576	-0.673188	-0.450363	-0.592103	-0.524319	-0.715317	-0.1888	-0.908737	-0.364587	-0.505936	-0.4074	-0.850316	-1.08161	0.0431374	-0.935932	-0.566324
hda	-0.495779	-0.148841	-0.411394	-0.640321	-1.36535	-0.947441	-1.44235	-0.222227	-0.60277	-0.391399	-0.280103	-1.04871	-0.231205	-0.377354	-0.77512	-0.840381	-0.718854	-1.25824	-0.773752	-0.37161	-0.378293	-0.464225
purM	-0.366705	-0.23044	0.0380264	-0.47006	-0.965393	-0.499384	-1.13477	-0.0376999	-0.114276	-0.154034	-0.245643	-0.232429	-0.261028	-0.225482	-0.228358	-0.527385	-0.293167	-0.463948	-0.441159	-0.107846	-0.485531	0.17599
miaA	-0.203873	-0.205767	-0.374281	-0.265236	-0.346354	-0.801567	-0.372134	-0.373276	-0.362019	-0.305689	-0.280251	-0.414664	-0.396438	-0.342573	-0.448806	-0.371186	-0.346145	-0.588977	-0.560449	-0.441098	-0.785463	-0.18742
mutL	0.151972	-0.0776929	0.14502	-0.248347	-0.0981104	-0.377942	-0.43231	-0.334028	-0.369714	-0.0868351	0.010467	-0.026973	-0.345983	-0.080118	-0.466009	-0.310042	-0.53925	-0.624833	-0.391105	-0.443184	-0.601436	-0.243477
HHA24_04055	-0.388955	-0.400196	-0.200789	-0.664039	-0.910562	-1.13786	-0.657314	-0.503207	-0.784669	-0.338705	-0.0011892	-0.983804	-0.398652	-0.394507	-0.673222	-0.784822	-0.749566	-0.59485	-0.912414	-0.839836	-0.63757	-0.421022
HHA24_04060	-0.014555	-0.24773	0.241356	-0.599006	0.512332	-0.371405	0.162638	-0.298543	-0.110988	0.126207	0.42623	-0.0168027	-0.181204	0.250992	0.132641	-0.0461782	0.0139184	0.0902753	0.325476	0.0230495	-0.0011024	0.139942
tsaE	0.196425	0.203051	0.347952	0.184507	-0.127819	0.33302	0.149514	0.380242	0.257032	0.45016	0.460554	0.216268	0.0546723	0.457462	-0.304642	-0.498866	-0.234063	-0.345507	0.574512	0.27555	0.160379	0.188169
fumC	0.28929	0.364742	0.460529	0.594658	0.0150138	0.782656	0.487779	0.567792	0.6194	-0.458357	0.578899	0.639223	0.344325	0.365321	0.822936	0.568635	1.0091	0.830179	0.830815	0.0791069	0.925491	0.279068
HHA24_04085	0.164664	0.566891	-0.261386	-0.144424	0.0699843	0.394244	0.460365	0.906813	-0.695068	-0.333603	-0.754734	0.353436	0.22387	-0.0805877	0.0228895	-0.107268	0.385821	-0.348189	0.0114634	1.13958	1.02743	-0.245279
HHA24_04090	0.121202	-0.201142	-0.676963	-0.357637	-0.743041	-0.463054	-0.812212	-0.892939	-0.094659	0.130828	-0.378767	-0.465602	-0.0940817	0.110241	0.131121	-0.410947	-0.122301	-0.296993	-0.225805	0.18116	-0.554531	0.283733
ggt	0.172028	0.0240715	-0.225337	-0.327808	0.232914	-0.232694	0.10665	0.0395659	-0.21132	-0.0581722	0.226486	-0.158664	0.0160167	-0.145011	0.250194	0.27659	0.0966778	-0.0210827	-0.16741	0.463829	-0.0202305	-0.0909729
HHA24_04100	0.0299094	-1.01474	1.41143	0.158857	0.613397	0.589296	-0.183487	-0.676436	-0.24358	0.0850727	-0.336356	0.184514	-0.231292	0.188009	-0.055653	-0.675019	-0.197859	-0.311516	0.660682	0.19208	0.455972	2.50337
HHA24_04105	-0.11232	-0.436413	1.65315	0.301016	0.938303	0.523587	0.700535	-0.046929	-0.170067	0.0979282	0.0352451	-0.142897	-0.122226	0.850421	0.205954	-0.365292	-0.3437	0.207574	0.598646	-0.036604	0.370056	0.544183
purU	-0.382772	-0.181586	-0.588569	-0.402982	-0.921864	-0.918088	-0.505246	-0.622707	-0.29099	-0.516342	-0.23194	-0.676357	-0.29544	-0.815425	-0.335003	-0.109497	-0.316041	-0.646103	-0.678145	-0.581876	-0.96389	-0.184004
HHA24_04115	-0.142322	-0.157992	-0.496962	-0.46293	-0.639672	-0.954989	-0.500028	-0.759455	-0.224803	-0.481992	-0.148044	-0.605256	-0.282237	-0.806348	-0.472046	-0.00896418	-0.421013	-0.699552	-0.81462	-0.90403	-0.989127	-0.290186
HHA24_04120	-0.0257096	-0.290149	-0.283926	-0.334878	-0.570347	-0.324727	-0.470467	-0.48459	-0.00738526	-0.400037	-0.0531412	-0.286899	-0.291706	-0.538591	-0.412334	0.129503	-0.424146	-0.528018	-0.573646	-0.989271	-0.467207	0.00396276
pdxH	-0.134331	-0.217963	0.298085	-0.312144	-0.0907479	-0.0588995	0.0930836	-0.385596	0.254678	-0.398609	-0.0895855	0.0949681	-0.102574	-0.22123	-0.444298	0.0901104	-0.346811	-0.415449	-0.332068	-0.72991	-0.27814	0.0212844
HHA24_04130	0.175716	0.386684	-0.406271	-0.158855	-0.41451	-0.570538	-0.0668839	-0.575688	-0.0936849	-0.186272	0.45951	-0.540181	-0.139504	-0.452415	-0.361175	-0.269923	-0.357232	-0.536155	-0.611027	-0.756341	-1.14925	-0.388845
HHA24_04135	0.147885	0.455349	0.345457	0.0603011	-0.336727	-0.242567	0.611621	-0.456703	0.275189	0.438018	0.206865	-0.25866	-0.0898723	0.277357	-0.468186	-0.27539	-0.545555	-0.686237	0.251687	-0.261804	-0.420248	-0.475935
HHA24_04155	-0.258279	-0.165483	0.380763	-0.123054	-0.426749	-0.45293	-0.761953	-0.247867	-0.167585	-0.633734	-0.189404	-0.233613	-0.317663	-0.0580361	-0.275089	-0.213334	-0.284667	-0.189369	-0.193727	-0.891224	-0.43272	0.255229
HHA24_04160	0.826393	0.815123	0.109875	0.411023	1.60395	0.44226	1.31806	1.13953	-0.400796	0.609605	1.09315	-0.408065	-0.395561	0.337855	-0.441754	0.189969	0.0841973	-0.0890115	0.0599492	-0.138773	1.64012	-0.0913778
HHA24_04165	0.748703	0.592131	0.120819	0.473265	1.53565	0.588369	1.66504	1.01635	-0.131298	0.278175	1.01173	-0.232597	-0.00210754	0.231715	-0.484647	0.25173	0.363655	0.2172	0.232048	0.16476	1.5529	-0.0150636
HHA24_04170	0.185714	-0.0117337	0.641314	0.540912	0.823304	0.623412	1.51435	0.536978	0.381194	0.548696	0.685674	0.76976	0.139516	0.480519	0.505315	0.737398	0.369018	0.4774	0.93295	0.280368	0.618415	0.568708
HHA24_04180	0.1103	-0.224343	0.376966	0.344016	0.238068	0.20636	0.630218	-0.0360015	0.40883	0.203707	0.349293	-0.729488	-0.339993	0.263013	-0.0139808	0.439327	0.0348715	0.345184	0.237727	0.201041	0.358865	0.324992
uvrA	-0.231953	-0.287747	-0.342083	-0.247519	-0.452228	-0.725782	-0.557067	-0.367319	-0.548542	-0.397922	0.052	-0.103906	-0.364717	-0.221854	-0.31219	0.0620031	-0.367753	-0.535833	-0.602329	-0.696946	-0.564261	-0.484356
HHA24_04195	-0.15683	-0.295633	0.137615	-0.0859791	-0.580092	-0.310987	-0.8488	-0.505664	0.0423214	0.24697	0.488872	-0.446539	-0.721323	0.144603	-0.138072	-0.362172	-0.39982	-0.121523	0.113963	-0.330076	-0.273772	-0.38292
HHA24_04200	0.228992	0.0458818	0.421443	0.152703	-0.265621	-0.237285	-0.154278	0.199235	0.103702	0.216428	0.384277	-0.300302	-0.340287	0.166903	0.282683	0.454909	0.48004	0.176601	-0.0533119	0.289213	-0.147655	-0.370552
HHA24_04205	0.234643	0.0821177	0.682959	0.294243	-0.0735544	-0.184671	-0.0267484	0.470464	0.317329	0.285659	0.191201	-0.117873	-0.404777	0.0518043	0.417398	0.484414	0.639276	0.370571	0.0185689	0.613271	-0.0980652	0.138594
HHA24_04210	0.449393	0.20117	1.11871	0.883103	0.993856	1.14726	0.487992	1.0263	1.07933	0.686284	0.261476	0.392385	0.11549	0.576967	0.937013	0.784977	0.898666	1.09129	1.39707	1.37163	1.14106	-0.105197
HHA24_04220	0.193878	0.143925	-0.324364	-0.124565	-0.505183	-0.132588	-0.519187	-0.378057	-0.0514068	0.0314732	-0.157083	-0.0227811	-0.280887	-0.278884	0.376473	0.524841	0.210681	-0.169953	-0.360149	-0.276378	-0.620776	-0.949644
HHA24_04250	0.0431525	-0.15576	-0.704379	-0.783518	-0.590402	0.692157	-1.13658	-0.176004	-0.342324	-0.919928	-0.18739	-0.395053	-0.0515211	-0.402143	-0.111845	-0.179365	-0.306697	-0.341121	-1.20134	0.130646	0.507287	-0.85187
HHA24_04255	0.128712	-0.199534	-1.02121	-0.886628	-1.04483	-0.250262	-1.46151	-0.686459	-0.450867	-0.716549	0.106015	-0.704193	-0.270691	-0.544521	-0.186895	-0.42603	-0.528291	-0.594433	-1.34659	-0.196215	-0.706456	-0.773358
dctP	-0.145497	0.264145	0.258077	0.618192	-0.36133	0.422579	0.21468	1.45354	0.419709	0.814004	0.330229	-0.21863	0.950222	1.2733	0.885231	-0.225241	0.849962	1.04256	1.10932	1.01797	1.94102	0.326697
HHA24_04265	-0.0960063	-0.370748	0.027408	0.081676	-0.147482	0.119058	-0.0108345	0.124894	0.298648	0.220578	0.195814	0.0974663	-0.0943556	0.289404	0.147185	0.022035	0.189497	0.198261	0.246482	0.15614	0.266621	0.317149
HHA24_04270	0.233339	0.394112	-0.0518361	0.0999214	-0.0513138	0.0941954	0.775411	-0.202356	0.415128	0.494589	0.8361	-0.377958	0.359146	0.489861	0.703471	0.0632588	0.360602	0.475421	-0.023769	-0.137282	-0.267629	-0.744438
HHA24_04275	0.571001	0.197092	-1.3882	-0.669002	-0.796268	-0.548479	-0.244019	-1.64907	0.824004	-0.230732	0.476808	-2.82993	0.556261	-0.305445	0.84184	0.0166745	0.823959	1.9442	-1.44069	-0.262303	-0.662769	-3.07825
HHA24_04280	-0.0422443	-0.150276	0.33486	0.168845	0.0227111	0.104504	0.120775	0.109594	0.39866	0.175728	0.102652	-0.084191	-0.0617197	0.391815	0.328984	0.282065	0.118564	0.0870061	0.426824	-0.737244	-0.248186	0.667065
HHA24_04295	0.335737	-0.129215	-0.126704	0.910601	0.988441	0.674131	1.41278	0.409451	1.30395	1.00765	0.574795	0.676324	-0.0841779	0.491744	0.664405	0.802423	0.568314	0.486419	0.841973	0.488957	0.142968	0.1618
HHA24_04300	0.0621958	-0.0952692	0.100822	1.42315	0.751325	0.89868	0.954299	1.06525	1.246	0.99345	0.440506	0.443207	0.117543	0.363309	0.466159	0.702849	0.468925	0.548169	0.961348	0.81183	0.907307	0.189769
HHA24_04320	0.274912	-0.198292	0.267898	1.44705	0.699279	0.336655	0.231014	1.34294	1.07301	0.604301	0.303128	0.75774	0.109448	0.1877	0.826237	0.516878	0.77471	0.732503	0.851031	1.03354	0.327133	0.144158
HHA24_04325	0.111219	-0.157165	0.758789	0.54397	0.687377	-0.0799858	0.35619	0.298924	-0.0790402	0.274962	0.390621	0.167708	-0.182817	0.384806	-0.250847	0.202784	-0.202269	-0.0486338	0.0963324	-0.0898147	-0.113074	0.317505
HHA24_04330	-0.464216	0.514709	-0.183355	-1.2337	-0.734529	-0.199084	-1.81271	-0.680284	0.416522	-0.250425	-0.818488	-0.634217	0.0547429	-0.409995	0.12472	-0.176544	0.367985	-0.206106	-0.894122	0.783417	-0.93436	0.125893
HHA24_04335	-0.581303	0.663695	-0.314385	-0.951347	-0.824588	-0.174799	-1.47161	-0.547544	0.441008	0.0811554	-1.01792	-0.489511	0.238148	-0.321597	0.167025	-0.249471	0.438763	-0.232343	-0.699091	0.952052	-0.800006	-0.000918777
HHA24_04340	-0.604694	0.570152	-0.505375	-1.0079	-1.37864	-0.514095	-1.8857	-0.476499	0.183992	-0.0952726	-1.00267	-0.734494	0.21875	-0.303188	-0.0322103	-0.679357	0.166407	-0.272071	-0.802049	0.628643	-0.711544	0.0408269
HHA24_04345	-0.548852	0.782437	-0.779007	-1.22313	-2.01281	-1.02443	-2.31178	-0.353825	-0.0523807	-0.249954	-1.40426	-1.20867	0.387278	-0.435395	0.10074	-0.941058	0.291382	-0.451814	-0.991642	0.710653	-0.512625	-0.19626
HHA24_04350	-0.295423	1.41419	-0.0753252	-0.25434	-0.627091	0.523757	-0.923961	0.803477	0.916811	0.609178	-1.325	0.456814	0.905974	0.542815	0.829796	0.065646	1.21645	0.58211	0.163565	1.86349	0.915023	0.405797
HHA24_04355	-0.745496	-0.206159	-0.269342	-0.257419	-0.548362	-0.688886	0.545914	0.241757	0.544886	0.355856	-0.149148	-0.201524	-0.552592	-0.0710307	0.39038	0.198697	0.148724	0.223392	0.239278	0.374623	-0.211837	0.306052
HHA24_04360	-0.487124	-0.532458	-0.0432504	-0.363551	-0.1242	-0.759041	0.881532	-0.702243	-0.176764	0.226096	-0.158796	-0.77189	-0.545166	-0.776931	-0.24578	0.234021	-0.2967	0.0894706	-0.177425	-0.967316	-0.904004	-0.299021
HHA24_04365	-0.298311	-0.450581	0.298478	0.130047	0.164616	-0.596008	0.242034	-0.520622	-0.395227	0.0878139	0.0967046	-0.568831	-0.4251	-0.0441068	-0.413658	-0.265062	-0.47131	-0.0299416	-0.262212	-0.488975	-0.721398	-0.186895
HHA24_04370	-0.167419	-0.614231	0.12089	-0.0294424	-0.40526	-0.790566	-0.16457	-1.06422	-0.406969	-0.305166	0.0614574	-0.717093	-0.588218	-0.184035	-0.0151769	-0.124164	-0.432819	-0.25311	-0.316904	-0.399678	-1.28498	-0.520401
HHA24_04375	0.675536	-0.00806812	-0.037429	-0.344839	-0.622096	-0.0992083	-1.11542	-0.766532	-0.280571	0.282754	1.57885	-0.246127	-0.505229	0.749755	0.114967	0.0315895	-0.232432	0.0280202	-0.0514678	-0.559727	-1.25637	-0.423785
mexI	0.495903	0.0655052	-0.345282	-0.635335	-1.34678	-0.850913	-2.00707	-0.754126	-0.340942	0.0849516	1.60465	-0.499039	-0.234644	0.224286	0.107721	-0.19887	-0.313918	0.109886	-0.542231	-0.886832	-1.28315	-0.416307
HHA24_04385	0.572196	0.0706566	-0.29741	-0.921811	-1.08536	-0.709035	-2.17104	-0.983903	-0.25349	0.583099	1.89257	-0.857692	0.259647	0.121896	0.0905948	0.15151	0.0332862	0.304508	-0.596723	-0.783302	-1.49519	0.287507
HHA24_04390	-0.436432	-0.225311	-0.314148	-0.260119	-0.421678	-0.502475	-0.477439	0.0942378	-0.177267	-0.0158453	0.207677	-0.366614	-0.225002	-0.236488	-0.486856	-0.247216	-0.523025	-0.391258	-0.25474	-0.507392	-0.296826	0.128997
HHA24_04395	-0.51249	-0.268042	-0.816303	-0.47773	-0.694119	-0.695847	-0.76194	-0.182202	-0.545489	-0.601511	-0.468218	-0.411399	-0.102087	-0.39571	-0.324879	-0.182232	-0.033383	-0.536858	-0.808066	0.372825	-0.51831	-0.466138
HHA24_04400	-0.303883	-0.399126	-0.229136	-0.274013	-0.858497	-1.15362	-1.16061	-0.666702	-0.302541	-0.179097	-0.109537	-0.725005	-0.528686	0.118856	-0.234247	-0.694799	-0.494503	-0.44148	-0.596033	-0.117429	-0.563798	0.048081
HHA24_04405	-0.456489	-0.462721	0.474989	0.124377	-0.389217	-0.381154	0.801121	-0.478826	-0.225704	-0.112804	0.146343	-0.63566	0.268461	0.127282	0.392489	-0.549252	0.362299	-0.16776	0.385051	0.396192	-0.105798	0.571539
HHA24_04410	0.848083	-0.422949	-0.08012	0.0489093	0.0912385	-0.150783	-1.15721	-0.653226	0.392617	-0.660094	0.878281	-0.826292	-0.889018	0.0669875	0.732228	-0.575735	0.258455	-0.255082	-0.0796543	0.135016	-0.374998	-0.391924
HHA24_04415	0.467702	-0.683745	0.468265	0.176663	0.129277	-1.29922	-0.606687	-0.0934895	-1.11479	0.0531922	-0.163361	-0.983447	0.373997	0.0285968	0.488429	-0.113644	-0.127275	-0.81173	-1.44377	0.637542	0.603358	0.296782
HHA24_04420	0.457828	0.1062	-0.168713	-0.546381	0.222694	-0.972758	-0.101255	-0.934591	-0.211028	0.0610154	0.837657	-1.09841	0.331454	0.629491	-0.354036	-0.0192422	-0.715403	0.119734	-0.455465	-1.69239	-0.295594	-0.488697
HHA24_04425	-0.0663438	-0.79064	0.354574	-0.583579	1.28942	-0.00104611	2.87838	-1.63284	-0.391165	-0.870953	0.714562	-0.661653	-0.461818	0.696846	-0.911039	0.951014	0.241215	-0.27155	-0.705604	-2.86882	-1.39209	-0.281871
HHA24_04435	0.212478	0.103807	-0.148888	0.00992148	0.269264	0.466338	0.169742	0.207869	0.933818	0.233118	-0.22067	0.598871	0.068294	-0.197411	0.414045	0.491146	0.274835	0.361672	0.565545	0.873473	0.718087	0.711298
HHA24_04440	0.0169207	-0.387848	0.0430091	-0.111081	0.479036	0.0481928	-0.544344	0.325775	0.452388	0.745548	-0.00780509	0.120829	0.0231249	0.760915	0.684358	0.419972	0.396256	0.491472	0.264905	0.438296	0.384871	-0.166879
[truncated: 2,722 more rows]
