# Supplementary material for: Transcriptional diversification in a human-adapting zoonotic pathogen drives niche-specific evolution
Source: Nat Commun. 2025 Feb 28;16:2067. doi: 10.1038/s41467-025-57331-6 (PMC11871327; doi:10.1038/s41467-025-57331-6)
Supplement: Supplementary file 7 — Supplementary Data 5 [file 41467_2025_57331_MOESM7_ESM.xlsx]

## Sheet: Supp Data 5a-b
Supplemental Data 5a. Euclidean distance calculated using rlog count values for all growth phase independent genes at 4hr time point
	1B1a	1B1b	1G1	1G2	2B1	2B2a	2B2b	2B3	2G1	2G2	3B1	3G1	3G2	3G3	4G1a	4G1b	4G1c	4G1d	5G1a	5G1b	7B1	8B1
1B1a	0	26.6494	56.5849	47.9888	67.3466	38.2529	54.1487	65.1575	40.628	52.2175	99.8999	42.4592	59.9367	59.2579	46.2022	59.0615	47.9801	47.6957	48.6477	47.5001	58.445	58.1933
1B1b	26.6494	0	58.5673	48.3353	67.6018	34.911	51.613	64.709	42.1956	50.6286	98.3019	41.2651	59.9382	61.3937	46.1551	59.1229	47.4229	48.2798	50.2919	47.7382	57.6186	59.756
1G1	56.5849	58.5673	0	45.7411	71.7657	50.3898	60.6027	70.567	40.1967	51.4534	108.458	53.1212	68.7557	53.6392	47.9092	60.588	49.1543	48.0716	43.469	48.3183	66.5895	58.0422
1G2	47.9888	48.3353	45.7411	0	66.1173	35.3775	52.0324	56.0657	33.1552	50.2034	101.863	39.7042	57.2015	44.2763	46.7368	60.9967	47.0867	44.2513	37.3952	47.6559	51.7513	49.8274
2B1	67.3466	67.6018	71.7657	66.1173	0	61.0736	65.7798	86.2395	63.2438	67.0016	115.53	67.1404	77.1255	73.579	66.3621	75.7842	65.9858	65.3692	67.8469	68.6678	76.8885	74.8217
2B2a	38.2529	34.911	50.3898	35.3775	61.0736	0	44.6726	61.9885	30.5279	42.7353	99.6694	32.8227	54.5549	49.0675	39.2028	57.5171	41.5348	38.8331	38.2	45.8026	49.6281	47.2424
2B2b	54.1487	51.613	60.6027	52.0324	65.7798	44.6726	0	78.3055	51.1451	51.5116	107.408	54.6602	65.5981	65.5999	53.9608	63.8896	52.2514	52.3065	45.5325	56.6443	67.8054	68.4566
2B3	65.1575	64.709	70.567	56.0657	86.2395	61.9885	78.3055	0	59.7652	76.0514	103.881	55.7094	63.3213	57.7875	72.0445	82.1796	72.7081	71.1385	64.0129	67.5104	35.3902	61.2331
2G1	40.628	42.1956	40.1967	33.1552	63.2438	30.5279	51.1451	59.7652	0	41.6686	101.776	36.9379	56.9687	46.1518	33.7197	53.2216	37.3381	34.1215	30.9587	40.8318	52.1059	45.85
2G2	52.2175	50.6286	51.4534	50.2034	67.0016	42.7353	51.5116	76.0514	41.6686	0	108.639	47.0835	63.0817	60.3092	39.9475	56.7962	37.8016	39.8473	44.8338	47.5884	63.8508	56.5635
3B1	99.8999	98.3019	108.458	101.863	115.53	99.6694	107.408	103.881	101.776	108.639	0	100.608	105.523	105.804	105.981	111.458	105.761	106.152	105.322	105.438	104.02	109.269
3G1	42.4592	41.2651	53.1212	39.7042	67.1404	32.8227	54.6602	55.7094	36.9379	47.0835	100.608	0	56.697	51.7839	44.5824	61.1287	46.901	45.1156	42.798	49.687	50.8599	53.8751
3G2	59.9367	59.9382	68.7557	57.2015	77.1255	54.5549	65.5981	63.3213	56.9687	63.0817	105.523	56.697	0	60.6251	62.1389	72.5601	61.0914	60.8262	60.2706	61.5457	56.5867	64.3357
3G3	59.2579	61.3937	53.6392	44.2763	73.579	49.0675	65.5999	57.7875	46.1518	60.3092	105.804	51.7839	60.6251	0	56.6469	69.2905	57.3424	54.5208	48.8889	58.0606	51.0183	47.5989
4G1a	46.2022	46.1551	47.9092	46.7368	66.3621	39.2028	53.9608	72.0445	33.7197	39.9475	105.981	44.5824	62.1389	56.6469	0	48.0576	19.281	17.6726	40.0082	45.1982	62.1816	54.3803
4G1b	59.0615	59.1229	60.588	60.9967	75.7842	57.5171	63.8896	82.1796	53.2216	56.7962	111.458	61.1287	72.5601	69.2905	48.0576	0	48.5101	49.3048	58.4309	57.8266	75.8657	69.9981
4G1c	47.9801	47.4229	49.1543	47.0867	65.9858	41.5348	52.2514	72.7081	37.3381	37.8016	105.761	46.901	61.0914	57.3424	19.281	48.5101	0	15.9176	42.6422	43.8874	63.5725	55.8235
4G1d	47.6957	48.2798	48.0716	44.2513	65.3692	38.8331	52.3065	71.1385	34.1215	39.8473	106.152	45.1156	60.8262	54.5208	17.6726	49.3048	15.9176	0	39.9555	45.5914	60.6801	52.752
5G1a	48.6477	50.2919	43.469	37.3952	67.8469	38.2	45.5325	64.0129	30.9587	44.8338	105.322	42.798	60.2706	48.8889	40.0082	58.4309	42.6422	39.9555	0	42.7783	57.2681	51.3301
5G1b	47.5001	47.7382	48.3183	47.6559	68.6678	45.8026	56.6443	67.5104	40.8318	47.5884	105.438	49.687	61.5457	58.0606	45.1982	57.8266	43.8874	45.5914	42.7783	0	63.2567	58.0188
7B1	58.445	57.6186	66.5895	51.7513	76.8885	49.6281	67.8054	35.3902	52.1059	63.8508	104.02	50.8599	56.5867	51.0183	62.1816	75.8657	63.5725	60.6801	57.2681	63.2567	0	44.909
8B1	58.1933	59.756	58.0422	49.8274	74.8217	47.2424	68.4566	61.2331	45.85	56.5635	109.269	53.8751	64.3357	47.5989	54.3803	69.9981	55.8235	52.752	51.3301	58.0188	44.909	0
Supplemental Data 4b: Euclidean distance calculated using rlog count values for all growth phase independent genes at 10hr time point
	1B1a	1B1b	1G1	1G2	2B1	2B2a	2B2b	2B3	2G1	2G2	3B1	3G1	3G2	3G3	4G1a	4G1b	4G1c	4G1d	5G1a	5G1b	7B1	8B1
1B1a	0	36.4057	148.828	54.7987	56.836	48.0917	82.7517	74.1329	50.5334	58.9115	50.5575	51.811	61.1963	88.8054	54.9298	58.3491	71.3399	55.7832	51.0316	55.758	73.6985	64.0225
1B1b	36.4057	0	148.608	49.8628	54.0573	41.7369	80.4767	67.8547	41.8825	48.843	50.558	45.7438	51.0861	85.5324	46.8667	55.6139	65.0671	48.3267	48.1675	48.1053	65.4909	57.1034
1G1	148.828	148.608	0	145.524	134.887	144.485	155.265	153.637	144.418	148.896	151.352	143.738	152.367	163.125	149.068	148.678	154.859	147.793	139.962	147.023	153.099	149.73
1G2	54.7987	49.8628	145.524	0	47.6004	34.4132	75.1685	55.7736	36.823	58.0027	56.2396	37.6384	52.2484	77.1312	50.5833	56.538	66.7964	48.978	35.3162	43.0192	55.5331	51.019
2B1	56.836	54.0573	134.887	47.6004	0	38.8826	74.4044	67.2519	41.9452	57.4236	64.2286	43.3589	65.0128	84.982	54.9269	54.9206	70.9649	51.9841	40.6263	53.781	61.4887	53.2607
2B2a	48.0917	41.7369	144.485	34.4132	38.8826	0	69.6175	65.4504	31.1431	48.2059	49.8341	31.9732	54.4389	78.1202	42.727	49.4934	63.0019	39.9431	31.2966	41.7607	58.7238	46.2744
2B2b	82.7517	80.4767	155.265	75.1685	74.4044	69.6175	0	92.0748	73.4555	81.9988	86.9816	73.0145	86.4902	101.913	80.6249	81.9031	91.8225	78.7723	72.096	76.7579	88.4263	81.6596
2B3	74.1329	67.8547	153.637	55.7736	67.2519	65.4504	92.0748	0	61.4426	77.9162	74.2184	58.6695	57.701	85.1156	77.4254	79.2489	88.6742	75.2677	59.0231	66.2284	33.8442	63.3735
2G1	50.5334	41.8825	144.418	36.823	41.9452	31.1431	73.4555	61.4426	0	47.2581	57.5406	40.5612	51.7798	80.4356	40.9291	47.026	58.0158	37.0805	29.7351	32.4303	59.0427	46.5184
2G2	58.9115	48.843	148.896	58.0027	57.4236	48.2059	81.9988	77.9162	47.2581	0	65.7896	50.1115	58.9199	90.6382	50.0792	55.0908	62.7406	47.3074	50.9734	51.31	72.4881	57.0513
3B1	50.5575	50.558	151.352	56.2396	64.2286	49.8341	86.9816	74.2184	57.5406	65.7896	0	56.8296	61.7584	87.8995	59.8023	66.9721	78.2141	61.0615	56.8251	63.3628	74.1213	65.9948
3G1	51.811	45.7438	143.738	37.6384	43.3589	31.9732	73.0145	58.6695	40.5612	50.1115	56.8296	0	54.3478	77.7152	49.8684	54.6116	65.5446	45.8902	35.5819	47.5365	52.604	47.069
3G2	61.1963	51.0861	152.367	52.2484	65.0128	54.4389	86.4902	57.701	51.7798	58.9199	61.7584	54.3478	0	83.0038	56.464	65.777	66.638	57.4082	53.612	50.3907	57.5321	58.0684
3G3	88.8054	85.5324	163.125	77.1312	84.982	78.1202	101.913	85.1156	80.4356	90.6382	87.8995	77.7152	83.0038	0	85.7328	90.6492	96.925	84.9515	77.7873	83.5924	81.3956	82.715
4G1a	54.9298	46.8667	149.068	50.5833	54.9269	42.727	80.6249	77.4254	40.9291	50.0792	59.8023	49.8684	56.464	85.7328	0	44.0767	35.533	20.3271	45.9765	44.515	74.0896	56.5608
4G1b	58.3491	55.6139	148.678	56.538	54.9206	49.4934	81.9031	79.2489	47.026	55.0908	66.9721	54.6116	65.777	90.6492	44.0767	0	59.7923	41.2277	48.3632	50.0065	77.5236	61.1539
4G1c	71.3399	65.0671	154.859	66.7964	70.9649	63.0019	91.8225	88.6742	58.0158	62.7406	78.2141	65.5446	66.638	96.925	35.533	59.7923	0	41.2004	61.4734	56.7144	85.6992	71.5426
4G1d	55.7832	48.3267	147.793	48.978	51.9841	39.9431	78.7723	75.2677	37.0805	47.3074	61.0615	45.8902	57.4082	84.9515	20.3271	41.2277	41.2004	0	41.2748	42.4849	71.1713	53.1004
5G1a	51.0316	48.1675	139.962	35.3162	40.6263	31.2966	72.096	59.0231	29.7351	50.9734	56.8251	35.5819	53.612	77.7873	45.9765	48.3632	61.4734	41.2748	0	34.939	57.1247	47.48
5G1b	55.758	48.1053	147.023	43.0192	53.781	41.7607	76.7579	66.2284	32.4303	51.31	63.3628	47.5365	50.3907	83.5924	44.515	50.0065	56.7144	42.4849	34.939	0	67.8832	56.4048
7B1	73.6985	65.4909	153.099	55.5331	61.4887	58.7238	88.4263	33.8442	59.0427	72.4881	74.1213	52.604	57.5321	81.3956	74.0896	77.5236	85.6992	71.1713	57.1247	67.8832	0	51.0121
8B1	64.0225	57.1034	149.73	51.019	53.2607	46.2744	81.6596	63.3735	46.5184	57.0513	65.9948	47.069	58.0684	82.715	56.5608	61.1539	71.5426	53.1004	47.48	56.4048	51.0121	0
