# Supplementary material for: Transcriptional diversification in a human-adapting zoonotic pathogen drives niche-specific evolution
Source: Nat Commun. 2025 Feb 28;16:2067. doi: 10.1038/s41467-025-57331-6 (PMC11871327; doi:10.1038/s41467-025-57331-6)
Supplement: Supplementary file 8 — Supplementary Data 6 [file 41467_2025_57331_MOESM8_ESM.xlsx]

## Sheet: Supp Data 6
Supplemental Data 6. Differential expression (log2FC values) of genes between isolates cultured from blood and GI tract.
Gene ID	Function	baseMean	log2FoldChange	lfcSE	stat	pvalue	padj	Expression
dnaA	DnaA	2357.77	-0.0184322	0.0699978	-0.263325	0.7923	0.861	Unchanged
HHA24_00010	DNA polymerase III subunit beta	2854.99	0.0927336	0.0601217	1.54243	0.122969	0.214797	Unchanged
gyrB	DNA topoisomerase (ATP-hydrolyzing) subunit B	5066.88	0.017446	0.0497299	0.350815	0.725727	0.811731	Unchanged
HHA24_00020	hypothetical protein	36.4924	-0.363233	0.193062	-1.88143	0.0599134	0.121174	Unchanged
HHA24_00025	TetR/AcrR family transcriptional regulator	309.71	0.0781898	0.0871438	0.897251	0.369585	0.500365	Unchanged
HHA24_00030	acylphosphatase	91.9278	0.344076	0.0892705	3.85431	0.000116056	0.000565124	Unchanged
HHA24_00045	LysR family transcriptional regulator	585.57	-0.0971729	0.0550143	-1.76632	0.0773421	0.147882	Unchanged
HHA24_00050	cysteine dioxygenase	276.792	-0.0473788	0.0800559	-0.591821	0.55397	0.670111	Unchanged
HHA24_00055	CoA transferase	230.398	-0.239218	0.0851612	-2.809	0.0049696	0.0150664	Unchanged
HHA24_00060	acyl-CoA dehydrogenase	172.571	-0.200906	0.0876786	-2.29139	0.0219408	0.0531657	Unchanged
HHA24_00090	LysR family transcriptional regulator	368.844	0.220411	0.0830309	2.65456	0.00794111	0.0225391	Unchanged
HHA24_00125	hypothetical protein	208.239	0.0889923	0.0891466	0.998269	0.318149	0.445742	Unchanged
panE	2-dehydropantoate 2-reductase	378.8	0.391595	0.0914852	4.28042	1.86541e-05	0.00010956	Unchanged
HHA24_00135	NAD(P)-dependent oxidoreductase	275.852	0.0447929	0.0920727	0.486494	0.626617	0.730814	Unchanged
HHA24_00140	SnoaL-like domain-containing protein	306.795	0.225936	0.0673711	3.3536	0.000797682	0.00314344	Unchanged
HHA24_00145	nucleoside 2-deoxyribosyltransferase	250.94	0.335173	0.074724	4.48549	7.27477e-06	4.67358e-05	Unchanged
HHA24_00150	3,4-dihydroxy-2-butanone-4-phosphate synthase	337.486	-0.0849947	0.114066	-0.745135	0.45619	0.582071	Unchanged
HHA24_00155	NmrA family NAD(P)-binding protein	5955.64	0.349544	0.330887	1.05638	0.290792	0.416925	Unchanged
HHA24_00160	SET domain-containing protein-lysineN-methyltransferase	299.505	-0.0863882	0.117219	-0.736979	0.461135	0.5874	Unchanged
HHA24_00165	bestrophin	479.433	-0.0814868	0.204189	-0.399076	0.689837	0.783045	Unchanged
HHA24_00170	Lrp/AsnC family transcriptional regulator	131.774	0.12388	0.108153	1.14542	0.252036	0.374867	Unchanged
ilvB	biosynthetic-type acetolactate synthase largesubunit	417.395	0.210994	0.117995	1.78817	0.0737489	0.142257	Unchanged
HHA24_00185	aldehyde dehydrogenase family protein	1895.82	0.364537	0.0897722	4.06069	4.89287e-05	0.000261885	Unchanged
HHA24_00190	SDR family oxidoreductase	474.618	-0.0144792	0.057455	-0.252009	0.801034	0.867409	Unchanged
HHA24_00200	ABC transporter ATP-binding protein	290.878	-0.0344327	0.0560109	-0.61475	0.53872	0.657671	Unchanged
HHA24_00205	ABC transporter substrate-binding protein	568.97	0.0326697	0.0625858	0.521999	0.601671	0.710756	Unchanged
HHA24_00210	DNA topoisomerase III	3707.2	-0.0895547	0.0675241	-1.32626	0.184752	0.295797	Unchanged
HHA24_00215	DUF4401 domain-containing protein	1692.51	0.119416	0.0883073	1.35228	0.176285	0.284651	Unchanged
gluQRS	tRNA glutamyl-Q(34) synthetase GluQRS	873.622	-0.355774	0.0862454	-4.12514	3.70516e-05	0.000203722	Unchanged
HHA24_00225	DUF494 domain-containing protein	3300.57	0.0791309	0.0732432	1.08039	0.27997	0.4064	Unchanged
HHA24_00230	TonB-dependenthemoglobin/transferrin/lactoferrin family receptor	19.4409	-0.319884	0.0996545	-3.20993	0.00132766	0.00491919	Unchanged
HHA24_00235	TRAP transporter permease	631.594	-0.164606	0.143467	-1.14734	0.251239	0.374046	Unchanged
HHA24_00250	acetylornithine transaminase	1986.56	0.329557	0.0807047	4.08349	4.43648e-05	0.000240196	Unchanged
HHA24_00260	acetyl/propionyl/methylcrotonyl-CoA carboxylasesubunit alpha	2639.41	0.371898	0.129285	2.87657	0.00402023	0.0127353	Unchanged
HHA24_00265	methylcrotonoyl-CoA carboxylase	3728.05	0.375627	0.127498	2.94614	0.00321769	0.0105125	Unchanged
HHA24_00270	acetyl-CoA C-acetyltransferase	7837.13	0.397988	0.126217	3.1532	0.00161489	0.00583268	Unchanged
HHA24_00275	isovaleryl-CoA dehydrogenase	4317.74	0.467937	0.168451	2.77788	0.00547143	0.0163508	Unchanged
HHA24_00280	amidohydrolase	532.749	-0.167612	0.0994745	-1.68497	0.0919936	0.170398	Unchanged
HHA24_00285	tripartite tricarboxylate transporter substratebinding protein	472.762	-0.0886799	0.121895	-0.727512	0.466913	0.591824	Unchanged
HHA24_00290	MerR family DNA-binding transcriptionalregulator	856.184	0.0771188	0.136332	0.565667	0.57162	0.685675	Unchanged
HHA24_00295	MBL fold metallo-hydrolase	3342.18	0.19113	0.126736	1.5081	0.131529	0.226048	Unchanged
HHA24_00300	LysE family translocator	151.594	0.165782	0.075444	2.19742	0.0279905	0.0650088	Unchanged
metC	cystathionine beta-lyase	1303.19	0.044145	0.0417327	1.0578	0.290145	0.416769	Unchanged
HHA24_00310	cyclic diguanylate phosphodiesterase	141.688	-0.208621	0.0597374	-3.49231	0.000478869	0.00200235	Unchanged
HHA24_00315	IS3 family transposase	58.1862	0.0739366	0.0998339	0.740596	0.458938	0.585013	Unchanged
HHA24_00320	thiol:disulfide interchange protein DsbA/DsbL	1273.86	0.350956	0.0481794	7.28436	3.23211e-13	6.36296e-12	Unchanged
HHA24_00325	SPOR domain-containing protein	591.424	-0.0257648	0.0554295	-0.464821	0.64206	0.743719	Unchanged
HHA24_00330	arginine--tRNA ligase	2638.25	0.0784329	0.0434523	1.80504	0.071069	0.137957	Unchanged
HHA24_00365	phosphodiesterase	125.23	0.0819354	0.091337	0.897067	0.369683	0.500365	Unchanged
HHA24_00370	ABC transporter ATP-binding protein	57.5086	-0.0208714	0.0955974	-0.218326	0.827175	0.884029	Unchanged
HHA24_00375	ABC transporter permease subunit	7.7368	-0.29146	0.195101	-1.4939	0.135203	0.231291	Unchanged
HHA24_00380	ABC transporter permease subunit	15.4877	-0.0573023	0.165895	-0.345412	0.729785	0.814938	Unchanged
HHA24_00385	extracellular solute-binding protein	33.2367	0.219418	0.166037	1.3215	0.186334	0.297706	Unchanged
HHA24_00390	LacI family DNA-binding transcriptionalregulator	27.2019	0.0375068	0.197449	0.189957	0.849343	0.898522	Unchanged
HHA24_00395	amidase	748.123	0.0758962	0.0669781	1.13315	0.257151	0.380996	Unchanged
leuA	2-isopropylmalate synthase	4712.49	-0.446774	0.125127	-3.57058	0.000356189	0.00153701	Unchanged
HHA24_00405	hypothetical protein	1172.18	-0.096608	0.0755534	-1.27867	0.201013	0.315553	Unchanged
rpoN	RNA polymerase factor sigma-54	668.061	-0.159008	0.0486791	-3.26645	0.00108905	0.00411148	Unchanged
HHA24_00415	bacterioferritin	314.803	0.464956	0.192551	2.41472	0.0157473	0.0402187	Unchanged
HHA24_00425	DMT family transporter	138.792	-0.0420925	0.0578911	-0.727097	0.467166	0.591959	Unchanged
bfr	bacterioferritin	3526.77	0.209593	0.212845	0.984724	0.32476	0.45238	Unchanged
HHA24_00435	hypothetical protein	1202.85	-0.106161	0.0716308	-1.48206	0.138323	0.235432	Unchanged
HHA24_00455	LemA family protein	808.39	0.282758	0.0925782	3.05426	0.00225613	0.00773459	Unchanged
HHA24_00460	YgcG family protein	946.124	0.27101	0.0964208	2.81071	0.0049433	0.0150165	Unchanged
HHA24_00490	GTPase/DUF3482 domain-containing protein	439.005	-0.0117434	0.0608174	-0.193093	0.846886	0.897152	Unchanged
HHA24_00495	DUF2868 domain-containing protein	463.876	-0.139335	0.0592034	-2.35349	0.0185979	0.0461628	Unchanged
HHA24_00500	DUF1232 domain-containing protein	338.542	0.0049999	0.0683821	0.0731171	0.941713	0.962097	Unchanged
HHA24_00505	helix-turn-helix domain-containing protein	300.279	-0.0567876	0.0924968	-0.613942	0.539254	0.657861	Unchanged
HHA24_00520	amidase	964.493	0.0411246	0.0709879	0.579319	0.562374	0.678131	Unchanged
HHA24_00535	ClpXP protease specificity-enhancing factor	1346.91	0.21017	0.0670914	3.13259	0.00173271	0.00619965	Unchanged
HHA24_00540	glutathione S-transferase	1997.11	0.237316	0.0716835	3.31062	0.000930909	0.00359737	Unchanged
HHA24_00565	Nif3-like dinuclear metal center hexamericprotein	286.255	0.0100301	0.0519293	0.193149	0.846842	0.897152	Unchanged
HHA24_00570	trypsin-like serine protease	355.713	-0.0508935	0.0621391	-0.819024	0.412773	0.542872	Unchanged
tatC	twin-arginine translocase subunit TatC	472.16	0.0991537	0.0685094	1.4473	0.147813	0.248878	Unchanged
tatB	twin-arginine translocase subunit TatB	665.376	0.0950536	0.0488552	1.94562	0.0517007	0.106825	Unchanged
tatA	Sec-independent protein translocase subunitTatA	919.705	0.232911	0.0480379	4.84848	1.24414e-06	9.57526e-06	Unchanged
HHA24_00590	histidine triad nucleotide-binding protein	623.698	0.226009	0.0650977	3.47184	0.000516907	0.00214575	Unchanged
HHA24_00595	phosphoribosyl-ATP diphosphatase	378.621	-0.000175576	0.0716642	-0.00244998	0.998045	0.998481	Unchanged
hisI	phosphoribosyl-AMP cyclohydrolase	458.983	-0.0411094	0.0567804	-0.724007	0.469062	0.594033	Unchanged
hisF	imidazole glycerol phosphate synthase subunitHisF	1117.44	-0.0746297	0.0646167	-1.15496	0.248107	0.370464	Unchanged
hisA	1-(5-phosphoribosyl)-5-[(5-phosphoribosylamino)methylideneamino]imidazole-4-carboxamide isomerase	1580.58	0.0389426	0.0595017	0.654478	0.512804	0.634024	Unchanged
hisB	imidazoleglycerol-phosphate dehydratase HisB	539.896	-0.0252245	0.0645249	-0.390926	0.695852	0.787339	Unchanged
murA	UDP-N-acetylglucosamine1-carboxyvinyltransferase	1287.15	-0.0504691	0.0642985	-0.784919	0.432501	0.560838	Unchanged
HHA24_00645	BolA family transcriptional regulator	152.371	0.0114929	0.0687774	0.167103	0.867289	0.911276	Unchanged
HHA24_00650	ABC transporter permease	441.852	-0.0466203	0.0647941	-0.719514	0.471824	0.596378	Unchanged
HHA24_00660	ABC transporter substrate-binding protein	1206.26	0.461392	0.0745247	6.19113	5.97343e-10	8.37924e-09	Unchanged
HHA24_00665	VacJ family lipoprotein	1494.15	0.387731	0.0536523	7.22674	4.94723e-13	9.37725e-12	Unchanged
mlaD	outer membrane lipid asymmetry maintenanceprotein MlaD	413.321	0.400285	0.0663432	6.03355	1.60393e-09	2.05509e-08	Unchanged
mlaE	lipid asymmetry maintenance ABC transporterpermease subunit MlaE	778.551	0.271177	0.062802	4.31797	1.57467e-05	9.41725e-05	Unchanged
HHA24_00680	ABC transporter ATP-binding protein	1342.37	0.219676	0.058833	3.7339	0.00018854	0.000870053	Unchanged
HHA24_00690	glutamate synthase subunit beta	5035.77	-1.96876	0.190325	-10.3442	4.44711e-25	2.79437e-23	Down-regulated
HHA24_00695	glutamate synthase subunit alpha	16028.7	-1.35078	0.229573	-5.8839	4.00722e-09	4.74964e-08	Down-regulated
HHA24_00705	S-(hydroxymethyl)glutathione dehydrogenase/classIII alcohol dehydrogenase	1602.12	-0.00324383	0.0550344	-0.0589419	0.952998	0.969484	Unchanged
fghA	S-formylglutathione hydrolase	878.261	-0.0174917	0.051273	-0.341149	0.732992	0.816926	Unchanged
HHA24_00715	hypothetical protein	1018.41	0.017086	0.092195	0.185324	0.852975	0.900897	Unchanged
HHA24_00720	DUF302 domain-containing protein	145.286	-0.149642	0.12782	-1.17072	0.241709	0.363396	Unchanged
rpoH	RpoH	4313.9	0.0201941	0.146787	0.137574	0.890577	0.927583	Unchanged
HHA24_00730	phosphodiesterase	449.774	0.593984	0.11878	5.00069	5.7125e-07	4.7213e-06	Unchanged
HHA24_00735	cyclic nucleotide-binding domain-containingprotein	966.459	0.0849124	0.0660161	1.28624	0.19836	0.312136	Unchanged
HHA24_00740	substrate-binding domain-containing protein	225.829	-0.25233	0.0526061	-4.79659	1.61393e-06	1.21649e-05	Unchanged
HHA24_00745	DUF4743 domain-containing protein	457.536	-0.138182	0.0456873	-3.02452	0.00249024	0.00842386	Unchanged
HHA24_00775	twin transmembrane helix small protein	78.846	0.0297625	0.0691263	0.430552	0.666794	0.765028	Unchanged
HHA24_00790	heme A synthase	333.193	0.0132815	0.0921623	0.14411	0.885414	0.923884	Unchanged
HHA24_00795	protoheme IX farnesyltransferase	853.805	-0.129572	0.0546946	-2.36901	0.0178356	0.0445649	Unchanged
HHA24_00800	SCO family protein	1011.69	-0.0711407	0.0596573	-1.19249	0.233069	0.354238	Unchanged
HHA24_00805	DUF3717 domain-containing protein	148.79	0.289175	0.0836574	3.45666	0.000546914	0.00224647	Unchanged
HHA24_00810	glycine zipper 2TM domain-containing protein	579.645	4.71855e-05	0.103127	0.000457546	0.999635	0.999635	Unchanged
HHA24_00815	transcriptional regulator	1962.12	0.0409061	0.0726711	0.562893	0.573508	0.686682	Unchanged
glmU	GlmU	2195.06	0.187825	0.0613867	3.0597	0.00221561	0.00761275	Unchanged
HHA24_00825	MFS transporter	1306.42	0.0626605	0.0757052	0.827691	0.407846	0.538201	Unchanged
HHA24_00830	UDP-glucose/GDP-mannose dehydrogenase familyprotein	1254.4	-0.0415301	0.0444023	-0.935315	0.349626	0.479442	Unchanged
HHA24_00835	glycosyltransferase family 4 protein	859.728	0.0374269	0.0555623	0.673602	0.500564	0.622554	Unchanged
HHA24_00840	Lrp/AsnC family transcriptional regulator	117.956	0.0368358	0.070512	0.522405	0.601389	0.710605	Unchanged
glmS	glutamine--fructose-6-phosphate transaminase(isomerizing)	1902.34	-0.0166699	0.114955	-0.145013	0.8847	0.923559	Unchanged
HHA24_00850	ATP-binding cassette domain-containing protein	28.1103	-1.27068	0.16906	-7.51617	5.64054e-14	1.19231e-12	Down-regulated
HHA24_00855	branched-chain amino acid ABC transporterpermease	11.1047	-1.43277	0.221423	-6.47072	9.7535e-11	1.49131e-09	Down-regulated
HHA24_00860	ABC transporter substrate-binding protein	31.7959	-0.937946	0.157196	-5.96673	2.42057e-09	2.96876e-08	Unchanged
HHA24_00865	nuclear transport factor 2 family protein	7.12023	-1.46104	0.237802	-6.14394	8.04992e-10	1.10224e-08	Down-regulated
HHA24_00870	polysaccharide deacetylase family protein	19.7042	-1.06419	0.165876	-6.41556	1.40308e-10	2.08959e-09	Down-regulated
HHA24_00875	amidase	20.1193	-1.05148	0.170014	-6.18466	6.22364e-10	8.65086e-09	Down-regulated
HHA24_00880	GntR family transcriptional regulator	194.879	-0.355337	0.105003	-3.38406	0.000714229	0.00284143	Unchanged
HHA24_00885	hypothetical protein	208.492	0.242579	0.0867162	2.7974	0.00515165	0.0155669	Unchanged
HHA24_00890	tripartite tricarboxylate transporter substratebinding protein	18.5869	-0.632746	0.130648	-4.84314	1.27802e-06	9.80314e-06	Unchanged
HHA24_00895	Rieske 2Fe-2S domain-containing protein	53.2406	-0.335847	0.108633	-3.09158	0.00199092	0.00696658	Unchanged
HHA24_00900	ABC transporter substrate-binding protein	37.6306	-0.265963	0.0988536	-2.69048	0.007135	0.020468	Unchanged
HHA24_00905	oxidoreductase	48.4335	-0.337174	0.0936133	-3.60178	0.000316047	0.00137413	Unchanged
HHA24_00910	Gfo/Idh/MocA family oxidoreductase	26.4334	-0.546017	0.100203	-5.44908	5.06306e-08	5.04875e-07	Unchanged
HHA24_00915	MarR family transcriptional regulator	1050.93	0.127812	0.0507695	2.5175	0.011819	0.0317226	Unchanged
HHA24_00920	sulfite exporter TauE/SafE family protein	210.982	-0.511286	0.0854703	-5.98203	2.20372e-09	2.73201e-08	Unchanged
HHA24_00930	nitronate monooxygenase	80.8354	-0.684504	0.101742	-6.72787	1.72168e-11	2.80047e-10	Unchanged
HHA24_00935	amidase	259.816	0.947332	0.154629	6.12648	8.98448e-10	1.20856e-08	Unchanged
HHA24_00940	IclR family transcriptional regulator	375.878	0.897435	0.1319	6.80388	1.01836e-11	1.68636e-10	Unchanged
HHA24_00945	2Fe-2S iron-sulfur cluster bindingdomain-containing protein	92.0272	3.63544	0.303542	11.9767	4.70456e-33	7.70708e-31	Up-regulated
HHA24_00950	cytochrome P450	341.181	3.79269	0.287786	13.1789	1.16146e-39	1.99557e-36	Up-regulated
HHA24_00965	SDR family oxidoreductase	163.691	3.79842	0.296693	12.8025	1.58714e-37	1.04003e-34	Up-regulated
HHA24_00970	ABC transporter ATP-binding protein	130.754	3.86413	0.304521	12.6892	6.78614e-37	3.1128e-34	Up-regulated
HHA24_00975	ABC transporter ATP-binding protein	100.908	3.91829	0.306781	12.7723	2.34252e-37	1.19391e-34	Up-regulated
HHA24_00980	branched-chain amino acid ABC transporterpermease	97.3124	3.91583	0.306304	12.7841	2.01101e-37	1.15306e-34	Up-regulated
HHA24_00985	branched-chain amino acid ABC transporterpermease	87.8069	3.14361	0.283059	11.1058	1.17526e-28	1.147e-26	Up-regulated
HHA24_00995	NADH:flavin oxidoreductase/NADH oxidase	314.095	3.20037	0.273298	11.7102	1.1306e-31	1.52531e-29	Up-regulated
HHA24_01000	FAD-dependent oxidoreductase	369.943	1.89161	0.221084	8.55605	1.16803e-17	3.62011e-16	Up-regulated
HHA24_01010	phenylacetaldoxime dehydratase family protein	37.677	-0.300529	0.0854877	-3.51547	0.000438976	0.00185413	Unchanged
HHA24_01015	carbon-nitrogen hydrolase family protein	39.3527	-0.311537	0.0844469	-3.68915	0.000225008	0.00102088	Unchanged
HHA24_01020	ABC transporter ATP-binding protein	17.314	-1.12298	0.171189	-6.55986	5.38567e-11	8.48937e-10	Down-regulated
HHA24_01025	ABC transporter ATP-binding protein	15.2597	-0.773217	0.147795	-5.23169	1.67965e-07	1.51964e-06	Unchanged
HHA24_01030	branched-chain amino acid ABC transporterpermease	18.6421	-1.60456	0.208044	-7.71262	1.23259e-14	2.78013e-13	Down-regulated
HHA24_01035	branched-chain amino acid ABC transporterpermease	13.8107	-1.15971	0.18602	-6.23436	4.53628e-10	6.46208e-09	Down-regulated
HHA24_01040	ABC transporter substrate-binding protein	44.3774	-1.70183	0.204024	-8.34134	7.34527e-17	2.13245e-15	Down-regulated
HHA24_01045	transcriptional regulator TrmB	148.165	-0.323094	0.112934	-2.86091	0.0042243	0.0132446	Unchanged
HHA24_01050	hypothetical protein	54.7053	-1.44422	0.21166	-6.82329	8.89783e-12	1.47878e-10	Down-regulated
HHA24_01055	GntR family transcriptional regulator	278.638	-0.689357	0.107366	-6.4206	1.35741e-10	2.02815e-09	Unchanged
HHA24_01080	ribbon-helix-helix protein	42.3443	0.0960006	0.134262	0.715023	0.474595	0.59889	Unchanged
HHA24_01090	porin	4824.32	0.557505	0.0929788	5.99605	2.02178e-09	2.52008e-08	Unchanged
HHA24_01095	EamA family transporter	105.281	-0.151196	0.0752061	-2.01043	0.044386	0.0943459	Unchanged
HHA24_01100	CsgG/HfaB family protein	328.34	-1.53136	0.189389	-8.08579	6.17607e-16	1.60964e-14	Down-regulated
HHA24_01105	DUF4810 domain-containing protein	195.944	-1.36596	0.178379	-7.65761	1.89426e-14	4.1574e-13	Down-regulated
HHA24_01110	DUF799 domain-containing protein	320.462	-1.54727	0.181533	-8.52334	1.55016e-17	4.77221e-16	Down-regulated
panB	3-methyl-2-oxobutanoatehydroxymethyltransferase	382.293	-0.557876	0.0998659	-5.58625	2.32022e-08	2.42434e-07	Unchanged
HHA24_01125	sigma-54-dependent Fis family transcriptionalregulator	88.7791	-0.0644358	0.104568	-0.616212	0.537754	0.656905	Unchanged
HHA24_01130	tripartite tricarboxylate transporter substratebinding protein	48.7228	-0.0338001	0.0711227	-0.475237	0.634618	0.737334	Unchanged
HHA24_01135	DUF4387 domain-containing protein	12.1831	-0.148975	0.123335	-1.20789	0.227089	0.34641	Unchanged
HHA24_01140	acyclic terpene utilization AtuA family protein	30.2568	-0.153373	0.0789677	-1.94222	0.0521105	0.107623	Unchanged
HHA24_01145	hypothetical protein	71.9732	-0.0319872	0.0771823	-0.414437	0.678554	0.773299	Unchanged
ada	bifunctional DNA-binding transcriptionalregulator/O6-methylguanine-DNA methyltransferase Ada	224.01	0.065431	0.057613	1.1357	0.256083	0.379985	Unchanged
alkB	DNA oxidative demethylase AlkB	27.824	-0.0364164	0.0749832	-0.48566	0.627208	0.731318	Unchanged
HHA24_01160	2OG-Fe(II) oxygenase	68.2872	-0.0619652	0.0678512	-0.91325	0.361111	0.491226	Unchanged
HHA24_01165	LysR family transcriptional regulator	139.489	-0.20293	0.0900756	-2.25288	0.0242667	0.0577941	Unchanged
HHA24_01185	isochorismatase family protein	61.371	0.30732	0.106453	2.88691	0.0038904	0.0123497	Unchanged
HHA24_01190	GNAT family N-acetyltransferase	217.193	0.0799639	0.0575462	1.38956	0.164662	0.271205	Unchanged
HHA24_01195	DUF523 domain-containing protein	118.792	-0.0316954	0.0660722	-0.479708	0.631435	0.734565	Unchanged
HHA24_01200	FAD-dependent oxidoreductase	62.1781	-0.524189	0.135408	-3.87118	0.000108309	0.000531352	Unchanged
HHA24_01205	hypothetical protein	8.21841	-1.27699	0.245038	-5.21139	1.87432e-07	1.67592e-06	Down-regulated
HHA24_01210	tripartite tricarboxylate transporter substratebinding protein	24.5716	-0.775848	0.167547	-4.63063	3.64555e-06	2.54911e-05	Unchanged
HHA24_01215	winged helix-turn-helix transcriptionalregulator	123.695	0.00262586	0.0953052	0.0275521	0.978019	0.98489	Unchanged
HHA24_01220	heme ABC transporter ATP-binding protein	128.316	0.0934152	0.0811366	1.15133	0.249595	0.372081	Unchanged
HHA24_01225	iron ABC transporter permease	130.815	0.0898589	0.0692078	1.29839	0.194152	0.306356	Unchanged
HHA24_01230	hemin ABC transporter substrate-binding protein	336.331	0.0318723	0.0580637	0.54892	0.58306	0.693954	Unchanged
HHA24_01235	hemin-degrading factor	419.32	0.0986519	0.0627636	1.5718	0.115997	0.205753	Unchanged
HHA24_01250	sigma-70 family RNA polymerase sigma factor	53.1443	-0.177338	0.149814	-1.18372	0.236524	0.357946	Unchanged
HHA24_01255	TetR/AcrR family transcriptional regulator	130.669	-0.0484308	0.0893726	-0.541898	0.587889	0.69807	Unchanged
HHA24_01260	MFS transporter	76.3057	-0.397112	0.0835952	-4.75042	2.02994e-06	1.50183e-05	Unchanged
HHA24_01265	beta-propeller fold lactonase family protein	517.555	0.0598668	0.099136	0.603886	0.545919	0.663346	Unchanged
HHA24_01270	polysaccharide deacetylase family protein	320.433	-0.0416392	0.0847212	-0.491485	0.623084	0.729097	Unchanged
HHA24_01275	sterol desaturase family protein	400.482	-0.12657	0.0578306	-2.18863	0.0286237	0.0663451	Unchanged
HHA24_01280	acyl-CoA thioesterase	518.251	0.392715	0.0705001	5.57041	2.54137e-08	2.62551e-07	Unchanged
fdhE	FdhE	741.425	0.0702019	0.0843035	0.832729	0.404998	0.535425	Unchanged
HHA24_01310	L-seryl-tRNA(Sec) selenium transferase	718.609	0.0849151	0.0803148	1.05728	0.290385	0.416769	Unchanged
selB	selenocysteine-specific translation elongationfactor	740.129	0.119915	0.0790836	1.5163	0.129443	0.2233	Unchanged
selD	SelD	1007.77	0.121017	0.0444028	2.72545	0.00642142	0.0187016	Unchanged
HHA24_01330	MBL fold metallo-hydrolase	327.584	0.151916	0.0578202	2.62739	0.00860438	0.0241396	Unchanged
HHA24_01335	LysR family transcriptional regulator	255.837	-0.0775828	0.0501334	-1.54753	0.121736	0.213213	Unchanged
HHA24_01340	2-hydroxychromene-2-carboxylate isomerase	281.546	0.0825476	0.0658174	1.25419	0.209773	0.326032	Unchanged
HHA24_01350	hypothetical protein	30.1931	0.375416	0.104675	3.58651	0.000335131	0.00145297	Unchanged
trpC	TrpC	1328.66	-0.109904	0.0736084	-1.49309	0.135414	0.231511	Unchanged
trpD	anthranilate phosphoribosyltransferase	830.06	-0.569052	0.112172	-5.07304	3.91514e-07	3.31955e-06	Unchanged
HHA24_01370	aminodeoxychorismate/anthranilate synthasecomponent II	374.139	-0.760206	0.130157	-5.84067	5.19899e-09	6.09918e-08	Unchanged
HHA24_01375	anthranilate synthase component I	1294.76	-0.682768	0.129726	-5.26314	1.41612e-07	1.3176e-06	Unchanged
HHA24_01380	phosphoglycolate phosphatase	786.406	-0.0220131	0.0433136	-0.508225	0.611295	0.719346	Unchanged
rpe	ribulose-phosphate 3-epimerase	789.085	-0.0116657	0.0515946	-0.226103	0.821122	0.880226	Unchanged
apaG	ApaG	829.217	0.132559	0.0499859	2.65192	0.00800358	0.02269	Unchanged
HHA24_01395	hypothetical protein	937.192	0.0620817	0.0491246	1.26376	0.206316	0.322334	Unchanged
HHA24_01400	UbiH/UbiF family hydroxylase	820.88	-0.0356683	0.0576186	-0.619041	0.535889	0.6555	Unchanged
HHA24_01405	DsbC family protein	602.325	0.226125	0.0562442	4.02042	5.8094e-05	0.000303851	Unchanged
HHA24_01410	D-2-hydroxyacid dehydrogenase family protein	891.591	0.185148	0.0590793	3.1339	0.001725	0.00617688	Unchanged
ttcA	TtcA	579.811	0.101716	0.058129	1.74983	0.0801482	0.152043	Unchanged
HHA24_01425	NAD(P)/FAD-dependent oxidoreductase	1018.48	0.233518	0.113936	2.04956	0.0404071	0.0879257	Unchanged
HHA24_01430	M61 family metallopeptidase	2358.53	0.0215194	0.0717604	0.299878	0.76427	0.841302	Unchanged
HHA24_01435	enoyl-CoA hydratase	1277.77	0.419066	0.0827122	5.06656	4.05074e-07	3.42818e-06	Unchanged
HHA24_01445	ABC transporter permease	3880.12	0.15605	0.151423	1.03056	0.302746	0.429538	Unchanged
atpB	F0F1 ATP synthase subunit A	3399.15	-0.0137987	0.116214	-0.118736	0.905485	0.937787	Unchanged
atpE	F0F1 ATP synthase subunit C	3225.06	0.327604	0.118443	2.76592	0.00567621	0.016896	Unchanged
HHA24_01460	F0F1 ATP synthase subunit B	4380.94	0.163867	0.116886	1.40194	0.160934	0.26609	Unchanged
HHA24_01465	F0F1 ATP synthase subunit delta	4643.1	0.137359	0.117734	1.16668	0.243338	0.365365	Unchanged
HHA24_01470	F0F1 ATP synthase subunit alpha	13930.9	0.206784	0.113462	1.82248	0.0683815	0.134332	Unchanged
atpG	F0F1 ATP synthase subunit gamma	8545.27	0.187316	0.108621	1.72449	0.0846193	0.158947	Unchanged
atpD	F0F1 ATP synthase subunit beta	13084.9	0.202443	0.1029	1.96738	0.0491394	0.102595	Unchanged
HHA24_01485	F0F1 ATP synthase subunit epsilon	3174.2	0.120619	0.108724	1.1094	0.267256	0.392414	Unchanged
HHA24_01490	hypothetical protein	69.8973	-0.195971	0.0833666	-2.35071	0.0187376	0.0464592	Unchanged
HHA24_01510	M20 family metallopeptidase	1134.92	0.153609	0.0758991	2.02386	0.0429843	0.092178	Unchanged
HHA24_01545	ABC transporter substrate-binding protein	3044.43	0.282168	0.131478	2.14612	0.0318631	0.0724621	Unchanged
HHA24_01550	hypothetical protein	4372.32	-0.127395	0.217844	-0.584799	0.558683	0.674389	Unchanged
HHA24_01555	NAD(P)H-hydrate dehydratase	300.002	-0.0779936	0.0885583	-0.880703	0.378478	0.508965	Unchanged
HHA24_01560	enoyl-CoA hydratase/isomerase family protein	516.482	0.210322	0.0738329	2.84862	0.00439087	0.0136364	Unchanged
HHA24_01565	enoyl-CoA hydratase	201.362	0.103287	0.10226	1.01004	0.312475	0.43994	Unchanged
HHA24_01570	nitronate monooxygenase	403.945	0.148169	0.105539	1.40393	0.16034	0.265324	Unchanged
HHA24_01575	TetR/AcrR family transcriptional regulator	250.117	0.175719	0.112838	1.55727	0.119407	0.210419	Unchanged
HHA24_01580	acyl-CoA dehydrogenase	626.871	0.204625	0.0895324	2.28549	0.0222841	0.0537701	Unchanged
HHA24_01585	CoA transferase	1016.08	0.294181	0.0828006	3.55289	0.000381027	0.00163496	Unchanged
HHA24_01590	3-hydroxyacyl-CoA dehydrogenase	1252.89	0.378042	0.0801185	4.71854	2.37548e-06	1.71867e-05	Unchanged
HHA24_01615	lipocalin family protein	309.332	0.0422463	0.060824	0.694565	0.487328	0.610573	Unchanged
HHA24_01620	glutamate--cysteine ligase	1297.49	0.191258	0.0634136	3.01605	0.00256092	0.00861843	Unchanged
HHA24_01625	alpha/beta hydrolase	79.415	0.138084	0.0791249	1.74514	0.0809611	0.153331	Unchanged
HHA24_01635	AEC family transporter	219.447	-0.368669	0.0926605	-3.97871	6.92904e-05	0.000352988	Unchanged
HHA24_01640	Ldh family oxidoreductase	419.859	0.0548898	0.0728721	0.753234	0.451309	0.577771	Unchanged
metW	MetW	325.809	0.17401	0.110263	1.57813	0.114536	0.203477	Unchanged
HHA24_01660	porin	2253.91	0.128306	0.116464	1.10168	0.2706	0.396282	Unchanged
HHA24_01670	trimeric intracellular cation channel familyprotein	155.334	-0.353267	0.0875151	-4.03665	5.42208e-05	0.000287195	Unchanged
xth	exodeoxyribonuclease III	523.986	0.238386	0.0735573	3.24082	0.00119185	0.00445558	Unchanged
pyrE	orotate phosphoribosyltransferase	737.152	0.0138624	0.0709619	0.19535	0.845119	0.8959	Unchanged
gatB	GatB	1521.14	0.0313255	0.0660611	0.474189	0.635365	0.738014	Unchanged
gatA	GatA	1304.6	-0.0740824	0.0747346	-0.991273	0.321552	0.449272	Unchanged
gatC	GatC	314.376	0.0103627	0.087808	0.118016	0.906055	0.938061	Unchanged
HHA24_01705	rod shape-determining protein	3307.6	0.128702	0.0716127	1.7972	0.0723038	0.139999	Unchanged
HHA24_01730	Ldh family oxidoreductase	2592.12	-0.00166186	0.208629	-0.0079656	0.993644	0.997341	Unchanged
slmA	SlmA	275.859	0.136567	0.0878341	1.55483	0.119987	0.210793	Unchanged
HHA24_01745	pyrimidine 5'-nucleotidase	681.759	0.050172	0.102919	0.487493	0.625909	0.730609	Unchanged
argB	acetylglutamate kinase	2422.94	0.128602	0.0977474	1.31565	0.188291	0.299918	Unchanged
HHA24_01755	MetQ/NlpA family ABC transportersubstrate-binding protein	1659.16	0.488712	0.0887662	5.50561	3.67883e-08	3.74995e-07	Unchanged
HHA24_01760	TlpA family protein disulfide reductase	612.061	0.0260787	0.0536042	0.486504	0.62661	0.730814	Unchanged
HHA24_01765	BON domain-containing protein	921.396	0.0580083	0.0587311	0.987692	0.323303	0.451169	Unchanged
HHA24_01770	phosphoheptose isomerase	324.891	0.0194252	0.0698195	0.27822	0.780844	0.854013	Unchanged
HHA24_01775	YraN family protein	12.4425	-0.913284	0.201573	-4.53078	5.87652e-06	3.87293e-05	Unchanged
rsmI	16S rRNA(cytidine(1402)-2'-O)-methyltransferase	298.462	0.200644	0.0580435	3.45678	0.000546674	0.00224647	Unchanged
HHA24_01785	methylated-DNA--[protein]-cysteineS-methyltransferase	153.392	0.19468	0.0617331	3.15358	0.0016128	0.00582974	Unchanged
HHA24_01790	septal ring lytic transglycosylase RlpA familyprotein	968.92	-0.00267312	0.0863968	-0.03094	0.975317	0.983032	Unchanged
rapZ	RNase adapter RapZ	1177.35	0.119949	0.070537	1.70051	0.0890356	0.166019	Unchanged
HHA24_01800	c-type cytochrome	248.636	0.109776	0.0783821	1.40052	0.161358	0.266528	Unchanged
HHA24_01810	HPr kinase/phosphorylase	1554.88	0.0703537	0.0723542	0.972351	0.330876	0.459083	Unchanged
HHA24_01815	PTS transporter subunit EIIA	914.407	0.15553	0.083744	1.85721	0.0632808	0.126402	Unchanged
lptB	LPS export ABC transporter ATP-binding protein	987.73	-0.108026	0.0625004	-1.72841	0.0839151	0.158013	Unchanged
lptA	LptA	810.371	-0.0058466	0.0441975	-0.132284	0.89476	0.930556	Unchanged
lptC	LptC	607.195	-0.0914268	0.0482583	-1.89453	0.0581545	0.118085	Unchanged
HHA24_01840	HAD hydrolase family protein	789.444	-0.032695	0.0470855	-0.694375	0.487447	0.610573	Unchanged
HHA24_01845	KpsF/GutQ family sugar-phosphate isomerase	1323.88	-0.15662	0.0562774	-2.783	0.00538584	0.0161575	Unchanged
purT	formate-dependent phosphoribosylglycinamideformyltransferase	1405.15	0.0357152	0.0550284	0.649032	0.516318	0.637338	Unchanged
HHA24_01855	GbsR/MarR family transcriptional regulator	2035.72	-0.0749643	0.229675	-0.326393	0.744127	0.824963	Unchanged
HHA24_01860	CydA	5383.34	0.015136	0.197185	0.0767605	0.938814	0.960194	Unchanged
cydB	cytochrome d ubiquinol oxidase subunit II	4256.61	-0.12323	0.222848	-0.552978	0.580279	0.692385	Unchanged
cydX	CydX	245.386	-0.0632496	0.23067	-0.2742	0.783931	0.856164	Unchanged
cydD	CydD	2020.72	-0.126085	0.208099	-0.60589	0.544588	0.662396	Unchanged
cydC	CydC	1094.24	-0.0280289	0.213312	-0.131399	0.89546	0.930556	Unchanged
HHA24_01885	adenine phosphoribosyltransferase	514.437	0.175718	0.0987685	1.77909	0.0752246	0.144556	Unchanged
HHA24_01890	LysR family transcriptional regulator	774.982	0.782378	0.131681	5.94148	2.82466e-09	3.4277e-08	Unchanged
HHA24_01895	DUF4148 domain-containing protein	433.797	1.07228	0.141291	7.58912	3.2209e-14	6.90386e-13	Up-regulated
HHA24_01900	porin	42558.3	2.0709	0.297532	6.96025	3.39665e-12	5.94673e-11	Up-regulated
HHA24_01910	DedA family protein	86.6075	-0.0640125	0.0858296	-0.74581	0.455782	0.581874	Unchanged
HHA24_01915	FAD/FMN-binding oxidoreductase	6692.08	0.0542355	0.0614611	0.882437	0.377541	0.508002	Unchanged
HHA24_01920	GntR family transcriptional regulator	553.464	-0.10393	0.0811292	-1.28104	0.200179	0.314567	Unchanged
HHA24_01925	LamB/YcsF family protein	297.686	0.153716	0.0799324	1.92307	0.0544713	0.111794	Unchanged
HHA24_01930	biotin-dependent carboxyltransferase familyprotein	267.64	-0.0024392	0.0602904	-0.0404575	0.967728	0.978178	Unchanged
pxpB	5-oxoprolinase subunit PxpB	417.079	0.0466572	0.0445934	1.04628	0.295432	0.422032	Unchanged
HHA24_01940	VOC family protein	205.784	0.0491543	0.0643553	0.763795	0.444989	0.572878	Unchanged
HHA24_01945	LysR family transcriptional regulator	364.503	-0.702637	0.109953	-6.39031	1.65545e-10	2.45746e-09	Unchanged
serA	phosphoglycerate dehydrogenase	1314.49	0.253829	0.117638	2.15771	0.0309502	0.0706312	Unchanged
HHA24_01955	DUF411 domain-containing protein	289.565	0.0865472	0.0773924	1.11829	0.263443	0.388058	Unchanged
HHA24_01960	copper resistance protein B	109.43	0.382866	0.124722	3.06977	0.00214225	0.00740823	Unchanged
HHA24_01965	copper resistance system multicopper oxidase	32.5179	-0.0587792	0.113451	-0.518104	0.604386	0.712862	Unchanged
HHA24_01970	cupredoxin family protein	33.1504	-0.156645	0.0877946	-1.78423	0.0743868	0.143306	Unchanged
HHA24_01975	heavy metal sensor histidine kinase	126.207	-0.0886087	0.060531	-1.46385	0.143234	0.242814	Unchanged
HHA24_01980	heavy metal response regulator transcriptionfactor	145.26	-0.00217976	0.0733219	-0.0297286	0.976283	0.98379	Unchanged
phoR	phosphate regulon sensor histidine kinase PhoR	359.338	0.0718524	0.10164	0.706931	0.47961	0.603227	Unchanged
phoB	phosphate regulon transcriptional regulatorPhoB	393.956	0.326637	0.106613	3.06376	0.00218577	0.00753278	Unchanged
ubiE	bifunctional demethylmenaquinonemethyltransferase/2-methoxy-6-polyprenyl-1	1374.58	0.10096	0.0798604	1.26421	0.206156	0.322194	Unchanged
HHA24_02005	acyl carrier protein	0.891662	-1.79517	0.401264	-4.47378	7.6848e-06	4.90949e-05	Down-regulated
HHA24_02010	ketoacyl-ACP synthase III	16.1978	-0.765163	0.12707	-6.0216	1.727e-09	2.18832e-08	Unchanged
HHA24_02015	SDR family oxidoreductase	19.5899	-0.460448	0.0974753	-4.72374	2.31549e-06	1.68056e-05	Unchanged
HHA24_02020	SDR family oxidoreductase	24.0962	-0.342198	0.085573	-3.9989	6.36369e-05	0.000329056	Unchanged
HHA24_02025	Rieske 2Fe-2S domain-containing protein	44.8985	-0.272087	0.0818476	-3.32431	0.000886372	0.00343976	Unchanged
HHA24_02030	hypothetical protein	40.142	-0.177357	0.0675459	-2.62573	0.00864641	0.0242279	Unchanged
HHA24_02040	ABC transporter ATP-binding protein	15.6865	-0.0166227	0.130321	-0.127552	0.898504	0.932874	Unchanged
HHA24_02045	acyl carrier protein	8.63276	0.134819	0.157206	0.857596	0.391116	0.521222	Unchanged
HHA24_02050	ketoacyl-ACP synthase III	59.4175	0.0657158	0.0901575	0.7289	0.466063	0.591607	Unchanged
HHA24_02055	hypothetical protein	31.5908	-0.0857476	0.0826465	-1.03752	0.299492	0.426063	Unchanged
HHA24_02060	SDR family oxidoreductase	27.0809	-0.12676	0.112383	-1.12793	0.259349	0.383418	Unchanged
HHA24_02065	glycosyl transferase	30.994	0.0447748	0.120065	0.372922	0.709207	0.798099	Unchanged
HHA24_02070	Rieske 2Fe-2S domain-containing protein	64.199	-0.0289017	0.0863976	-0.33452	0.737987	0.82042	Unchanged
HHA24_02075	Rieske 2Fe-2S domain-containing protein	174.522	-0.182888	0.0901947	-2.0277	0.0425907	0.0915052	Unchanged
HHA24_02080	acyltransferase	37.0532	0.0417767	0.106509	0.392235	0.694884	0.786632	Unchanged
HHA24_02085	sugar transferase	38.7898	-0.116037	0.11112	-1.04424	0.296372	0.423154	Unchanged
HHA24_02090	DegT/DnrJ/EryC1/StrS aminotransferase familyprotein	66.3919	-0.146864	0.114123	-1.2869	0.19813	0.312096	Unchanged
HHA24_02095	hypothetical protein	737.114	-0.113202	0.0568713	-1.99049	0.0465373	0.0981761	Unchanged
ubiB	UbiB	1155.28	-0.0843391	0.0561042	-1.50326	0.132773	0.227759	Unchanged
HHA24_02115	TolC family outer membrane protein	911.088	-0.0694761	0.0647992	-1.07218	0.283641	0.410429	Unchanged
HHA24_02120	protein-L-isoaspartate O-methyltransferase	1527.22	0.092274	0.0519711	1.77549	0.0758173	0.145391	Unchanged
thiD	bifunctional hydroxymethylpyrimidinekinase/phosphomethylpyrimidine kinase	1031.73	0.118266	0.0639717	1.84872	0.0644981	0.128353	Unchanged
HHA24_02130	thiazole synthase	1827.37	0.187468	0.0586463	3.19658	0.00139065	0.00510721	Unchanged
metH	methionine synthase	3873.27	-0.00465583	0.0588764	-0.0790782	0.93697	0.958921	Unchanged
HHA24_02150	class I SAM-dependent methyltransferase	99.9724	0.10655	0.0989539	1.07676	0.281587	0.407973	Unchanged
HHA24_02155	helix-turn-helix domain-containing protein	370.381	0.0327768	0.0569204	0.575836	0.564726	0.679787	Unchanged
HHA24_02160	efflux transporter outer membrane subunit	360.059	-0.200917	0.120192	-1.67164	0.0945954	0.174471	Unchanged
HHA24_02165	efflux RND transporter permease subunit	700.809	-0.360254	0.123602	-2.91464	0.00356095	0.0114625	Unchanged
HHA24_02170	efflux RND transporter periplasmic adaptorsubunit	373.463	-0.497314	0.133037	-3.73815	0.000185378	0.000858916	Unchanged
HHA24_02175	TetR family transcriptional regulator	1008.66	-0.0859473	0.0990056	-0.868106	0.385337	0.515919	Unchanged
mutY	A/G-specific adenine glycosylase	451.615	-0.110623	0.0474066	-2.33349	0.0196226	0.0482881	Unchanged
cheD	CheD	167.285	-1.20438	0.194664	-6.18698	6.13292e-10	8.55066e-09	Down-regulated
HHA24_02195	FtsX-like permease family protein	536.274	0.0163772	0.0430337	0.380568	0.703524	0.792696	Unchanged
HHA24_02200	ATP-binding cassette domain-containing protein	519.166	0.102708	0.0537004	1.9126	0.0557989	0.11411	Unchanged
HHA24_02225	tripartite tricarboxylate transporter substratebinding protein	1208.38	0.130047	0.0801629	1.62228	0.104742	0.18923	Unchanged
HHA24_02230	hypothetical protein	293.028	0.0404902	0.0721756	0.560995	0.574801	0.687419	Unchanged
glpK	GlpK	765.751	0.173814	0.0522855	3.32432	0.00088634	0.00343976	Unchanged
HHA24_02245	DUF3460 family protein	217.05	0.203771	0.0839495	2.4273	0.0152117	0.0390902	Unchanged
HHA24_02250	segregation/condensation protein A	1986.96	0.0804136	0.0439266	1.83064	0.0671547	0.13238	Unchanged
HHA24_02255	pantoate--beta-alanine ligase	925.397	0.0656864	0.0608756	1.07903	0.280576	0.406892	Unchanged
HHA24_02265	hypothetical protein	1747.59	0.117432	0.0830217	1.41447	0.157223	0.261014	Unchanged
HHA24_02270	prepilin peptidase	235.616	-0.0693525	0.0690562	-1.00429	0.315239	0.442473	Unchanged
HHA24_02275	dephospho-CoA kinase	598.131	0.0535092	0.0442823	1.20837	0.226907	0.346253	Unchanged
zapD	ZapD	2199.99	0.117616	0.0463977	2.53494	0.0112466	0.0303816	Unchanged
HHA24_02285	MdtA/MuxA family multidrug efflux RNDtransporter periplasmic adaptor subunit	449.577	-0.301431	0.0638616	-4.72007	2.35768e-06	1.70848e-05	Unchanged
HHA24_02290	MdtB/MuxB family multidrug efflux RNDtransporter permease subunit	415.959	-0.192798	0.0661849	-2.91302	0.0035795	0.0115061	Unchanged
HHA24_02295	multidrug efflux RND transporter permeasesubunit	367.178	0.0181891	0.0773477	0.23516	0.814084	0.874958	Unchanged
HHA24_02300	efflux transporter outer membrane subunit	316.666	0.199719	0.069598	2.8696	0.00410986	0.0129478	Unchanged
HHA24_02310	Nudix family hydrolase	549.076	0.0830635	0.0546735	1.51926	0.128696	0.22243	Unchanged
HHA24_02315	ATP-binding protein	669.284	0.0991829	0.0688823	1.43989	0.149899	0.251705	Unchanged
argJ	ArgJ	2052.83	-0.00601907	0.0674347	-0.0892578	0.928877	0.954044	Unchanged
HHA24_02325	hypothetical protein	354.684	-0.0689735	0.0737327	-0.935454	0.349555	0.479442	Unchanged
HHA24_02365	SpoIIE family protein phosphatase	600.961	0.00583838	0.101905	0.0572925	0.954312	0.97039	Unchanged
HHA24_02370	hypothetical protein	450.485	0.0520238	0.0550501	0.945027	0.344645	0.473887	Unchanged
HHA24_02375	DUF1987 domain-containing protein	446.312	0.268987	0.0524972	5.12384	2.99382e-07	2.58619e-06	Unchanged
HHA24_02380	GGDEF domain-containing protein	973.087	0.0822079	0.0520306	1.57999	0.114109	0.202797	Unchanged
HHA24_02420	DUF342 domain-containing protein	715.962	-0.946726	0.111357	-8.50169	1.86844e-17	5.67584e-16	Unchanged
hemL	glutamate-1-semialdehyde 2	1499.19	0.0172395	0.0439809	0.391978	0.695075	0.786654	Unchanged
HHA24_02430	thiamine phosphate synthase	342.368	-0.170144	0.0601902	-2.82677	0.00470206	0.0143597	Unchanged
HHA24_02435	hydroxymethylpyrimidine/phosphomethylpyrimidinekinase	784.029	-0.0604609	0.0440696	-1.37194	0.170081	0.277836	Unchanged
HHA24_02440	rubredoxin	132.834	0.351367	0.0951954	3.691	0.00022337	0.00101546	Unchanged
HHA24_02445	YqgE/AlgH family protein	1467.77	0.221782	0.0751836	2.94987	0.00317903	0.0104084	Unchanged
ruvX	RuvX	405.218	0.0529258	0.0774923	0.682981	0.494619	0.617365	Unchanged
HHA24_02455	aspartate carbamoyltransferase	134.062	-0.0257031	0.0950761	-0.270343	0.786897	0.856955	Unchanged
HHA24_02460	amidohydrolase family protein	345.461	0.0553704	0.0942503	0.587483	0.556879	0.672743	Unchanged
HHA24_02470	symmetrical bis(5'-nucleosyl)-tetraphosphatase	863.968	0.104459	0.050827	2.05518	0.0398617	0.0869452	Unchanged
lptG	LptG	732.801	0.062413	0.0624186	0.999909	0.317354	0.444897	Unchanged
mtgA	monofunctional biosynthetic peptidoglycantransglycosylase	216.327	0.201508	0.0798134	2.52475	0.0115782	0.0311857	Unchanged
aroE	shikimate dehydrogenase	461.005	0.317011	0.0985211	3.2177	0.00129223	0.0047957	Unchanged
HHA24_02490	energy transducer TonB	596.985	0.0489387	0.0654625	0.747583	0.454712	0.580831	Unchanged
HHA24_02500	alpha/beta fold hydrolase	281.45	-0.052661	0.0636655	-0.827151	0.408151	0.53845	Unchanged
mpl	UDP-N-acetylmuramate:L-alanyl-gamma-D-glutamyl-meso-diaminopimelate ligase	1165.39	0.0603429	0.0462241	1.30544	0.191742	0.304122	Unchanged
HHA24_02510	TlpA family protein disulfide reductase	475.925	0.0679553	0.043599	1.55864	0.119081	0.209959	Unchanged
aroQ	type II 3-dehydroquinate dehydratase	1840.75	0.0621692	0.092113	0.674923	0.499725	0.621973	Unchanged
HHA24_02520	acetyl-CoA carboxylase biotin carboxyl carrierprotein	1094.42	-0.0383412	0.107114	-0.357947	0.720383	0.807328	Unchanged
accC	acetyl-CoA carboxylase biotin carboxylasesubunit	5664.92	0.0255559	0.0806629	0.316824	0.751377	0.830698	Unchanged
prmA	50S ribosomal protein L11 methyltransferase	1084.03	-0.121345	0.0685921	-1.76908	0.0768802	0.147121	Unchanged
HHA24_02535	DUF3426 domain-containing protein	734.934	-0.284237	0.0820237	-3.46531	0.000529622	0.00218863	Unchanged
HHA24_02540	carbohydrate kinase family protein	956.368	0.090968	0.0784395	1.15972	0.246162	0.368279	Unchanged
HHA24_02545	glycine zipper 2TM domain-containing protein	6306.05	0.388704	0.0954419	4.07268	4.64761e-05	0.000249734	Unchanged
HHA24_02570	YggT family protein	327.525	-0.0509042	0.0903947	-0.563132	0.573345	0.686667	Unchanged
HHA24_02580	ribonucleotide-diphosphate reductase subunitbeta	9137.6	0.197474	0.0759455	2.60021	0.00931674	0.0258525	Unchanged
HHA24_02585	ribonucleoside-diphosphate reductase subunitalpha	20054.3	0.172278	0.0921656	1.86922	0.0615916	0.123967	Unchanged
HHA24_02595	Lrp/AsnC family transcriptional regulator	130.106	-0.196107	0.084311	-2.326	0.0200184	0.0491303	Unchanged
HHA24_02600	hypothetical protein	734.49	0.0849549	0.0910596	0.932959	0.350841	0.480534	Unchanged
HHA24_02605	MFS transporter	769.191	-0.0307241	0.0908694	-0.338113	0.735278	0.817828	Unchanged
HHA24_02610	glutamate--tRNA ligase	1858.29	-0.0618513	0.0592343	-1.04418	0.296402	0.423154	Unchanged
HHA24_02615	GNAT family N-acetyltransferase	2009.42	-0.0776672	0.0501008	-1.55022	0.121089	0.212308	Unchanged
HHA24_02665	helix-turn-helix transcriptional regulator	472.586	0.142032	0.0764886	1.8569	0.0633252	0.126402	Unchanged
HHA24_02685	carboxylesterase	717.388	0.0942474	0.0492392	1.91407	0.0556107	0.113934	Unchanged
HHA24_02690	ribosome-associated protein	584.028	-0.00829034	0.0581732	-0.142511	0.886676	0.924976	Unchanged
pmbA	PmbA	1574.37	0.0906468	0.0409049	2.21604	0.026689	0.0624604	Unchanged
dctP	DctP	1741.98	0.00636683	0.0748511	0.08506	0.932214	0.956026	Unchanged
HHA24_02720	N-acetyl-gamma-glutamyl-phosphate reductase	2548.93	-0.0959808	0.0530558	-1.80905	0.0704426	0.137264	Unchanged
erpA	ErpA	2849.84	0.0189761	0.0928953	0.204274	0.838139	0.89108	Unchanged
HHA24_02735	anhydro-N-acetylmuramic acid kinase	434.925	-0.0411003	0.0993806	-0.413565	0.679193	0.773835	Unchanged
HHA24_02740	peptidoglycan DD-metalloendopeptidase familyprotein	2190.21	-0.0767419	0.0976938	-0.785535	0.43214	0.560743	Unchanged
HHA24_02745	tyrosine--tRNA ligase	1748.17	-0.131149	0.0430549	-3.04608	0.00231845	0.00793044	Unchanged
HHA24_02750	YbhB/YbcL family Raf kinase inhibitor-likeprotein	2928.55	0.101645	0.0758539	1.34001	0.180241	0.289787	Unchanged
HHA24_02755	serine hydroxymethyltransferase	5932.55	0.0709221	0.0837309	0.847024	0.396982	0.527507	Unchanged
nrdR	NrdR	563.046	-0.109852	0.0756095	-1.45288	0.146256	0.246828	Unchanged
HHA24_02765	helix-turn-helix domain-containing protein	182.906	-0.0502521	0.0756174	-0.664557	0.506334	0.628056	Unchanged
HHA24_02770	isochorismatase family protein	159.435	0.0604589	0.0871425	0.693794	0.487811	0.610696	Unchanged
ribD	RibD	629.833	-0.13767	0.0534714	-2.57465	0.0100342	0.0275446	Unchanged
HHA24_02780	riboflavin synthase	628.158	0.130631	0.0667817	1.95609	0.0504547	0.104722	Unchanged
HHA24_02800	helix-turn-helix transcriptional regulator	51.3968	-0.945267	0.0955973	-9.88801	4.6927e-23	2.28994e-21	Unchanged
HHA24_02805	MFS transporter	61.8787	-0.0965702	0.109149	-0.884756	0.376288	0.507358	Unchanged
HHA24_02810	tripartite tricarboxylate transporter substratebinding protein	73.1125	-0.211449	0.0598133	-3.53515	0.000407548	0.001739	Unchanged
HHA24_02815	muconate cycloisomerase	46.1418	-0.119531	0.0630077	-1.89709	0.0578166	0.11766	Unchanged
HHA24_02820	LysR family transcriptional regulator	78.2526	-0.0835636	0.0775343	-1.07776	0.28114	0.407581	Unchanged
HHA24_02830	Rieske 2Fe-2S domain-containing protein	141.884	-0.00339677	0.0584984	-0.058066	0.953696	0.969979	Unchanged
HHA24_02835	SnoaL-like domain-containing protein	55.7228	-0.0263944	0.0766088	-0.344535	0.730444	0.815218	Unchanged
HHA24_02850	alcohol dehydrogenase catalyticdomain-containing protein	73.1455	-0.147744	0.0881192	-1.67663	0.0936141	0.172939	Unchanged
HHA24_02855	3-carboxyethylcatechol 2	58.7687	-0.308309	0.0849436	-3.62958	0.000283886	0.0012509	Unchanged
mhpD	2-keto-4-pentenoate hydratase	39.4571	-0.286341	0.0977851	-2.92826	0.0034086	0.0110513	Unchanged
HHA24_02865	acetaldehyde dehydrogenase (acetylating)	75.0961	-0.203018	0.0788747	-2.57393	0.010055	0.0275852	Unchanged
dmpG	4-hydroxy-2-oxovalerate aldolase	97.662	-0.104293	0.0763593	-1.36582	0.171994	0.279964	Unchanged
HHA24_02875	alpha/beta fold hydrolase	74.3819	-0.151539	0.0811082	-1.86835	0.0617127	0.124048	Unchanged
HHA24_02880	helix-turn-helix domain-containing protein	183.529	-0.249906	0.0818166	-3.05447	0.00225459	0.00773459	Unchanged
HHA24_02885	GNAT family N-acetyltransferase	114.218	0.0240145	0.0785218	0.305832	0.759732	0.837634	Unchanged
HHA24_02895	multidrug/biocide efflux PACE transporter	18.1285	0.168219	0.153054	1.09908	0.271732	0.397077	Unchanged
HHA24_02900	LysR family transcriptional regulator	117.486	-0.384435	0.0924838	-4.15678	3.22765e-05	0.00017924	Unchanged
HHA24_02905	GntR family transcriptional regulator	342.091	-0.201895	0.0949364	-2.12663	0.0334506	0.0754736	Unchanged
HHA24_02910	tripartite tricarboxylate transporter substratebinding protein	38.0794	0.212134	0.106008	2.00111	0.0453809	0.0961489	Unchanged
HHA24_02915	fumarylacetoacetate hydrolase family protein	46.4455	0.0879352	0.153825	0.571658	0.567553	0.682231	Unchanged
HHA24_02920	RidA family protein	25.3164	0.317659	0.184017	1.72624	0.0843034	0.158419	Unchanged
HHA24_02940	ribose-phosphate pyrophosphokinase	1289.02	0.248253	0.197073	1.2597	0.207778	0.323845	Unchanged
HHA24_02950	succinylglutamate desuccinylase	293.737	0.322884	0.0808094	3.99562	6.45239e-05	0.000331806	Unchanged
HHA24_02955	ANTAR domain-containing protein	201.825	-0.0181104	0.0771045	-0.234882	0.814301	0.874958	Unchanged
cobA	uroporphyrinogen-III C-methyltransferase	16.1006	-0.225502	0.137591	-1.63892	0.101229	0.184188	Unchanged
HHA24_02965	bifunctional protein-serine/threoninekinase/phosphatase	21.1689	-0.793953	0.141475	-5.61196	2.0005e-08	2.11923e-07	Unchanged
HHA24_02970	formate/nitrite transporter family protein	13.5894	-0.795965	0.172697	-4.60903	4.04547e-06	2.78627e-05	Unchanged
nirD	NirD	3.89263	-1.70126	0.278346	-6.11204	9.83643e-10	1.30404e-08	Down-regulated
nirB	nitrite reductase large subunit	30.1604	-1.39783	0.180344	-7.75091	9.12398e-15	2.09429e-13	Down-regulated
HHA24_02985	universal stress protein	1459.03	0.35002	0.212893	1.64411	0.100153	0.182593	Unchanged
HHA24_02995	hypothetical protein	1081.46	0.352496	0.167267	2.10738	0.0350845	0.0785419	Unchanged
nudC	NAD(+) diphosphatase	276.704	0.119845	0.0589712	2.03226	0.042127	0.0906362	Unchanged
HHA24_03005	LysE family translocator	201.748	0.0313301	0.0617474	0.507391	0.61188	0.71985	Unchanged
HHA24_03010	PQQ-binding-like beta-propeller repeat protein	658.569	-0.300397	0.0703031	-4.27288	1.92962e-05	0.000112897	Unchanged
HHA24_03015	helix-turn-helix transcriptional regulator	230.192	-0.112659	0.0800305	-1.4077	0.159219	0.263946	Unchanged
HHA24_03020	DNA-binding response regulator	244.546	-0.337755	0.139865	-2.41486	0.0157413	0.0402187	Unchanged
HHA24_03030	hypothetical protein	654.863	-0.289096	0.0761556	-3.79613	0.000146974	0.000698869	Unchanged
HHA24_03035	carboxylating nicotinate-nucleotidediphosphorylase	4700.65	-0.693044	0.320506	-2.16234	0.0305918	0.0700221	Unchanged
HHA24_03040	tripartite tricarboxylate transporter substratebinding protein	2921.23	-1.08278	0.379146	-2.85584	0.00429227	0.0133936	Down-regulated
HHA24_03045	tellurite resistance TerB family protein	141.091	-0.294537	0.14231	-2.06969	0.0384817	0.0841814	Unchanged
fabI	enoyl-ACP reductase FabI	1549.51	0.103824	0.0878652	1.18163	0.237351	0.358641	Unchanged
gloB	hydroxyacylglutathione hydrolase	433.457	-0.0121804	0.0984827	-0.12368	0.901568	0.935209	Unchanged
HHA24_03065	methyltransferase domain-containing protein	619.799	-0.410338	0.0912227	-4.4982	6.85305e-06	4.4337e-05	Unchanged
rnhA	ribonuclease HI	351.687	-0.479792	0.0835395	-5.74329	9.28548e-09	1.0465e-07	Unchanged
HHA24_03075	efflux RND transporter periplasmic adaptorsubunit	405.072	-0.521868	0.0972653	-5.3654	8.07686e-08	7.84927e-07	Unchanged
HHA24_03080	efflux RND transporter permease subunit	466.363	-0.333902	0.0794477	-4.2028	2.63636e-05	0.000150224	Unchanged
dnaQ	DNA polymerase III subunit epsilon	466.656	0.116096	0.0485053	2.39347	0.0166899	0.0422965	Unchanged
HHA24_03095	HlyD family efflux transporter periplasmicadaptor subunit	2096.41	0.0120884	0.130715	0.092479	0.926317	0.952481	Unchanged
HHA24_03120	GNAT family N-acetyltransferase	191.851	0.0834774	0.0893209	0.934578	0.350006	0.47982	Unchanged
HHA24_03125	glycosyltransferase family 2 protein	623.884	0.733393	0.270423	2.71202	0.00668745	0.0193535	Unchanged
HHA24_03130	glycosyltransferase family 39 protein	181.374	0.505454	0.25073	2.01593	0.0438071	0.0933751	Unchanged
HHA24_03135	GtrA family protein	65.713	-0.0306664	0.0739583	-0.414645	0.678402	0.773299	Unchanged
HHA24_03140	ChbG/HpnK family deacetylase	303.099	0.158304	0.109055	1.4516	0.146613	0.247275	Unchanged
HHA24_03145	alpha/beta fold hydrolase	216.777	0.0211258	0.0729096	0.289754	0.772005	0.847782	Unchanged
HHA24_03150	LysE family translocator	83.5967	0.00787558	0.190127	0.0414227	0.966959	0.978046	Unchanged
HHA24_03155	DMT family transporter	134.653	-0.0853384	0.180254	-0.473435	0.635903	0.738265	Unchanged
HHA24_03160	PLP-dependent aminotransferase family protein	1461.43	0.626374	0.187582	3.3392	0.0008402	0.00328839	Unchanged
HHA24_03165	TIGR01244 family phosphatase	551.192	0.222993	0.0906308	2.46045	0.0138762	0.0361239	Unchanged
fusA	elongation factor G	4648.42	0.18112	0.100083	1.80969	0.0703435	0.137227	Unchanged
HHA24_03185	Lrp/AsnC family transcriptional regulator	56.3051	-0.178179	0.114114	-1.56142	0.118425	0.209171	Unchanged
HHA24_03195	YbaK/EbsC family protein	224.198	0.0487426	0.0893835	0.545319	0.585534	0.695995	Unchanged
ybgF	YbgF	1437.09	0.216533	0.0641158	3.37722	0.000732218	0.00290795	Unchanged
pal	Pal	9078.5	0.303702	0.0729372	4.16389	3.12875e-05	0.000174593	Unchanged
tolB	TolB	4754.37	0.184502	0.0523789	3.52245	0.000427573	0.00181432	Unchanged
HHA24_03235	proline--tRNA ligase	2974.54	0.0834977	0.0487958	1.71116	0.0870507	0.162814	Unchanged
HHA24_03240	RNA pyrophosphohydrolase	2211.7	0.228426	0.0809784	2.82083	0.00479001	0.0145992	Unchanged
HHA24_03245	response regulator	1195.5	0.100494	0.0373949	2.68736	0.00720189	0.0206211	Unchanged
HHA24_03250	sensor histidine kinase	694.807	-0.233809	0.0891858	-2.6216	0.00875189	0.0244637	Unchanged
HHA24_03255	tripartite tricarboxylate transporter TctBfamily protein	97.8576	0.127605	0.136248	0.936567	0.348981	0.478844	Unchanged
HHA24_03265	IclR family transcriptional regulator	244.288	0.0394059	0.0681516	0.578211	0.563122	0.678617	Unchanged
HHA24_03270	enoyl-CoA hydratase/isomerase family protein	126.365	0.217345	0.10065	2.15942	0.030818	0.0703994	Unchanged
HHA24_03275	CoA transferase	204.674	0.235579	0.108328	2.17467	0.0296549	0.0682524	Unchanged
HHA24_03280	LysR family transcriptional regulator	312.114	0.0930186	0.0934364	0.995528	0.31948	0.447056	Unchanged
HHA24_03285	FMN-dependent NADH-azoreductase	23.2685	0.0207922	0.136402	0.152434	0.878845	0.91912	Unchanged
HHA24_03290	NAD(P)-dependent oxidoreductase	5770.74	-0.46143	0.202811	-2.27517	0.0228958	0.054986	Unchanged
HHA24_03295	SDR family NAD(P)-dependent oxidoreductase	6218.58	-0.736179	0.350721	-2.09904	0.0358129	0.0798609	Unchanged
HHA24_03300	TetR/AcrR family transcriptional regulator	3984.81	-0.506789	0.250999	-2.01908	0.0434785	0.0928904	Unchanged
HHA24_03305	tripartite tricarboxylate transporter permease	7549.6	-0.13562	0.168603	-0.804378	0.421178	0.550883	Unchanged
HHA24_03310	tripartite tricarboxylate transporter TctBfamily protein	1415	-0.226348	0.184946	-1.22386	0.221005	0.339047	Unchanged
HHA24_03315	hypothetical protein	1102.15	0.134352	0.0564007	2.38209	0.0172146	0.0433795	Unchanged
HHA24_03320	ZapA	868.378	0.27329	0.0686775	3.97933	6.91103e-05	0.000352624	Unchanged
HHA24_03330	SIMPL domain-containing protein	1372.49	-0.0852153	0.0766268	-1.11208	0.266103	0.391348	Unchanged
HHA24_03335	prolipoprotein diacylglyceryl transferase	379.579	0.3936	0.0891171	4.41666	1.00236e-05	6.25557e-05	Unchanged
HHA24_03340	c-type cytochrome	520.115	0.120392	0.0722148	1.66714	0.0954857	0.175901	Unchanged
msrA	MsrA	970.251	0.113957	0.0591498	1.92658	0.0540315	0.110991	Unchanged
HHA24_03355	Lrp/AsnC family transcriptional regulator	107.61	0.413888	0.142379	2.90694	0.00364978	0.0116747	Unchanged
HHA24_03385	hypothetical protein	1317.58	0.195798	0.0933518	2.09742	0.0359564	0.0800562	Unchanged
HHA24_03390	DNA topoisomerase III	4990.22	0.495275	0.0952293	5.20087	1.98363e-07	1.76678e-06	Unchanged
HHA24_03395	amidohydrolase	1049.48	-0.0670291	0.0528762	-1.26766	0.204919	0.320478	Unchanged
pyrC	dihydroorotase	875.545	0.152465	0.0461096	3.30658	0.000944436	0.00363434	Unchanged
HHA24_03405	ATP-binding cassette domain-containing protein	801.464	-0.0310437	0.0426071	-0.728605	0.466243	0.591607	Unchanged
mraZ	MraZ	2047.35	-0.176717	0.0850233	-2.07846	0.0376674	0.0829479	Unchanged
rsmH	16S rRNA (cytosine(1402)-N(4))-methyltransferaseRsmH	3588.91	-0.30092	0.0854844	-3.52017	0.000431266	0.00182661	Unchanged
ftsL	cell division protein FtsL	491.023	-0.436675	0.0631062	-6.91969	4.52636e-12	7.77619e-11	Unchanged
HHA24_03430	penicillin-binding protein 2	2569.97	-0.422342	0.0693661	-6.0886	1.13901e-09	1.4885e-08	Unchanged
murF	MurF	6793.8	-0.327683	0.0729575	-4.49143	7.07464e-06	4.55778e-05	Unchanged
HHA24_03440	phospho-N-acetylmuramoyl-pentapeptide-transferase	1957.13	-0.213071	0.0798517	-2.66834	0.00762276	0.0217043	Unchanged
HHA24_03445	UDP-N-acetylmuramoyl-L-alanine--D-glutamateligase	2740.25	-0.176654	0.0615183	-2.87158	0.0040843	0.0128849	Unchanged
ftsW	FtsW	1613.25	-0.215665	0.0764668	-2.82038	0.00479674	0.0146042	Unchanged
murG	undecaprenyldiphospho-muramoylpentapeptidebeta-N-acetylglucosaminyltransferase	1822.44	-0.194125	0.0656136	-2.95861	0.00309028	0.0101759	Unchanged
HHA24_03460	UDP-N-acetylmuramate--L-alanine ligase	2618.55	-0.154719	0.0622682	-2.48472	0.0129652	0.0341986	Unchanged
HHA24_03465	D-alanine--D-alanine ligase	1904.49	-0.107392	0.0604719	-1.77589	0.0757506	0.14535	Unchanged
HHA24_03470	FtsQ-type POTRA domain-containing protein	1472.9	-0.148533	0.0693253	-2.14256	0.0321488	0.0730394	Unchanged
ftsA	FtsA	2735.52	-0.0559874	0.0591556	-0.946443	0.343923	0.473461	Unchanged
ftsZ	FtsZ	10355.2	0.309134	0.109223	2.83031	0.00465022	0.0142489	Unchanged
HHA24_03485	UDP-3-O-acyl-N-acetylglucosamine deacetylase	4676.98	0.00668804	0.0641494	0.104257	0.916965	0.946685	Unchanged
HHA24_03490	hypothetical protein	213.075	-0.210312	0.0662792	-3.17313	0.00150807	0.0054901	Unchanged
HHA24_03495	FliK	261.846	0.163012	0.0535468	3.04428	0.00233236	0.00797208	Unchanged
HHA24_03500	M23 family metallopeptidase	1149.48	0.147153	0.0537142	2.73955	0.00615227	0.0180322	Unchanged
secA	SecA	5254.89	0.090928	0.0522972	1.73868	0.0820912	0.15496	Unchanged
HHA24_03510	VOC family protein	746.012	-0.0331957	0.0813318	-0.408151	0.683163	0.776621	Unchanged
HHA24_03515	DUF1993 domain-containing protein	909.677	0.30665	0.151714	2.02124	0.0432552	0.092586	Unchanged
HHA24_03520	tripartite tricarboxylate transporter substratebinding protein	667.715	0.0997322	0.076058	1.31127	0.189768	0.301676	Unchanged
HHA24_03530	Lrp/AsnC family transcriptional regulator	338.925	-0.0419494	0.0663589	-0.632159	0.527283	0.648277	Unchanged
HHA24_03535	gamma-glutamylcyclotransferase	111.646	-0.374212	0.0834115	-4.48634	7.24586e-06	4.66154e-05	Unchanged
pagP	PagP	459.974	0.193766	0.0682519	2.83898	0.00452574	0.0139701	Unchanged
mgtE	magnesium transporter	738.679	0.091116	0.0527648	1.72683	0.0841977	0.158285	Unchanged
HHA24_03550	acyl-CoA thioesterase	190.438	0.0213145	0.0875128	0.243558	0.807573	0.872224	Unchanged
HHA24_03555	YeiH family putative sulfate export transporter	134.427	0.0759674	0.161574	0.47017	0.638234	0.740596	Unchanged
HHA24_03560	LysR family transcriptional regulator	180.958	-0.0384919	0.0764479	-0.503505	0.614609	0.722505	Unchanged
HHA24_03565	amidohydrolase	1523.64	0.0800368	0.0648225	1.23471	0.21694	0.333815	Unchanged
HHA24_03575	inositol monophosphatase	992.282	0.2582	0.105812	2.44019	0.0146796	0.0377863	Unchanged
mnmC	MnmC	677.032	-0.194671	0.0512809	-3.79617	0.000146951	0.000698869	Unchanged
HHA24_03585	glycoside hydrolase family 31 protein	6516.93	-0.0626478	0.0574278	-1.0909	0.275319	0.401171	Unchanged
HHA24_03590	ATP-binding cassette domain-containing protein	632.2	0.00613096	0.0937727	0.065381	0.947871	0.966626	Unchanged
HHA24_03595	ABC transporter permease	281.658	0.0702615	0.110268	0.637189	0.524002	0.644915	Unchanged
HHA24_03600	MetQ/NlpA family ABC transportersubstrate-binding protein	1041.6	0.53079	0.125597	4.22613	2.37741e-05	0.000137	Unchanged
HHA24_03610	SDR family NAD(P)-dependent oxidoreductase	1109.99	-0.16404	0.0994262	-1.64987	0.0989698	0.180866	Unchanged
HHA24_03615	LTA synthase family protein	1249.12	0.0162648	0.0789113	0.206114	0.836701	0.890269	Unchanged
HHA24_03620	ABC transporter permease	1336.87	0.179129	0.100631	1.78006	0.0750667	0.144374	Unchanged
HHA24_03625	sugar transporter	1537.36	0.217515	0.0913603	2.38085	0.0172726	0.0434849	Unchanged
HHA24_03630	ABC transporter permease	729.623	0.283255	0.108917	2.60065	0.00930483	0.0258361	Unchanged
HHA24_03635	ABC transporter ATP-binding protein	691.648	0.224679	0.106062	2.11838	0.0341429	0.0768466	Unchanged
HHA24_03640	glycosyltransferase	7147.46	0.000712642	0.120182	0.0059297	0.995269	0.997398	Unchanged
HHA24_03645	glycosyltransferase family 2 protein	1473.84	0.066298	0.0903536	0.733762	0.463094	0.588914	Unchanged
gmd	GDP-mannose 4	3046.91	0.225506	0.125713	1.79382	0.0728423	0.140923	Unchanged
HHA24_03655	GDP-L-fucose synthase	2115.14	0.146855	0.108427	1.35441	0.175605	0.284228	Unchanged
HHA24_03660	DegT/DnrJ/EryC1/StrS family aminotransferase	3840.87	0.234615	0.115408	2.03292	0.0420604	0.0906362	Unchanged
HHA24_03665	GDP-mannose mannosyl hydrolase	987.873	0.210408	0.100056	2.1029	0.0354743	0.0792213	Unchanged
HHA24_03670	mannose-1-phosphateguanylyltransferase/mannose-6-phosphate isomerase	4382.44	0.174102	0.107561	1.61863	0.105527	0.190347	Unchanged
HHA24_03675	hypothetical protein	2402.8	0.260447	0.100878	2.58181	0.00982849	0.0270446	Unchanged
HHA24_03680	transposase family protein	6.73415	-0.458877	0.151501	-3.02886	0.00245476	0.0083257	Unchanged
HHA24_03690	DUF1153 domain-containing protein	1.73882	0.214451	0.244174	0.878272	0.379796	0.510288	Unchanged
HHA24_03720	SDR family NAD(P)-dependent oxidoreductase	8841.03	0.0520092	0.147924	0.351594	0.725142	0.811275	Unchanged
HHA24_03725	formimidoylglutamate deiminase	150.573	-0.0083804	0.0882798	-0.09493	0.92437	0.951332	Unchanged
HHA24_03730	HutD family protein	72.5719	0.0528017	0.0778172	0.678535	0.497433	0.619865	Unchanged
HHA24_03735	sulfite exporter TauE/SafE family protein	42.5537	-0.137886	0.0698712	-1.97342	0.0484473	0.10152	Unchanged
HHA24_03740	helix-turn-helix domain-containing protein	94.5362	-0.115364	0.0750168	-1.53785	0.124086	0.216255	Unchanged
HHA24_03745	iron transport sensor protein	287.099	0.0628326	0.0880075	0.713946	0.475261	0.599401	Unchanged
HHA24_03755	DNA-3-methyladenine glycosylase I	256.352	0.0648598	0.0472381	1.37304	0.169739	0.277475	Unchanged
HHA24_03760	AsmA family protein	1250.32	0.137098	0.109208	1.25539	0.209339	0.325504	Unchanged
HHA24_03770	IS3 family transposase	4.9842	-0.34711	0.147466	-2.35383	0.0185811	0.046146	Unchanged
HHA24_03780	helix-turn-helix domain-containing protein	224.921	0.227058	0.101105	2.24577	0.0247188	0.0587183	Unchanged
HHA24_03785	ABC transporter substrate-binding protein	41.2107	-0.041405	0.119249	-0.347214	0.72843	0.813961	Unchanged
HHA24_03790	branched-chain amino acid ABC transporterpermease	21.536	-0.181435	0.116799	-1.5534	0.120328	0.211214	Unchanged
HHA24_03795	branched-chain amino acid ABC transporterpermease	22.297	-0.111123	0.108766	-1.02167	0.306937	0.433873	Unchanged
HHA24_03800	ATP-binding cassette domain-containing protein	24.6727	-0.203162	0.0965815	-2.10353	0.0354194	0.0791373	Unchanged
HHA24_03805	ATP-binding cassette domain-containing protein	24.8608	-0.143382	0.0952545	-1.50525	0.13226	0.227135	Unchanged
HHA24_03810	carbon-nitrogen hydrolase family protein	47.8693	0.148633	0.0848182	1.75238	0.079709	0.151272	Unchanged
HHA24_03815	hypothetical protein	391.579	0.304877	0.137377	2.21927	0.026468	0.0620066	Unchanged
HHA24_03825	LysR family transcriptional regulator	339.819	-0.0428389	0.0620642	-0.690236	0.490046	0.612825	Unchanged
HHA24_03830	bifunctional metallophosphatase/5'-nucleotidase	12.8177	-0.52355	0.133687	-3.91623	8.9944e-05	0.000447962	Unchanged
HHA24_03835	oxidoreductase	52.7064	-0.419362	0.127999	-3.27629	0.00105179	0.00399818	Unchanged
HHA24_03845	2-isopropylmalate synthase	17.7943	-0.48021	0.153691	-3.12451	0.00178102	0.00635266	Unchanged
HHA24_03850	helix-turn-helix transcriptional regulator	194.199	-0.330777	0.0904252	-3.65802	0.000254168	0.00113743	Unchanged
HHA24_03855	NADP(H)-dependent aldo-keto reductase	1500.67	0.349426	0.0851876	4.10184	4.09875e-05	0.000223555	Unchanged
HHA24_03860	hypothetical protein	58.4077	-0.265154	0.0960166	-2.76154	0.00575296	0.0170183	Unchanged
HHA24_03880	nucleotidyltransferase family protein	293.575	-0.172999	0.0632311	-2.73598	0.00621957	0.018183	Unchanged
HHA24_03885	phosphotransferase	704.637	-0.111862	0.0570593	-1.96045	0.0499431	0.103977	Unchanged
HHA24_03890	LptD	3317.87	-0.0652634	0.0616785	-1.05812	0.289999	0.416769	Unchanged
HHA24_03895	SurA	1918.24	-0.00763598	0.0476984	-0.160089	0.872811	0.915278	Unchanged
rsmA	RsmA	1094.64	0.0501365	0.0516392	0.9709	0.331598	0.459945	Unchanged
HHA24_03905	thioesterase family protein	151.386	0.312793	0.0691197	4.52539	6.02856e-06	3.95608e-05	Unchanged
HHA24_03910	glycerate kinase	361.197	0.0513657	0.0592734	0.86659	0.386167	0.516197	Unchanged
pyk	pyruvate kinase	1483.26	0.224981	0.0720627	3.12201	0.0017962	0.00639686	Unchanged
HHA24_03920	spore maturation protein	185.197	-0.0377871	0.0540415	-0.699224	0.484412	0.6081	Unchanged
HHA24_03930	peptide deformylase	734.972	0.111966	0.0495188	2.26109	0.0237538	0.0566312	Unchanged
gloA	lactoylglutathione lyase	546.35	0.21194	0.0704346	3.00903	0.00262082	0.00880067	Unchanged
HHA24_03940	tripartite tricarboxylate transporter substratebinding protein	57.8762	-0.0185783	0.0841747	-0.220711	0.825317	0.883484	Unchanged
tcuB	TcuB	33.5549	-0.153272	0.0956284	-1.60279	0.108982	0.195809	Unchanged
tcuA	TcuA	80.245	-0.518824	0.095071	-5.45723	4.83614e-08	4.84353e-07	Unchanged
HHA24_03955	LysR family transcriptional regulator	270.22	-0.151233	0.0704509	-2.14665	0.0318215	0.0724034	Unchanged
HHA24_03960	M48 family metallopeptidase	504.773	-0.111307	0.0619581	-1.79649	0.0724162	0.140157	Unchanged
HHA24_03985	crotonase/enoyl-CoA hydratase family protein	971.514	-0.0196206	0.0743318	-0.26396	0.791811	0.860672	Unchanged
HHA24_03990	fumarate hydratase	2326.84	0.128239	0.0874538	1.46637	0.142549	0.241905	Unchanged
HHA24_03995	itaconyl-CoA hydratase	167.021	-0.0308262	0.0870248	-0.354223	0.723171	0.809465	Unchanged
HHA24_04000	CoA transferase	252.992	-0.0857046	0.0835568	-1.02571	0.30503	0.431977	Unchanged
HHA24_04005	CoA ester lyase	808.547	-0.0721406	0.061551	-1.17204	0.241179	0.362956	Unchanged
HHA24_04010	DedA family protein	131.215	-0.345218	0.06208	-5.56086	2.68454e-08	2.76098e-07	Unchanged
HHA24_04015	PhoX family phosphatase	114.956	0.0373774	0.103848	0.359923	0.718905	0.806066	Unchanged
HHA24_04020	2-amino-4-hydroxy-6-hydroxymethyldihydropteridine diphosphokinase	185.764	-0.292087	0.09434	-3.09611	0.00196077	0.00688671	Unchanged
pcnB	PcnB	1487.89	-0.0700973	0.0686063	-1.02173	0.306908	0.433873	Unchanged
hda	DnaA regulatory inactivator Hda	602.429	-0.26974	0.0792308	-3.40448	0.000662897	0.00266729	Unchanged
purM	phosphoribosylformylglycinamidine cyclo-ligase	1741.62	-0.0575361	0.0622085	-0.924892	0.355022	0.484381	Unchanged
miaA	MiaA	325.175	-0.0836537	0.0607654	-1.37667	0.168615	0.276228	Unchanged
mutL	MutL	1448.5	-0.0845884	0.0530213	-1.59537	0.11063	0.198137	Unchanged
HHA24_04055	hypothetical protein	298.563	0.160717	0.0740514	2.17034	0.0299808	0.0688988	Unchanged
HHA24_04060	filamentous hemagglutinin N-terminaldomain-containing protein	456.513	-0.0179986	0.107777	-0.166998	0.867371	0.911276	Unchanged
tsaE	TsaE	307.732	0.173681	0.0804564	2.1587	0.0308734	0.0704909	Unchanged
fumC	class II fumarate hydratase	1758.32	0.113746	0.0987812	1.1515	0.249527	0.372081	Unchanged
HHA24_04085	BugE	8028.76	0.0669716	0.110147	0.60802	0.543174	0.661286	Unchanged
HHA24_04090	LysR family transcriptional regulator	131.93	0.207323	0.084018	2.4676	0.0136022	0.0355316	Unchanged
ggt	gamma-glutamyltransferase	262.14	0.181788	0.0601103	3.02424	0.00249257	0.00842551	Unchanged
HHA24_04100	ShlB/FhaC/HecB family hemolysinsecretion/activation protein	70.4965	1.1205	0.26533	4.22303	2.41042e-05	0.000138207	Up-regulated
HHA24_04105	filamentous hemagglutinin N-terminaldomain-containing protein	535.227	0.693002	0.172909	4.00789	6.12625e-05	0.000318197	Unchanged
purU	formyltetrahydrofolate deformylase	937.071	0.0172514	0.0721333	0.23916	0.810982	0.873643	Unchanged
HHA24_04115	NAD(P)/FAD-dependent oxidoreductase	940.954	-0.0202936	0.063101	-0.321605	0.747752	0.827688	Unchanged
HHA24_04120	flavin reductase family protein	577.219	-0.0213094	0.0574875	-0.370679	0.710876	0.799017	Unchanged
pdxH	pyridoxamine 5'-phosphate oxidase	1338.6	0.067581	0.0595771	1.13435	0.25665	0.380495	Unchanged
HHA24_04130	gamma-glutamylcyclotransferase	310.875	0.0627017	0.0916784	0.68393	0.494019	0.617088	Unchanged
HHA24_04135	MFS transporter	541.125	-0.0239515	0.0993978	-0.240966	0.809582	0.87316	Unchanged
HHA24_04155	tRNA threonylcarbamoyladenosine dehydratase	393.685	-0.00168699	0.0461404	-0.036562	0.970834	0.97959	Unchanged
HHA24_04160	amino acid permease	169.452	0.0278603	0.114241	0.243872	0.80733	0.872167	Unchanged
HHA24_04165	alanyl-tRNA editing protein	189.204	-0.0519827	0.109305	-0.475576	0.634376	0.737239	Unchanged
HHA24_04170	AraC family transcriptional regulator	415.19	-0.167288	0.0593723	-2.81761	0.00483823	0.0147168	Unchanged
HHA24_04180	aminotransferase	356.315	-0.13954	0.0753753	-1.85127	0.0641314	0.127734	Unchanged
uvrA	UvrA	6426.41	0.101295	0.136796	0.740484	0.459006	0.585013	Unchanged
HHA24_04195	IclR family transcriptional regulator	275.33	-0.452551	0.0792362	-5.71142	1.12038e-08	1.23242e-07	Unchanged
HHA24_04200	bifunctional 4-hydroxy-2-oxoglutaratealdolase/2-dehydro-3-deoxy-phosphogluconate aldolase	203.706	-0.327504	0.0691563	-4.73571	2.18286e-06	1.59948e-05	Unchanged
HHA24_04205	sugar kinase	296.054	-0.206655	0.0655955	-3.15044	0.00163023	0.00588344	Unchanged
HHA24_04210	TRAP transporter large permease subunit	54.1187	-0.179233	0.119825	-1.4958	0.134706	0.230645	Unchanged
HHA24_04220	IclR family transcriptional regulator	130.83	-0.0146735	0.0691772	-0.212115	0.832017	0.886725	Unchanged
HHA24_04250	META and DUF4377 domain-containing protein	835.631	0.528981	0.119725	4.41832	9.94732e-06	6.2164e-05	Unchanged
HHA24_04255	glycosyltransferase family protein	1085.25	-0.00736208	0.10075	-0.073073	0.941748	0.962097	Unchanged
dctP	DctP	86.4117	0.0519481	0.116845	0.444591	0.656616	0.756188	Unchanged
HHA24_04265	hypothetical protein	186.843	0.0352117	0.0592359	0.594431	0.552224	0.669234	Unchanged
HHA24_04270	ArsC	95.1363	0.140042	0.0804378	1.741	0.0816836	0.154317	Unchanged
HHA24_04275	tartrate dehydrogenase	51.9838	0.310306	0.216845	1.431	0.15243	0.254624	Unchanged
HHA24_04280	LysR family transcriptional regulator	191.435	-0.221505	0.0555775	-3.98551	6.73348e-05	0.000344715	Unchanged
HHA24_04295	MmgE/PrpD family protein	174.945	0.0061065	0.185909	0.0328468	0.973797	0.981716	Unchanged
HHA24_04300	tripartite tricarboxylate transporter substratebinding protein	91.4393	-0.0582365	0.179226	-0.324933	0.745232	0.825297	Unchanged
HHA24_04320	CoA transferase	109.571	0.0747352	0.177016	0.422194	0.672884	0.76913	Unchanged
HHA24_04325	hybrid sensor histidine kinase/responseregulator	242.447	0.0772295	0.0677269	1.14031	0.254158	0.377778	Unchanged
HHA24_04330	ABC transporter ATP-binding protein	378.994	0.345027	0.120482	2.86373	0.00418681	0.013154	Unchanged
HHA24_04335	ABC transporter ATP-binding protein	415.994	0.33442	0.118577	2.82029	0.00479801	0.0146042	Unchanged
HHA24_04340	branched-chain amino acid ABC transporterpermease	456.131	0.303017	0.112704	2.68861	0.00717507	0.0205572	Unchanged
HHA24_04345	branched-chain amino acid ABC transporterpermease	481.173	0.400154	0.13489	2.96652	0.0030119	0.00997516	Unchanged
HHA24_04350	ABC transporter substrate-binding protein	2095.15	0.464949	0.142266	3.26816	0.00108251	0.00409298	Unchanged
HHA24_04355	response regulator transcription factor	81.9181	-1.19349	0.168958	-7.06384	1.61964e-12	2.92492e-11	Down-regulated
HHA24_04360	sensor histidine kinase	118.668	-1.34294	0.162036	-8.28792	1.15249e-16	3.28352e-15	Down-regulated
HHA24_04365	filamentous hemagglutinin N-terminaldomain-containing protein	639.382	-0.616284	0.0886025	-6.9556	3.51056e-12	6.12279e-11	Unchanged
HHA24_04370	ShlB/FhaC/HecB family hemolysinsecretion/activation protein	81.1006	-0.799442	0.0967487	-8.26308	1.41965e-16	3.9707e-15	Unchanged
HHA24_04375	efflux RND transporter periplasmic adaptorsubunit	57.9113	-1.01748	0.172313	-5.90482	3.53037e-09	4.22815e-08	Down-regulated
mexI	MexW/MexI family multidrug efflux RNDtransporter permease subunit	108.421	-1.06562	0.174443	-6.1087	1.00448e-09	1.32782e-08	Down-regulated
HHA24_04385	TolC family protein	28.4336	-0.861014	0.187641	-4.58861	4.46199e-06	3.02768e-05	Unchanged
HHA24_04390	transcriptional regulator	377.049	-0.129143	0.0532663	-2.42448	0.0153302	0.0393286	Unchanged
HHA24_04395	aminotransferase class I/II-fold pyridoxalphosphate-dependent enzyme	881.616	0.0919854	0.0598892	1.53593	0.124556	0.216909	Unchanged
HHA24_04400	cation-translocating P-type ATPase	184.652	-0.260127	0.0795787	-3.2688	0.00108004	0.00409096	Unchanged
HHA24_04405	c-type cytochrome	10.496	-0.234398	0.10978	-2.13517	0.0327473	0.0740689	Unchanged
HHA24_04410	c-type cytochrome	1.98961	-0.595186	0.203035	-2.93144	0.00337394	0.0109605	Unchanged
HHA24_04415	c-type cytochrome	1.76345	-0.604941	0.219077	-2.76131	0.00575694	0.0170183	Unchanged
HHA24_04420	hypothetical protein	7.70319	-0.708063	0.137582	-5.14649	2.65402e-07	2.31445e-06	Unchanged
HHA24_04425	response regulator	269.721	-0.256643	0.215506	-1.19088	0.233699	0.354725	Unchanged
HHA24_04435	winged helix-turn-helix transcriptionalregulator	115.59	0.17054	0.0818356	2.08393	0.0371665	0.0821208	Unchanged
HHA24_04440	tripartite tricarboxylate transporter substratebinding protein	174.276	-0.519701	0.117379	-4.42756	9.53056e-06	5.97222e-05	Unchanged
HHA24_04445	CoA transferase	146.166	-0.593903	0.115118	-5.15908	2.48161e-07	2.17651e-06	Unchanged
HHA24_04450	CoA ester lyase	86.5782	-0.415331	0.142545	-2.91369	0.00357188	0.0114896	Unchanged
HHA24_04455	LysR family transcriptional regulator	133.137	-0.129186	0.045272	-2.85355	0.00432331	0.0134767	Unchanged
HHA24_04460	2	13.06	-0.725501	0.120387	-6.02643	1.6762e-09	2.12984e-08	Unchanged
HHA24_04465	tripartite tricarboxylate transporter substratebinding protein	14.212	-0.557881	0.118996	-4.68824	2.75561e-06	1.975e-05	Unchanged
HHA24_04470	glucose 1-dehydrogenase	19.4569	-0.409224	0.0866303	-4.7238	2.31476e-06	1.68056e-05	Unchanged
HHA24_04490	tripartite tricarboxylate transporter substratebinding protein	19.3068	-0.111797	0.130645	-0.855735	0.392144	0.522274	Unchanged
HHA24_04495	mandelate racemase/muconate lactonizing enzymefamily protein	47.6782	-0.0448672	0.0975005	-0.460174	0.645391	0.746447	Unchanged
HHA24_04500	LysR family transcriptional regulator	112.156	0.0147664	0.0894857	0.165015	0.868933	0.912517	Unchanged
HHA24_04505	LysR family transcriptional regulator	132.808	-0.00604453	0.11194	-0.0539979	0.956937	0.971336	Unchanged
HHA24_04510	indolepyruvate ferredoxin oxidoreductase subunitalpha	53.12	-0.265418	0.102737	-2.58348	0.00978101	0.0269786	Unchanged
HHA24_04515	indolepyruvate oxidoreductase subunit betafamily protein	30.7204	-0.308147	0.111883	-2.75419	0.00588384	0.0173341	Unchanged
HHA24_04520	ABC transporter substrate-binding protein	22.2694	-0.14451	0.109001	-1.32576	0.184919	0.295857	Unchanged
HHA24_04525	branched-chain amino acid ABC transporterpermease	7.43448	-0.486784	0.157654	-3.08768	0.00201722	0.00705259	Unchanged
HHA24_04530	branched-chain amino acid ABC transporterpermease	8.55181	-0.359005	0.132319	-2.71318	0.00666404	0.0193101	Unchanged
HHA24_04535	ABC transporter ATP-binding protein	26.0187	-0.0992385	0.0853793	-1.16232	0.245104	0.367175	Unchanged
HHA24_04540	ABC transporter ATP-binding protein	21.4905	-0.338501	0.0853409	-3.96646	7.29489e-05	0.000368942	Unchanged
HHA24_04550	LLM class flavin-dependent oxidoreductase	16.8444	0.138875	0.111466	1.24589	0.212804	0.329551	Unchanged
HHA24_04555	ABC transporter ATP-binding protein	8.89228	0.173008	0.144672	1.19586	0.231749	0.352465	Unchanged
HHA24_04560	ABC transporter permease	6.47208	0.129462	0.157823	0.820299	0.412045	0.542184	Unchanged
HHA24_04565	ABC transporter permease	9.16335	0.10741	0.131889	0.814397	0.415418	0.545214	Unchanged
HHA24_04570	ABC transporter substrate-binding protein	16.106	0.170237	0.116572	1.46036	0.14419	0.243879	Unchanged
HHA24_04575	amidohydrolase family protein	34.5198	0.103666	0.0925592	1.11999	0.262717	0.387237	Unchanged
HHA24_04580	FadR family transcriptional regulator	102.77	0.0240674	0.091919	0.261833	0.793451	0.861434	Unchanged
HHA24_04585	fumarylacetoacetate hydrolase family protein	21.0415	-0.144557	0.0740653	-1.95175	0.050968	0.105406	Unchanged
HHA24_04590	alpha/beta fold hydrolase	14.5982	-0.00387665	0.0990059	-0.0391557	0.968766	0.978795	Unchanged
HHA24_04595	amidohydrolase family protein	35.4563	-0.0378901	0.077127	-0.491268	0.623237	0.729097	Unchanged
HHA24_04600	thiamine pyrophosphate-dependent dehydrogenaseE1 component subunit alpha	25.5375	-0.0992886	0.139764	-0.710401	0.477455	0.601624	Unchanged
HHA24_04635	AMP-binding protein	56.2487	0.0293989	0.0761483	0.386075	0.699441	0.789842	Unchanged
HHA24_04645	branched-chain amino acid ABC transporterpermease	27.5295	0.105571	0.101765	1.03739	0.299554	0.426063	Unchanged
HHA24_04650	branched-chain amino acid ABC transporterpermease	30.353	0.0936875	0.0882081	1.06212	0.288182	0.414765	Unchanged
HHA24_04655	SDR family oxidoreductase	97.32	0.150071	0.0829086	1.81008	0.0702831	0.137227	Unchanged
HHA24_04675	MarR family transcriptional regulator	91.4895	-0.060862	0.0854139	-0.712554	0.476122	0.600157	Unchanged
HHA24_04680	EthD family reductase	109.657	-0.0739939	0.0596653	-1.24015	0.21492	0.33182	Unchanged
HHA24_04685	TetR/AcrR family transcriptional regulator	111.44	0.0198794	0.0616181	0.322622	0.746981	0.827034	Unchanged
HHA24_04690	tripartite tricarboxylate transporter substratebinding protein	223.059	0.289628	0.0648539	4.46586	7.97482e-06	5.06655e-05	Unchanged
HHA24_04700	enoyl-CoA hydratase	83.1392	0.240095	0.0929617	2.58274	0.00980205	0.026988	Unchanged
HHA24_04705	CoA transferase	49.6225	0.267691	0.121722	2.1992	0.027864	0.0647806	Unchanged
HHA24_04710	LysR family transcriptional regulator	261.005	0.0349637	0.0589244	0.593365	0.552937	0.669568	Unchanged
HHA24_04715	tripartite tricarboxylate transporter substratebinding protein	76.64	0.0322471	0.0983762	0.327794	0.743067	0.824093	Unchanged
HHA24_04720	HD domain-containing protein	695.678	0.0749685	0.0497984	1.50544	0.132211	0.227135	Unchanged
HHA24_04725	amidase	47.6197	-0.00738522	0.121645	-0.0607111	0.951589	0.96879	Unchanged
HHA24_04730	tripartite tricarboxylate transporter substratebinding protein	28.5066	-0.0656234	0.109808	-0.597619	0.550094	0.667712	Unchanged
gcvA	GcvA	420.977	-0.499915	0.0862693	-5.79482	6.83965e-09	7.85162e-08	Unchanged
HHA24_04740	LLM class flavin-dependent oxidoreductase	143.942	-0.304912	0.0999917	-3.04938	0.00229316	0.00784979	Unchanged
HHA24_04745	alpha/beta hydrolase	540.208	0.135065	0.059237	2.28008	0.0226031	0.0544254	Unchanged
HHA24_04750	response regulator transcription factor	264.5	-0.178275	0.0539049	-3.30721	0.000942289	0.00362912	Unchanged
HHA24_04770	DUF4880 domain-containing protein	79.7671	0.0173906	0.197509	0.08805	0.929837	0.954698	Unchanged
HHA24_04775	sigma-70 family RNA polymerase sigma factor	77.5606	0.0558186	0.204229	0.273314	0.784612	0.856585	Unchanged
HHA24_04795	hypothetical protein	114.562	0.169186	0.109526	1.54471	0.122417	0.214159	Unchanged
HHA24_04800	autotransporter domain-containing protein	560.799	-0.635069	0.106337	-5.97224	2.34022e-09	2.87791e-08	Unchanged
HHA24_04805	nitroreductase family protein	687.376	-0.324709	0.125206	-2.5934	0.00950317	0.0262728	Unchanged
yghU	glutathione-dependent disulfide-bondoxidoreductase	360.386	0.623675	0.200122	3.11648	0.00183025	0.00650298	Unchanged
HHA24_04815	alpha/beta hydrolase	1.19812	-0.411045	0.249131	-1.64991	0.0989606	0.180866	Unchanged
HHA24_04820	polyamine ABC transporter substrate-bindingprotein	71.2624	-0.96318	0.121966	-7.89709	2.85487e-15	6.96559e-14	Unchanged
HHA24_04825	LysR family transcriptional regulator	90.3738	-0.10304	0.099081	-1.03996	0.298359	0.425154	Unchanged
HHA24_04830	FAD-binding oxidoreductase	28.093	-0.62785	0.112677	-5.57212	2.51654e-08	2.60572e-07	Unchanged
HHA24_04835	(2Fe-2S)-binding protein	6.88707	-0.411941	0.14068	-2.92822	0.00340911	0.0110513	Unchanged
HHA24_04840	FAD-dependent oxidoreductase	52.4467	-0.480688	0.0902077	-5.32868	9.89289e-08	9.4539e-07	Unchanged
HHA24_04845	FAD-binding oxidoreductase	38.9387	-0.519575	0.0907269	-5.7268	1.02344e-08	1.12849e-07	Unchanged
HHA24_04850	ABC transporter permease	25.9628	-0.540568	0.0943083	-5.73192	9.92989e-09	1.10554e-07	Unchanged
HHA24_04855	ABC transporter permease	25.6123	-0.542652	0.0919802	-5.89966	3.6426e-09	4.3512e-08	Unchanged
HHA24_04860	ABC transporter ATP-binding protein	28.5946	-0.548134	0.0933428	-5.87226	4.29886e-09	5.06912e-08	Unchanged
HHA24_04865	ATP-binding cassette domain-containing protein	50.0355	-0.335637	0.0727653	-4.6126	3.97672e-06	2.75131e-05	Unchanged
HHA24_04870	AraC family transcriptional regulator	317.239	0.0323727	0.0523654	0.618208	0.536438	0.655996	Unchanged
HHA24_04875	SDR family oxidoreductase	45.2322	0.88832	0.162515	5.46609	4.60062e-08	4.62786e-07	Unchanged
HHA24_04880	hypothetical protein	115.186	0.348689	0.0838479	4.15859	3.20219e-05	0.000178258	Unchanged
HHA24_04900	MarR family transcriptional regulator	63.7794	-0.10227	0.097534	-1.04856	0.294381	0.420794	Unchanged
HHA24_04905	multidrug effflux MFS transporter	107.1	0.0441762	0.0891766	0.495379	0.620333	0.72644	Unchanged
HHA24_04910	branched-chain amino acid aminotransferase	2012.02	0.310714	0.0719446	4.3188	1.56881e-05	9.39442e-05	Unchanged
HHA24_04915	DUF1360 domain-containing protein	31.6663	-0.397403	0.139067	-2.85764	0.00426799	0.0133269	Unchanged
HHA24_04920	Rrf2 family transcriptional regulator	214.681	-0.0729772	0.115818	-0.630103	0.528627	0.649111	Unchanged
HHA24_04925	HPP family protein	234.492	-0.026074	0.147046	-0.177318	0.859258	0.90649	Unchanged
HHA24_04930	flavin reductase family protein	138.439	0.301239	0.0840746	3.583	0.00033967	0.00146987	Unchanged
HHA24_04935	IS481 family transposase	8.66697	0.0557098	0.133014	0.418827	0.675342	0.770788	Unchanged
HHA24_04945	hypothetical protein	406.269	-0.175557	0.0718598	-2.44304	0.014564	0.0375829	Unchanged
HHA24_04975	DUF1090 domain-containing protein	225.607	0.238439	0.0863028	2.76282	0.00573041	0.0169693	Unchanged
HHA24_04980	FUSC family protein	160.983	-0.102779	0.102108	-1.00657	0.31414	0.441471	Unchanged
HHA24_04985	MarR family transcriptional regulator	43.1982	-0.247217	0.135678	-1.82208	0.0684421	0.134336	Unchanged
HHA24_04990	ABC transporter ATP-binding protein	666.344	-0.394375	0.135889	-2.90218	0.0037058	0.0118457	Unchanged
HHA24_04995	diguanylate cyclase	522.576	-0.443114	0.142704	-3.10513	0.00190196	0.00672134	Unchanged
HHA24_05000	linear amide C-N hydrolase	451.131	0.0721329	0.0720086	1.00173	0.316476	0.443937	Unchanged
HHA24_05010	LysR family transcriptional regulator	149.658	-0.0877878	0.0532739	-1.64786	0.099382	0.181475	Unchanged
HHA24_05015	tripartite tricarboxylate transporter substratebinding protein	37.1608	-0.306422	0.0782272	-3.91708	8.96287e-05	0.000446877	Unchanged
HHA24_05020	hypothetical protein	43.6382	-0.0525854	0.0852932	-0.616525	0.537548	0.656905	Unchanged
HHA24_05030	tripartite tricarboxylate transporter substratebinding protein	87.3462	-0.230678	0.096422	-2.39238	0.0167397	0.0423758	Unchanged
HHA24_05035	class II aldolase/adducin family protein	90.1013	-0.0966657	0.102873	-0.939664	0.34739	0.477089	Unchanged
HHA24_05040	VOC family protein	203.275	0.0901494	0.0843796	1.06838	0.285349	0.412526	Unchanged
HHA24_05050	CoA transferase	123.993	-2.75433	0.266676	-10.3284	5.24377e-25	3.25043e-23	Down-regulated
HHA24_05055	FadR family transcriptional regulator	216.165	-0.478252	0.101376	-4.71761	2.38631e-06	1.72378e-05	Unchanged
HHA24_05060	enoyl-CoA hydratase	280.874	-0.27235	0.0885486	-3.07571	0.00210004	0.00729946	Unchanged
HHA24_05065	tripartite tricarboxylate transporter substratebinding protein	52.6268	-0.89685	0.143964	-6.22966	4.67436e-10	6.63816e-09	Unchanged
HHA24_05070	amidohydrolase family protein	53.646	-0.317486	0.073875	-4.2976	1.72654e-05	0.000102189	Unchanged
HHA24_05075	LysR family transcriptional regulator	147.778	-0.240665	0.105739	-2.27603	0.0228443	0.0548908	Unchanged
HHA24_05080	4-oxalomesaconate tautomerase	18.2759	-0.646528	0.0955221	-6.76836	1.3025e-11	2.14142e-10	Unchanged
HHA24_05085	amidohydrolase	14.4237	-0.525907	0.107694	-4.88334	1.04306e-06	8.15078e-06	Unchanged
HHA24_05090	4-carboxy-4-hydroxy-2-oxoadipatealdolase/oxaloacetate decarboxylase	13.0999	-0.356091	0.102636	-3.46945	0.00052152	0.00216099	Unchanged
HHA24_05095	tripartite tricarboxylate transporter substratebinding protein	20.8055	-0.353946	0.0866498	-4.08479	4.41169e-05	0.000239201	Unchanged
HHA24_05100	cation:dicarboxylase symporter familytransporter	20.2869	-0.419491	0.0960287	-4.36839	1.25166e-05	7.61455e-05	Unchanged
HHA24_05105	NAD(P)-dependent oxidoreductase	22.2007	-0.0187586	0.0988903	-0.189691	0.849551	0.898522	Unchanged
eno	phosphopyruvate hydratase	57.4514	-0.211469	0.116868	-1.80947	0.0703784	0.137227	Unchanged
HHA24_05115	LysR family transcriptional regulator	175.359	-0.552208	0.100151	-5.51373	3.51308e-08	3.58897e-07	Unchanged
HHA24_05120	MFS transporter	28.7618	-0.310695	0.0772557	-4.02165	5.77921e-05	0.000302963	Unchanged
HHA24_05125	LysR family transcriptional regulator	364.051	-0.0894955	0.0924846	-0.967681	0.333204	0.461754	Unchanged
HHA24_05130	hypothetical protein	146.784	-0.0882291	0.107958	-0.817253	0.413784	0.543498	Unchanged
HHA24_05135	GNAT family N-acetyltransferase	73.6039	-0.28168	0.114846	-2.45268	0.0141798	0.0367697	Unchanged
HHA24_05140	lactate dehydrogenase	139.432	-3.24355	0.292831	-11.0765	1.63074e-28	1.55837e-26	Down-regulated
HHA24_05145	GNAT family N-acetyltransferase	116.407	-0.295986	0.0859799	-3.4425	0.000576367	0.00235059	Unchanged
HHA24_05155	STAS domain-containing protein	165.335	-0.166986	0.0746962	-2.23553	0.0253823	0.0599765	Unchanged
HHA24_05160	MFS transporter	17.2486	-0.468055	0.114044	-4.10418	4.05759e-05	0.000221573	Unchanged
HHA24_05165	LysR family transcriptional regulator	155.136	0.208983	0.134251	1.55666	0.119551	0.21043	Unchanged
argC	N-acetyl-gamma-glutamyl-phosphate reductase	45.0069	-0.0471766	0.168749	-0.279566	0.77981	0.853286	Unchanged
HHA24_05195	TIGR03862 family flavoprotein	276.247	-0.0529911	0.0614235	-0.862716	0.388294	0.518064	Unchanged
HHA24_05210	metallophosphoesterase	191.508	0.198966	0.0748738	2.65735	0.00787573	0.022369	Unchanged
HHA24_05215	DUF2007 domain-containing protein	91.8033	-0.149289	0.0747554	-1.99703	0.0458215	0.0969927	Unchanged
HHA24_05230	GntP family permease	303.244	0.357776	0.0936024	3.8223	0.000132215	0.000635778	Unchanged
HHA24_05235	glutathione S-transferase	67.3066	0.164332	0.0651151	2.52372	0.0116119	0.0312398	Unchanged
HHA24_05240	nitronate monooxygenase	1051.92	2.60507	0.262795	9.91293	3.65754e-23	1.8236e-21	Up-regulated
HHA24_05245	LysR family transcriptional regulator	498.581	2.2359	0.252614	8.85104	8.67061e-19	3.10719e-17	Up-regulated
HHA24_05250	adenosine deaminase	495.986	0.891447	0.157387	5.66406	1.47836e-08	1.60313e-07	Unchanged
HHA24_05260	hypothetical protein	46.4259	-0.242793	0.121842	-1.99268	0.046296	0.0977714	Unchanged
HHA24_05265	LysR family transcriptional regulator	147.476	-0.3732	0.0842626	-4.42901	9.46661e-06	5.94026e-05	Unchanged
HHA24_05280	ABC transporter substrate-binding protein	1007.31	0.0709836	0.0563348	1.26003	0.207658	0.323845	Unchanged
HHA24_05285	gamma-glutamyltransferase family protein	722.691	-0.0159233	0.0466469	-0.341357	0.732835	0.816926	Unchanged
HHA24_05290	hypothetical protein	75.3677	-0.129114	0.0581395	-2.22076	0.0263673	0.0618579	Unchanged
HHA24_05295	MarR family transcriptional regulator	22.6546	-0.896169	0.132091	-6.78446	1.16523e-11	1.92264e-10	Unchanged
HHA24_05300	hypothetical protein	171.896	-0.673349	0.0940424	-7.16007	8.06387e-13	1.50362e-11	Unchanged
HHA24_05375	DUF2968 domain-containing protein	830.397	-0.0292438	0.0636304	-0.459589	0.645811	0.746528	Unchanged
HHA24_05380	DUF1178 family protein	316.346	-0.142178	0.0822701	-1.72819	0.0839549	0.158023	Unchanged
HHA24_05385	porin	30.3625	-0.580003	0.125313	-4.62842	3.68471e-06	2.56865e-05	Unchanged
earP	EarP	513.901	0.0361076	0.0508529	0.71004	0.477679	0.601624	Unchanged
HHA24_05400	DUF2863 family protein	1257.13	-0.0319704	0.0550306	-0.580956	0.56127	0.677156	Unchanged
HHA24_05405	dioxygenase	497.466	-0.750176	0.254482	-2.94786	0.00319986	0.0104617	Unchanged
acnA	AcnA	9067.56	0.0248425	0.0918004	0.270615	0.786687	0.856931	Unchanged
HHA24_05415	hypothetical protein	559.621	-0.132164	0.0662277	-1.9956	0.0459779	0.0971893	Unchanged
acnB	bifunctional aconitate hydratase2/2-methylisocitrate dehydratase	5019.38	-0.391138	0.143481	-2.72607	0.00640939	0.0186903	Unchanged
HHA24_05455	SDR family oxidoreductase	44.2127	-0.61862	0.106329	-5.818	5.95568e-09	6.89866e-08	Unchanged
HHA24_05460	helix-turn-helix domain-containing protein	267.893	-0.0729286	0.076277	-0.956102	0.33902	0.467555	Unchanged
HHA24_05465	mechanosensitive ion channel family protein	682.037	-0.181915	0.0711193	-2.55788	0.0105312	0.028703	Unchanged
HHA24_05470	LysR family transcriptional regulator	133.37	-0.27873	0.067076	-4.15543	3.24672e-05	0.000180081	Unchanged
HHA24_05480	LysR family transcriptional regulator	129.782	-0.579939	0.102125	-5.6787	1.35726e-08	1.4788e-07	Unchanged
HHA24_05520	DUF1153 domain-containing protein	0.127287	0.196437	0.973679	0.201748	0.840114	0.892244	Unchanged
HHA24_05525	hypothetical protein	352.089	-0.417811	0.113422	-3.68368	0.00022989	0.00104097	Unchanged
HHA24_05530	TolC family protein	29.6786	-0.679519	0.143461	-4.7366	2.17331e-06	1.59504e-05	Unchanged
HHA24_05535	ATP-binding cassette domain-containing protein	45.5095	-0.55693	0.134605	-4.13752	3.51074e-05	0.000193555	Unchanged
HHA24_05540	HlyD family efflux transporter periplasmicadaptor subunit	32.4919	-0.528247	0.137857	-3.83185	0.000127183	0.000616688	Unchanged
HHA24_05545	hypothetical protein	441.996	0.283854	0.107569	2.6388	0.00832004	0.0234567	Unchanged
HHA24_05560	GNAT family N-acetyltransferase	370.153	0.0869011	0.052619	1.65151	0.0986338	0.18054	Unchanged
HHA24_05580	hypothetical protein	1047.19	0.0442631	0.0496142	0.892148	0.372314	0.50332	Unchanged
HHA24_05585	leucine--tRNA ligase	4866.73	0.0549969	0.0489978	1.12244	0.261677	0.386201	Unchanged
HHA24_05590	MFS transporter	156.689	0.33499	0.145001	2.31026	0.020874	0.0509846	Unchanged
HHA24_05600	DNA-binding protein	7345.98	0.386076	0.113468	3.40251	0.000667687	0.00268421	Unchanged
HHA24_05605	STAS domain-containing protein	524.857	0.177275	0.0761891	2.32677	0.0199774	0.0490559	Unchanged
HHA24_05610	ABC transporter substrate-binding protein	283.605	-0.319581	0.0611604	-5.2253	1.73873e-07	1.56078e-06	Unchanged
HHA24_05625	multidrug effflux MFS transporter	646.62	-0.0424451	0.0674795	-0.629006	0.529345	0.649747	Unchanged
HHA24_05655	acetyl-CoA C-acyltransferase family protein	3751.36	0.0225864	0.0805791	0.280301	0.779247	0.852876	Unchanged
HHA24_05665	toxin	219.723	0.125272	0.07728	1.62102	0.105014	0.18958	Unchanged
HHA24_05670	TIGR00730 family Rossman fold protein	839.449	0.2003	0.0701959	2.85345	0.00432477	0.0134767	Unchanged
polA	DNA polymerase I	3190.22	-0.00987879	0.0526427	-0.187657	0.851145	0.899586	Unchanged
HHA24_05710	ZIP family metal transporter	351.991	0.0614526	0.073069	0.841022	0.400336	0.530427	Unchanged
HHA24_05715	dienelactone hydrolase family protein	2001.4	0.298589	0.0781832	3.8191	0.000133938	0.000641981	Unchanged
HHA24_05720	HAD family phosphatase	220.178	0.0202069	0.100714	0.200636	0.840983	0.892547	Unchanged
HHA24_05725	Na/Pi cotransporter family protein	801.165	-0.0642054	0.114367	-0.561397	0.574527	0.687364	Unchanged
HHA24_05730	L-serine ammonia-lyase	941.25	-0.0127119	0.0896706	-0.141763	0.887268	0.924976	Unchanged
HHA24_05735	QueH	689.621	0.0902871	0.0567885	1.58988	0.111861	0.199652	Unchanged
glnE	bifunctional [glutamate--ammonialigase]-adenylyl-L-tyrosinephosphorylase/[glutamate--ammonia-ligase]adenylyltransferase	983.32	0.0400107	0.0645036	0.620287	0.535069	0.654915	Unchanged
HHA24_05745	TIGR02099 family protein	1321.54	-0.274504	0.0667157	-4.11453	3.87967e-05	0.000212363	Unchanged
trxA	TrxA	2116.13	0.15667	0.068899	2.27391	0.0229714	0.0551195	Unchanged
HHA24_05780	TRAP transporter fused permease subunit	169.1	0.361553	0.105075	3.44091	0.000579772	0.00235973	Unchanged
HHA24_05790	aspartate aminotransferase family protein	165.751	0.814294	0.117254	6.94467	3.79333e-12	6.59092e-11	Unchanged
HHA24_05795	MurR/RpiR family transcriptional regulator	76.5119	0.566248	0.118064	4.79611	1.61774e-06	1.21649e-05	Unchanged
HHA24_05800	MarR family transcriptional regulator	1265.24	0.6294	0.162552	3.87199	0.000107951	0.00053016	Unchanged
ectA	diaminobutyrate acetyltransferase	1965.83	1.03077	0.169489	6.08162	1.18972e-09	1.55035e-08	Up-regulated
ectB	diaminobutyrate--2-oxoglutarate transaminase	4957.78	1.38423	0.19538	7.0848	1.39244e-12	2.54467e-11	Up-regulated
HHA24_05815	ectoine synthase	1632.91	1.38196	0.197939	6.98175	2.91534e-12	5.16318e-11	Up-regulated
thpD	ectoine hydroxylase	5453.74	1.34428	0.192825	6.97147	3.13657e-12	5.51243e-11	Up-regulated
HHA24_05825	MOSC domain-containing protein	609.144	0.202895	0.0679903	2.98418	0.00284337	0.0094786	Unchanged
sugE	SugE	431.722	-0.240138	0.0945411	-2.54004	0.0110841	0.0299957	Unchanged
HHA24_05845	D-amino acid dehydrogenase	1802.4	0.000774831	0.0559793	0.0138414	0.988957	0.994158	Unchanged
HHA24_05850	extracellular solute-binding protein	3385.38	0.289596	0.0552821	5.23852	1.6187e-07	1.47614e-06	Unchanged
HHA24_05855	TrbG/VirB9 family P-type conjugative transferprotein	13.658	-0.280406	0.0970681	-2.88875	0.00386772	0.0122947	Unchanged
HHA24_05860	hypothetical protein	18.6457	-0.20783	0.0887092	-2.34282	0.0191384	0.0472994	Unchanged
pilO2	type 4b pilus protein PilO2	21.9092	-0.274081	0.0792501	-3.45844	0.000543322	0.00223718	Unchanged
HHA24_05870	pilus assembly protein	4.57408	-0.154182	0.140247	-1.09936	0.271611	0.39703	Unchanged
tadA	TadA	21.4322	-0.073695	0.0801937	-0.918963	0.358115	0.487874	Unchanged
HHA24_05880	pilus assembly protein	9.31526	-0.244167	0.110753	-2.2046	0.0274823	0.0640881	Unchanged
HHA24_05885	prepilin-type N-terminal cleavage/methylationdomain-containing protein	13.3121	0.149456	0.10999	1.35882	0.174204	0.282558	Unchanged
HHA24_05890	type II secretion system protein	15.2628	-0.0131431	0.0884138	-0.148654	0.881826	0.920979	Unchanged
alaS	alanine--tRNA ligase	6400.25	-0.0132213	0.055614	-0.237734	0.812087	0.87405	Unchanged
HHA24_05900	sulfurtransferase TusA family protein	520.334	-0.060922	0.0635325	-0.95891	0.337604	0.465882	Unchanged
HHA24_05925	valine--tRNA ligase	4138.01	0.00352065	0.048701	0.0722911	0.94237	0.962514	Unchanged
HHA24_05940	helix-turn-helix domain-containing protein	1009.46	-0.102435	0.077755	-1.3174	0.187704	0.299166	Unchanged
bamB	BamB	1681.31	-0.00198433	0.0516772	-0.0383985	0.96937	0.978974	Unchanged
hfq	Hfq	4052.28	0.179488	0.0726676	2.46999	0.0135116	0.0353149	Unchanged
hflK	HflK	3717.69	0.0959592	0.0413344	2.32153	0.020258	0.0496386	Unchanged
hflC	protease modulator HflC	2307.78	0.0669084	0.0456236	1.46653	0.142504	0.241905	Unchanged
HHA24_06005	phosphoribosyltransferase	1294.89	0.125488	0.0678954	1.84825	0.0645658	0.128382	Unchanged
rpoD	RpoD	9086.54	0.0175683	0.0618509	0.284043	0.776377	0.850677	Unchanged
HHA24_06035	autotransporter outer membrane beta-barreldomain-containing protein	818.163	-0.58575	0.0987468	-5.93184	2.99559e-09	3.616e-08	Unchanged
HHA24_06045	hypothetical protein	485.369	0.320053	0.111994	2.85778	0.00426621	0.0133269	Unchanged
HHA24_06050	LexA family transcriptional regulator	357.68	0.164748	0.12658	1.30153	0.193076	0.305342	Unchanged
HHA24_06060	helix-turn-helix transcriptional regulator	140.763	-0.0228663	0.101078	-0.226224	0.821028	0.880226	Unchanged
HHA24_06065	hypothetical protein	261.783	0.518902	0.147214	3.52481	0.000423784	0.00180157	Unchanged
HHA24_06070	potassium transporter	951.891	0.193046	0.0942138	2.04902	0.0404597	0.0879907	Unchanged
HHA24_06080	HD domain-containing protein	189.888	-1.05366	0.135942	-7.7508	9.13143e-15	2.09429e-13	Down-regulated
HHA24_06095	LysE family translocator	139.8	0.0647489	0.102975	0.628782	0.529492	0.649753	Unchanged
HHA24_06100	autotransporter outer membrane beta-barreldomain-containing protein	31.1264	0.550569	0.21605	2.54834	0.0108238	0.0294314	Unchanged
HHA24_06105	hypothetical protein	285.917	0.176772	0.0714426	2.47433	0.0133488	0.0349891	Unchanged
HHA24_06110	methyl-accepting chemotaxis protein	382.454	-0.0729387	0.0825441	-0.883634	0.376894	0.507579	Unchanged
HHA24_06115	IS3 family transposase	4.47444	0.0650933	0.147185	0.442257	0.658304	0.75754	Unchanged
HHA24_06120	methyl-accepting chemotaxis protein	54.094	-0.795859	0.112506	-7.0739	1.50637e-12	2.74195e-11	Unchanged
HHA24_06125	CheW	14.6609	-0.610564	0.121142	-5.04007	4.6535e-07	3.9023e-06	Unchanged
HHA24_06130	CheR	81.5002	-0.428483	0.0922234	-4.64614	3.38205e-06	2.39036e-05	Unchanged
HHA24_06135	CheW	14.1666	-0.516643	0.115766	-4.46282	8.0888e-06	5.12477e-05	Unchanged
HHA24_06140	hybrid sensor histidine kinase/responseregulator	439.584	-0.0677488	0.0947451	-0.715064	0.47457	0.59889	Unchanged
HHA24_06145	chemotaxis response regulator protein-glutamatemethylesterase	156.718	-0.169688	0.0831026	-2.04191	0.0411603	0.0891622	Unchanged
HHA24_06155	flagellar brake protein	504.505	-1.96437	0.25125	-7.81836	5.35139e-15	1.25713e-13	Down-regulated
HHA24_06160	ABC transporter substrate-binding protein	132.178	-0.516143	0.111838	-4.61511	3.92894e-06	2.72648e-05	Unchanged
HHA24_06165	acyl-CoA--6-aminopenicillanic acidacyltransferase	75.2793	-1.19698	0.180606	-6.62759	3.41218e-11	5.4158e-10	Down-regulated
HHA24_06170	GntR family transcriptional regulator	1684.92	-0.0235452	0.173364	-0.135814	0.891969	0.9284	Unchanged
HHA24_06175	ABC transporter substrate-binding protein	745.25	-0.357081	0.0988623	-3.6119	0.000303961	0.00133168	Unchanged
HHA24_06180	SelT/SelW/SelH family protein	283.515	-0.477302	0.0948264	-5.03343	4.81773e-07	4.01799e-06	Unchanged
HHA24_06185	helix-turn-helix transcriptional regulator	189.293	0.106143	0.0492358	2.1558	0.0310989	0.0709352	Unchanged
HHA24_06190	LysR family transcriptional regulator	285.506	-0.0220877	0.0606763	-0.364026	0.715839	0.80361	Unchanged
HHA24_06195	amino acid synthesis family protein	38.7899	-0.0295961	0.0807139	-0.366678	0.713859	0.801584	Unchanged
HHA24_06200	tripartite tricarboxylate transporter substratebinding protein	26.9538	-0.244353	0.0661751	-3.69252	0.00022204	0.00101042	Unchanged
HHA24_06205	NAD(P)-dependent oxidoreductase	24.639	-0.366977	0.0758683	-4.83703	1.31791e-06	1.00922e-05	Unchanged
HHA24_06210	LysR family transcriptional regulator	134.589	-0.0777281	0.0821859	-0.945759	0.344271	0.473515	Unchanged
HHA24_06215	diacylglycerol kinase	454.689	0.114717	0.0540376	2.1229	0.033762	0.0761014	Unchanged
HHA24_06220	metallophosphoesterase	314.15	0.220117	0.0564893	3.89661	9.75468e-05	0.000483204	Unchanged
HHA24_06225	phosphatase PAP2 family protein	219.053	0.176018	0.0586053	3.00344	0.00266944	0.00895081	Unchanged
HHA24_06230	NAD(P)-dependent oxidoreductase	177.243	0.0270485	0.180684	0.149701	0.881001	0.920535	Unchanged
HHA24_06235	PaaI family thioesterase	166.874	-0.0149039	0.191599	-0.0777873	0.937997	0.959758	Unchanged
HHA24_06240	TetR/AcrR family transcriptional regulator	418.481	-0.609742	0.222227	-2.74378	0.00607363	0.0178245	Unchanged
HHA24_06245	porin	126005	-0.0296859	0.116916	-0.253908	0.799567	0.866074	Unchanged
HHA24_06250	NADH-quinone oxidoreductase subunit A	1074.95	0.0441169	0.106843	0.412911	0.679672	0.773995	Unchanged
HHA24_06255	NADH-quinone oxidoreductase subunit B	1744.25	0.0857255	0.0961093	0.891959	0.372415	0.50332	Unchanged
HHA24_06260	NADH-quinone oxidoreductase subunit C	2159.37	0.00911158	0.0988161	0.0922075	0.926533	0.952489	Unchanged
HHA24_06265	NADH-quinone oxidoreductase subunit D	3615.29	0.0398671	0.0910541	0.43784	0.661503	0.76067	Unchanged
nuoE	NADH-quinone oxidoreductase subunit NuoE	1992.97	0.0363708	0.0880772	0.412942	0.679649	0.773995	Unchanged
nuoF	NADH-quinone oxidoreductase subunit NuoF	4816.49	0.023416	0.082023	0.285481	0.775275	0.849949	Unchanged
HHA24_06280	NADH-quinone oxidoreductase subunit G	8264.23	0.0615271	0.0796384	0.772582	0.43977	0.568232	Unchanged
nuoH	NADH-quinone oxidoreductase subunit NuoH	3731.42	0.102641	0.0887158	1.15697	0.247286	0.36947	Unchanged
nuoI	NADH-quinone oxidoreductase subunit NuoI	1179.26	0.183755	0.100257	1.83285	0.066825	0.13201	Unchanged
HHA24_06295	NADH-quinone oxidoreductase subunit J	1741.94	0.100306	0.0949645	1.05624	0.290857	0.416925	Unchanged
nuoK	NADH-quinone oxidoreductase subunit NuoK	962.441	0.0899587	0.095357	0.943388	0.345482	0.474896	Unchanged
nuoL	NADH-quinone oxidoreductase subunit L	4799.57	0.0776665	0.0930834	0.834375	0.40407	0.534749	Unchanged
HHA24_06310	NADH-quinone oxidoreductase subunit M	3991.8	0.123553	0.0887664	1.39189	0.163956	0.270138	Unchanged
nuoN	NADH-quinone oxidoreductase subunit NuoN	3377.62	0.128348	0.0894614	1.43468	0.151379	0.253606	Unchanged
serB	SerB	459.185	-0.0144825	0.0838282	-0.172765	0.862836	0.909171	Unchanged
mfd	transcription-repair coupling factor	2513.24	-0.140144	0.0610662	-2.29496	0.0217355	0.0527591	Unchanged
HHA24_06335	2-C-methyl-D-erythritol 4-phosphatecytidylyltransferase	372.469	-0.307734	0.0846195	-3.63668	0.000276173	0.00122161	Unchanged
HHA24_06340	2-C-methyl-D-erythritol 2	392.486	-0.0230917	0.0996769	-0.231665	0.816798	0.876655	Unchanged
HHA24_06350	peroxiredoxin	15904.7	0.660987	0.115141	5.74069	9.42927e-09	1.05751e-07	Unchanged
HHA24_06355	envZ	1550.92	-0.324999	0.082874	-3.9216	8.79635e-05	0.00043953	Unchanged
ompR	OmpR	2896.2	0.27574	0.0992465	2.77834	0.00546377	0.0163485	Unchanged
HHA24_06365	RimI	921.082	-0.260372	0.0541334	-4.80982	1.51064e-06	1.14534e-05	Unchanged
HHA24_06370	uracil-DNA glycosylase	482.166	-0.251363	0.0622846	-4.03572	5.44357e-05	0.000287744	Unchanged
lplT	lysophospholipid transporter LplT	748.025	0.0632823	0.0570309	1.10961	0.267165	0.392407	Unchanged
smc	SMC	5668.96	-0.0989082	0.0543887	-1.81854	0.0689813	0.135163	Unchanged
HHA24_06385	hypothetical protein	1401.3	-0.0617878	0.0428124	-1.44322	0.148957	0.250281	Unchanged
ligA	LigA	2292.6	0.0175488	0.0485065	0.361783	0.717514	0.8049	Unchanged
HHA24_06410	helix-turn-helix transcriptional regulator	522.665	-0.107774	0.074611	-1.44447	0.148606	0.249874	Unchanged
HHA24_06415	GstA	33.0497	-0.133344	0.0836286	-1.59448	0.110829	0.198292	Unchanged
HHA24_06420	peptidylprolyl isomerase	3232.95	0.270716	0.0743368	3.64174	0.0002708	0.00120248	Unchanged
HHA24_06425	BolA family transcriptional regulator	310.254	0.321556	0.0656085	4.90113	9.52881e-07	7.57516e-06	Unchanged
HHA24_06430	septation protein A	492.074	0.316078	0.062486	5.05839	4.22817e-07	3.55864e-06	Unchanged
msrB	MsrB	751.101	0.322537	0.0534942	6.02938	1.6459e-09	2.09715e-08	Unchanged
HHA24_06440	ABC transporter ATP-binding protein	242.999	-0.182843	0.0635072	-2.87909	0.00398829	0.0126429	Unchanged
HHA24_06445	EcfT	153.946	-0.333747	0.0723229	-4.61467	3.93716e-06	2.72806e-05	Unchanged
HHA24_06450	BioY	100.589	-0.33869	0.0810662	-4.17795	2.94152e-05	0.000166167	Unchanged
HHA24_06460	branched-chain amino acid ABC transporterpermease	845.548	-0.33682	0.151015	-2.23038	0.0257224	0.0606314	Unchanged
HHA24_06465	branched-chain amino acid ABC transporterATP-binding protein/permease	1486.11	-0.0990206	0.124727	-0.793901	0.427253	0.556764	Unchanged
HHA24_06470	ABC transporter ATP-binding protein	1115.16	-0.0388547	0.117465	-0.330776	0.740814	0.82239	Unchanged
HHA24_06475	phospholipase C	159.595	0.164066	0.0736266	2.22835	0.0258572	0.0608645	Unchanged
phaZ	polyhydroxyalkanoate depolymerase	1513.04	-0.181862	0.0686225	-2.65018	0.00804496	0.0227651	Unchanged
HHA24_06530	ferredoxin--NADP reductase	1099.23	-0.0499586	0.0787141	-0.634685	0.525634	0.646581	Unchanged
HHA24_06535	ferredoxin family protein	902.627	0.115674	0.0892193	1.29651	0.1948	0.307272	Unchanged
pncB	nicotinate phosphoribosyltransferase	1514.88	0.167453	0.0701991	2.3854	0.0170604	0.0430215	Unchanged
HHA24_06545	RidA family protein	1630.81	0.505802	0.0871261	5.8054	6.42117e-09	7.40048e-08	Unchanged
HHA24_06550	flavodoxin family protein	125.757	0.105637	0.0573674	1.84141	0.0655618	0.129962	Unchanged
HHA24_06555	zinc-dependent peptidase	463.757	0.215351	0.0987133	2.18158	0.0291406	0.0673464	Unchanged
HHA24_06560	bifunctional (p)ppGppsynthetase/guanosine-3'	1560.19	-0.239523	0.0402913	-5.94478	2.76828e-09	3.36819e-08	Unchanged
argE	acetylornithine deacetylase	1241.37	0.12217	0.0426916	2.86168	0.00421397	0.0132212	Unchanged
trpB	tryptophan synthase subunit beta	2620.32	-0.00429075	0.0516137	-0.083132	0.933747	0.956475	Unchanged
HHA24_06580	tryptophan synthase subunit alpha	1326.99	0.013755	0.052607	0.261467	0.793733	0.861536	Unchanged
HHA24_06585	acetyl-CoA carboxylase carboxyltransferasesubunit beta	1758.54	0.105758	0.0469644	2.25189	0.0243294	0.0579134	Unchanged
HHA24_06590	acyloxyacyl hydrolase	3694.67	0.765283	0.133157	5.74722	9.07202e-09	1.02496e-07	Unchanged
HHA24_06595	Rne/Rng family ribonuclease	8966.41	0.140688	0.0703979	1.99847	0.0456655	0.096707	Unchanged
HHA24_06600	RluA family pseudouridine synthase	543.632	-0.160392	0.0896467	-1.78915	0.0735902	0.14201	Unchanged
HHA24_06605	HAD family hydrolase	320.318	-0.0533483	0.0751275	-0.710104	0.47764	0.601624	Unchanged
msrP	MsrP	477.193	-0.0968081	0.0711783	-1.36008	0.173805	0.28231	Unchanged
msrQ	MsrQ	128.686	-0.257373	0.0884897	-2.90851	0.00363152	0.0116407	Unchanged
HHA24_06620	N-acetylmuramoyl-L-alanine amidase	142.011	-0.0465365	0.0673354	-0.691115	0.489493	0.612468	Unchanged
HHA24_06625	SAM-dependent methyltransferase	205.312	0.0113323	0.066475	0.170474	0.864637	0.909863	Unchanged
maf	Maf	176.736	0.0232037	0.0726129	0.319553	0.749307	0.829009	Unchanged
acpP	acyl carrier protein	3203.87	0.345616	0.0706981	4.88863	1.01542e-06	7.98927e-06	Unchanged
fabF	beta-ketoacyl-ACP synthase II	7119.53	0.0323224	0.0550769	0.58686	0.557298	0.673071	Unchanged
HHA24_06680	sigma-E factor negative regulatory protein	1024.54	0.169157	0.0704064	2.40258	0.0162798	0.0413943	Unchanged
HHA24_06685	siderophore-interacting protein	1544.73	0.104102	0.0674285	1.54389	0.122615	0.214408	Unchanged
HHA24_06690	DegQ family serine endoprotease	3421.8	0.157197	0.0616864	2.54832	0.0108242	0.0294314	Unchanged
lepA	elongation factor 4	2243.82	-0.0261546	0.0604875	-0.432397	0.665453	0.764171	Unchanged
rnc	ribonuclease III	950.641	0.0710144	0.0544738	1.30364	0.192356	0.304674	Unchanged
era	GTPase Era	1086.41	0.0642033	0.0519395	1.23612	0.216415	0.333343	Unchanged
HHA24_06725	hypothetical protein	120.843	-0.195108	0.06646	-2.93572	0.00332776	0.0108521	Unchanged
HHA24_06730	DNA polymerase III subunit chi	241.858	-0.108235	0.0664002	-1.63003	0.103094	0.18684	Unchanged
HHA24_06735	leucyl aminopeptidase	2498.63	0.0282264	0.0586961	0.480891	0.630594	0.734146	Unchanged
lptF	LptF	833.885	-0.185372	0.0754605	-2.45655	0.0140279	0.036498	Unchanged
HHA24_06745	LysR family transcriptional regulator	135.752	0.0797756	0.0602482	1.32412	0.185464	0.296626	Unchanged
HHA24_06760	CysB family HTH-type transcriptional regulator	644.038	0.403005	0.110864	3.63515	0.000277824	0.00122654	Unchanged
HHA24_06770	C40 family peptidase	1228.69	-0.0089174	0.0920764	-0.0968479	0.922847	0.950191	Unchanged
HHA24_06780	hypothetical protein	534.268	0.343909	0.0661102	5.20205	1.97097e-07	1.75892e-06	Unchanged
HHA24_06785	MFS transporter	702.226	0.193626	0.0581083	3.33216	0.00086174	0.00336695	Unchanged
acs	acetate--CoA ligase	7665.45	0.329021	0.0863403	3.81074	0.000138549	0.000662696	Unchanged
HHA24_06795	EamA family transporter	394.08	0.199275	0.0727612	2.73876	0.00616714	0.0180528	Unchanged
ltaE	low-specificity L-threonine aldolase	642.069	0.149164	0.0483739	3.08356	0.00204541	0.00713477	Unchanged
HHA24_06805	antibiotic biosynthesis monooxygenase	103.593	-0.0870952	0.0845114	-1.03057	0.302741	0.429538	Unchanged
HHA24_06810	NAD-dependent epimerase/dehydratase familyprotein	764.554	-0.0917891	0.066086	-1.38893	0.164853	0.271271	Unchanged
HHA24_06815	electron transfer flavoprotein-ubiquinoneoxidoreductase	4301.88	0.0881758	0.0694483	1.26966	0.204206	0.319799	Unchanged
HHA24_06820	acyl-CoA thioesterase	493.787	0.0738594	0.0524903	1.40711	0.159396	0.264122	Unchanged
HHA24_06825	CoA transferase subunit A	2562.13	0.428235	0.0895926	4.77981	1.75465e-06	1.31298e-05	Unchanged
HHA24_06830	CoA transferase subunit B	2692.66	0.360437	0.077897	4.6271	3.70819e-06	2.5811e-05	Unchanged
HHA24_06880	CTP synthase	6323.9	0.14593	0.0583136	2.5025	0.0123319	0.0328875	Unchanged
eno	phosphopyruvate hydratase	6638.67	0.376083	0.0614921	6.11595	9.59805e-10	1.27793e-08	Unchanged
ftsB	cell division protein FtsB	1275.01	0.306569	0.0658159	4.65798	3.19334e-06	2.26047e-05	Unchanged
hslO	HslO	768.487	0.0111942	0.0660244	0.169547	0.865367	0.910127	Unchanged
HHA24_06925	RDD family protein	134.251	0.528503	0.120274	4.39415	1.11206e-05	6.83785e-05	Unchanged
HHA24_06930	hypothetical protein	7375.03	0.120874	0.15963	0.757214	0.448922	0.576124	Unchanged
HHA24_06935	methyltransferase	1187.42	0.130697	0.0525242	2.48833	0.0128346	0.0339323	Unchanged
HHA24_06940	CopD family protein	246.701	0.165022	0.0666213	2.47701	0.0132487	0.0347663	Unchanged
prpB	methylisocitrate lyase	1357.36	0.199634	0.0920036	2.16985	0.030018	0.0689151	Unchanged
HHA24_06960	malate dehydrogenase	6081.6	0.0484366	0.0849846	0.569945	0.568715	0.683071	Unchanged
HHA24_06965	GntR family transcriptional regulator	723.21	-0.534003	0.110248	-4.84364	1.27481e-06	9.79489e-06	Unchanged
sdhC	succinate dehydrogenase	1360.31	-0.263968	0.0937829	-2.81467	0.0048828	0.0148425	Unchanged
sdhD	succinate dehydrogenase	1028.71	-0.190888	0.0856655	-2.22829	0.0258611	0.0608645	Unchanged
HHA24_06980	succinate dehydrogenase flavoprotein subunit	9529.62	-0.162883	0.0747194	-2.17993	0.0292627	0.0674851	Unchanged
HHA24_06985	succinate dehydrogenase iron-sulfur subunit	3865.46	-0.0650542	0.0773296	-0.841259	0.400203	0.530405	Unchanged
HHA24_06990	succinate dehydrogenase assembly factor 2	1418.96	-0.0475271	0.0867152	-0.548083	0.583635	0.69438	Unchanged
HHA24_06995	citrate synthase	11397.3	0.0351637	0.0760905	0.46213	0.643988	0.7452	Unchanged
HHA24_07010	putative 2-aminoethylphosphonate ABC transporterpermease subunit	19.6293	-0.860016	0.136744	-6.28924	3.19015e-10	4.64546e-09	Unchanged
HHA24_07015	phosphonoacetaldehyde hydrolase	11.3932	-0.519358	0.113412	-4.57941	4.66282e-06	3.14535e-05	Unchanged
HHA24_07020	putative 2-aminoethylphosphonate ABC transportersubstrate-binding protein	46.4188	-0.12979	0.0622233	-2.08587	0.0369902	0.0818891	Unchanged
HHA24_07025	TIGR03364 family FAD-dependent oxidoreductase	19.9859	-0.254799	0.0867953	-2.93563	0.00332872	0.0108521	Unchanged
HHA24_07035	AraC family transcriptional regulator	354.623	0.218669	0.0737635	2.96446	0.00303216	0.0100205	Unchanged
HHA24_07040	DUF2214 family protein	216.252	0.36443	0.0803792	4.53388	5.79093e-06	3.82752e-05	Unchanged
HHA24_07045	Fe2+-dependent dioxygenase	9.6256	0.00984306	0.152451	0.0645653	0.94852	0.966858	Unchanged
mdeB	alpha-ketoglutarate dehydrogenase	1050.87	0.724173	0.17092	4.23691	2.26621e-05	0.000131086	Unchanged
HHA24_07065	oligopeptide transporter	875.41	0.308853	0.109241	2.82726	0.00469478	0.0143471	Unchanged
HHA24_07070	2-oxoglutarate dehydrogenase E1 component	29895.2	0.43185	0.107219	4.02775	5.63121e-05	0.00029622	Unchanged
odhB	2-oxoglutarate dehydrogenase complexdihydrolipoyllysine-residue succinyltransferase	8231.96	0.516077	0.112273	4.59662	4.29409e-06	2.92863e-05	Unchanged
lpdA	dihydrolipoyl dehydrogenase	10499.1	0.561375	0.108461	5.17581	2.26922e-07	1.99787e-06	Unchanged
HHA24_07105	tryptophan--tRNA ligase	1636.3	0.146628	0.0739747	1.98214	0.0474637	0.0997781	Unchanged
HHA24_07115	ATP-dependent DNA helicase	1229.43	0.0790844	0.0478191	1.65382	0.0981631	0.179894	Unchanged
HHA24_07120	LysR family transcriptional regulator	176.395	-0.235925	0.0894478	-2.63757	0.0083503	0.0235275	Unchanged
HHA24_07135	acyl-CoA--6-aminopenicillanic acidacyltransferase	54.86	-0.265034	0.0929524	-2.85128	0.0043543	0.0135503	Unchanged
HHA24_07140	polysaccharide deacetylase family protein	64.2637	-0.126636	0.0701461	-1.80532	0.0710247	0.13793	Unchanged
HHA24_07145	polysaccharide deacetylase family protein	75.2203	-0.138141	0.0705518	-1.95801	0.0502289	0.104348	Unchanged
HHA24_07150	BamD	1152.23	0.193184	0.0558886	3.45659	0.000547049	0.00224647	Unchanged
phaC	class I poly(R)-hydroxyalkanoic acid synthase	3106.61	0.136839	0.0954399	1.43378	0.151636	0.253945	Unchanged
phaR	PhaR	1358.57	0.178365	0.0962056	1.854	0.0637395	0.12701	Unchanged
HHA24_07200	PhzF family phenazine biosynthesis protein	296.604	0.128325	0.0853858	1.50288	0.13287	0.22784	Unchanged
HHA24_07220	cytochrome b	948.911	0.574705	0.183588	3.1304	0.00174571	0.0062413	Unchanged
cphA	cyanophycin synthetase	1185.74	0.053006	0.0937894	0.56516	0.571965	0.68573	Unchanged
cphA	cyanophycin synthetase	1723.82	0.000470025	0.0946762	0.00496455	0.996039	0.997398	Unchanged
HHA24_07235	ABC transporter ATP-binding protein	1631.87	-0.0235126	0.06578	-0.357443	0.72076	0.807554	Unchanged
HHA24_07240	DUF1854 domain-containing protein	335.709	0.192798	0.101681	1.89611	0.0579453	0.117765	Unchanged
HHA24_07245	N-acetyltransferase	200.336	0.13849	0.0492796	2.81029	0.00494965	0.0150258	Unchanged
HHA24_07250	ferritin-like domain-containing protein	263.021	-0.0463674	0.0549121	-0.844393	0.39845	0.528693	Unchanged
HHA24_07255	lytic murein transglycosylase	987.013	0.138679	0.0317024	4.37442	1.21758e-05	7.42693e-05	Unchanged
HHA24_07260	DUF937 domain-containing protein	941.976	0.513032	0.0742324	6.91116	4.80708e-12	8.22763e-11	Unchanged
HHA24_07270	diguanylate cyclase	421.123	-0.0896218	0.0510122	-1.75687	0.0789398	0.150222	Unchanged
HHA24_07280	hypothetical protein	256.8	0.320685	0.0921029	3.48181	0.00049803	0.00207867	Unchanged
HHA24_07285	SDR family oxidoreductase	1200.82	-0.263238	0.26855	-0.980218	0.326978	0.455052	Unchanged
HHA24_07290	DedA family protein	997.236	-0.382878	0.268277	-1.42718	0.153529	0.256086	Unchanged
HHA24_07305	Crp/Fnr family transcriptional regulator	210.107	0.108146	0.0595945	1.81469	0.0695713	0.136261	Unchanged
HHA24_07310	tripartite tricarboxylate transporter substratebinding protein	54.7299	0.153674	0.0842763	1.82345	0.0682345	0.134159	Unchanged
HHA24_07315	alpha/beta fold hydrolase	49.8567	0.283062	0.0979243	2.89062	0.00384485	0.0122319	Unchanged
HHA24_07320	SDR family oxidoreductase	26.877	0.206243	0.0976157	2.11281	0.0346171	0.0776472	Unchanged
HHA24_07330	MFS transporter	547.899	0.266684	0.233157	1.1438	0.252707	0.375743	Unchanged
gph	phosphoglycolate phosphatase	643.295	0.0566732	0.0516704	1.09682	0.272719	0.397762	Unchanged
ubiG	UbiG	1006.6	0.0561781	0.0616232	0.911639	0.361959	0.491942	Unchanged
HHA24_07345	OmpA family protein	42010.3	0.276978	0.105505	2.62525	0.00865861	0.0242473	Unchanged
gyrA	DNA gyrase subunit A	6481.09	-0.0800178	0.0601104	-1.33118	0.18313	0.293404	Unchanged
serC	3-phosphoserine/phosphohydroxythreoninetransaminase	2970.42	0.0285928	0.0663782	0.430756	0.666646	0.765028	Unchanged
HHA24_07380	(d)CMP kinase	703.534	0.0208986	0.0667053	0.313297	0.754055	0.833257	Unchanged
HHA24_07395	LapA family protein	237.414	0.0515144	0.0867998	0.593485	0.552857	0.669568	Unchanged
lapB	LapB	961.403	0.0984094	0.0497793	1.97692	0.0480512	0.100921	Unchanged
rfaE1	D-glycero-beta-D-manno-heptose-7-phosphatekinase	1029.97	0.104378	0.0513156	2.03404	0.041948	0.0905058	Unchanged
rfaD	ADP-glyceromanno-heptose 6-epimerase	1626.3	0.214452	0.0474788	4.5168	6.27812e-06	4.0964e-05	Unchanged
HHA24_07415	hypothetical protein	150.044	-0.305503	0.0601901	-5.07564	3.86202e-07	3.28057e-06	Unchanged
cysM	CysM	1262.88	0.0835554	0.107514	0.777156	0.437067	0.565855	Unchanged
mltB	lytic murein transglycosylase B	414.024	0.111484	0.0470051	2.37175	0.0177043	0.0444132	Unchanged
HHA24_07430	histone deacetylase family protein	961.869	-0.194764	0.0928427	-2.09779	0.0359238	0.0800562	Unchanged
HHA24_07435	electron transfer flavoprotein subunit beta/FixAfamily protein	6031.17	0.291422	0.0846034	3.44456	0.000571983	0.00234049	Unchanged
HHA24_07440	electron transfer flavoprotein subunit alpha	8042.75	0.278875	0.0816339	3.41617	0.000635086	0.00257118	Unchanged
HHA24_07460	sulfate ABC transporter substrate-bindingprotein	266.996	0.837405	0.194068	4.315	1.59605e-05	9.53264e-05	Unchanged
HHA24_07495	PA0069 family radical SAM protein	3896.95	-0.137355	0.10414	-1.31894	0.18719	0.298553	Unchanged
HHA24_07500	hypothetical protein	613.632	-0.11315	0.139335	-0.812075	0.416749	0.546491	Unchanged
HHA24_07520	hydroxypyruvate isomerase family protein	414.597	0.348103	0.0540379	6.44183	1.1804e-10	1.76944e-09	Unchanged
rsgA	ribosome small subunit-dependent GTPase A	309.87	0.0537189	0.0489182	1.09814	0.272145	0.397371	Unchanged
HHA24_07530	M48 family metallopeptidase	355.954	-0.0904859	0.0506862	-1.78522	0.0742262	0.143057	Unchanged
orn	oligoribonuclease	488.883	0.17643	0.0567402	3.10943	0.00187449	0.00663961	Unchanged
HHA24_07545	hypothetical protein	92.3861	-0.507533	0.0930264	-5.4558	4.87534e-08	4.87215e-07	Unchanged
HHA24_07550	LysR family transcriptional regulator	867.507	0.0784516	0.0694968	1.12885	0.25896	0.383301	Unchanged
HHA24_07555	NAD(P)H-hydrate epimerase	376.692	-0.140672	0.092957	-1.5133	0.130204	0.224275	Unchanged
paaX	PaaX	999.627	-0.00352674	0.0538913	-0.0654417	0.947822	0.966626	Unchanged
paaN	PaaN	9089.89	0.121111	0.114656	1.0563	0.290831	0.416925	Unchanged
paaB	2-(1	3983.5	0.0955245	0.115197	0.829229	0.406975	0.537207	Unchanged
paaI	PaaI	2791.55	0.189638	0.131189	1.44553	0.148308	0.249464	Unchanged
paaF	phenylacetate--CoA ligase	7395.91	0.133968	0.127301	1.05237	0.292628	0.41894	Unchanged
HHA24_07610	zinc ribbon domain-containing protein	14.6386	-0.143035	0.202876	-0.705039	0.480786	0.604376	Unchanged
urtE	UrtE	6.22272	-0.30723	0.152361	-2.01647	0.0437511	0.0932991	Unchanged
urtD	UrtD	3.93186	-0.429903	0.160271	-2.68235	0.00731065	0.0208934	Unchanged
urtC	UrtC	5.10443	-0.336622	0.172394	-1.95263	0.0508634	0.105237	Unchanged
urtB	UrtB	3.78441	-0.428059	0.169119	-2.53111	0.0113702	0.0306614	Unchanged
urtA	urea ABC transporter substrate-binding protein	9.68932	-0.269593	0.112941	-2.38703	0.016985	0.0428548	Unchanged
HHA24_07645	response regulator	127.377	0.0722944	0.0955666	0.756482	0.44936	0.576242	Unchanged
HHA24_07650	response regulator transcription factor	38.1482	0.13893	0.0985783	1.40933	0.158737	0.263242	Unchanged
ggt	gamma-glutamyltransferase	217.504	-0.0240707	0.0761458	-0.316113	0.751917	0.831095	Unchanged
HHA24_07660	tripartite tricarboxylate transporter substratebinding protein	95.7762	-0.107625	0.134123	-0.802434	0.422302	0.551941	Unchanged
HHA24_07665	GntR family transcriptional regulator	166.674	-0.0653402	0.0831641	-0.785677	0.432057	0.560743	Unchanged
HHA24_07675	TRAP transporter small permease	104.806	0.430265	0.170988	2.51634	0.0118579	0.0318083	Unchanged
HHA24_07685	FtsX-like permease family protein	910.172	0.139789	0.105686	1.32268	0.185942	0.297287	Unchanged
HHA24_07690	group II truncated hemoglobin	259.352	0.234543	0.119005	1.97087	0.0487391	0.101961	Unchanged
HHA24_07695	3-deoxy-D-manno-octulosonic acid kinase	325.202	0.0584502	0.108407	0.539174	0.589767	0.699576	Unchanged
HHA24_07700	polyamine ABC transporter substrate-bindingprotein	2065.89	0.280768	0.0798801	3.51487	0.000439973	0.00185663	Unchanged
potA	polyamine ABC transporter ATP-binding protein	1424.98	0.163779	0.0660917	2.47806	0.0132098	0.0347041	Unchanged
HHA24_07710	ABC transporter permease subunit	493.071	0.0617838	0.0732366	0.84362	0.398882	0.529113	Unchanged
HHA24_07715	ABC transporter permease subunit	616.917	0.16735	0.0747079	2.24006	0.0250871	0.0593779	Unchanged
HHA24_07720	arsenate reductase	288.501	0.183172	0.0772431	2.37137	0.0177225	0.0444132	Unchanged
HHA24_07725	DNA-3-methyladenine glycosylase	295.902	0.126951	0.0772528	1.64331	0.100318	0.18282	Unchanged
HHA24_07730	hypothetical protein	608.839	-0.417435	0.12673	-3.2939	0.00098807	0.00378005	Unchanged
rmuC	RmuC	375.671	0.0109941	0.064828	0.169589	0.865334	0.910127	Unchanged
rpiA	RpiA	440.516	0.221964	0.0839174	2.64503	0.00816829	0.0230572	Unchanged
phoU	PhoU	679.014	0.286824	0.0886484	3.23552	0.00121421	0.00452442	Unchanged
HHA24_07755	oxidative damage protection protein	382.253	0.0892194	0.0621012	1.43668	0.150809	0.253022	Unchanged
argA	amino-acid N-acetyltransferase	1122.33	0.00575926	0.0437182	0.131736	0.895193	0.930556	Unchanged
lpxO	LpxO	1110.66	0.134626	0.102678	1.31116	0.189805	0.301676	Unchanged
dnaE	DNA polymerase III subunit alpha	4491.29	-0.0271506	0.0540243	-0.502563	0.615272	0.723098	Unchanged
HHA24_07780	glycosyltransferase family 4 protein	978.081	-0.0551058	0.053117	-1.03744	0.29953	0.426063	Unchanged
HHA24_07785	polysaccharide deacetylase family protein	583.322	-0.0204246	0.066215	-0.308459	0.757733	0.836256	Unchanged
HHA24_07790	glycosyltransferase family 2 protein	394.958	-0.0944701	0.0630633	-1.49802	0.134128	0.229826	Unchanged
HHA24_07795	glycosyltransferase family 4 protein	535.85	0.0268555	0.0652341	0.411678	0.680575	0.774636	Unchanged
HHA24_07800	polysaccharide deacetylase family protein	739.642	0.0665059	0.0542923	1.22496	0.22059	0.338661	Unchanged
HHA24_07805	glycosyltransferase family 4 protein	470.545	-0.0956544	0.0713492	-1.34065	0.180034	0.289658	Unchanged
HHA24_07810	YkgJ family cysteine cluster protein	99.5184	0.000477009	0.0762706	0.00625417	0.99501	0.997398	Unchanged
HHA24_07820	heptosyltransferase	327.281	-0.00870733	0.0720274	-0.120889	0.903779	0.936443	Unchanged
msbA	MsbA	929.93	0.0211949	0.0594441	0.356551	0.721428	0.808105	Unchanged
HHA24_07835	autotransporter outer membrane beta-barreldomain-containing protein	202.141	-0.808099	0.13005	-6.21376	5.17329e-10	7.32404e-09	Unchanged
rng	ribonuclease G	445.841	0.0622776	0.0491094	1.26814	0.204748	0.320429	Unchanged
HHA24_07870	LysR family transcriptional regulator	145.904	0.233978	0.0744139	3.14427	0.00166499	0.00599946	Unchanged
HHA24_07885	methyltransferase domain-containing protein	111.548	0.0561435	0.145876	0.384871	0.700333	0.79058	Unchanged
HHA24_07890	HD domain-containing protein	216.9	-0.0161107	0.0556737	-0.289377	0.772293	0.847895	Unchanged
HHA24_07895	TetR/AcrR family transcriptional regulator	214.246	0.0344935	0.117467	0.293645	0.769029	0.845324	Unchanged
HHA24_07905	transcriptional regulator	238.669	0.096357	0.0988011	0.975262	0.32943	0.457354	Unchanged
HHA24_07910	threo-3-hydroxy-L-aspartate ammonia-lyase	633.165	0.263834	0.0835485	3.15786	0.00158932	0.00575845	Unchanged
HHA24_07915	sigma-54-dependent Fis family transcriptionalregulator	191.956	0.318136	0.0957314	3.32322	0.000889857	0.00345036	Unchanged
HHA24_07920	sensor histidine kinase	166.067	0.00431348	0.0934078	0.046179	0.963168	0.975287	Unchanged
rsfS	ribosome silencing factor	358.048	-0.0121125	0.0575829	-0.210349	0.833395	0.887574	Unchanged
purD	phosphoribosylamine--glycine ligase	2016.58	0.0664641	0.0717295	0.926594	0.354137	0.483863	Unchanged
HHA24_07960	YebC/PmpR family DNA-binding transcriptionalregulator	1988.96	0.0269202	0.0704829	0.381939	0.702507	0.792328	Unchanged
HHA24_07965	DUF853 family protein	1360.49	0.164589	0.0754629	2.18106	0.0291793	0.0673605	Unchanged
HHA24_07970	hypothetical protein	99.8568	0.0702182	0.113223	0.620177	0.535141	0.654915	Unchanged
HHA24_07975	aspartate aminotransferase family protein	1218.11	0.17049	0.0532453	3.20197	0.00136492	0.00504388	Unchanged
HHA24_07980	glyoxylate/hydroxypyruvate reductase A	1241.88	0.184124	0.0606075	3.03797	0.00238179	0.00812286	Unchanged
HHA24_07985	aldehyde dehydrogenase	155.074	0.164024	0.119415	1.37356	0.169579	0.277311	Unchanged
HHA24_07990	DMT family transporter	67.9671	0.0665402	0.132592	0.501841	0.61578	0.723324	Unchanged
HHA24_07995	Zn-dependent hydrolase	205.276	0.102522	0.129289	0.792963	0.427799	0.557001	Unchanged
HHA24_08000	histone deacetylase family protein	102.286	0.0606699	0.141408	0.429041	0.667894	0.765524	Unchanged
HHA24_08005	cupin domain-containing protein	46.2637	0.160134	0.149314	1.07247	0.283511	0.410371	Unchanged
gabT	4-aminobutyrate--2-oxoglutarate transaminase	105.322	0.116169	0.146675	0.792016	0.428351	0.557404	Unchanged
HHA24_08015	ABC transporter ATP-binding protein	216.101	0.127654	0.157954	0.808173	0.418991	0.548961	Unchanged
HHA24_08020	ABC transporter permease	73.1001	0.154701	0.169967	0.910188	0.362724	0.49269	Unchanged
HHA24_08030	ABC transporter substrate-binding protein	449.978	0.323185	0.184023	1.75622	0.079051	0.150334	Unchanged
HHA24_08035	PLP-dependent aminotransferase family protein	871.776	0.135218	0.0975853	1.38564	0.165858	0.272587	Unchanged
HHA24_08040	tartrate dehydrogenase	915.414	0.533812	0.0746043	7.15524	8.35259e-13	1.55115e-11	Unchanged
HHA24_08060	MarR family transcriptional regulator	287.748	-0.286011	0.0967654	-2.95572	0.00311944	0.0102352	Unchanged
HHA24_08070	DMT family transporter	508.294	0.214133	0.0815913	2.62446	0.00867873	0.0242888	Unchanged
HHA24_08075	quinone oxidoreductase	2840.19	0.328545	0.115271	2.85019	0.00436926	0.0135784	Unchanged
htpX	HtpX	859.396	0.00445914	0.0669358	0.0666181	0.946886	0.966266	Unchanged
HHA24_08090	sulfurtransferase	1270.43	0.0978896	0.0647665	1.51142	0.130681	0.22476	Unchanged
HHA24_08095	HD domain-containing protein	54.0769	0.76046	0.170534	4.4593	8.22278e-06	5.20247e-05	Unchanged
HHA24_08100	aromatic ring-hydroxylating dioxygenase subunitalpha	2005.84	-0.142343	0.0706418	-2.015	0.0439045	0.0934774	Unchanged
HHA24_08105	acyltransferase family protein	664.812	0.566712	0.170354	3.32668	0.000878878	0.00341935	Unchanged
HHA24_08110	tripartite tricarboxylate transporter substratebinding protein	235.995	0.102252	0.140328	0.728662	0.466208	0.591607	Unchanged
HHA24_08115	IclR family transcriptional regulator	108.176	-0.0655742	0.0859514	-0.762922	0.44551	0.573066	Unchanged
HHA24_08120	exodeoxyribonuclease VII small subunit	453.169	-0.083801	0.0711319	-1.17811	0.238754	0.359778	Unchanged
dxs	1-deoxy-D-xylulose-5-phosphate synthase	1888.62	-0.0501475	0.0602747	-0.831982	0.405419	0.53577	Unchanged
HHA24_08165	replicative DNA helicase	1309.53	-0.107285	0.0701588	-1.52918	0.12622	0.219225	Unchanged
HHA24_08170	bile acid:sodium symporter	372.367	-0.0516447	0.0715439	-0.72186	0.470381	0.594773	Unchanged
pdxA	PdxA	313.354	0.0989462	0.0727776	1.35957	0.173967	0.282372	Unchanged
HHA24_08180	PhoH family protein	3943.5	0.111202	0.0841417	1.3216	0.1863	0.297706	Unchanged
HHA24_08185	peroxiredoxin	1322.62	0.287872	0.084282	3.41558	0.000636471	0.00257224	Unchanged
HHA24_08190	Xcc1710-like domain-containing protein	917.079	0.202467	0.0684579	2.95754	0.00310101	0.0101966	Unchanged
HHA24_08210	YgdI/YgdR family lipoprotein	452.597	0.378229	0.180027	2.10096	0.0356445	0.0795239	Unchanged
HHA24_08215	class 1 fructose-bisphosphatase	1578.46	0.141454	0.0609173	2.32206	0.0202294	0.0495951	Unchanged
pepN	aminopeptidase N	2679.32	-0.0811694	0.0461049	-1.76054	0.0783163	0.149371	Unchanged
HHA24_08225	DUF4136 domain-containing protein	651.741	0.422654	0.111824	3.77963	0.000157061	0.000739793	Unchanged
HHA24_08230	H-NS histone family protein	1107.26	0.0776587	0.134649	0.576749	0.564109	0.679508	Unchanged
tldD	TldD	2185.54	0.0631463	0.0701922	0.89962	0.368322	0.498965	Unchanged
HHA24_08245	FAD-binding protein	3408.12	-0.10527	0.106651	-0.987051	0.323617	0.451333	Unchanged
HHA24_08250	FAD-binding protein	558.049	-0.136158	0.116809	-1.16564	0.243759	0.365758	Unchanged
HHA24_08280	N-formylglutamate amidohydrolase	583.012	-0.285519	0.157734	-1.81014	0.0702748	0.137227	Unchanged
HHA24_08285	BugE	1134.96	-0.16125	0.157458	-1.02408	0.305795	0.432793	Unchanged
gcvA	GcvA	795.955	-0.0924262	0.0996549	-0.927462	0.353687	0.483633	Unchanged
mnmA	MnmA	1222.29	-0.0884336	0.0713335	-1.23972	0.215078	0.331842	Unchanged
HHA24_08300	sulfite exporter TauE/SafE family protein	465.035	-0.0102598	0.081126	-0.126467	0.899362	0.933374	Unchanged
purB	adenylosuccinate lyase	2258.47	-0.0785085	0.0595116	-1.31921	0.187098	0.298511	Unchanged
HHA24_08315	cytochrome c	1209.26	0.152943	0.0536473	2.8509	0.00435963	0.0135577	Unchanged
HHA24_08330	DUF3053 family protein	287.811	0.690421	0.0988173	6.98685	2.81134e-12	4.99831e-11	Unchanged
HHA24_08335	AI-2E family transporter	378.537	0.438366	0.0679306	6.45315	1.09551e-10	1.64757e-09	Unchanged
HHA24_08340	nicotinamidase	388.652	0.278006	0.0576446	4.82276	1.41586e-06	1.07704e-05	Unchanged
speG	spermidine N1-acetyltransferase	240.796	0.294173	0.0600268	4.90069	9.54983e-07	7.57874e-06	Unchanged
HHA24_08350	IS3 family transposase	5.42397	-0.0100836	0.124122	-0.0812401	0.935251	0.957375	Unchanged
HHA24_08355	IS481 family transposase	1.9802	0.100092	0.197454	0.506914	0.612215	0.720059	Unchanged
HHA24_08370	GGDEF domain-containing protein	79.1363	0.0102262	0.17025	0.0600659	0.952103	0.969003	Unchanged
HHA24_08375	gas vesicle protein	13.3369	-0.806828	0.168042	-4.80134	1.57604e-06	1.1911e-05	Unchanged
HHA24_08380	DUF1232 domain-containing protein	49.2227	-0.045903	0.0777818	-0.590151	0.555089	0.670934	Unchanged
HHA24_08400	hypothetical protein	272.887	0.453882	0.169504	2.67772	0.00741262	0.0211585	Unchanged
cls	cardiolipin synthase	724.318	0.558437	0.17679	3.15875	0.00158445	0.00574535	Unchanged
HHA24_08410	FMN-binding glutamate synthase family protein	705.152	0.102707	0.067656	1.51807	0.128996	0.222711	Unchanged
HHA24_08415	YeeE/YedE family protein	811.112	0.23875	0.134057	1.78096	0.0749189	0.14415	Unchanged
HHA24_08420	arsenic transporter	108.408	0.10849	0.0975809	1.1118	0.266224	0.391401	Unchanged
HHA24_08430	GNAT family N-acetyltransferase	403.775	0.239069	0.0625856	3.81988	0.000133516	0.000640626	Unchanged
HHA24_08445	DTW domain-containing protein	190.74	-0.12274	0.0679531	-1.80625	0.0708794	0.137823	Unchanged
rnr	ribonuclease R	2979.05	0.0281775	0.0757046	0.372203	0.709742	0.798329	Unchanged
rlmB	RlmB	539.81	-0.15752	0.0652515	-2.41404	0.0157766	0.0402489	Unchanged
HHA24_08465	cystathionine gamma-synthase family protein	1161.64	0.0316527	0.0594544	0.532387	0.594458	0.704412	Unchanged
HHA24_08470	HU family DNA-binding protein	4726.84	-0.027974	0.129056	-0.216759	0.828396	0.884435	Unchanged
HHA24_08495	response regulator transcription factor	1295.12	-0.0674798	0.0538565	-1.25296	0.210222	0.326429	Unchanged
HHA24_08505	potassium transporter Kup	916.792	-0.247288	0.0792613	-3.11991	0.00180906	0.00643768	Unchanged
HHA24_08510	FkbM family methyltransferase	185.633	-0.144417	0.0834233	-1.73113	0.0834287	0.157226	Unchanged
argG	argininosuccinate synthase	4221.87	0.103139	0.064344	1.60293	0.108949	0.195809	Unchanged
argF	ornithine carbamoyltransferase	1312.49	0.226821	0.069738	3.25247	0.00114405	0.00428737	Unchanged
HHA24_08525	aspartate aminotransferase family protein	1353.83	0.0509895	0.0478095	1.06651	0.286192	0.413338	Unchanged
HHA24_08535	2-hydroxyacid dehydrogenase	546.641	0.164441	0.0607635	2.70625	0.00680486	0.0196437	Unchanged
HHA24_08545	dihydrodipicolinate synthase family protein	90.7424	-0.19882	0.127851	-1.55509	0.119925	0.210793	Unchanged
HHA24_08550	FadR family transcriptional regulator	319.796	0.0152987	0.0442369	0.345835	0.729467	0.81492	Unchanged
HHA24_08555	Ldh family oxidoreductase	228.55	-0.0825981	0.0588925	-1.40252	0.16076	0.265923	Unchanged
HHA24_08560	dihydroxy-acid dehydratase	946.506	0.190702	0.0770367	2.47547	0.0133061	0.0348971	Unchanged
HHA24_08565	tripartite tricarboxylate transporter substratebinding protein	406.814	0.172532	0.084499	2.04182	0.0411697	0.0891622	Unchanged
garL	2-dehydro-3-deoxyglucarate aldolase	449.597	0.441984	0.0770216	5.73844	9.55504e-09	1.0664e-07	Unchanged
HHA24_08605	3-hydroxyacyl-CoA dehydrogenase	1388.72	0.126571	0.0815177	1.55268	0.120501	0.211371	Unchanged
adk	adenylate kinase	1588.72	0.0814369	0.0740743	1.09939	0.271596	0.39703	Unchanged
kdsB	3-deoxy-manno-octulosonate cytidylyltransferase	961.709	-0.0938914	0.0619384	-1.51588	0.129549	0.223399	Unchanged
HHA24_08620	Trm112 family protein	89.5364	0.0634266	0.067041	0.946086	0.344105	0.473515	Unchanged
HHA24_08625	tetraacyldisaccharide 4'-kinase	333.01	0.0267133	0.0700944	0.381105	0.703125	0.792551	Unchanged
HHA24_08630	biopolymer transporter ExbD	204.436	0.118791	0.0687633	1.72754	0.0840703	0.158143	Unchanged
HHA24_08635	MotA/TolQ/ExbB proton channel family protein	194.135	0.111675	0.089845	1.24297	0.213877	0.330544	Unchanged
HHA24_08645	superoxide dismutase [Fe]	8061.85	0.201354	0.0864903	2.32805	0.0199092	0.048967	Unchanged
pcaF	3-oxoadipyl-CoA thiolase	1390.3	0.2039	0.06332	3.22015	0.00128124	0.00475876	Unchanged
HHA24_08660	DUF192 domain-containing protein	202.069	0.107249	0.0781359	1.37259	0.169879	0.277604	Unchanged
clpS	ClpS	334.877	0.24274	0.0819332	2.96266	0.00304997	0.0100661	Unchanged
HHA24_08675	alpha-2-macroglobulin family protein	3599.88	0.236451	0.0793174	2.98107	0.00287241	0.00955456	Unchanged
pbpC	penicillin-binding protein 1C	829.988	0.0893092	0.0772047	1.15678	0.24736	0.36947	Unchanged
clpA	ClpA	9740.79	0.0856066	0.0919879	0.930629	0.352046	0.48204	Unchanged
HHA24_08690	paraquat-inducible protein A	1587.4	-0.0812771	0.0596174	-1.36331	0.172784	0.280851	Unchanged
HHA24_08695	MCE family protein	1390.45	0.0794671	0.0701419	1.13295	0.257236	0.380996	Unchanged
HHA24_08700	PqiC	748.422	0.107381	0.0799856	1.34251	0.179432	0.288994	Unchanged
HHA24_08710	branched-chain amino acid ABC transportersubstrate-binding protein	6231.94	0.743824	0.220624	3.37146	0.000747708	0.00296434	Unchanged
HHA24_08715	branched-chain amino acid ABC transporterpermease	1434.21	0.853446	0.213902	3.98989	6.61028e-05	0.000339165	Unchanged
HHA24_08720	ABC transporter ATP-binding protein	1552.39	0.797441	0.208363	3.82718	0.000129619	0.000626291	Unchanged
HHA24_08725	ABC transporter ATP-binding protein	1101.89	0.817061	0.204247	4.00035	6.32493e-05	0.000327454	Unchanged
HHA24_08730	ABC transporter ATP-binding protein	830.06	0.812692	0.200895	4.04535	5.22444e-05	0.00027801	Unchanged
HHA24_08740	TetR/AcrR family transcriptional regulator	433.357	-0.142507	0.0842308	-1.69186	0.0906724	0.16825	Unchanged
amt	ammonium transporter	40.4801	-0.169542	0.207484	-0.817136	0.413851	0.543498	Unchanged
HHA24_08750	P-II family nitrogen regulator	16.3814	-0.178883	0.236928	-0.75501	0.450243	0.577101	Unchanged
HHA24_08755	accessory factor UbiK family protein	603.477	0.384195	0.101616	3.78085	0.000156291	0.00073756	Unchanged
HHA24_08760	YifB family Mg chelatase-like AAA ATPase	686.003	0.0494424	0.0593795	0.832651	0.405042	0.535425	Unchanged
HHA24_08790	MerR family transcriptional regulator	1100.61	0.227228	0.0645474	3.52034	0.000431	0.00182661	Unchanged
HHA24_08800	hypothetical protein	2.59075	-0.84253	0.227806	-3.69844	0.000216925	0.000990082	Unchanged
HHA24_08825	N-acetyltransferase	229.724	0.184083	0.109257	1.68486	0.0920156	0.170398	Unchanged
HHA24_08830	hypothetical protein	137.076	0.245123	0.0550089	4.45605	8.34827e-06	5.27459e-05	Unchanged
HHA24_08835	hypothetical protein	112.786	0.19484	0.0669998	2.90806	0.00363677	0.0116494	Unchanged
HHA24_08840	low affinity iron permease family protein	201.267	0.483742	0.109749	4.40772	1.04462e-05	6.484e-05	Unchanged
HHA24_08845	Lrp/AsnC family transcriptional regulator	167.479	0.309152	0.050696	6.09817	1.07291e-09	1.40613e-08	Unchanged
HHA24_08865	hypothetical protein	415.562	0.432975	0.107394	4.03164	5.53899e-05	0.000292039	Unchanged
HHA24_08870	hypothetical protein	490.418	0.520517	0.134122	3.88093	0.000104058	0.00051214	Unchanged
HHA24_08875	N-acylglucosamine 2-epimerase	471.917	0.0567983	0.0541888	1.04816	0.294567	0.420928	Unchanged
HHA24_08880	hypothetical protein	142.081	-0.85492	0.120974	-7.06696	1.58359e-12	2.87112e-11	Unchanged
HHA24_08885	hypothetical protein	195.501	-1.55978	0.163456	-9.54253	1.39393e-21	6.2686e-20	Down-regulated
HHA24_08890	Rieske 2Fe-2S domain-containing protein	125.038	0.0936739	0.0892413	1.04967	0.29387	0.420339	Unchanged
HHA24_08920	serine/threonine protein phosphatase	112.843	-0.00922176	0.0747754	-0.123326	0.901849	0.935288	Unchanged
HHA24_08925	PBP1A family penicillin-binding protein	946.082	0.206551	0.0718709	2.87392	0.00405412	0.012825	Unchanged
HHA24_08930	S9 family peptidase	1881.22	0.164483	0.0621055	2.64844	0.00808648	0.0228544	Unchanged
HHA24_08935	hypothetical protein	272.833	0.0908338	0.0744255	1.22047	0.222288	0.340752	Unchanged
dinB	DNA polymerase IV	243.299	-0.31747	0.0604918	-5.24816	1.53627e-07	1.40656e-06	Unchanged
hmpA	NO-inducible flavohemoprotein	212.025	0.0996081	0.0790961	1.25933	0.207911	0.323943	Unchanged
HHA24_08960	Rrf2 family transcriptional regulator	141.084	0.0855757	0.0554342	1.54373	0.122653	0.214408	Unchanged
HHA24_08965	D-amino acid dehydrogenase	1513.49	-0.568376	0.171967	-3.30515	0.000949256	0.00364982	Unchanged
HHA24_08970	3-keto-5-aminohexanoate cleavage protein	125.063	0.317582	0.117481	2.70326	0.0068663	0.0197887	Unchanged
HHA24_08975	NAD-binding protein	71.1272	0.132492	0.17721	0.747655	0.454668	0.580831	Unchanged
HHA24_08980	LysR family transcriptional regulator	127.52	-0.0904255	0.0685846	-1.31845	0.187352	0.298709	Unchanged
HHA24_08985	GntR family transcriptional regulator	647.141	3.2529	0.276586	11.7609	6.20703e-32	8.89739e-30	Up-regulated
HHA24_08990	dihydroxy-acid dehydratase	1822.28	2.80647	0.257421	10.9022	1.12452e-27	9.55219e-26	Up-regulated
HHA24_09005	hypothetical protein	105.819	0.2368	0.177271	1.33581	0.181611	0.291481	Unchanged
HHA24_09010	DMT family transporter	17.7501	-0.118332	0.118831	-0.995807	0.319344	0.447004	Unchanged
HHA24_09015	AraC family transcriptional regulator	150.932	0.17042	0.0816008	2.08846	0.0367563	0.0815286	Unchanged
xth	exodeoxyribonuclease III	246.227	0.114255	0.07816	1.46181	0.143793	0.243567	Unchanged
HHA24_09035	GntR family transcriptional regulator	47.7577	-0.0198579	0.0780846	-0.254312	0.799254	0.866074	Unchanged
HHA24_09040	amidase	41.8985	0.406323	0.146226	2.77873	0.00545725	0.0163397	Unchanged
HHA24_09045	CoA transferase	74.8721	0.4591	0.112445	4.08289	4.44786e-05	0.00024031	Unchanged
HHA24_09050	enoyl-CoA hydratase	37.0351	0.413158	0.131469	3.14263	0.00167435	0.00602373	Unchanged
HHA24_09055	ABC transporter substrate-binding protein	69.7264	0.487373	0.133962	3.63816	0.000274596	0.00121698	Unchanged
HHA24_09060	ABC transporter permease	35.9193	0.437143	0.123885	3.52863	0.000417721	0.0017791	Unchanged
HHA24_09065	ABC transporter ATP-binding protein	44.3707	0.397686	0.118856	3.34595	0.000819999	0.00321482	Unchanged
HHA24_09070	polysaccharide deacetylase family protein	44.7846	0.447078	0.112715	3.96645	7.29519e-05	0.000368942	Unchanged
HHA24_09075	alpha/beta hydrolase	45.6161	0.274601	0.133771	2.05277	0.0400952	0.0873713	Unchanged
HHA24_09080	M48 family metalloprotease	2506.61	0.25345	0.139096	1.82213	0.0684354	0.134336	Unchanged
HHA24_09085	heavy metal translocating P-type ATPase	971.162	0.963052	0.203419	4.73434	2.19772e-06	1.60781e-05	Unchanged
cadR	Cd(II)/Pb(II)-responsive transcriptionalregulator	444.086	0.0909787	0.0897783	1.01337	0.310883	0.438371	Unchanged
HHA24_09095	nitroreductase	383.408	0.0948638	0.115996	0.81782	0.41346	0.543498	Unchanged
argH	argininosuccinate lyase	1660.77	-0.157656	0.0611673	-2.57746	0.00995308	0.027371	Unchanged
HHA24_09105	mechanosensitive ion channel	422.531	-0.0511352	0.0492803	-1.03764	0.299438	0.426063	Unchanged
HHA24_09110	NAD+ synthase	1874.63	-0.0722099	0.0529465	-1.36383	0.172622	0.280783	Unchanged
HHA24_09115	P-II family nitrogen regulator	867.961	0.142824	0.077983	1.83148	0.0670285	0.132298	Unchanged
HHA24_09120	S8 family serine peptidase	132.299	0.405584	0.152961	2.65155	0.00801227	0.0227006	Unchanged
HHA24_09125	LysR family transcriptional regulator	89.1509	-0.0821088	0.0888923	-0.923688	0.355649	0.484802	Unchanged
ggt	gamma-glutamyltransferase	837.794	0.645624	0.14413	4.47947	7.48287e-06	4.79384e-05	Unchanged
HHA24_09135	ABC transporter substrate-binding protein	624.335	0.629646	0.136529	4.6118	3.99189e-06	2.75765e-05	Unchanged
HHA24_09160	LysE family translocator	186.246	-0.160048	0.0704246	-2.27262	0.0230493	0.0552677	Unchanged
HHA24_09170	chorismate lyase	192.916	-0.139813	0.0653416	-2.13973	0.0323769	0.0734262	Unchanged
HHA24_09175	pseudouridine synthase	353.602	-0.214831	0.0672399	-3.19499	0.00139834	0.00512726	Unchanged
HHA24_09180	LysR family transcriptional regulator	245.548	0.404553	0.138746	2.91578	0.00354799	0.0114368	Unchanged
HHA24_09210	SCO family protein	305.252	-0.0114226	0.0790955	-0.144415	0.885173	0.923842	Unchanged
HHA24_09215	methyltransferase domain-containing protein	70.453	0.0601779	0.0943889	0.637553	0.523765	0.644795	Unchanged
HHA24_09220	M3 family metallopeptidase	1315.27	-0.106349	0.0892474	-1.19162	0.233411	0.354522	Unchanged
folD	FolD	1126.28	0.19916	0.0576772	3.45301	0.000554366	0.00227245	Unchanged
HHA24_09230	response regulator transcription factor	914.343	0.296497	0.0646141	4.58873	4.45955e-06	3.02768e-05	Unchanged
HHA24_09235	PAS domain S-box protein	753.129	0.0121234	0.0759488	0.159626	0.873176	0.915278	Unchanged
aceF	dihydrolipoyllysine-residue acetyltransferase	4971.87	-1.04175	0.114006	-9.13769	6.38006e-20	2.43878e-18	Down-regulated
lpdA	dihydrolipoyl dehydrogenase	6022.59	-1.01462	0.115641	-8.77382	1.72701e-18	6.00137e-17	Down-regulated
HHA24_09255	putative motility protein	89.5674	-1.88268	0.222114	-8.47621	2.32655e-17	6.9298e-16	Down-regulated
HHA24_09260	methyltransferase domain-containing protein	836.007	-1.7004	0.166163	-10.2334	1.40553e-24	8.37296e-23	Down-regulated
HHA24_09270	FliA	245.128	-2.77025	0.366965	-7.54907	4.38371e-14	9.3526e-13	Down-regulated
flhD	FlhD	869.903	-2.86549	0.308151	-9.29897	1.4181e-20	5.75648e-19	Down-regulated
flhC	FlhC	871.185	-2.75706	0.306999	-8.98069	2.69072e-19	1.00344e-17	Down-regulated
motA	MotA	793.098	-2.5829	0.270169	-9.56031	1.17403e-21	5.38527e-20	Down-regulated
motB	MotB	507.384	-2.50889	0.286077	-8.77001	1.78652e-18	6.11551e-17	Down-regulated
HHA24_09295	response regulator	174.264	-2.47446	0.281679	-8.78467	1.56827e-18	5.49133e-17	Down-regulated
cheA	CheA	943.686	-2.72682	0.291226	-9.36322	7.73446e-21	3.22527e-19	Down-regulated
cheW	CheW	346.313	-2.79198	0.313047	-8.91874	4.7163e-19	1.74465e-17	Down-regulated
HHA24_09310	HAMP domain-containing protein	672.2	-2.96509	0.295368	-10.0386	1.0312e-23	5.37515e-22	Down-regulated
HHA24_09315	CheR	248.078	-2.74855	0.289743	-9.48616	2.39703e-21	1.04716e-19	Down-regulated
HHA24_09320	chemotaxis response regulator protein-glutamatemethylesterase	334.395	-2.54474	0.249003	-10.2197	1.61786e-24	9.39382e-23	Down-regulated
cheY	CheY	160.812	-2.36485	0.233098	-10.1453	3.47701e-24	1.8987e-22	Down-regulated
cheZ	CheZ	291.749	-2.41587	0.23082	-10.4665	1.23169e-25	8.0711e-24	Down-regulated
HHA24_09335	chemotaxis protein	385.722	-0.483755	0.116223	-4.1623	3.15065e-05	0.000175602	Unchanged
flhB	FlhB	98.1831	-1.90529	0.234135	-8.13756	4.03335e-16	1.06328e-14	Down-regulated
flhA	FlhA	257.194	-2.41742	0.300612	-8.04166	8.86264e-16	2.28387e-14	Down-regulated
flhF	FlhF	364.011	-2.45411	0.279863	-8.76897	1.80309e-18	6.12649e-17	Down-regulated
HHA24_09355	FlgN	342.947	-0.907991	0.144843	-6.26881	3.63809e-10	5.24778e-09	Unchanged
flgM	FlgM	350.574	-0.7702	0.141577	-5.44016	5.3233e-08	5.29674e-07	Unchanged
flgA	FlgA	249.449	-1.55943	0.218034	-7.15223	8.53821e-13	1.57923e-11	Down-regulated
flgB	FlgB	171.925	-2.43043	0.372762	-6.52006	7.02805e-11	1.08911e-09	Down-regulated
flgC	FlgC	180.869	-2.72873	0.391098	-6.97711	3.01306e-12	5.31573e-11	Down-regulated
flgD	FlgD	572.536	-2.64312	0.378006	-6.99227	2.70464e-12	4.86517e-11	Down-regulated
flgE	FlgE	1270	-2.69347	0.361444	-7.45196	9.19617e-14	1.90013e-12	Down-regulated
HHA24_09390	FlgF	667.783	-2.6917	0.348135	-7.73177	1.06058e-14	2.4118e-13	Down-regulated
flgG	FlgG	653.11	-2.73753	0.358502	-7.63604	2.24004e-14	4.86971e-13	Down-regulated
HHA24_09400	FlgH	407.139	-2.75364	0.357048	-7.71223	1.23642e-14	2.78013e-13	Down-regulated
HHA24_09405	FlgI	465.676	-2.77863	0.338674	-8.20442	2.31709e-16	6.25206e-15	Down-regulated
flgJ	FlgJ	253.92	-2.76769	0.335894	-8.23977	1.72536e-16	4.71086e-15	Down-regulated
flgK	FlgK	718.396	-3.43888	0.322647	-10.6583	1.59456e-26	1.16099e-24	Down-regulated
flgL	FlgL	522.556	-3.3508	0.306458	-10.934	7.93175e-28	6.8647e-26	Down-regulated
HHA24_09425	HAMP domain-containing protein	210.69	-3.38905	0.267771	-12.6565	1.02986e-36	4.29451e-34	Down-regulated
HHA24_09430	HAMP domain-containing protein	287.8	-3.67957	0.281857	-13.0548	5.97048e-39	6.84665e-36	Down-regulated
HHA24_09435	hypothetical protein	73.6641	-3.66634	0.293041	-12.5113	6.47307e-36	1.85575e-33	Down-regulated
HHA24_09440	HAMP domain-containing protein	236.143	-3.31055	0.251369	-13.17	1.30515e-39	1.99557e-36	Down-regulated
HHA24_09445	PAS domain-containing protein	101.056	-2.50096	0.206896	-12.088	1.22152e-33	2.33463e-31	Down-regulated
fliR	FliR	31.0539	-2.58639	0.293018	-8.82674	1.07767e-18	3.83201e-17	Down-regulated
fliQ	FliQ	19.2734	-2.46008	0.306129	-8.03608	9.27616e-16	2.37708e-14	Down-regulated
fliP	FliP	46.3343	-2.3422	0.282752	-8.28358	1.19522e-16	3.38426e-15	Down-regulated
fliO	FliO	55.2786	-2.81987	0.317391	-8.88455	6.41822e-19	2.31814e-17	Down-regulated
fliN	FliN	227.425	-2.60883	0.299945	-8.69772	3.38626e-18	1.13378e-16	Down-regulated
fliM	FliM	304.498	-2.37834	0.274913	-8.65126	5.09327e-18	1.65694e-16	Down-regulated
fliL	FliL	147.682	-2.42504	0.304415	-7.96625	1.63559e-15	4.05537e-14	Down-regulated
HHA24_09485	FliK	222.929	-2.79191	0.338654	-8.24414	1.66349e-16	4.56912e-15	Down-regulated
fliJ	FliJ	60.1791	-2.41897	0.337236	-7.17293	7.34104e-13	1.38006e-11	Down-regulated
fliI	FliI	268	-2.39608	0.324426	-7.3856	1.51764e-13	3.06671e-12	Down-regulated
fliH	FliH	216.748	-2.57438	0.32411	-7.94293	1.97467e-15	4.86979e-14	Down-regulated
fliG	FliG	258.049	-2.39884	0.320718	-7.4796	7.45519e-14	1.55441e-12	Down-regulated
fliF	FliF	303.629	-2.46314	0.313382	-7.85984	3.84626e-15	9.23706e-14	Down-regulated
fliE	FliE	168.533	-2.49643	0.335946	-7.43106	1.07728e-13	2.20602e-12	Down-regulated
HHA24_09520	hypothetical protein	59.5162	-0.748763	0.104778	-7.14622	8.92028e-13	1.64327e-11	Unchanged
HHA24_09525	FlhB	26.2992	-1.57274	0.191789	-8.20036	2.39674e-16	6.42915e-15	Down-regulated
HHA24_09530	FliK	139.677	-2.53959	0.222654	-11.406	3.90342e-30	4.47625e-28	Down-regulated
HHA24_09535	FliT	89.6139	-2.42992	0.230944	-10.5217	6.86536e-26	4.63109e-24	Down-regulated
fliS	FliS	177.874	-2.47729	0.235122	-10.5362	5.88345e-26	4.02797e-24	Down-regulated
fliD	FliD	924.872	-2.51146	0.241457	-10.4012	2.44718e-25	1.58102e-23	Down-regulated
HHA24_09550	FlaG	82.2944	-2.31467	0.216588	-10.687	1.17152e-26	8.86499e-25	Down-regulated
HHA24_09555	IclR family transcriptional regulator	433.305	-0.0397404	0.047712	-0.832922	0.404889	0.535425	Unchanged
folC	bifunctional tetrahydrofolatesynthase/dihydrofolate synthase	2131.18	-0.118131	0.0740541	-1.5952	0.110666	0.198137	Unchanged
HHA24_09585	SPOR domain-containing protein	1683.16	-0.258165	0.0622486	-4.14732	3.3639e-05	0.000185682	Unchanged
HHA24_09590	CvpA family protein	473.864	-0.0973675	0.0747984	-1.30173	0.193007	0.305342	Unchanged
purF	amidophosphoribosyltransferase	1824.17	-0.0921427	0.0831951	-1.10755	0.268057	0.393339	Unchanged
HHA24_09600	disulfide bond formation protein B	78.7075	0.161089	0.0769513	2.09339	0.0363144	0.0807044	Unchanged
HHA24_09605	NAAT family transporter	181.248	-0.103524	0.0763704	-1.35554	0.175244	0.28395	Unchanged
HHA24_09610	[protein-PII] uridylyltransferase	1330.14	-0.00375854	0.0620288	-0.0605935	0.951683	0.96879	Unchanged
map	type I methionyl aminopeptidase	823.716	0.0886986	0.0609327	1.45568	0.145481	0.245609	Unchanged
frr	ribosome recycling factor	2739.54	0.0798118	0.0933656	0.854831	0.392645	0.522653	Unchanged
uppS	di-trans	1315.55	-0.0684725	0.0813241	-0.84197	0.399805	0.530183	Unchanged
HHA24_09645	phosphatidate cytidylyltransferase	688.349	-0.0704421	0.0646477	-1.08963	0.275876	0.401728	Unchanged
HHA24_09650	1-deoxy-D-xylulose-5-phosphate reductoisomerase	1013.58	-0.0765617	0.0579504	-1.32116	0.186448	0.297784	Unchanged
rseP	RIP metalloprotease RseP	898.248	-0.315115	0.0746687	-4.22017	2.4412e-05	0.000139798	Unchanged
bamA	BamA	5769.3	0.0171904	0.0504346	0.340845	0.73322	0.816926	Unchanged
HHA24_09665	OmpH family outer membrane protein	4100.69	0.141558	0.0537533	2.63347	0.00845181	0.0237697	Unchanged
lpxD	UDP-3-O-(3-hydroxymyristoyl)glucosamineN-acyltransferase	3877.46	-0.0238746	0.0482615	-0.494693	0.620817	0.726822	Unchanged
fabZ	3-hydroxyacyl-ACP dehydratase FabZ	892.39	0.139356	0.102796	1.35566	0.175207	0.28395	Unchanged
lpxA	acyl-ACP--UDP-N-acetylglucosamineO-acyltransferase	2316.16	-0.00883077	0.0535222	-0.164993	0.86895	0.912517	Unchanged
lpxB	lipid-A-disaccharide synthase	992.33	-0.224297	0.0604694	-3.70926	0.00020787	0.000951596	Unchanged
rnhB	ribonuclease HII	396.22	-0.248937	0.0681118	-3.65482	0.000257359	0.00114947	Unchanged
HHA24_09695	RNA methyltransferase	333.276	-0.19963	0.073106	-2.7307	0.00632009	0.0184651	Unchanged
HHA24_09700	hypothetical protein	60.9181	0.0407695	0.0712782	0.571977	0.567337	0.682231	Unchanged
HHA24_09705	kinase/pyrophosphorylase	869.423	0.0862154	0.0845657	1.01951	0.307962	0.435054	Unchanged
ppsA	phosphoenolpyruvate synthase	8731.25	0.520562	0.105704	4.92473	8.44774e-07	6.7863e-06	Unchanged
HHA24_09715	NfeD family protein	374.952	0.249176	0.124834	1.99606	0.0459273	0.0971271	Unchanged
HHA24_09720	paraslipin	875.191	0.154979	0.0738868	2.09752	0.0359478	0.0800562	Unchanged
HHA24_09725	GGDEF domain-containing protein	402.891	0.0700072	0.067897	1.03108	0.302503	0.42952	Unchanged
smpB	SmpB	397.469	-0.0481108	0.07758	-0.620144	0.535163	0.654915	Unchanged
HHA24_09735	type II toxin-antitoxin system RatA familytoxin	293.918	0.0356414	0.0586247	0.60796	0.543214	0.661286	Unchanged
HHA24_09740	RnfH family protein	245.168	-0.150049	0.0572475	-2.62105	0.00876583	0.0244877	Unchanged
HHA24_09745	acyl-CoA dehydrogenase	2408.06	0.126301	0.106043	1.19103	0.233642	0.354725	Unchanged
HHA24_09750	enoyl-CoA hydratase/isomerase family protein	2378.03	0.119526	0.0836788	1.42839	0.153181	0.255694	Unchanged
HHA24_09760	VIT family protein	364.655	0.000127179	0.0989076	0.00128583	0.998974	0.999192	Unchanged
HHA24_09765	YgfZ	572.094	-0.00777021	0.0790464	-0.0982994	0.921695	0.949857	Unchanged
mltG	MltG	313.445	-0.131708	0.0786135	-1.67539	0.093858	0.173293	Unchanged
HHA24_09775	dTMP kinase	451.169	-0.0373599	0.0537425	-0.695165	0.486952	0.610573	Unchanged
holB	DNA polymerase III subunit delta	499.238	-0.204601	0.0715946	-2.85777	0.0042663	0.0133269	Unchanged
HHA24_09785	TatD family hydrolase	572.971	-0.0414474	0.0546359	-0.758611	0.448085	0.575522	Unchanged
HHA24_09790	ankyrin repeat domain-containing protein	759.51	-0.104352	0.0511625	-2.03962	0.0413883	0.0894666	Unchanged
HHA24_09795	IclR family transcriptional regulator	71.9781	0.0042421	0.0932667	0.0454836	0.963722	0.975633	Unchanged
HHA24_09800	transporter substrate-binding domain-containingprotein	192.184	0.415907	0.0854773	4.8657	1.14053e-06	8.85211e-06	Unchanged
HHA24_09805	amino acid ABC transporter permease	214.079	0.51425	0.10419	4.93568	7.98726e-07	6.43894e-06	Unchanged
HHA24_09810	amino acid ABC transporter ATP-binding protein	262.861	0.335751	0.103032	3.25872	0.00111916	0.00420786	Unchanged
HHA24_09815	formimidoylglutamase	142.439	0.0715914	0.0958303	0.747064	0.455025	0.581069	Unchanged
HHA24_09820	LysR family transcriptional regulator	231.004	0.00186778	0.112808	0.0165571	0.98679	0.992198	Unchanged
HHA24_09825	cupin domain-containing protein	67.5614	0.14583	0.109188	1.33559	0.181683	0.291493	Unchanged
HHA24_09830	carboxymuconolactone decarboxylase familyprotein	107.772	0.108634	0.108571	1.00058	0.317029	0.444578	Unchanged
HHA24_09840	Glu/Leu/Phe/Val dehydrogenase	10063.1	0.271493	0.133332	2.03622	0.0417279	0.0900733	Unchanged
HHA24_09855	winged helix-turn-helix transcriptionalregulator	54.5681	-0.336457	0.0994174	-3.38429	0.000713624	0.00284143	Unchanged
HHA24_09860	polyketide cyclase	110.595	-0.392448	0.0963634	-4.07258	4.64948e-05	0.000249734	Unchanged
HHA24_09865	ATP-dependent Clp protease proteolytic subunit	113.375	-0.467677	0.110687	-4.22522	2.38711e-05	0.000137183	Unchanged
HHA24_09870	DUF3298 domain-containing protein	489.404	0.233333	0.0581652	4.01156	6.032e-05	0.000314061	Unchanged
HHA24_09875	lipoate--protein ligase family protein	462.436	0.0815442	0.0473173	1.72335	0.0848256	0.159204	Unchanged
HHA24_09880	biotin--protein ligase	79.3522	0.0675435	0.0598641	1.12828	0.259202	0.383411	Unchanged
HHA24_09885	GNAT family N-acetyltransferase	143.455	0.0109478	0.0713359	0.153468	0.878029	0.918477	Unchanged
HHA24_09890	DMT family transporter	51.8313	-0.106698	0.0794142	-1.34357	0.179088	0.288643	Unchanged
HHA24_09895	Lrp/AsnC family transcriptional regulator	140.903	-0.0464645	0.103271	-0.449927	0.652763	0.752507	Unchanged
HHA24_09900	glutathione peroxidase	282.954	0.406749	0.083241	4.8864	1.02694e-06	8.05226e-06	Unchanged
HHA24_09905	DUF1501 domain-containing protein	327.306	0.53708	0.147729	3.63559	0.000277347	0.00122562	Unchanged
HHA24_09910	DUF1800 domain-containing protein	366.439	0.466225	0.128346	3.63257	0.00028061	0.00123765	Unchanged
HHA24_09915	tetratricopeptide repeat protein	88.9433	0.219182	0.0851848	2.57301	0.0100818	0.0276421	Unchanged
HHA24_09925	CoA transferase	3647.8	0.63823	0.135109	4.72383	2.31444e-06	1.68056e-05	Unchanged
arsC	arsenate reductase (glutaredoxin)	716.338	0.0668033	0.0695214	0.960903	0.336601	0.465299	Unchanged
HHA24_09935	NirD/YgiW/YdeI family stress tolerance protein	136.027	0.288592	0.124737	2.31362	0.0206888	0.0505862	Unchanged
HHA24_09950	BcpO-related WXXGXW repeat protein	159.752	0.282741	0.092318	3.06269	0.0021936	0.00755407	Unchanged
HHA24_09955	PLP-dependent aminotransferase family protein	94.9564	-0.327805	0.0873108	-3.75446	0.000173715	0.000812262	Unchanged
HHA24_09960	GNAT family N-acetyltransferase	11.9828	-0.279188	0.132474	-2.10748	0.0350757	0.0785419	Unchanged
HHA24_09965	FMN-dependent NADH-azoreductase	14.9362	-0.153445	0.133405	-1.15022	0.250053	0.372643	Unchanged
HHA24_09970	carboxymuconolactone decarboxylase familyprotein	14.1975	-0.0519359	0.13612	-0.381546	0.702798	0.792462	Unchanged
HHA24_09975	DoxX	577.845	0.368974	0.201012	1.83558	0.0664192	0.131434	Unchanged
HHA24_09980	YafY family transcriptional regulator	77.6927	-0.341661	0.136642	-2.5004	0.0124052	0.0330062	Unchanged
HHA24_09985	drug:proton antiporter	43.1978	-0.252742	0.165938	-1.52311	0.127731	0.221094	Unchanged
HHA24_10005	ABC-2 transporter permease	681.495	-0.135106	0.23754	-0.568772	0.569511	0.683682	Unchanged
rbbA	RbbA	1849.06	0.0363223	0.270124	0.134465	0.893035	0.929299	Unchanged
HHA24_10015	HlyD family efflux transporter periplasmicadaptor subunit	761.689	0.0978385	0.278107	0.351801	0.724988	0.811275	Unchanged
HHA24_10020	efflux transporter outer membrane subunit	1278.3	0.177341	0.283131	0.626355	0.531082	0.65153	Unchanged
HHA24_10025	alpha/beta fold hydrolase	3237.73	0.287536	0.278698	1.03171	0.302208	0.429306	Unchanged
HHA24_10030	TetR/AcrR family transcriptional regulator	827.739	0.324508	0.293669	1.10501	0.269154	0.394444	Unchanged
HHA24_10035	copper-translocating P-type ATPase	1480.23	0.0408266	0.24399	0.167329	0.867111	0.911276	Unchanged
HHA24_10060	VRR-NUC domain-containing protein	796.769	-0.399286	0.181695	-2.19756	0.0279806	0.0650088	Unchanged
HHA24_10065	ATP-dependent DNA helicase	417.085	-0.496761	0.179389	-2.76919	0.00561965	0.0167385	Unchanged
HHA24_10075	DUF445 family protein	172.363	-0.32928	0.148297	-2.22041	0.0263911	0.0618579	Unchanged
HHA24_10080	hypothetical protein	289.737	-0.268311	0.207049	-1.29588	0.195015	0.307401	Unchanged
HHA24_10095	cytochrome c	1083.81	-0.532985	0.31766	-1.67785	0.0933774	0.17271	Unchanged
HHA24_10100	D-2-hydroxyacid dehydrogenase	73.4914	-0.0101396	0.1368	-0.0741198	0.940915	0.961936	Unchanged
HHA24_10105	tripartite tricarboxylate transporter substratebinding protein	12.8982	-0.238278	0.136329	-1.74781	0.0804964	0.152577	Unchanged
HHA24_10110	class II aldolase/adducin family protein	21.4759	-0.231342	0.139574	-1.65748	0.0974228	0.178895	Unchanged
HHA24_10115	LysR family transcriptional regulator	81.6102	-0.0971446	0.137055	-0.708802	0.478447	0.602143	Unchanged
HHA24_10120	transketolase	44.5309	-0.500233	0.15206	-3.28971	0.00100292	0.00383366	Unchanged
HHA24_10125	transketolase	44.718	-0.530076	0.150427	-3.52382	0.000425374	0.00180666	Unchanged
HHA24_10130	aminotransferase class III-fold pyridoxalphosphate-dependent enzyme	78.9654	-0.553788	0.159752	-3.46654	0.000527204	0.0021806	Unchanged
HHA24_10135	GntR family transcriptional regulator	233.727	-0.301912	0.163352	-1.84823	0.0645687	0.128382	Unchanged
HHA24_10150	ABC transporter permease	65.8899	-0.517213	0.135168	-3.82645	0.000130002	0.000626389	Unchanged
HHA24_10155	ABC transporter permease	50.3717	-0.541081	0.142945	-3.78524	0.000153559	0.00072616	Unchanged
HHA24_10160	ABC transporter ATP-binding protein	83.5258	-0.489691	0.149468	-3.27622	0.00105206	0.00399818	Unchanged
HHA24_10165	ATP-binding cassette domain-containing protein	56.9323	-0.540188	0.143745	-3.75796	0.000171307	0.000801822	Unchanged
HHA24_10170	hypothetical protein	382.891	-0.303544	0.166116	-1.8273	0.0676543	0.133207	Unchanged
HHA24_10175	hypothetical protein	1.88604	-0.909854	0.217808	-4.17732	2.94964e-05	0.00016642	Unchanged
HHA24_10180	tripartite tricarboxylate transporter substratebinding protein	12.1591	-0.509747	0.130212	-3.91474	9.05027e-05	0.000449768	Unchanged
HHA24_10185	LysR family transcriptional regulator	45.5069	-0.254099	0.129726	-1.95873	0.0501439	0.104241	Unchanged
HHA24_10190	pyruvate decarboxylase	35.6103	-0.453258	0.120061	-3.77523	0.000159858	0.000751103	Unchanged
HHA24_10195	DHA2 family efflux MFS transporter permeasesubunit	216.738	0.299484	0.183492	1.63214	0.102651	0.186258	Unchanged
HHA24_10200	LysR family transcriptional regulator	94.2652	-0.172722	0.0793438	-2.17688	0.0294893	0.0679054	Unchanged
HHA24_10220	acyl-CoA synthetase	79.0401	-0.0834285	0.134244	-0.621468	0.534291	0.654593	Unchanged
HHA24_10225	IclR family transcriptional regulator	217.835	0.150053	0.0522439	2.87216	0.00407678	0.01287	Unchanged
HHA24_10230	PaaI family thioesterase	94.3744	0.107529	0.0562182	1.91272	0.0557844	0.11411	Unchanged
HHA24_10235	MFS transporter	149.509	-0.0792771	0.0890461	-0.890293	0.373309	0.50423	Unchanged
HHA24_10245	BON domain-containing protein	231.91	1.03505	0.215111	4.81172	1.49639e-06	1.13641e-05	Up-regulated
HHA24_10255	aspartate aminotransferase family protein	163.27	0.142992	0.0936808	1.52638	0.126916	0.220099	Unchanged
HHA24_10260	GntR family transcriptional regulator	124.589	-0.347787	0.0792123	-4.39057	1.13056e-05	6.94225e-05	Unchanged
HHA24_10265	IclR family transcriptional regulator	117.515	-1.21244	0.130799	-9.26949	1.87044e-20	7.52607e-19	Down-regulated
HHA24_10270	enoyl-CoA hydratase	25.1344	-0.541845	0.0880507	-6.15378	7.56555e-10	1.04214e-08	Unchanged
HHA24_10275	acetate--CoA ligase family protein	64.2749	-0.519334	0.0792977	-6.54917	5.7857e-11	9.08871e-10	Unchanged
HHA24_10280	tripartite tricarboxylate transporter substratebinding protein	56.1173	-0.289005	0.075805	-3.81248	0.000137579	0.000658744	Unchanged
HHA24_10285	acyl-CoA dehydrogenase	30.807	-0.379113	0.085379	-4.44035	8.98116e-06	5.64337e-05	Unchanged
HHA24_10290	acyl-CoA dehydrogenase	27.3905	-0.341493	0.0933889	-3.65668	0.000255505	0.0011423	Unchanged
HHA24_10295	hypothetical protein	88.3014	-0.876875	0.161962	-5.41408	6.16042e-08	6.06391e-07	Unchanged
HHA24_10310	sterol desaturase family protein	276.793	-0.278228	0.0932487	-2.98372	0.00284768	0.00948605	Unchanged
HHA24_10335	ATP-binding cassette domain-containing protein	16.63	-0.352179	0.146942	-2.39672	0.0165425	0.0419693	Unchanged
HHA24_10340	branched-chain amino acid ABC transporterpermease	14.4774	-0.417276	0.138828	-3.00571	0.00264965	0.00889097	Unchanged
HHA24_10345	branched-chain amino acid ABC transporterpermease	24.7868	-0.565476	0.124595	-4.53853	5.66481e-06	3.74956e-05	Unchanged
HHA24_10350	deaminated glutathione amidase	505.48	0.132349	0.0517419	2.55788	0.0105313	0.028703	Unchanged
HHA24_10355	SlyX family protein	117.98	0.168007	0.062007	2.70949	0.00673876	0.0194897	Unchanged
HHA24_10360	YunC family protein	192.376	0.0881486	0.0835505	1.05503	0.29141	0.417587	Unchanged
HHA24_10370	GNAT family N-acetyltransferase	645.088	-0.188603	0.129053	-1.46144	0.143894	0.243648	Unchanged
HHA24_10380	site-specific integrase	42.4834	-0.203109	0.094946	-2.1392	0.0324192	0.0734354	Unchanged
HHA24_10390	helix-turn-helix domain-containing protein	347.059	-0.0659188	0.0834581	-0.789844	0.429619	0.558578	Unchanged
HHA24_10395	SDR family oxidoreductase	118.98	-0.471943	0.088323	-5.34338	9.12283e-08	8.79126e-07	Unchanged
HHA24_10400	helix-turn-helix domain-containing protein	102.719	-0.2616	0.114722	-2.28029	0.0225903	0.0544232	Unchanged
HHA24_10410	3-phosphoglycerate dehydrogenase	586.26	0.0315141	0.0646555	0.487416	0.625963	0.730609	Unchanged
HHA24_10415	EAL domain-containing protein	335.026	-0.204848	0.0627907	-3.26239	0.00110477	0.00416744	Unchanged
HHA24_10420	transporter	152.78	-0.25717	0.0937177	-2.74409	0.00606784	0.0178189	Unchanged
HHA24_10425	autotransporter outer membrane beta-barreldomain-containing protein	42.5548	-0.440243	0.13154	-3.34684	0.000817372	0.00321	Unchanged
HHA24_10435	DUF2809 domain-containing protein	64.5429	0.0631886	0.0727393	0.8687	0.385011	0.515784	Unchanged
HHA24_10440	tripartite tricarboxylate transporter substratebinding protein	54.9468	0.187578	0.102387	1.83204	0.0669453	0.13219	Unchanged
HHA24_10445	3-hydroxybenzoate 6-monooxygenase	83.2984	0.306483	0.077062	3.9771	6.97606e-05	0.000354365	Unchanged
maiA	maleylacetoacetate isomerase	42.0182	0.376627	0.0790993	4.76144	1.92213e-06	1.42667e-05	Unchanged
HHA24_10455	fumarylacetoacetate hydrolase family protein	58.6385	0.329526	0.0834399	3.94926	7.83915e-05	0.000394278	Unchanged
gtdA	gentisate 1	103.023	0.000540598	0.0656972	0.00822863	0.993435	0.997341	Unchanged
HHA24_10465	LysR family transcriptional regulator	235.286	-0.294881	0.0739042	-3.99004	6.60618e-05	0.000339165	Unchanged
HHA24_10480	hypothetical protein	954.465	0.943627	0.144871	6.51355	7.33963e-11	1.13356e-09	Unchanged
HHA24_10485	glutathione S-transferase	304.832	-0.0269363	0.11481	-0.234617	0.814506	0.874974	Unchanged
HHA24_10490	LacI family transcriptional regulator	201.046	-0.0253845	0.116987	-0.216985	0.82822	0.884435	Unchanged
leuD	3-isopropylmalate dehydratase small subunit	187.698	-0.0621628	0.104813	-0.59308	0.553128	0.669622	Unchanged
HHA24_10500	3-isopropylmalate dehydratase large subunit	74.9647	-0.862849	0.14947	-5.77273	7.79991e-09	8.85598e-08	Unchanged
HHA24_10505	tripartite tricarboxylate transporter substratebinding protein	57.2503	-0.12409	0.141807	-0.875057	0.381543	0.511736	Unchanged
HHA24_10510	mandelate racemase	76.6929	0.0288723	0.109971	0.262546	0.792901	0.861041	Unchanged
HHA24_10515	2-dehydropantoate 2-reductase	153.008	-0.263503	0.134795	-1.95485	0.0506009	0.104883	Unchanged
ugpC	UgpC	44.1572	0.00976429	0.0963538	0.101338	0.919282	0.948044	Unchanged
HHA24_10525	ribonuclease activity regulator RraA	32.8591	-0.0361679	0.110062	-0.328612	0.742449	0.824005	Unchanged
HHA24_10530	aldo/keto reductase	26.8965	-0.189286	0.112237	-1.68648	0.0917039	0.170027	Unchanged
HHA24_10535	carbohydrate ABC transporter permease	30.4776	-0.036797	0.118418	-0.310738	0.756	0.835004	Unchanged
HHA24_10550	GntR family transcriptional regulator	145.175	-0.115408	0.057619	-2.00295	0.0451828	0.0958176	Unchanged
HHA24_10555	transporter substrate-binding domain-containingprotein	29.787	-0.751111	0.231984	-3.23777	0.00120469	0.00449261	Unchanged
HHA24_10560	amino acid ABC transporter permease	14.8259	-0.127089	0.259859	-0.48907	0.624792	0.730051	Unchanged
HHA24_10565	amino acid ABC transporter permease	8.1595	-0.199484	0.192641	-1.03552	0.300425	0.427082	Unchanged
HHA24_10570	amino acid ABC transporter ATP-binding protein	21.3477	-0.299144	0.139172	-2.14946	0.0315983	0.0719669	Unchanged
HHA24_10575	M20 family metallo-hydrolase	28.148	-0.329225	0.138853	-2.37104	0.0177382	0.0444132	Unchanged
HHA24_10580	urea carboxylase-associated family protein	30.7349	0.233265	0.144597	1.61321	0.106699	0.192278	Unchanged
HHA24_10585	cupin domain-containing protein	25.0201	0.126912	0.157291	0.806862	0.419746	0.549494	Unchanged
speB	agmatinase	22.9497	0.250392	0.16437	1.52334	0.127673	0.221078	Unchanged
acnA	AcnA	87.0771	-0.0995851	0.0883448	-1.12723	0.259644	0.383695	Unchanged
prpB	methylisocitrate lyase	19.2793	-0.298296	0.0933621	-3.19505	0.00139808	0.00512726	Unchanged
prpR	PrpR	246.249	0.437296	0.104653	4.17855	2.93377e-05	0.000165934	Unchanged
HHA24_10615	tripartite tricarboxylate transporter substratebinding protein	40.5285	-0.0932809	0.107518	-0.86758	0.385624	0.516154	Unchanged
HHA24_10620	amidohydrolase family protein	22.1335	-0.164473	0.102185	-1.60956	0.107493	0.193437	Unchanged
HHA24_10625	LysR family transcriptional regulator	181.253	-0.137242	0.0937728	-1.46356	0.143315	0.242846	Unchanged
HHA24_10630	GntR family transcriptional regulator	564.713	0.00634734	0.0982404	0.0646102	0.948484	0.966858	Unchanged
HHA24_10635	ABC transporter ATP-binding protein	32.8733	0.489548	0.188048	2.60331	0.00923275	0.025667	Unchanged
HHA24_10640	ATP-binding cassette domain-containing protein	28.1586	0.488981	0.20668	2.36588	0.017987	0.0448405	Unchanged
HHA24_10645	branched-chain amino acid ABC transporterpermease	21.8097	0.840217	0.255014	3.29478	0.000984974	0.00377135	Unchanged
HHA24_10650	branched-chain amino acid ABC transporterpermease	52.5624	0.701514	0.215141	3.26071	0.00111132	0.0041818	Unchanged
pruA	L-glutamate gamma-semialdehyde dehydrogenase	92.6166	0.782115	0.260743	2.99956	0.00270371	0.00905248	Unchanged
rcnA	RcnA	39.3639	-0.412945	0.102932	-4.01182	6.02536e-05	0.000314061	Unchanged
HHA24_10670	metal-sensing transcriptional repressor	16.304	-0.375672	0.120876	-3.10791	0.00188413	0.00666344	Unchanged
HHA24_10675	chromate resistance protein	373.398	-2.02149	0.262424	-7.70313	1.32772e-14	2.97086e-13	Down-regulated
chrA	chromate efflux transporter	514.398	-2.30704	0.279353	-8.25852	1.47484e-16	4.10005e-15	Down-regulated
HHA24_10685	FCD domain-containing protein	3.5821	-0.298593	0.157436	-1.8966	0.0578812	0.117739	Unchanged
HHA24_10690	CoA transferase	77.7829	-0.280864	0.0958519	-2.93019	0.00338758	0.010997	Unchanged
HHA24_10695	enoyl-CoA hydratase	58.1457	0.0979661	0.0765656	1.27951	0.200719	0.3152	Unchanged
HHA24_10700	ABC transporter ATP-binding protein	52.029	-0.00258722	0.0755565	-0.0342422	0.972684	0.980809	Unchanged
HHA24_10705	iron ABC transporter permease	83.9625	-0.0627209	0.0854479	-0.734026	0.462933	0.588872	Unchanged
HHA24_10710	extracellular solute-binding protein	96.7684	-0.0520555	0.0750229	-0.693862	0.487769	0.610696	Unchanged
HHA24_10715	SDR family oxidoreductase	47.4876	0.0118337	0.0965884	0.122516	0.90249	0.935742	Unchanged
HHA24_10720	hypothetical protein	14.1595	-0.0489371	0.086685	-0.564539	0.572387	0.685878	Unchanged
HHA24_10725	hypothetical protein	6.38592	-0.282797	0.123635	-2.28736	0.0221747	0.0535627	Unchanged
HHA24_10730	hypothetical protein	44.6832	-0.26893	0.0946008	-2.84279	0.00447206	0.0138323	Unchanged
HHA24_10740	FadR family transcriptional regulator	210.188	-0.0347409	0.0785898	-0.442054	0.65845	0.75754	Unchanged
HHA24_10785	GMC family oxidoreductase	24.3982	-0.583652	0.185972	-3.13839	0.00169881	0.00609738	Unchanged
HHA24_10795	EEP domain-containing protein	6.18021	-1.53489	0.304915	-5.03382	4.8079e-07	4.01709e-06	Down-regulated
HHA24_10805	UPF0104 family protein	4.28447	-0.926333	0.208082	-4.45178	8.51625e-06	5.37332e-05	Unchanged
HHA24_10820	alpha/beta fold hydrolase	69.9811	0.275195	0.171721	1.60257	0.109029	0.195817	Unchanged
HHA24_10825	nicotinamide-nucleotide amidohydrolase familyprotein	9.25951	-0.514962	0.161701	-3.18467	0.00144921	0.00530107	Unchanged
HHA24_10830	DUF421 domain-containing protein	9.59984	-1.21395	0.202348	-5.99931	1.98163e-09	2.47677e-08	Down-regulated
HHA24_10835	mechanosensitive ion channel family protein	9.55375	-0.742479	0.163254	-4.54801	5.41567e-06	3.60024e-05	Unchanged
treS	maltose alpha-D-glucosyltransferase	93.7927	-0.276634	0.283756	-0.974903	0.329608	0.457462	Unchanged
glgB	GlgB	58.4686	-0.253718	0.289073	-0.877694	0.38011	0.510411	Unchanged
glgX	glycogen debranching protein GlgX	69.8754	-0.195147	0.244941	-0.79671	0.42562	0.554951	Unchanged
treZ	malto-oligosyltrehalose trehalohydrolase	44.0205	-0.165011	0.279423	-0.590543	0.554827	0.670794	Unchanged
malQ	4-alpha-glucanotransferase	31.881	-0.101806	0.271344	-0.375191	0.707519	0.796414	Unchanged
treY	malto-oligosyltrehalose synthase	42.0964	-0.857585	0.194323	-4.41319	1.01857e-05	6.33971e-05	Unchanged
HHA24_10880	DUF3309 domain-containing protein	77.618	0.703964	0.257179	2.73726	0.00619541	0.018124	Unchanged
HHA24_10885	DNA topoisomerase IB	20.1079	0.0624778	0.184567	0.33851	0.734979	0.817828	Unchanged
HHA24_10920	glycosyltransferase family 2 protein	10.094	-1.01445	0.198315	-5.11537	3.13131e-07	2.68976e-06	Down-regulated
HHA24_10925	PIG-L family deacetylase	13.1188	-1.36093	0.226326	-6.01315	1.81951e-09	2.2866e-08	Down-regulated
HHA24_10935	SDR family oxidoreductase	31.5695	-0.816044	0.173462	-4.70445	2.54547e-06	1.83298e-05	Unchanged
HHA24_10940	glycosyltransferase family 4 protein	14.861	-0.881606	0.199313	-4.42323	9.72379e-06	6.085e-05	Unchanged
HHA24_10945	glycosyltransferase family 9 protein	15.7404	-1.085	0.211453	-5.13114	2.87992e-07	2.49249e-06	Down-regulated
HHA24_10955	carbamoyltransferase	44.3855	-1.13353	0.187705	-6.03887	1.55201e-09	1.99413e-08	Down-regulated
HHA24_10960	glycosyl transferase	53.028	-0.680619	0.125602	-5.41886	5.99811e-08	5.9296e-07	Unchanged
HHA24_11000	diguanylate cyclase	14.6813	0.0599327	0.1653	0.36257	0.716926	0.804634	Unchanged
HHA24_11025	LysR family transcriptional regulator	124.774	-0.118157	0.0769733	-1.53504	0.124773	0.217205	Unchanged
HHA24_11030	MHS family MFS transporter	36.8235	0.297091	0.16015	1.85508	0.0635847	0.126865	Unchanged
HHA24_11035	ArgE/DapE family deacylase	72.7958	0.517573	0.154528	3.34938	0.000809926	0.00318622	Unchanged
HHA24_11040	hypothetical protein	107.964	0.0502763	0.0839785	0.598681	0.549386	0.667028	Unchanged
HHA24_11045	ABC transporter substrate-binding protein	117.608	0.553074	0.19121	2.8925	0.00382193	0.0121829	Unchanged
HHA24_11050	ABC transporter permease	52.0333	0.853084	0.251718	3.38905	0.000701348	0.00280478	Unchanged
HHA24_11060	ABC transporter ATP-binding protein	25.6034	0.802245	0.211337	3.79604	0.000147026	0.000698869	Unchanged
HHA24_11070	hypothetical protein	21.0762	-0.205811	0.207612	-0.991321	0.321529	0.449272	Unchanged
HHA24_11080	ABC transporter permease	45.0688	0.283708	0.0951423	2.98194	0.00286432	0.00953456	Unchanged
HHA24_11095	amidohydrolase family protein	73.3424	0.317929	0.121914	2.60781	0.00911247	0.0253788	Unchanged
HHA24_11100	alpha/beta hydrolase	69.0998	0.414362	0.1442	2.87353	0.00405915	0.0128321	Unchanged
HHA24_11105	RidA family protein	43.5487	0.518969	0.124578	4.1658	3.1026e-05	0.000173345	Unchanged
HHA24_11110	GntR family transcriptional regulator	117.906	0.183239	0.104128	1.75974	0.0784511	0.149566	Unchanged
HHA24_11115	GntR family transcriptional regulator	198.221	-0.0801623	0.0819264	-0.978468	0.327843	0.455978	Unchanged
hydA	dihydropyrimidinase	382.831	-0.143289	0.179081	-0.800135	0.423632	0.553146	Unchanged
HHA24_11140	ABC transporter permease	102.66	0.0591005	0.217397	0.271855	0.785733	0.856931	Unchanged
HHA24_11150	NADPH:quinone reductase	284.144	0.178412	0.0907419	1.96615	0.0492814	0.102845	Unchanged
HHA24_11155	fumarylacetoacetate hydrolase family protein	79.0198	-0.057379	0.0839432	-0.683545	0.494262	0.617088	Unchanged
HHA24_11160	SnoaL-like domain-containing protein	10.408	-0.25938	0.0960404	-2.70074	0.0069186	0.0199146	Unchanged
HHA24_11165	alpha-hydroxy-acid oxidizing protein	25.1711	-0.320149	0.0853585	-3.75064	0.000176383	0.000822576	Unchanged
HHA24_11170	tripartite tricarboxylate transporter substratebinding protein	29.9908	-0.258466	0.075251	-3.43472	0.000593171	0.00241212	Unchanged
HHA24_11175	TauD/TfdA family dioxygenase	21.8538	-0.401934	0.0865767	-4.64251	3.44197e-06	2.42897e-05	Unchanged
HHA24_11180	iron-containing alcohol dehydrogenase	13.263	-0.753129	0.119067	-6.32526	2.52809e-10	3.71678e-09	Unchanged
HHA24_11185	LysR family transcriptional regulator	168.127	-0.136264	0.114549	-1.18957	0.234215	0.355272	Unchanged
HHA24_11190	enoyl-CoA hydratase	13.8796	-0.284416	0.0944043	-3.01274	0.00258898	0.00870648	Unchanged
HHA24_11195	tripartite tricarboxylate transporter substratebinding protein	19.8595	-0.183843	0.0810737	-2.2676	0.0233536	0.0557932	Unchanged
HHA24_11200	CoA transferase	20.2253	-0.256264	0.0807495	-3.17356	0.00150579	0.00548616	Unchanged
HHA24_11205	tripartite tricarboxylate transporter substratebinding protein	43.0332	0.0612571	0.11761	0.520847	0.602473	0.711337	Unchanged
HHA24_11210	salicylate 1-monooxygenase	68.1992	0.00980409	0.100017	0.0980243	0.921913	0.949869	Unchanged
HHA24_11215	PaaI family thioesterase	19.9948	0.163549	0.146807	1.11404	0.265261	0.39036	Unchanged
HHA24_11220	3-hydroxyacyl-CoA dehydrogenase	118.965	0.00559715	0.0946173	0.0591556	0.952828	0.969484	Unchanged
HHA24_11225	acetyl-CoA C-acetyltransferase	64.9907	0.00916426	0.10616	0.086325	0.931208	0.955582	Unchanged
HHA24_11230	acyl-CoA dehydrogenase	62.9374	-0.150634	0.117095	-1.28643	0.198293	0.312136	Unchanged
HHA24_11235	AMP-binding protein	63.3979	-0.262903	0.105356	-2.49538	0.0125822	0.0333868	Unchanged
HHA24_11240	CoA transferase	54.5815	-0.481534	0.101897	-4.72567	2.29358e-06	1.6726e-05	Unchanged
HHA24_11245	TetR/AcrR family transcriptional regulator	254.409	-0.0107251	0.0881507	-0.121668	0.903162	0.936227	Unchanged
HHA24_11250	substrate-binding domain-containing protein	510.076	0.022325	0.0817315	0.273151	0.784738	0.856585	Unchanged
HHA24_11255	amidase	273.012	2.44655	0.282392	8.66368	4.56777e-18	1.51829e-16	Up-regulated
HHA24_11260	MFS transporter	249.356	2.51237	0.286455	8.77055	1.77795e-18	6.11551e-17	Up-regulated
HHA24_11265	alpha/beta fold hydrolase	188.958	2.32338	0.273047	8.50907	1.75336e-17	5.36179e-16	Up-regulated
HHA24_11270	dihydrodipicolinate synthase family protein	125.62	2.40358	0.278375	8.63431	5.90851e-18	1.90862e-16	Up-regulated
HHA24_11275	ABC transporter substrate-binding protein	61.254	0.38016	0.233813	1.62592	0.103967	0.188126	Unchanged
HHA24_11280	branched-chain amino acid ABC transporterpermease	17.053	-0.604767	0.177555	-3.40607	0.000659041	0.0026549	Unchanged
HHA24_11285	branched-chain amino acid ABC transporterpermease	9.19993	-0.80149	0.212177	-3.77745	0.000158442	0.000745407	Unchanged
HHA24_11290	ABC transporter ATP-binding protein	10.0396	-0.578818	0.204052	-2.83662	0.00455934	0.0140455	Unchanged
HHA24_11295	ABC transporter ATP-binding protein	6.92483	-0.654008	0.238483	-2.74237	0.00609972	0.0178897	Unchanged
HHA24_11300	AMP-binding protein	20.8637	-0.322622	0.176764	-1.82516	0.0679771	0.133742	Unchanged
HHA24_11305	hypothetical protein	4.94894	-0.206689	0.193583	-1.06771	0.285653	0.41269	Unchanged
HHA24_11310	alpha/beta hydrolase	13.5842	-0.234453	0.149771	-1.56541	0.117487	0.207914	Unchanged
HHA24_11315	GntR family transcriptional regulator	112.145	-0.090444	0.0620767	-1.45697	0.145124	0.245303	Unchanged
HHA24_11320	enoyl-CoA hydratase/isomerase family protein	111.108	-0.0155842	0.0571076	-0.272891	0.784937	0.856585	Unchanged
HHA24_11325	DUF2243 domain-containing protein	52.0531	0.124078	0.232027	0.534758	0.592817	0.702831	Unchanged
HHA24_11340	LLM class flavin-dependent oxidoreductase	174.744	0.530618	0.187475	2.83033	0.00464997	0.0142489	Unchanged
HHA24_11345	ABC transporter substrate-binding protein	33.8732	1.80276	0.299666	6.01589	1.78901e-09	2.26066e-08	Up-regulated
HHA24_11350	branched-chain amino acid ABC transporterpermease	18.7784	1.51396	0.350078	4.32464	1.52784e-05	9.16104e-05	Up-regulated
HHA24_11355	branched-chain amino acid ABC transporterpermease	13.5343	1.41051	0.298185	4.73032	2.24167e-06	1.63735e-05	Up-regulated
HHA24_11360	ABC transporter ATP-binding protein	20.0825	1.6358	0.33692	4.85515	1.20297e-06	9.28957e-06	Up-regulated
HHA24_11365	ABC transporter ATP-binding protein	30.0204	0.963048	0.235852	4.08328	4.44051e-05	0.000240196	Unchanged
HHA24_11380	helix-turn-helix transcriptional regulator	78.7761	0.413946	0.211213	1.95985	0.0500131	0.104041	Unchanged
HHA24_11385	tRNA-binding protein	119.23	0.130292	0.0602256	2.1634	0.0305107	0.0698715	Unchanged
HHA24_11390	DUF3596 domain-containing protein	71.7746	0.00555249	0.0829966	0.0669002	0.946661	0.966252	Unchanged
HHA24_11395	LD-carboxypeptidase	182.465	-0.106492	0.0598782	-1.77848	0.0753246	0.144688	Unchanged
HHA24_11405	N-acetyltransferase	29.0961	-0.743363	0.171711	-4.32916	1.4968e-05	9.02209e-05	Unchanged
HHA24_11410	NADP-dependent isocitrate dehydrogenase	7608.8	0.0405569	0.0685199	0.5919	0.553917	0.670111	Unchanged
HHA24_11435	amino acid ABC transporter substrate-bindingprotein	1987.48	0.057798	0.0896477	0.644724	0.519106	0.639969	Unchanged
HHA24_11455	DUF4148 domain-containing protein	10350.9	0.987775	0.27594	3.57967	0.000344027	0.00148733	Unchanged
HHA24_11465	ABC transporter ATP-binding protein	287.97	-0.018055	0.0839371	-0.215101	0.829689	0.885372	Unchanged
HHA24_11470	ABC transporter ATP-binding protein	332.666	-0.0847408	0.0583799	-1.45154	0.146629	0.247275	Unchanged
HHA24_11475	ABC transporter permease	644.538	-0.215194	0.0781784	-2.7526	0.00591235	0.0173846	Unchanged
HHA24_11480	ABC transporter substrate-binding protein	693.179	-0.154613	0.0638208	-2.42262	0.0154092	0.0394872	Unchanged
HHA24_11485	cyclic diguanylate phosphodiesterase	773.168	-0.153393	0.088387	-1.73547	0.0826575	0.1559	Unchanged
HHA24_11490	hypothetical protein	270.029	0.130464	0.112999	1.15456	0.248272	0.37059	Unchanged
HHA24_11505	TonB-dependent siderophore receptor	33.534	-0.352159	0.171629	-2.05186	0.0401828	0.0874792	Unchanged
HHA24_11510	hypothetical protein	40.3136	0.227996	0.142995	1.59443	0.11084	0.198292	Unchanged
HHA24_11515	TerC family protein	519.251	0.301603	0.136939	2.20247	0.027632	0.0643718	Unchanged
HHA24_11535	bvgS	463.437	-0.207397	0.112566	-1.84245	0.06541	0.129773	Unchanged
HHA24_11540	MFS transporter	449.437	0.102668	0.075847	1.35362	0.175858	0.28437	Unchanged
HHA24_11560	FadR family transcriptional regulator	97.9073	-0.329297	0.136175	-2.41819	0.0155981	0.0399043	Unchanged
HHA24_11565	DctP family TRAP transporter solute-bindingsubunit	121.073	0.156749	0.169382	0.92542	0.354748	0.48415	Unchanged
psd	phosphatidylserine decarboxylase	432.64	0.0976745	0.0888236	1.09965	0.271487	0.39703	Unchanged
HHA24_11615	iron ABC transporter substrate-binding protein	350.259	-0.137506	0.092285	-1.49001	0.136221	0.232525	Unchanged
HHA24_11620	RES family NAD+ phosphorylase	394.101	-0.532429	0.0549601	-9.68755	3.40597e-22	1.5942e-20	Unchanged
HHA24_11625	DUF2384 domain-containing protein	628.524	-0.511643	0.0706553	-7.2414	4.44086e-13	8.55891e-12	Unchanged
HHA24_11635	DUF423 domain-containing protein	235.073	0.00850931	0.0731711	0.116293	0.90742	0.939049	Unchanged
HHA24_11640	PQQ-dependent sugar dehydrogenase	1266.21	-0.102312	0.104702	-0.977174	0.328483	0.456332	Unchanged
HHA24_11645	glutathione S-transferase family protein	900.467	0.222336	0.0758187	2.93246	0.00336283	0.01094	Unchanged
HHA24_11650	glutathione S-transferase	492.508	0.0209061	0.0637353	0.328014	0.742901	0.824093	Unchanged
HHA24_11655	aspartate/glutamate racemase family protein	1675.42	-0.344177	0.120951	-2.84558	0.00443306	0.0137302	Unchanged
HHA24_11660	ABC transporter ATP-binding protein	710.101	0.690623	0.147663	4.67702	2.91075e-06	2.07323e-05	Unchanged
livG	LivG	645.925	0.491864	0.127341	3.86258	0.000112196	0.000548661	Unchanged
HHA24_11670	LivM	841.433	0.550911	0.135938	4.05266	5.06391e-05	0.000270409	Unchanged
livH	LivH	524.585	0.535263	0.146468	3.65446	0.000257723	0.00114998	Unchanged
HHA24_11685	queuosine precursor transporter	415.773	-0.302662	0.0623273	-4.85601	1.19777e-06	9.26508e-06	Unchanged
HHA24_11690	pyrroline-5-carboxylate reductase	542.307	-0.167189	0.0526302	-3.17668	0.0014897	0.00544048	Unchanged
ugpB	UgpB	3350.65	0.113994	0.0803412	1.41887	0.155936	0.259159	Unchanged
ugpA	UgpA	435.915	0.0384027	0.0986923	0.389116	0.697191	0.788271	Unchanged
ugpE	UgpE	326.773	0.0477809	0.0953794	0.500956	0.616402	0.723346	Unchanged
HHA24_11710	UgpC	741.628	0.0437065	0.0909776	0.480409	0.630936	0.734172	Unchanged
tviB	TviB	1520.75	1.00266	0.262369	3.82157	0.000132603	0.000636913	Up-regulated
HHA24_11730	CapA	1061.19	0.589917	0.246999	2.38834	0.0169248	0.0428208	Unchanged
HHA24_11735	capsular biosynthesis protein	955.427	0.619817	0.249004	2.48918	0.0128037	0.03387	Unchanged
HHA24_11740	glycosyltransferase	3033.38	0.631549	0.25619	2.46516	0.0136951	0.0357527	Unchanged
HHA24_11745	capsule biosynthesis protein	1123.93	0.487774	0.247335	1.97212	0.0485961	0.101786	Unchanged
HHA24_11750	ABC transporter ATP-binding protein	568.499	0.302204	0.24358	1.24068	0.214726	0.331632	Unchanged
HHA24_11755	ABC transporter permease	650.696	0.150565	0.241391	0.623741	0.532798	0.653112	Unchanged
HHA24_11760	glycosyltransferase family 2 protein	1676.18	0.941661	0.251551	3.74342	0.000181535	0.000845382	Unchanged
HHA24_11765	glycosyltransferase	2676.61	0.692296	0.240695	2.87624	0.00402445	0.0127399	Unchanged
HHA24_11770	capsular biosynthesis protein	13100.7	0.827517	0.245185	3.37507	0.000737974	0.00292828	Unchanged
HHA24_11780	hypothetical protein	24.1785	0.0926879	0.102722	0.90232	0.366887	0.497314	Unchanged
HHA24_11785	dehydrogenase	170.476	0.0759489	0.089945	0.844392	0.39845	0.528693	Unchanged
HHA24_11790	aldehyde dehydrogenase family protein	121.812	-0.00708961	0.0970274	-0.073068	0.941752	0.962097	Unchanged
HHA24_11795	ABC transporter substrate-binding protein	109.06	0.0985769	0.113979	0.864866	0.387112	0.516938	Unchanged
HHA24_11800	ABC transporter permease	50.0144	0.0802418	0.11617	0.69073	0.489735	0.612603	Unchanged
HHA24_11805	ABC transporter ATP-binding protein	69.3383	0.0583767	0.116592	0.500693	0.616587	0.723346	Unchanged
HHA24_11810	glutathione S-transferase family protein	55.1091	0.188173	0.121541	1.54823	0.121567	0.212997	Unchanged
HHA24_11815	RidA family protein	29.3007	0.215039	0.126499	1.69993	0.0891441	0.166086	Unchanged
HHA24_11820	hypothetical protein	65.4249	-0.00147699	0.120517	-0.0122554	0.990222	0.994569	Unchanged
HHA24_11825	cupin domain-containing protein	77.5771	-0.0815388	0.121603	-0.670531	0.50252	0.624091	Unchanged
HHA24_11835	CoA-acylating methylmalonate-semialdehydedehydrogenase	149.455	-0.263471	0.115301	-2.28507	0.0223085	0.0538007	Unchanged
HHA24_11840	LysR family transcriptional regulator	74.1959	0.039048	0.0766507	0.509427	0.610453	0.718724	Unchanged
HHA24_11845	LysR family transcriptional regulator	668.605	0.0475123	0.0537613	0.883763	0.376824	0.507579	Unchanged
recG	RecG	1505.38	-0.0658307	0.0433046	-1.52018	0.128466	0.222116	Unchanged
HHA24_11855	RidA family protein	594.812	0.0508186	0.0678144	0.749378	0.45363	0.580256	Unchanged
HHA24_11860	chloride channel protein	126.848	-0.184583	0.0645465	-2.85969	0.00424059	0.0132866	Unchanged
HHA24_11865	ferredoxin--NADP reductase	2846.57	0.00524112	0.100921	0.0519331	0.958582	0.972361	Unchanged
HHA24_11885	pirin family protein	490.038	0.0233043	0.0875244	0.266261	0.790038	0.859718	Unchanged
HHA24_11890	pirin family protein	103.067	-0.146699	0.1353	-1.08425	0.278255	0.40455	Unchanged
HHA24_11895	LysR family transcriptional regulator	150.943	-1.85274	0.173711	-10.6656	1.47425e-26	1.09071e-24	Down-regulated
HHA24_11900	hypothetical protein	81.7754	0.285837	0.152244	1.87749	0.0604511	0.121993	Unchanged
HHA24_11905	transporter substrate-binding domain-containingprotein	367.849	-0.0210322	0.0928005	-0.226638	0.820705	0.88019	Unchanged
HHA24_11910	IS3 family transposase	2.77117	0.434407	0.165245	2.62887	0.00856684	0.024049	Unchanged
HHA24_11915	HD domain-containing protein	12.4618	-0.626576	0.12593	-4.97558	6.50541e-07	5.32863e-06	Unchanged
ntrC	nitrogen regulation protein NR(I)	599.037	-0.218322	0.115896	-1.88377	0.0595955	0.120638	Unchanged
glnA	type I glutamate--ammonia ligase	3622.91	-0.197807	0.118564	-1.66836	0.0952441	0.175526	Unchanged
HHA24_11935	oxygen-independent coproporphyrinogen IIIoxidase-like protein	807.263	-0.178578	0.0730059	-2.44608	0.0144421	0.0373216	Unchanged
rdgB	RdgB/HAM1 family non-canonical purine NTPpyrophosphatase	571.58	-0.0871677	0.0668301	-1.30432	0.192125	0.304414	Unchanged
HHA24_11945	EAL domain-containing protein	25.9899	-0.259563	0.087194	-2.97684	0.00291235	0.0096734	Unchanged
HHA24_11950	HAMP domain-containing protein	122.642	-0.411256	0.0729084	-5.64072	1.69336e-08	1.82091e-07	Unchanged
HHA24_11955	LysR family transcriptional regulator	378.385	-0.0202582	0.0436105	-0.464526	0.642271	0.743776	Unchanged
HHA24_11960	acyl-CoA/acyl-ACP dehydrogenase	181.127	-0.210824	0.107513	-1.96091	0.0498896	0.103925	Unchanged
HHA24_11965	MmgE/PrpD family protein	144.579	-0.297886	0.109496	-2.72053	0.0065177	0.018946	Unchanged
rph	ribonuclease PH	514.252	0.0196925	0.0849725	0.231752	0.816731	0.876655	Unchanged
HHA24_11980	YicC family protein	422.042	0.112182	0.0580002	1.93417	0.0530925	0.109405	Unchanged
HHA24_11990	chromosome partitioning protein ParB	80.7624	-0.272241	0.0681021	-3.99755	6.40014e-05	0.00033023	Unchanged
HHA24_11995	AMP nucleosidase	832.316	0.0461928	0.0610578	0.756543	0.449324	0.576242	Unchanged
HHA24_12000	C40 family peptidase	1105.47	0.638896	0.171712	3.72074	0.000198636	0.000912057	Unchanged
HHA24_12005	SDR family oxidoreductase	600.518	0.231635	0.0588405	3.93665	8.26254e-05	0.000413758	Unchanged
HHA24_12015	DNA-directed RNA polymerase subunit omega	637.721	0.0592083	0.0663326	0.892597	0.372073	0.503154	Unchanged
HHA24_12020	bifunctional (p)ppGppsynthetase/guanosine-3'	3109.09	-0.0904783	0.052493	-1.72363	0.0847755	0.159175	Unchanged
HHA24_12070	TRAP transporter large permease subunit	541.831	0.78916	0.179082	4.40669	1.04961e-05	6.49737e-05	Unchanged
HHA24_12075	filamentous hemagglutinin	70.1	1.17151	0.220725	5.30755	1.11108e-07	1.05518e-06	Up-regulated
HHA24_12080	type 1 fimbrial protein	34.2658	1.81537	0.287191	6.32112	2.59675e-10	3.80553e-09	Up-regulated
HHA24_12085	fimbrial biogenesis outer membrane usherprotein	91.9881	1.57189	0.257713	6.09937	1.06485e-09	1.39956e-08	Up-regulated
HHA24_12090	fimbria/pilus periplasmic chaperone	38.7864	2.53994	0.36819	6.89845	5.2572e-12	8.9314e-11	Up-regulated
HHA24_12095	fimbrial protein	74.8994	2.8514	0.348248	8.18783	2.65985e-16	7.09344e-15	Up-regulated
HHA24_12100	filamentous hemagglutinin N-terminaldomain-containing protein	1202.3	0.342829	0.188404	1.81965	0.0688125	0.134948	Unchanged
HHA24_12105	DMT family transporter	274.95	-0.178017	0.0776541	-2.29244	0.0218803	0.053047	Unchanged
HHA24_12110	ABC transporter ATP-binding protein	128.078	0.0905666	0.065863	1.37508	0.169108	0.276868	Unchanged
HHA24_12115	arylesterase	98.0964	-0.0190318	0.0652016	-0.291892	0.770369	0.846391	Unchanged
HHA24_12140	glutathione peroxidase	391.117	0.918173	0.146933	6.24893	4.13285e-10	5.94276e-09	Unchanged
HHA24_12145	heavy-metal-associated domain-containingprotein	116.325	1.35658	0.176241	7.69728	1.3899e-14	3.09488e-13	Up-regulated
HHA24_12150	copper-translocating P-type ATPase	666.764	1.12411	0.168107	6.68684	2.2804e-11	3.68317e-10	Up-regulated
cueR	Cu(I)-responsive transcriptional regulator	78.6123	-0.0710112	0.090951	-0.780763	0.434942	0.563422	Unchanged
HHA24_12165	hypothetical protein	26.1279	0.0280913	0.117225	0.239636	0.810613	0.873451	Unchanged
HHA24_12170	periplasmic heavy metal sensor	218.293	-0.162818	0.130948	-1.24338	0.213729	0.330426	Unchanged
HHA24_12175	3'-5' exonuclease	1268.3	0.0739195	0.0546383	1.35289	0.176092	0.284566	Unchanged
HHA24_12180	peptidoglycan DD-metalloendopeptidase familyprotein	1163.53	0.0660843	0.0514451	1.28456	0.198946	0.312951	Unchanged
HHA24_12185	protein-L-isoaspartate(D-aspartate)O-methyltransferase	580.952	0.0186832	0.0729082	0.256257	0.797753	0.864876	Unchanged
surE	5'/3'-nucleotidase SurE	860.169	0.105475	0.0902512	1.16869	0.24253	0.364391	Unchanged
HHA24_12200	hypothetical protein	131.357	0.264122	0.0749068	3.52601	0.000421872	0.00179511	Unchanged
HHA24_12205	carboxymuconolactone decarboxylase familyprotein	76.2566	0.195942	0.0668181	2.93246	0.00336285	0.01094	Unchanged
HHA24_12210	tripartite tricarboxylate transporter substratebinding protein	32.0469	-0.400736	0.0879081	-4.55858	5.15016e-06	3.43369e-05	Unchanged
HHA24_12215	amidohydrolase family protein	19.3521	-0.746923	0.142198	-5.25269	1.49897e-07	1.37791e-06	Unchanged
HHA24_12220	LysR family transcriptional regulator	93.0663	-0.181791	0.0820845	-2.21468	0.0267821	0.0626465	Unchanged
tsaD	TsaD	708.18	-0.174556	0.0629693	-2.77208	0.00556995	0.0166229	Unchanged
HHA24_12230	NCS2 family permease	736.728	0.250746	0.0674623	3.71683	0.000201742	0.000925388	Unchanged
HHA24_12235	LLM class flavin-dependent oxidoreductase	508.707	0.161826	0.0992704	1.63015	0.103069	0.18684	Unchanged
HHA24_12240	thiol reductase thioredoxin	803.49	0.172343	0.103908	1.65861	0.0971948	0.17869	Unchanged
HHA24_12245	YigZ family protein	196.304	-0.116177	0.0754449	-1.5399	0.123586	0.215629	Unchanged
HHA24_12255	ABC transporter permease	368.988	0.918381	0.183564	5.00305	5.64295e-07	4.67639e-06	Unchanged
HHA24_12270	LysR family transcriptional regulator	111.978	0.376931	0.162555	2.31879	0.0204063	0.0499753	Unchanged
HHA24_12275	flavodoxin family protein	16.6059	-0.35881	0.17789	-2.01703	0.0436921	0.0932167	Unchanged
HHA24_12285	LD-carboxypeptidase	699.951	0.149	0.0645324	2.30891	0.0209484	0.0511118	Unchanged
tadA	TadA	359.815	0.11286	0.0950349	1.18756	0.235006	0.356118	Unchanged
HHA24_12295	haloacid dehalogenase-like hydrolase	1771.6	0.0667208	0.0844141	0.790399	0.429295	0.558473	Unchanged
HHA24_12305	cation:proton antiporter	310.889	0.191386	0.0894558	2.13945	0.0323991	0.0734262	Unchanged
HHA24_12310	K+/H+ antiporter subunit F	201.557	0.190598	0.10397	1.8332	0.0667729	0.131963	Unchanged
HHA24_12315	Na+/H+ antiporter subunit E	248.291	0.0039084	0.0743145	0.0525927	0.958056	0.972043	Unchanged
HHA24_12320	monovalent cation/H+ antiporter subunit D	815.958	-0.01568	0.0752613	-0.208341	0.834963	0.888625	Unchanged
HHA24_12325	Na+/H+ antiporter subunit C	161.782	0.00626516	0.0739501	0.0847215	0.932483	0.956035	Unchanged
HHA24_12330	monovalent cation/H+ antiporter subunit A	1537.86	-0.0869159	0.0698265	-1.24474	0.213227	0.330095	Unchanged
HHA24_12335	BugE	623.359	-0.0269185	0.206775	-0.130182	0.896422	0.930923	Unchanged
HHA24_12340	AAA family ATPase	757.619	-0.141221	0.0633301	-2.22992	0.0257526	0.0606715	Unchanged
HHA24_12345	DNA repair exonuclease	753.243	-0.349152	0.0792716	-4.4045	1.0603e-05	6.54591e-05	Unchanged
HHA24_12350	D-amino acid dehydrogenase	2774.35	-0.622224	0.162402	-3.83139	0.00012742	0.000617187	Unchanged
HHA24_12355	winged helix-turn-helix transcriptionalregulator	104.422	-0.0141849	0.0741553	-0.191286	0.848302	0.898061	Unchanged
HHA24_12360	DUF502 domain-containing protein	284.074	-0.0264454	0.0581674	-0.454643	0.649366	0.749532	Unchanged
HHA24_12365	hypothetical protein	546.479	-0.0518695	0.0577276	-0.898522	0.368908	0.49961	Unchanged
HHA24_12370	UDP-N-acetylglucosamine1-carboxyvinyltransferase	593.151	0.025598	0.0572095	0.447444	0.654555	0.754383	Unchanged
HHA24_12375	nucleotidyltransferase family protein	149.046	-0.024685	0.10669	-0.231371	0.817026	0.876655	Unchanged
HHA24_12400	TetR/AcrR family transcriptional regulator	93.1869	-0.0497859	0.112933	-0.440845	0.659325	0.758356	Unchanged
HHA24_12405	HlyD family efflux transporter periplasmicadaptor subunit	102.508	-0.112925	0.111894	-1.00921	0.312872	0.440094	Unchanged
HHA24_12410	ABC transporter ATP-binding protein	104.043	-0.123006	0.0924395	-1.33067	0.183299	0.293572	Unchanged
HHA24_12415	ABC transporter permease	77.7883	-0.262912	0.0982226	-2.67669	0.00743523	0.0212098	Unchanged
HHA24_12420	efflux transporter outer membrane subunit	125.129	-0.086602	0.098758	-0.876911	0.380535	0.510702	Unchanged
HHA24_12425	YbaK/prolyl-tRNA synthetase associateddomain-containing protein	234.007	0.123115	0.104531	1.17778	0.238884	0.359856	Unchanged
HHA24_12430	NRDE family protein	310.983	0.208231	0.101801	2.04546	0.0408097	0.0886335	Unchanged
HHA24_12435	carboxypeptidase regulatory-likedomain-containing protein	382.802	0.124131	0.0983397	1.26226	0.206853	0.323063	Unchanged
HHA24_12440	hypothetical protein	98.3156	0.035856	0.0768789	0.466397	0.640932	0.742936	Unchanged
HHA24_12445	CPBP family intramembrane metalloprotease	62.2498	0.163066	0.0868375	1.87782	0.0604052	0.121954	Unchanged
arfB	aminoacyl-tRNA hydrolase	107.433	0.0681796	0.0576243	1.18317	0.236741	0.358156	Unchanged
HHA24_12455	tripartite tricarboxylate transporter substratebinding protein	34.6067	-0.441701	0.157613	-2.80244	0.00507178	0.0153547	Unchanged
HHA24_12460	class II aldolase/adducin family protein	46.3891	-0.298686	0.13668	-2.1853	0.0288665	0.0668066	Unchanged
HHA24_12465	D-2-hydroxyacid dehydrogenase	41.8855	-0.314471	0.137055	-2.29449	0.0217625	0.0527892	Unchanged
HHA24_12470	aldehyde dehydrogenase	55.6699	-0.365055	0.118711	-3.07516	0.00210389	0.00730332	Unchanged
HHA24_12475	NAD(P)-dependent oxidoreductase	103.925	-0.0360286	0.0757173	-0.47583	0.634196	0.737216	Unchanged
HHA24_12480	helix-turn-helix domain-containing protein	195.03	0.0862995	0.0748456	1.15303	0.248896	0.37128	Unchanged
queE	7-carboxy-7-deazaguanine synthase	405.17	0.0182835	0.072923	0.250723	0.802028	0.868075	Unchanged
HHA24_12495	MarR family transcriptional regulator	66.4725	-0.126969	0.170374	-0.745238	0.456128	0.582071	Unchanged
HHA24_12500	FUSC family protein	221.324	0.188511	0.136104	1.38506	0.166035	0.272683	Unchanged
HHA24_12510	HlyD family secretion protein	125.58	0.207812	0.0953478	2.17952	0.029293	0.0675212	Unchanged
ypfH	esterase	444.229	0.00609772	0.0877079	0.0695231	0.944573	0.96448	Unchanged
HHA24_12525	chemotaxis protein	36.4911	-0.238101	0.150679	-1.58019	0.114064	0.202795	Unchanged
imuA	ImuA	104.892	-0.593295	0.156601	-3.78857	0.000151516	0.00071724	Unchanged
HHA24_12535	DNA polymerase Y family protein	117.151	-0.641036	0.161693	-3.96453	7.35406e-05	0.00037151	Unchanged
HHA24_12540	error-prone DNA polymerase	241.728	-0.579266	0.158248	-3.66049	0.000251734	0.00112874	Unchanged
HHA24_12545	DNA-deoxyinosine glycosylase	63.867	-0.140396	0.0800595	-1.75365	0.0794913	0.151047	Unchanged
fetB	FetB	172.285	-0.0726547	0.0757658	-0.958939	0.33759	0.465882	Unchanged
HHA24_12555	ATP-binding cassette domain-containing protein	457.264	0.220598	0.0930148	2.37165	0.0177089	0.0444132	Unchanged
HHA24_12560	phosphoenolpyruvate carboxykinase (GTP)	2369.57	0.435481	0.133258	3.26796	0.00108325	0.00409298	Unchanged
HHA24_12580	GNAT family N-acetyltransferase	116.929	0.310921	0.130965	2.37408	0.0175927	0.0442179	Unchanged
HHA24_12585	PLP-dependent aminotransferase family protein	80.3423	0.0793682	0.129221	0.614206	0.539079	0.657823	Unchanged
HHA24_12590	hypothetical protein	197.978	0.232664	0.125056	1.86047	0.0628184	0.125774	Unchanged
gorA	glutathione-disulfide reductase	1247.72	0.134995	0.0432768	3.11933	0.00181263	0.00644537	Unchanged
HHA24_12605	LysE family translocator	154.504	-0.0517245	0.0766296	-0.674993	0.49968	0.621973	Unchanged
HHA24_12610	LysE family translocator	94.3012	0.0487862	0.0833882	0.58505	0.558514	0.674363	Unchanged
HHA24_12615	3-deoxy-7-phosphoheptulonate synthase	649.422	-0.175024	0.0705234	-2.48179	0.0130724	0.0344418	Unchanged
HHA24_12620	hypothetical protein	617.478	0.224129	0.0655413	3.41966	0.000627002	0.00254518	Unchanged
HHA24_12625	hypothetical protein	233.637	0.0892316	0.0564471	1.5808	0.113924	0.202625	Unchanged
HHA24_12635	VOC family protein	272.468	0.303429	0.0712195	4.26047	2.03993e-05	0.0001187	Unchanged
HHA24_12640	MFS transporter	307.745	0.0807797	0.0747681	1.0804	0.279962	0.4064	Unchanged
HHA24_12645	GFA family protein	75.7788	0.275285	0.089042	3.09163	0.0019906	0.00696658	Unchanged
HHA24_12650	helix-turn-helix domain-containing protein	544.546	0.0621926	0.100745	0.61733	0.537017	0.656529	Unchanged
HHA24_12665	GNAT family N-acetyltransferase	93.6775	0.00251001	0.0971884	0.0258262	0.979396	0.98606	Unchanged
HHA24_12675	hypothetical protein	841.243	0.502042	0.120012	4.18326	2.87364e-05	0.000162934	Unchanged
HHA24_12680	ZIP family metal transporter	423.675	-0.0656361	0.0822046	-0.798449	0.42461	0.55381	Unchanged
HHA24_12685	LysR family transcriptional regulator	103.643	-0.262308	0.0795061	-3.29922	0.000969539	0.00371846	Unchanged
HHA24_12690	MmgE/PrpD family protein	25.5847	-0.394788	0.136482	-2.8926	0.00382066	0.0121829	Unchanged
HHA24_12695	hypothetical protein	1.83199	-0.624522	0.274848	-2.27224	0.023072	0.0552932	Unchanged
HHA24_12700	LysE family translocator	320.03	-0.295048	0.106364	-2.77396	0.00553786	0.0165379	Unchanged
HHA24_12705	Lrp/AsnC family transcriptional regulator	55.7576	-0.0328785	0.106923	-0.307496	0.758466	0.83672	Unchanged
HHA24_12710	helix-turn-helix transcriptional regulator	188.621	-0.0757317	0.0896391	-0.844851	0.398194	0.528659	Unchanged
HHA24_12715	MFS transporter	27.6695	-0.873629	0.1368	-6.38619	1.70068e-10	2.51646e-09	Unchanged
HHA24_12720	phosphonopyruvate hydrolase	243.711	0.0458338	0.0629765	0.727792	0.466741	0.591824	Unchanged
HHA24_12735	GNAT family N-acetyltransferase	141.535	0.134482	0.0625219	2.15096	0.0314792	0.0717313	Unchanged
HHA24_12740	PaaI family thioesterase	131.297	0.152629	0.0735514	2.07514	0.0379737	0.0833823	Unchanged
HHA24_12745	TetR/AcrR family transcriptional regulator	56.4001	0.0622646	0.0808939	0.769706	0.441474	0.570274	Unchanged
HHA24_12750	thiolase family protein	59.1612	-0.119317	0.0946592	-1.26049	0.207493	0.323841	Unchanged
HHA24_12755	alpha/beta fold hydrolase	16.9913	0.221483	0.140791	1.57313	0.115688	0.205285	Unchanged
HHA24_12760	LysR family transcriptional regulator	89.8451	0.207377	0.0919234	2.25597	0.0240724	0.0573612	Unchanged
HHA24_12765	MFS transporter	76.1681	0.237531	0.113662	2.08979	0.0366364	0.081302	Unchanged
dkgB	DkgB	100.949	0.421098	0.110169	3.82227	0.000132229	0.000635778	Unchanged
HHA24_12775	MFS transporter	30.9904	0.019595	0.0718486	0.272727	0.785063	0.856585	Unchanged
HHA24_12780	superoxide dismutase	364.796	-0.0153128	0.0715048	-0.214151	0.830429	0.885649	Unchanged
HHA24_12790	DUF4880 domain-containing protein	74.1275	-0.196726	0.149533	-1.3156	0.188307	0.299918	Unchanged
HHA24_12800	MFS transporter	184.564	-0.593216	0.120832	-4.90943	9.13395e-07	7.28651e-06	Unchanged
HHA24_12805	LysR family transcriptional regulator	121.192	-0.843398	0.129316	-6.52201	6.93693e-11	1.07863e-09	Unchanged
HHA24_12815	hypothetical protein	1.2154	-0.999837	0.330847	-3.02205	0.00251067	0.00846176	Unchanged
HHA24_12820	phospholipase C	57.8238	-0.123513	0.0748557	-1.65001	0.0989401	0.180866	Unchanged
HHA24_12825	DeoR/GlpR transcriptional regulator	194.604	-0.0128066	0.0601291	-0.212984	0.831339	0.886414	Unchanged
HHA24_12830	iron-containing alcohol dehydrogenase	326.028	0.210529	0.10765	1.95569	0.0505023	0.104753	Unchanged
HHA24_12870	LysR family transcriptional regulator	91.6992	0.0746279	0.0925952	0.805958	0.420267	0.550004	Unchanged
HHA24_12875	helix-turn-helix domain-containing protein	201.347	0.00591616	0.0639444	0.0925203	0.926285	0.952481	Unchanged
HHA24_12880	methylated-DNA--[protein]-cysteineS-methyltransferase	77.5245	0.050517	0.0826055	0.611546	0.540838	0.659443	Unchanged
HHA24_12885	PhzF family phenazine biosynthesis protein	302.152	0.185245	0.0836552	2.21438	0.0268024	0.0626619	Unchanged
HHA24_12890	tripartite tricarboxylate transporter substratebinding protein	86.6154	-0.0386519	0.100971	-0.382801	0.701867	0.791801	Unchanged
HHA24_12900	GNAT family N-acetyltransferase	173.674	-0.103374	0.0660584	-1.56489	0.117609	0.20805	Unchanged
HHA24_12905	AAA family ATPase	812.414	-0.176422	0.101504	-1.73809	0.0821957	0.155093	Unchanged
HHA24_12910	DEAD/DEAH box helicase	2394.12	-0.142152	0.0803047	-1.77016	0.0767007	0.146839	Unchanged
HHA24_12915	DUF1837 domain-containing protein	728.694	-0.20351	0.10012	-2.03267	0.0420858	0.0906362	Unchanged
HHA24_12920	XRE family transcriptional regulator	506.607	0.361781	0.0902825	4.00721	6.1441e-05	0.000318452	Unchanged
HHA24_12925	hypothetical protein	334.455	0.356382	0.10433	3.41592	0.000635668	0.00257126	Unchanged
HHA24_12930	type II toxin-antitoxin system RelE/ParE familytoxin	399.023	0.28624	0.112465	2.54515	0.0109231	0.0296299	Unchanged
HHA24_12935	ribbon-helix-helix protein	240.998	0.362858	0.131293	2.76373	0.00571451	0.0169477	Unchanged
HHA24_12940	hypothetical protein	61.0928	-0.118418	0.081287	-1.45679	0.145173	0.245303	Unchanged
HHA24_12945	recombinase family protein	158.092	-0.239901	0.0590187	-4.06483	4.80681e-05	0.00025758	Unchanged
HHA24_12950	hypothetical protein	21.3723	-0.129303	0.0838964	-1.54122	0.123264	0.215149	Unchanged
HHA24_12955	AAA family ATPase	33.2175	-0.434376	0.111339	-3.90139	9.56402e-05	0.000474272	Unchanged
HHA24_12960	AlpA family phage regulatory protein	78.7349	-0.0467386	0.094345	-0.495401	0.620317	0.72644	Unchanged
HHA24_12965	tyrosine-type recombinase/integrase	121.132	0.016307	0.0867627	0.18795	0.850916	0.899551	Unchanged
HHA24_12975	integrase arm-type DNA-binding domain-containingprotein	266.27	-0.0327899	0.0594032	-0.551989	0.580956	0.692521	Unchanged
guaB	IMP dehydrogenase	4830.49	0.144512	0.073652	1.9621	0.0497513	0.103684	Unchanged
HHA24_12990	DUF2239 family protein	229.761	-0.203484	0.10757	-1.89165	0.058538	0.118811	Unchanged
HHA24_12995	PadR family transcriptional regulator	142.86	-0.2613	0.108778	-2.40214	0.0162995	0.0414109	Unchanged
HHA24_13000	siderophore-interacting protein	210.042	-0.114257	0.105804	-1.0799	0.280188	0.406588	Unchanged
HHA24_13005	LysR family transcriptional regulator	110.125	1.10068	0.210231	5.23556	1.64482e-07	1.49698e-06	Up-regulated
HHA24_13010	NAD(P)/FAD-dependent oxidoreductase	147.093	1.44966	0.224382	6.46069	1.04224e-10	1.58251e-09	Up-regulated
HHA24_13015	ABC transporter permease	66.7701	1.11074	0.223532	4.96906	6.72784e-07	5.501e-06	Up-regulated
HHA24_13020	ABC transporter permease	70.1019	1.27076	0.225019	5.64736	1.62931e-08	1.7585e-07	Up-regulated
HHA24_13025	ABC transporter ATP-binding protein	96.7798	1.18403	0.216505	5.46883	4.53018e-08	4.56701e-07	Up-regulated
HHA24_13030	ATP-binding cassette domain-containing protein	96.6011	1.35094	0.226467	5.96528	2.44214e-09	2.98723e-08	Up-regulated
HHA24_13035	ABC transporter substrate-binding protein	410.841	1.7482	0.226111	7.73159	1.0621e-14	2.4118e-13	Up-regulated
HHA24_13040	palmitoyl-CoA hydrolase	268.418	1.50492	0.208569	7.21545	5.3757e-13	1.01475e-11	Up-regulated
HHA24_13045	CMD domain protein	101.863	1.65672	0.216516	7.65173	1.9829e-14	4.33121e-13	Up-regulated
HHA24_13050	peroxidase-related enzyme	165.202	1.31394	0.181485	7.23995	4.4886e-13	8.61473e-12	Up-regulated
HHA24_13065	DUF1415 domain-containing protein	946.496	0.0685454	0.069616	0.984622	0.32481	0.45238	Unchanged
HHA24_13070	M20/M25/M40 family metallo-hydrolase	2342.07	0.0523792	0.0639576	0.818967	0.412805	0.542872	Unchanged
purL	phosphoribosylformylglycinamidine synthase	5428.41	-0.21031	0.052477	-4.00766	6.13225e-05	0.000318197	Unchanged
HHA24_13080	TRAP transporter small permease	62.7285	0.0176429	0.181898	0.0969937	0.922731	0.950191	Unchanged
HHA24_13085	TRAP transporter large permease	146.21	-0.00208925	0.172452	-0.012115	0.990334	0.994569	Unchanged
greB	transcription elongation factor GreB	328.072	0.264982	0.0958757	2.76381	0.00571304	0.0169477	Unchanged
HHA24_13100	PHP domain-containing protein	974.935	0.0706018	0.0813076	0.86833	0.385214	0.515905	Unchanged
HHA24_13105	alpha/beta hydrolase	538.761	0.163122	0.101577	1.60589	0.108299	0.19481	Unchanged
HHA24_13110	DMT family transporter	59.0815	-0.313694	0.0813223	-3.85741	0.000114594	0.000559194	Unchanged
HHA24_13130	TatD family hydrolase	457.086	-0.28891	0.0619961	-4.66013	3.16014e-06	2.24043e-05	Unchanged
lolD	LolD	559.117	-0.161103	0.0670279	-2.40353	0.0162376	0.041333	Unchanged
HHA24_13145	hypothetical protein	360.119	-0.0899947	0.0672212	-1.33879	0.180641	0.290329	Unchanged
recJ	RecJ	790.714	0.0122945	0.0652633	0.188384	0.850576	0.899399	Unchanged
HHA24_13215	methylglyoxal synthase	407.197	0.135365	0.0483058	2.80225	0.00507472	0.0153547	Unchanged
iscX	IscX	187.246	-0.241152	0.133771	-1.80273	0.0714309	0.138484	Unchanged
fdx	ISC system 2Fe-2S type ferredoxin	208.18	-0.182932	0.13629	-1.34223	0.179522	0.289038	Unchanged
hscB	HscB	776.757	-0.209473	0.127302	-1.64547	0.0998722	0.182225	Unchanged
iscA	IscA	685.702	-0.0693027	0.120871	-0.573362	0.566399	0.681552	Unchanged
iscU	IscU	915.888	-0.0429447	0.116535	-0.368514	0.71249	0.800243	Unchanged
HHA24_13255	IscS subfamily cysteine desulfurase	2322.37	-0.117835	0.122217	-0.964148	0.334972	0.46341	Unchanged
iscR	IscR	826.346	-0.181307	0.127154	-1.42589	0.1539	0.256333	Unchanged
uvrB	UvrB	2126.24	-0.00178581	0.0610259	-0.0292631	0.976655	0.983948	Unchanged
HHA24_13275	aspartate/tyrosine/aromatic aminotransferase	4140.11	0.185905	0.0759166	2.44881	0.014333	0.0371025	Unchanged
lexA	LexA	945.341	-0.240426	0.10147	-2.36942	0.0178158	0.0445649	Unchanged
lon	endopeptidase La	10528.9	0.407581	0.114892	3.5475	0.000388903	0.00166408	Unchanged
clpX	ClpX	7109.24	0.122334	0.0488966	2.50189	0.0123532	0.0329095	Unchanged
clpP	ClpP	2765.21	0.0247944	0.0585552	0.423437	0.671977	0.768476	Unchanged
HHA24_13300	trigger factor	6506.98	0.0631693	0.0698622	0.904197	0.365891	0.496257	Unchanged
HHA24_13305	TIGR00645 family protein	192.329	0.113652	0.102813	1.10543	0.268973	0.394431	Unchanged
HHA24_13310	cold-shock protein	1017.5	0.43494	0.101049	4.30425	1.67553e-05	9.98135e-05	Unchanged
HHA24_13320	cold-shock protein	16498.1	0.359831	0.10252	3.50987	0.000448332	0.0018867	Unchanged
HHA24_13345	DUF4148 domain-containing protein	2352.33	1.17685	0.307556	3.82645	0.000130003	0.000626389	Up-regulated
HHA24_13350	autotransporter outer membrane beta-barreldomain-containing protein	185.676	-0.637294	0.139516	-4.56789	4.92654e-06	3.29898e-05	Unchanged
HHA24_13370	succinyldiaminopimelate transaminase	826.706	-0.135937	0.063888	-2.12773	0.0333591	0.0753043	Unchanged
dapD	2	1953.39	0.183517	0.0897026	2.04584	0.0407721	0.0885938	Unchanged
HHA24_13395	UvrD-helicase domain-containing protein	4719.65	0.0399353	0.0758052	0.526815	0.598322	0.708259	Unchanged
HHA24_13400	acyl-CoA desaturase	6083.57	0.0958842	0.090579	1.05857	0.289796	0.416706	Unchanged
HHA24_13405	hypothetical protein	113.688	-0.324515	0.0867282	-3.74175	0.000182746	0.000850158	Unchanged
HHA24_13410	RsmB/NOP family class I SAM-dependent RNAmethyltransferase	1094.62	-0.211688	0.0637926	-3.31838	0.0009054	0.0035047	Unchanged
HHA24_13420	bifunctional riboflavin kinase/FAD synthetase	514.689	-0.132677	0.0555691	-2.3876	0.0169586	0.0428548	Unchanged
ileS	isoleucine--tRNA ligase	4877.66	-0.0822981	0.0535084	-1.53804	0.124039	0.216254	Unchanged
HHA24_13430	lipoprotein signal peptidase	388.165	-0.101646	0.0658762	-1.54298	0.122836	0.214647	Unchanged
coaBC	CoaBC	1026.04	-0.05583	0.0627795	-0.889303	0.37384	0.504651	Unchanged
HHA24_13440	hypothetical protein	664.259	0.168393	0.0991961	1.69757	0.0895883	0.166643	Unchanged
HHA24_13445	Lrp/AsnC family transcriptional regulator	99.1892	0.0354234	0.0786581	0.450346	0.652461	0.752348	Unchanged
pepE	dipeptidase PepE	176.946	0.0744426	0.0708565	1.05061	0.293438	0.419968	Unchanged
HHA24_13455	metal-dependent hydrolase	228.993	0.00880683	0.0645736	0.136384	0.891517	0.928141	Unchanged
HHA24_13460	DedA family protein	681.115	0.127663	0.0974284	1.31033	0.190085	0.301912	Unchanged
HHA24_13465	hypothetical protein	282.47	-0.0614235	0.0699001	-0.878733	0.379546	0.510252	Unchanged
HHA24_13475	NADH:flavin oxidoreductase/NADH oxidase	1092.54	0.474729	0.0796407	5.96088	2.50883e-09	3.06064e-08	Unchanged
HHA24_13480	amino acid ABC transporter ATP-binding protein	957.4	0.816347	0.157308	5.1895	2.1086e-07	1.86361e-06	Unchanged
ehuD	ectoine/hydroxyectoine ABC transporter permeasesubunit EhuD	457.764	0.68728	0.146413	4.69412	2.67753e-06	1.92505e-05	Unchanged
ehuC	ectoine/hydroxyectoine ABC transporter permeasesubunit EhuC	389.628	0.596455	0.144898	4.11638	3.84862e-05	0.000210916	Unchanged
ehuB	ectoine/hydroxyectoine ABC transportersubstrate-binding protein EhuB	1376.97	0.768925	0.156644	4.90873	9.16684e-07	7.30005e-06	Unchanged
HHA24_13500	ABC transporter substrate-binding protein	1212.59	0.20066	0.0720403	2.78538	0.00534649	0.01605	Unchanged
HHA24_13505	ornithine cyclodeaminase family protein	510.18	0.0231041	0.0619893	0.372711	0.709364	0.798099	Unchanged
ptsP	phosphoenolpyruvate--protein phosphotransferase	1409.11	0.125397	0.0732524	1.71185	0.0869238	0.162676	Unchanged
HHA24_13525	HPr family phosphocarrier protein	796.274	0.194466	0.0729563	2.66551	0.00768709	0.0218739	Unchanged
HHA24_13530	PTS mannose transporter subunit IIA	626.405	0.0419286	0.0745942	0.56209	0.574055	0.687158	Unchanged
gshB	glutathione synthase	2363.82	0.0796547	0.0675904	1.17849	0.238601	0.359689	Unchanged
infC	translation initiation factor IF-3	5909.49	0.140941	0.0678021	2.07871	0.0376442	0.0829365	Unchanged
thrS	threonine--tRNA ligase	3248.99	-0.201858	0.0694256	-2.90754	0.00364282	0.0116606	Unchanged
HHA24_13550	response regulator transcription factor	199.767	0.951239	0.219823	4.3273	1.50951e-05	9.08679e-05	Unchanged
hemN	oxygen-independent coproporphyrinogen IIIoxidase	2169.09	0.164979	0.236501	0.697582	0.485439	0.609055	Unchanged
HHA24_13560	hypothetical protein	86.3423	-0.0122353	0.0869146	-0.140774	0.888048	0.92537	Unchanged
HHA24_13565	helix-turn-helix transcriptional regulator	131.362	-0.0600462	0.10758	-0.558154	0.576739	0.689292	Unchanged
HHA24_13575	porin	10627.5	0.675443	0.154423	4.37398	1.22001e-05	7.43183e-05	Unchanged
HHA24_13580	PAS domain-containing protein	472.964	-2.23781	0.206989	-10.8113	3.04427e-27	2.49359e-25	Down-regulated
HHA24_13585	hypothetical protein	657.042	0.110051	0.0682235	1.6131	0.106723	0.192278	Unchanged
HHA24_13590	hypothetical protein	64.3014	0.05781	0.0772698	0.748159	0.454365	0.580711	Unchanged
HHA24_13595	SOS response-associated peptidase	233.924	0.00903736	0.0802693	0.112588	0.910357	0.941362	Unchanged
HHA24_13600	hypothetical protein	39.8	-0.64157	0.112011	-5.72773	1.01784e-08	1.12502e-07	Unchanged
HHA24_13605	hypothetical protein	35.7241	-0.153761	0.128428	-1.19725	0.231209	0.351876	Unchanged
HHA24_13610	hypothetical protein	3166.6	-0.0511275	0.0999645	-0.511457	0.609031	0.717418	Unchanged
HHA24_13620	hypothetical protein	31.7997	-2.45472	0.229705	-10.6864	1.17891e-26	8.86499e-25	Down-regulated
HHA24_13625	hypothetical protein	55.1862	-2.61729	0.237027	-11.0422	2.39188e-28	2.23909e-26	Down-regulated
HHA24_13635	hypothetical protein	88.0335	-1.96634	0.186074	-10.5675	4.21479e-26	2.97435e-24	Down-regulated
HHA24_13640	hypothetical protein	169.693	-2.18773	0.184771	-11.8402	2.41801e-32	3.69714e-30	Down-regulated
HHA24_13645	DUF2612 domain-containing protein	60.5003	-2.69279	0.238519	-11.2896	1.47637e-29	1.61241e-27	Down-regulated
HHA24_13650	hypothetical protein	149.745	-2.48627	0.206377	-12.0472	2.00614e-33	3.5393e-31	Down-regulated
HHA24_13655	hypothetical protein	37.3786	-2.21668	0.205118	-10.8069	3.19309e-27	2.56959e-25	Down-regulated
HHA24_13660	hypothetical protein	58.8912	-2.08455	0.186992	-11.1478	7.34015e-29	7.65211e-27	Down-regulated
HHA24_13665	hypothetical protein	129.909	-2.14225	0.194166	-11.033	2.64772e-28	2.42902e-26	Down-regulated
HHA24_13670	hypothetical protein	44.9334	-2.06311	0.208945	-9.87398	5.39801e-23	2.57924e-21	Down-regulated
HHA24_13675	hypothetical protein	69.8916	-2.03391	0.186836	-10.886	1.34363e-27	1.12058e-25	Down-regulated
HHA24_13680	phage tail tape measure protein	331.841	-2.36922	0.203379	-11.6493	2.31391e-31	2.94831e-29	Down-regulated
HHA24_13690	DUF3277 family protein	41.5867	-2.68189	0.248731	-10.7823	4.17316e-27	3.3004e-25	Down-regulated
HHA24_13700	hypothetical protein	62.5672	-2.51706	0.202217	-12.4473	1.44621e-35	3.90222e-33	Down-regulated
HHA24_13705	hypothetical protein	93.8375	-2.79726	0.23388	-11.9602	5.74118e-33	9.08096e-31	Down-regulated
HHA24_13715	DUF4054 domain-containing protein	43.3592	-2.49455	0.224346	-11.1192	1.0118e-28	1.03136e-26	Down-regulated
HHA24_13735	DUF2213 domain-containing protein	123.095	-2.43974	0.1968	-12.3971	2.70985e-35	6.21505e-33	Down-regulated
HHA24_13740	minor capsid protein	79.8433	-2.72745	0.219588	-12.4208	2.01635e-35	5.13834e-33	Down-regulated
HHA24_13745	DUF1073 domain-containing protein	167.299	-2.7301	0.212551	-12.8445	9.24057e-38	7.06442e-35	Down-regulated
terL	phage terminase large subunit	208.557	-2.6404	0.209423	-12.608	1.90857e-36	6.73431e-34	Down-regulated
HHA24_13755	DUF2280 domain-containing protein	60.0486	-2.27873	0.187862	-12.1298	7.34142e-34	1.46414e-31	Down-regulated
HHA24_13760	hypothetical protein	82.8582	-2.11772	0.168399	-12.5755	2.87794e-36	8.80074e-34	Down-regulated
HHA24_13775	DNA adenine methylase	135.617	-2.4516	0.19767	-12.4025	2.53259e-35	6.1142e-33	Down-regulated
HHA24_13780	hypothetical protein	181.443	-0.54896	0.128684	-4.26596	1.99048e-05	0.000116015	Unchanged
HHA24_13785	hypothetical protein	16.8382	-1.36495	0.165075	-8.26867	1.3546e-16	3.81198e-15	Down-regulated
HHA24_13790	RusA family crossover junctionendodeoxyribonuclease	10.0536	-1.09773	0.164861	-6.65855	2.76545e-11	4.43535e-10	Down-regulated
HHA24_13795	hypothetical protein	3.20037	-1.10768	0.218895	-5.06034	4.18507e-07	3.52884e-06	Down-regulated
HHA24_13800	DUF1376 domain-containing protein	31.0013	-1.37808	0.160122	-8.60647	7.53439e-18	2.40002e-16	Down-regulated
HHA24_13805	DNA adenine methylase	30.4906	-1.28268	0.139961	-9.16452	4.97677e-20	1.91835e-18	Down-regulated
HHA24_13810	hypothetical protein	224.668	0.0155477	0.109923	0.141442	0.887521	0.92503	Unchanged
HHA24_13815	DNA cytosine methyltransferase	74.5396	-1.66242	0.151289	-10.9884	4.34467e-28	3.90764e-26	Down-regulated
HHA24_13820	hypothetical protein	23.1424	-1.79742	0.194498	-9.24134	2.43432e-20	9.70975e-19	Down-regulated
HHA24_13825	hypothetical protein	8.87564	-0.115662	0.154534	-0.748457	0.454185	0.580711	Unchanged
HHA24_13830	hypothetical protein	15.1415	-1.91466	0.207493	-9.22762	2.76708e-20	1.09419e-18	Down-regulated
HHA24_13835	helix-turn-helix transcriptional regulator	787.703	0.0620719	0.0782463	0.793289	0.42761	0.556912	Unchanged
HHA24_13840	hypothetical protein	236.955	-0.927366	0.113909	-8.14126	3.91184e-16	1.0372e-14	Unchanged
HHA24_13845	hypothetical protein	8.05005	-1.48819	0.203703	-7.30571	2.75813e-13	5.45325e-12	Down-regulated
HHA24_13850	hypothetical protein	9.06983	-1.93152	0.195536	-9.87806	5.18278e-23	2.50247e-21	Down-regulated
HHA24_13865	hypothetical protein	2.70853	-1.23481	0.258854	-4.7703	1.83949e-06	1.37199e-05	Down-regulated
HHA24_13870	PD-(D/E)XK nuclease family protein	11.211	-1.62565	0.208948	-7.78019	7.24172e-15	1.68618e-13	Down-regulated
HHA24_13875	hypothetical protein	34.8738	-1.4726	0.171501	-8.58657	8.96033e-18	2.83455e-16	Down-regulated
HHA24_13880	cell division protein FtsK	19.3304	-1.4068	0.181436	-7.75372	8.92412e-15	2.06742e-13	Down-regulated
HHA24_13885	AAA family ATPase	67.1181	-1.17286	0.138979	-8.43911	3.19753e-17	9.46264e-16	Down-regulated
HHA24_13890	hypothetical protein	6.45383	-1.30328	0.162964	-7.99737	1.27103e-15	3.22112e-14	Down-regulated
HHA24_13895	hypothetical protein	22.2488	-0.817769	0.130955	-6.24468	4.24675e-10	6.07186e-09	Unchanged
HHA24_13900	hypothetical protein	2.1296	-1.17901	0.225394	-5.23086	1.68722e-07	1.52278e-06	Down-regulated
HHA24_13915	integrase arm-type DNA-binding domain-containingprotein	46.6047	-0.424313	0.0944705	-4.49148	7.0729e-06	4.55778e-05	Unchanged
HHA24_13925	phosphoribosylanthranilate isomerase	360.433	0.0213514	0.0602554	0.354349	0.723077	0.809465	Unchanged
HHA24_13930	ABC transporter substrate-binding protein	453.384	-0.0427449	0.0747746	-0.57165	0.567559	0.682231	Unchanged
truA	tRNA pseudouridine(38-40) synthase TruA	578.335	-0.00834151	0.0587398	-0.142008	0.887074	0.924976	Unchanged
HHA24_13940	hypothetical protein	1868.56	-0.0267699	0.0533879	-0.501423	0.616074	0.723346	Unchanged
asd	aspartate-semialdehyde dehydrogenase	4298.24	0.185042	0.0611984	3.02364	0.00249756	0.00843617	Unchanged
leuB	3-isopropylmalate dehydrogenase	591.947	0.256321	0.0651676	3.93325	8.38043e-05	0.000419204	Unchanged
leuD	3-isopropylmalate dehydratase small subunit	324.331	0.183082	0.0730078	2.50771	0.0121517	0.0324446	Unchanged
leuC	3-isopropylmalate dehydratase large subunit	734.591	0.00644652	0.0840206	0.0767255	0.938842	0.960194	Unchanged
HHA24_13965	response regulator transcription factor	140.865	-1.17615	0.142527	-8.25212	1.55614e-16	4.30002e-15	Down-regulated
HHA24_13970	EAL domain-containing protein	186.324	-1.05709	0.123228	-8.57834	9.62489e-18	3.02393e-16	Down-regulated
HHA24_13975	M48 family metallopeptidase	590.154	0.00675706	0.0423981	0.159372	0.873376	0.915279	Unchanged
aroC	chorismate synthase	1007.1	0.0594073	0.0486718	1.22057	0.222249	0.340752	Unchanged
HHA24_13985	EAL domain-containing protein	807.586	-0.00976679	0.0789242	-0.123749	0.901514	0.935209	Unchanged
HHA24_13990	EAL domain-containing protein	233.353	-1.51094	0.151376	-9.98137	1.8391e-23	9.47858e-22	Down-regulated
HHA24_13995	response regulator transcription factor	2102.93	-0.0843462	0.12127	-0.695525	0.486726	0.610504	Unchanged
HHA24_14000	YdiU family protein	1209.14	0.0674924	0.0689552	0.978786	0.327686	0.455898	Unchanged
[truncated: 1,377 more rows]
