# Supplementary material for: Transcriptional diversification in a human-adapting zoonotic pathogen drives niche-specific evolution
Source: Nat Commun. 2025 Feb 28;16:2067. doi: 10.1038/s41467-025-57331-6 (PMC11871327; doi:10.1038/s41467-025-57331-6)
Supplement: Supplementary file 9 — Supplementary Data 7 [file 41467_2025_57331_MOESM9_ESM.xlsx]

## Sheet: Supp Data 7
Supplemental Data 7. log2FC values of genes that are differentially expressed (log2FC > 1 or <-1 and padj <0.05) in each isolate with reference to 2B3.
Genes that are not differentially expressed in any of the isolates are not included in the list. log2FC = 0 refers to cases that were not statistically significant.
		Differentially expressed genes with reference to 2B3
Gene ID	Predicted Function	1B1a	1B1b	1G1	1G2	2B1	2B2a	2B2b	2G1	2G2	3B1	3G1	3G2	3G3	4G1a	4G1b	4G1c	4G1d	5G1a	5G1b	7B1	8B1
dnaA	DnaA	0	0	0	0	0	0	0	0	0	0	0	0	0	0	0	0	0	0	0	0	0
HHA24_00010	DNA polymerase III subunit beta	0	0	0	0	0	0	0	0	0	0	0	0	0	0	0	0	0	0	0	0	0
gyrB	DNA topoisomerase (ATP-hydrolyzing) subunit B	0	0	0	0	0	0	0	0	0	0	0	0	0	0	0	0	0	0	0	0	0
HHA24_00020	hypothetical protein	0	0	2.70283	0	0	0	0	0	0	3.96572	0	0	0	0	0	0	0	0	0	0	0
HHA24_00025	TetR/AcrR family transcriptional regulator	0	0	1.1972	0	0	0	0	0	0	1.47151	0	0	0	0	0	0	0	0	0	0	0
HHA24_00030	acylphosphatase	0	0	0	0	0	0	0	0	0	0	0	0	0	1.03462	0	1.06144	0	0	0	0	0
HHA24_00045	LysR family transcriptional regulator	0	0	0	0	0	0	0	0	0	0	0	0	0	0	0	0	0	0	0	0	0
HHA24_00050	cysteine dioxygenase	0	0	0	0	0	0	0	0	0	0	0	0	0	0	0	0	0	0	0	0	0
HHA24_00055	CoA transferase	0	0	0	0	0	0	0	0	-1.56198	0	0	0	0	0	0	-1.01046	0	0	0	0	0
HHA24_00060	acyl-CoA dehydrogenase	0	0	0	0	0	0	0	0	-1.43131	0	0	0	0	0	0	0	0	0	0	0	0
HHA24_00090	LysR family transcriptional regulator	0	0	0	0	0	0	0	0	0	0	0	0	0	0	0	0	0	0	0	0	0
HHA24_00125	hypothetical protein	0	0	0	0	0	0	0	0	1.82518	0	0	0	0	0	0	0	0	0	0	0	0
panE	2-dehydropantoate 2-reductase	0	0	0	0	0	0	0	0	2.10118	0	0	0	0	0	0	0	0	0	0	0	0
HHA24_00135	NAD(P)-dependent oxidoreductase	0	-1.14429	0	0	0	0	0	0	0	0	0	0	0	0	0	0	0	0	0	0	0
HHA24_00140	SnoaL-like domain-containing protein	0	0	0	0	0	0	0	0	0	0	0	0	0	0	0	0	0	0	0	0	0
HHA24_00145	nucleoside 2-deoxyribosyltransferase	0	0	0	0	0	0	0	0	0	1.10432	0	0	0	0	0	0	0	0	0	0	0
HHA24_00150	3,4-dihydroxy-2-butanone-4-phosphate synthase	0	0	0	0	0	0	0	0	0	0	0	0	0	0	0	0	0	0	0	0	0
HHA24_00155	NmrA family NAD(P)-binding protein	-5.4386	-6.10303	0	0	-5.65237	-6.87427	-6.65822	-1.38282	-6.84666	-3.18447	-6.56521	-2.76377	-1.85169	-4.31167	-3.04504	-3.82109	-3.95678	-1.16597	-1.74659	-6.77934	-6.29769
HHA24_00160	SET domain-containing protein-lysineN-methyltransferase	1.05054	1.97739	0	0	1.29655	1.28428	1.80937	0	1.90659	1.87701	1.1317	1.98939	0	1.5018	1.4841	1.86534	1.65993	0	1.11056	1.50434	1.15188
HHA24_00165	bestrophin	-2.78891	-2.92801	-1.2825	0	-3.68338	-3.37112	-3.91492	-1.19632	-3.64168	-1.20974	-3.64209	-2.18493	-2.00785	-2.73583	-2.72541	-2.91426	-2.8518	-1.50128	-1.46569	-3.7379	-3.72494
HHA24_00170	Lrp/AsnC family transcriptional regulator	0	0	0	0	0	0	0	0	0	0	0	0	0	0	0	0	0	0	2.30217	0	0
ilvB	biosynthetic-type acetolactate synthase largesubunit	0	0	1.23405	0	0	0	0	0	0	0	0	0	1.18619	0	0	0	0	0	0	0	0
HHA24_00185	aldehyde dehydrogenase family protein	0	0	1.08368	0	0	0	0	0	0	0	0	0	1.05722	0	0	0	0	0	0	0	0
HHA24_00190	SDR family oxidoreductase	0	0	0	0	0	0	0	0	0	0	0	0	0	0	0	0	0	0	0	0	0
HHA24_00200	ABC transporter ATP-binding protein	0	0	0	0	0	0	0	0	0	0	0	0	0	0	0	0	0	0	0	0	0
HHA24_00205	ABC transporter substrate-binding protein	0	0	0	0	0	0	0	0	0	0	0	0	0	0	0	1.09709	0	0	0	0	0
HHA24_00210	DNA topoisomerase III	0	0	0	0	0	0	1.06762	0	0	0	0	0	0	0	0	0	0	0	0	0	0
HHA24_00215	DUF4401 domain-containing protein	0	0	1.38113	0	0	0	0	0	0	0	0	0	0	0	0	0	0	0	0	0	0
gluQRS	tRNA glutamyl-Q(34) synthetase GluQRS	1.05002	0	0	0	0	0	0	0	0	1.40433	0	0	0	0	0	0	0	0	0	0	0
HHA24_00225	DUF494 domain-containing protein	0	0	0	0	0	0	0	0	0	0	0	0	0	0	0	0	0	0	0	0	0
HHA24_00230	TonB-dependenthemoglobin/transferrin/lactoferrin family receptor	0	0	0	0	0	0	0	0	0	0	0	0	0	0	0	0	0	0	0	0	0
HHA24_00235	TRAP transporter permease	0	0	0	0	1.40478	0	1.34352	0	0	0	0	0	1.5694	0	0	0	0	0	0	0	0
HHA24_00250	acetylornithine transaminase	0	0	0	0	0	0	0	0	1.06649	0	0	0	0	1.24909	0	1.64082	1.29994	0	0	0	0
HHA24_00260	acetyl/propionyl/methylcrotonyl-CoA carboxylasesubunit alpha	0	0	0	0	0	0	0	0	0	-1.33544	0	0	1.08732	0	0	-1.30145	0	0	0	0	0
HHA24_00265	methylcrotonoyl-CoA carboxylase	0	0	0	0	0	0	0	0	0	-1.35746	0	0	1.06451	0	0	-1.16385	0	0	0	0	0
HHA24_00270	acetyl-CoA C-acetyltransferase	0	-1.03119	0	0	0	0	0	0	0	-1.5975	0	0	1.04918	0	0	0	0	0	0	0	0
HHA24_00275	isovaleryl-CoA dehydrogenase	0	0	0	0	0	0	0	0	0	-1.27852	0	0	1.28566	0	0	-1.98442	0	0	0	0	0
HHA24_00280	amidohydrolase	0	0	0	0	0	0	1.16701	0	0	0	0	0	0	0	0	0	0	0	0	0	0
HHA24_00285	tripartite tricarboxylate transporter substratebinding protein	-1.3919	-1.00507	0	0	0	0	0	0	0	-1.11997	0	0	0	-1.25117	0	-1.37399	-1.07353	0	0	0	0
HHA24_00290	MerR family DNA-binding transcriptionalregulator	0	0	0	0	0	0	0	0	0	0	0	0	0	0	0	-1.35405	0	0	0	0	0
HHA24_00295	MBL fold metallo-hydrolase	0	0	0	0	0	0	0	0	0	0	0	0	0	0	0	-1.57058	0	0	0	0	0
HHA24_00300	LysE family translocator	0	0	0	0	0	0	0	0	0	0	0	0	0	0	1.05416	1.12977	0	0	0	0	0
metC	cystathionine beta-lyase	0	0	0	0	0	0	0	0	0	0	0	0	0	0	0	0	0	0	0	0	0
HHA24_00310	cyclic diguanylate phosphodiesterase	0	0	0	0	0	0	0	0	0	0	0	0	0	0	0	0	0	0	0	0	0
0	IS3 family transposase	0	0	0	0	0	0	0	0	1.06554	0	1.05552	1.21766	0	0	0	0	0	0	0	1.92481	0
HHA24_00320	thiol:disulfide interchange protein DsbA/DsbL	0	0	0	0	0	0	0	0	1.01566	0	0	0	0	0	0	0	0	0	0	0	0
HHA24_00325	SPOR domain-containing protein	0	0	0	0	0	0	0	0	0	0	0	0	0	0	0	0	0	0	0	0	0
HHA24_00330	arginine--tRNA ligase	0	0	0	0	0	0	0	0	0	0	0	0	0	0	0	0	0	0	0	0	0
HHA24_00365	phosphodiesterase	0	0	0	0	0	0	0	0	0	0	0	0	0	0	0	0	0	0	0	0	0
HHA24_00370	ABC transporter ATP-binding protein	0	0	0	0	0	0	0	0	0	0	0	0	0	0	0	0	0	0	0	0	0
HHA24_00375	ABC transporter permease subunit	0	0	-1.17902	0	0	0	0	0	-1.1865	0	0	0	0	0	0	0	0	0	0	0	0
HHA24_00380	ABC transporter permease subunit	0	0	0	0	0	0	0	-1.01837	-1.03973	0	0	0	0	0	0	-1.31379	0	-1.01156	0	0	0
HHA24_00385	extracellular solute-binding protein	0	0	-1.13986	1.07935	0	0	0	0	-1.24175	0	0	0	0	0	0	0	0	-1.12422	-1.28963	0	0
HHA24_00390	LacI family DNA-binding transcriptionalregulator	1.07109	0	0	1.56061	0	0	0	0	0	1.16478	0	1.86959	0	0	0	0	0	0	0	0	0
HHA24_00395	amidase	0	0	0	0	0	0	0	0	0	0	0	0	1.31884	0	0	0	0	0	0	0	0
leuA	2-isopropylmalate synthase	1.47296	1.33711	0	0	0	1.11686	0	0	0	0	0	0	0	0	0	0	0	0	2.11425	0	0
HHA24_00405	hypothetical protein	-1.13119	0	0	0	0	0	0	0	0	0	0	0	0	0	0	0	0	0	0	0	0
rpoN	RNA polymerase factor sigma-54	0	0	0	0	0	0	0	0	0	0	0	0	0	0	0	0	0	0	0	0	0
HHA24_00415	bacterioferritin	0	0	0	1.79168	0	0	1.29696	0	1.07538	0	0	1.93755	0	0	0	1.08143	1.18636	0	1.06044	0	0
HHA24_00425	DMT family transporter	0	0	0	0	0	0	0	0	0	0	0	0	0	0	0	0	0	0	0	0	0
bfr	bacterioferritin	-2.07749	-1.98337	0	-1.01852	0	0	0	0	0	0	0	-1.43234	1.51864	-1.12746	0	-1.03143	0	0	0	0	0
HHA24_00435	hypothetical protein	0	1.15638	0	0	0	1.06307	0	0	0	0	0	0	0	0	0	0	0	0	0	0	0
HHA24_00455	LemA family protein	0	0	0	0	0	0	0	0	0	0	0	0	0	0	0	1.44518	1.2256	0	0	0	0
HHA24_00460	YgcG family protein	0	0	1.02824	0	0	0	1.08588	0	1.24713	1.17527	0	0	0	1.56059	1.63191	1.67701	1.49193	0	0	0	1.16315
HHA24_00490	GTPase/DUF3482 domain-containing protein	0	0	0	0	0	0	0	0	0	0	0	0	0	0	0	0	0	0	0	0	0
HHA24_00495	DUF2868 domain-containing protein	0	0	0	0	0	0	0	0	0	0	0	0	0	0	0	0	0	0	0	0	0
HHA24_00500	DUF1232 domain-containing protein	0	0	0	0	0	0	0	0	0	0	0	0	0	0	0	0	0	0	0	0	0
HHA24_00505	helix-turn-helix domain-containing protein	0	0	0	0	0	0	0	0	0	0	0	-1.0482	0	0	0	0	0	0	0	0	0
HHA24_00520	amidase	0	0	0	0	0	0	0	0	0	0	0	0	0	0	0	0	0	0	0	0	0
HHA24_00535	ClpXP protease specificity-enhancing factor	0	0	0	0	0	0	0	0	0	0	0	0	0	0	0	0	0	0	0	0	0
HHA24_00540	glutathione S-transferase	0	0	0	0	0	0	0	0	0	0	0	0	0	0	0	0	0	0	0	0	0
HHA24_00565	Nif3-like dinuclear metal center hexamericprotein	0	0	0	0	0	0	0	0	0	0	0	0	0	0	0	0	0	0	0	0	0
HHA24_00570	trypsin-like serine protease	0	0	0	0	0	0	0	0	0	0	0	0	0	0	0	0	0	0	0	0	0
tatC	twin-arginine translocase subunit TatC	0	0	0	0	0	0	0	0	0	0	0	0	0	0	0	0	0	0	0	0	0
tatB	twin-arginine translocase subunit TatB	0	0	0	0	0	0	0	0	0	0	0	0	0	0	0	0	0	0	0	0	0
tatA	Sec-independent protein translocase subunitTatA	0	0	0	0	0	0	0	0	0	0	0	0	0	0	0	0	0	0	0	0	0
HHA24_00590	histidine triad nucleotide-binding protein	0	0	0	0	0	0	0	0	0	0	0	0	0	0	0	0	0	0	0	0	0
HHA24_00595	phosphoribosyl-ATP diphosphatase	0	1.16049	0	0	0	0	0	0	0	0	0	0	0	0	0	0	0	0	0	0	0
hisI	phosphoribosyl-AMP cyclohydrolase	0	0	0	0	0	0	0	0	0	0	0	0	0	0	0	0	0	0	0	0	0
hisF	imidazole glycerol phosphate synthase subunitHisF	0	0	0	0	0	0	0	0	0	0	0	0	0	0	0	0	0	0	0	0	0
hisA	1-(5-phosphoribosyl)-5-[(5-phosphoribosylamino)methylideneamino]imidazole-4-carboxamide isomerase	0	0	0	0	0	0	0	0	0	0	0	0	0	0	0	0	0	0	0	0	0
hisB	imidazoleglycerol-phosphate dehydratase HisB	0	0	0	0	0	0	0	0	0	0	0	0	0	0	0	0	0	0	0	0	0
murA	UDP-N-acetylglucosamine1-carboxyvinyltransferase	0	0	0	0	0	0	0	0	0	0	0	0	0	0	0	0	0	0	0	0	0
HHA24_00645	BolA family transcriptional regulator	0	0	0	0	0	0	0	0	0	0	0	0	0	0	0	0	0	0	0	0	0
HHA24_00650	ABC transporter permease	0	0	0	0	0	0	0	0	0	0	0	0	0	0	0	0	0	0	0	0	0
HHA24_00660	ABC transporter substrate-binding protein	0	0	0	0	0	0	0	0	0	0	0	0	0	0	0	0	0	0	0	0	0
HHA24_00665	VacJ family lipoprotein	0	0	0	0	0	0	0	0	0	0	0	0	0	0	0	0	0	0	0	0	0
mlaD	outer membrane lipid asymmetry maintenanceprotein MlaD	0	0	0	0	0	0	0	0	0	0	0	0	0	0	0	0	0	0	0	0	0
mlaE	lipid asymmetry maintenance ABC transporterpermease subunit MlaE	0	0	0	0	0	0	0	0	0	0	0	0	0	0	0	0	0	0	0	0	0
HHA24_00680	ABC transporter ATP-binding protein	0	0	0	0	0	0	0	0	0	0	0	0	0	0	0	0	0	0	0	0	0
HHA24_00690	glutamate synthase subunit beta	0	0	-2.83125	-3.24934	-2.93671	-3.425	-3.0562	-3.24137	-3.15992	-2.01453	-3.12509	-3.0661	-3.144	-3.42295	-3.58447	-3.03993	-3.39546	-2.80976	0	-4.10408	0
HHA24_00695	glutamate synthase subunit alpha	0	0	-3.30412	-3.24256	-3.02204	-3.35024	-2.89537	-3.41203	0	-1.86508	-3.01436	-2.60884	-3.04898	-3.48689	-3.70625	-3.0585	-3.36474	-2.8812	0	-3.92059	0
HHA24_00705	S-(hydroxymethyl)glutathione dehydrogenase/classIII alcohol dehydrogenase	0	0	0	0	0	0	0	0	0	0	0	0	0	0	0	0	0	0	0	0	0
fghA	S-formylglutathione hydrolase	0	0	0	0	0	0	0	0	0	0	0	0	0	0	0	0	0	0	0	0	0
HHA24_00715	hypothetical protein	1.16544	1.39337	0	0	0	1.24881	1.56488	0	1.47734	1.03665	0	0	0	1.24949	1.41956	1.07952	0	0	0	0	0
HHA24_00720	DUF302 domain-containing protein	1.1583	1.33871	0	1.33829	0	1.11872	1.06374	0	0	1.28282	0	0	0	0	0	0	0	0	0	0	0
rpoH	RpoH	0	-2.11856	0	0	0	0	0	0	-1.74578	-1.34093	0	-1.17696	0	-1.84188	-1.23874	-1.58011	-1.37924	0	0	0	0
HHA24_00730	phosphodiesterase	2.30367	2.17408	2.2279	1.70179	2.45461	2.17856	2.06818	2.41142	2.52302	2.01754	2.22066	1.69671	1.73609	3.14121	3.15126	3.19977	3.03678	2.20508	2.281	0	1.99813
HHA24_00735	cyclic nucleotide-binding domain-containingprotein	0	0	0	0	0	0	0	0	0	0	0	0	0	0	0	0	0	0	0	0	0
HHA24_00740	substrate-binding domain-containing protein	0	0	0	0	0	0	0	0	0	0	0	0	0	0	0	0	0	0	0	0	0
HHA24_00745	DUF4743 domain-containing protein	0	0	0	0	0	0	0	0	0	0	0	0	0	0	0	0	0	0	0	0	0
HHA24_00775	twin transmembrane helix small protein	0	0	0	0	0	0	0	0	0	0	0	0	0	-1.02338	0	0	0	0	0	0	0
HHA24_00790	heme A synthase	0	0	0	0	0	0	0	0	0	0	0	0	0	0	0	0	0	0	-1.14976	0	0
HHA24_00795	protoheme IX farnesyltransferase	0	0	0	0	0	0	0	0	0	0	0	0	0	0	0	0	0	0	0	0	0
HHA24_00800	SCO family protein	0	0	0	0	0	0	0	0	0	0	0	-1.02176	0	0	0	0	0	0	0	0	0
HHA24_00805	DUF3717 domain-containing protein	0	0	0	0	0	0	0	0	0	0	0	0	0	0	0	0	0	0	0	0	0
HHA24_00810	glycine zipper 2TM domain-containing protein	0	0	0	0	0	0	1.68333	0	1.21054	0	0	0	0	0	1.13306	0	0	0	0	0	0
HHA24_00815	transcriptional regulator	0	0	0	0	0	0	1.27545	0	0	0	0	0	0	0	0	0	0	0	0	0	0
glmU	GlmU	0	0	0	0	0	0	1.3148	0	1.11763	0	0	0	0	1.00366	1.10312	0	0	0	0	0	0
HHA24_00825	MFS transporter	1.05233	0	0	0	1.11982	1.24233	1.46651	0	1.06659	1.0453	0	0	0	1.33129	1.13218	1.10351	0	0	0	0	0
HHA24_00830	UDP-glucose/GDP-mannose dehydrogenase familyprotein	0	0	0	0	0	0	0	0	0	0	0	0	0	0	0	0	0	0	0	0	0
HHA24_00835	glycosyltransferase family 4 protein	0	0	0	0	0	0	0	0	0	0	0	0	0	0	0	0	0	0	0	0	0
HHA24_00840	Lrp/AsnC family transcriptional regulator	0	0	0	0	0	0	0	0	0	0	0	0	0	0	0	0	0	0	0	0	0
glmS	glutamine--fructose-6-phosphate transaminase(isomerizing)	1.29121	1.5231	1.79006	1.25787	1.52642	1.1064	2.38371	1.02825	1.10636	1.29614	0	0	0	1.33319	1.92237	1.43145	0	0	1.6011	0	0
HHA24_00850	ATP-binding cassette domain-containing protein	0	1.30338	0	0	0	0	0	0	-1.09614	4.40679	0	0	0	0	0	0	0	0	0	0	0
HHA24_00855	branched-chain amino acid ABC transporterpermease	0	0	0	0	0	0	0	0	-1.06625	5.1603	0	-1.39668	0	0	0	0	0	0	0	0	0
HHA24_00860	ABC transporter substrate-binding protein	0	0	0	0	0	0	0	0	0	4.81228	0	0	0	0	0	0	0	0	0	0	0
HHA24_00865	nuclear transport factor 2 family protein	1.20621	0	-1.26164	0	0	0	0	0	-1.35502	5.20909	0	0	0	0	0	0	0	0	0	0	0
HHA24_00870	polysaccharide deacetylase family protein	1.46246	0	0	0	0	0	0	0	0	4.64009	0	0	0	0	0	0	0	0	0	0	0
HHA24_00875	amidase	1.15325	1.10766	0	0	0	0	0	0	0	4.73756	0	0	0	0	0	0	0	0	0	0	0
HHA24_00880	GntR family transcriptional regulator	1.46034	1.03235	0	0	0	0	0	0	0	1.39998	0	0	0	0	0	0	0	0	0	0	0
HHA24_00885	hypothetical protein	0	0	1.04162	0	0	0	0	0	1.15459	0	0	0	0	1.06885	0	0	0	0	0	0	0
HHA24_00890	tripartite tricarboxylate transporter substratebinding protein	1.62769	1.41036	0	0	0	1.34248	0	0	0	1.81123	0	0	0	0	0	0	0	0	0	0	0
HHA24_00895	Rieske 2Fe-2S domain-containing protein	1.20674	0	0	0	0	1.11945	1.01294	0	0	0	0	0	0	0	0	0	0	0	0	0	0
HHA24_00900	ABC transporter substrate-binding protein	0	0	0	0	0	1.06831	0	0	0	0	0	0	0	0	0	0	0	0	0	0	0
HHA24_00905	oxidoreductase	1.41595	1.23109	0	0	0	1.23369	1.06693	0	0	1.59868	0	0	0	0	0	0	0	0	0	0	0
HHA24_00910	Gfo/Idh/MocA family oxidoreductase	1.03325	1.00451	0	0	0	1.07857	0	0	-1.10911	1.25117	0	0	0	0	0	0	0	0	0	0	0
HHA24_00915	MarR family transcriptional regulator	0	0	0	0	0	0	0	0	0	0	0	0	0	0	0	0	0	0	0	0	0
HHA24_00920	sulfite exporter TauE/SafE family protein	0	1.18597	0	0	0	0	0	0	0	1.26382	0	0	0	0	0	0	0	0	0	0	0
HHA24_00930	nitronate monooxygenase	0	0	0	0	0	0	0	0	0	1.30962	0	0	0	0	0	0	0	0	0	0	0
HHA24_00935	amidase	0	0	0	0	0	0	0	0	0	0	0	0	0	2.29276	2.77406	2.24583	2.21062	0	0	0	0
HHA24_00940	IclR family transcriptional regulator	0	0	0	0	0	0	0	0	0	0	0	0	0	1.9503	2.23415	1.87208	1.86856	0	0	0	0
HHA24_00945	2Fe-2S iron-sulfur cluster bindingdomain-containing protein	0	0	0	0	0	0	0	0	-1.28376	0	0	-1.38041	0	4.8597	5.41906	4.79079	4.71936	0	0	0	0
HHA24_00950	cytochrome P450	0	0	0	0	0	0	0	0	0	0	0	0	0	5.11544	5.80922	5.07122	4.94032	0	1.11448	0	0
HHA24_00965	SDR family oxidoreductase	0	0	0	0	0	0	0	0	-1.19607	0	0	0	0	4.98761	5.83372	4.78394	4.68481	0	0	0	0
HHA24_00970	ABC transporter ATP-binding protein	0	0	0	0	0	0	0	0	-1.59479	0	0	0	0	5.31343	5.84814	4.96312	4.85034	0	0	0	0
HHA24_00975	ABC transporter ATP-binding protein	0	0	0	0	0	0	-1.41803	0	-1.81266	0	0	0	0	5.20535	5.41643	4.93514	4.67431	0	0	0	-1.35036
HHA24_00980	branched-chain amino acid ABC transporterpermease	0	0	0	0	-1.06644	0	-1.04342	0	-1.61521	0	0	0	0	5.2264	5.38089	4.94654	4.64928	0	0	0	-1.38018
HHA24_00985	branched-chain amino acid ABC transporterpermease	0	0	0	0	0	0	-1.32316	0	-1.77768	0	0	0	0	4.5256	4.72779	4.32383	4.20065	0	0	0	-1.23852
HHA24_00995	NADH:flavin oxidoreductase/NADH oxidase	0	0	0	0	0	0	0	0	0	0	0	0	0	4.52607	5.37414	4.7086	4.55452	0	0	0	0
HHA24_01000	FAD-dependent oxidoreductase	0	0	0	0	0	0	0	0	0	0	0	0	0	3.51448	4.433	3.52841	3.40592	0	0	0	0
HHA24_01010	phenylacetaldoxime dehydratase family protein	3.53194	0	0	0	0	0	0	0	0	1.01046	0	0	0	0	0	0	0	0	0	0	0
HHA24_01015	carbon-nitrogen hydrolase family protein	3.49208	0	0	0	0	0	0	0	0	0	0	0	0	0	0	0	0	0	0	0	0
HHA24_01020	ABC transporter ATP-binding protein	3.55708	0	0	0	0	0	0	0	-1.39274	1.75166	0	0	0	0	-1.0031	0	0	0	0	0	0
HHA24_01025	ABC transporter ATP-binding protein	4.1198	0	0	0	0	0	0	0	0	2.27716	0	0	0	0	0	0	0	0	0	0	0
HHA24_01030	branched-chain amino acid ABC transporterpermease	3.20439	0	-1.07074	0	-1.22512	0	0	0	-1.21558	1.96911	0	0	0	0	-1.20325	0	0	0	0	0	0
HHA24_01035	branched-chain amino acid ABC transporterpermease	3.31117	0	0	0	0	0	0	0	0	2.51092	0	0	0	0	0	0	0	0	0	0	0
HHA24_01040	ABC transporter substrate-binding protein	2.47708	0	-1.49417	0	-1.33947	0	-1.08386	-1.33675	-2.1249	2.68567	0	0	0	-1.29398	-1.0877	-1.01314	-1.08785	0	0	0	-1.40301
HHA24_01045	transcriptional regulator TrmB	4.86749	1.19911	0	0	0	0	0	0	0	0	0	0	0	0	0	0	0	0	0	0	0
HHA24_01050	hypothetical protein	0	0	-1.76634	0	0	0	0	-1.04244	-2.10402	4.25902	0	0	0	-1.01731	0	-1.34001	-1.1532	0	0	0	-1.16283
HHA24_01055	GntR family transcriptional regulator	1.70292	0	0	0	0	0	0	0	0	1.72663	0	0	0	0	0	0	0	0	0	0	0
HHA24_01080	ribbon-helix-helix protein	-1.53816	0	0	0	0	0	0	0	0	0	0	0	0	0	0	0	0	0	-1.1367	0	0
HHA24_01090	porin	0	0	0	0	0	0	0	0	1.00666	0	0	0	0	0	0	1.22225	1.30886	0	0	0	0
HHA24_01095	EamA family transporter	0	0	0	0	0	0	0	0	0	0	0	0	0	0	0	0	0	0	0	0	0
HHA24_01100	CsgG/HfaB family protein	-3.64318	-3.47327	-4.09352	-2.77946	-3.22273	-3.58747	-3.85427	-3.36584	-2.7806	-1.75528	-3.12972	-1.4874	-1.97688	-3.7141	-3.40826	-3.17321	-3.24143	-3.14664	-3.11121	0	-1.39223
HHA24_01105	DUF4810 domain-containing protein	-3.1631	-3.01702	-4.07863	-2.67215	-2.88965	-3.13655	-3.52426	-2.97829	-2.8769	-1.49824	-2.72447	-1.10744	-1.65482	-3.24194	-2.99245	-2.88473	-2.95122	-2.996	-2.56171	0	-1.17559
HHA24_01110	DUF799 domain-containing protein	-3.2047	-3.21257	-4.42478	-2.87338	-3.20528	-3.38089	-3.88778	-3.13735	-3.39301	-1.62888	-3.01123	-1.54782	-1.93027	-3.43703	-3.36731	-3.2589	-3.04328	-3.20158	-2.80237	0	-1.42382
panB	3-methyl-2-oxobutanoatehydroxymethyltransferase	-1.96464	-1.68766	-1.97689	-1.38053	-1.46431	-1.52359	-1.60452	-1.41151	-1.29913	0	-1.48728	0	0	-1.44072	-1.24935	-1.41718	-1.29605	-1.56316	-1.55946	0	0
HHA24_01125	sigma-54-dependent Fis family transcriptionalregulator	0	0	0	0	0	0	0	0	0	0	0	0	0	0	0	0	0	0	0	0	-1.03381
HHA24_01130	tripartite tricarboxylate transporter substratebinding protein	0	0	0	0	0	0	0	0	0	0	0	0	0	0	0	0	0	0	0	0	0
HHA24_01135	DUF4387 domain-containing protein	0	0	0	0	0	1.14266	0	0	0	0	0	0	0	0	0	0	0	0	0	0	0
HHA24_01140	acyclic terpene utilization AtuA family protein	0	0	0	0	0	0	0	0	0	0	0	0	0	0	0	0	0	0	0	0	0
HHA24_01145	hypothetical protein	0	0	0	0	0	0	0	0	0	0	0	0	0	0	0	0	0	0	0	0	0
ada	bifunctional DNA-binding transcriptionalregulator/O6-methylguanine-DNA methyltransferase Ada	0	0	0	0	0	0	0	0	0	0	0	0	0	0	0	0	0	0	0	0	0
alkB	DNA oxidative demethylase AlkB	0	0	0	0	0	0	0	0	0	0	0	0	0	0	0	0	0	0	0	0	0
HHA24_01160	2OG-Fe(II) oxygenase	0	0	0	0	0	0	0	0	0	0	0	0	0	0	0	0	0	0	0	0	0
HHA24_01165	LysR family transcriptional regulator	0	0	0	0	0	0	0	0	0	0	0	0	0	0	0	-1.39034	0	0	0	0	0
HHA24_01185	isochorismatase family protein	0	0	0	0	0	0	0	0	0	1.16866	0	0	0	1.33928	0	1.38525	1.49649	0	0	0	0
HHA24_01190	GNAT family N-acetyltransferase	0	0	0	0	0	0	0	0	0	0	0	0	0	0	0	0	0	0	0	0	0
HHA24_01195	DUF523 domain-containing protein	0	0	0	0	0	0	0	0	0	0	0	0	0	0	0	0	0	0	0	0	0
HHA24_01200	FAD-dependent oxidoreductase	0	0	0	0	0	0	0	0	-1.25233	4.63079	0	0	0	0	0	0	0	0	0	0	0
HHA24_01205	hypothetical protein	0	1.20617	0	1.03008	0	1.4143	0	0	0	5.18437	1.15478	0	1.41178	0	0	0	0	0	0	0	0
HHA24_01210	tripartite tricarboxylate transporter substratebinding protein	0	0	0	0	0	0	0	0	0	3.85411	0	0	0	0	0	0	0	0	0	0	0
HHA24_01215	winged helix-turn-helix transcriptionalregulator	0	0	0	0	0	0	0	0	0	1.40072	0	0	0	0	0	0	0	0	0	0	0
HHA24_01220	heme ABC transporter ATP-binding protein	0	0	0	0	0	0	0	0	0	0	0	0	0	0	0	0	0	0	0	0	0
HHA24_01225	iron ABC transporter permease	0	0	0	0	0	0	0	0	0	0	0	0	0	0	0	0	0	0	0	0	0
HHA24_01230	hemin ABC transporter substrate-binding protein	0	0	0	0	0	0	0	0	0	0	0	0	0	0	0	0	0	0	0	0	0
HHA24_01235	hemin-degrading factor	0	0	0	0	0	0	0	0	0	0	0	0	0	0	0	0	0	0	0	0	0
HHA24_01250	sigma-70 family RNA polymerase sigma factor	0	0	0	0	0	0	1.11206	0	0	1.0952	0	1.85918	0	0	0	0	0	0	1.55861	0	0
HHA24_01255	TetR/AcrR family transcriptional regulator	0	0	0	0	0	0	0	0	0	0	0	0	0	0	0	0	0	0	0	0	0
HHA24_01260	MFS transporter	0	0	-1.01644	0	0	0	0	0	0	0	0	0	0	0	0	0	0	0	0	0	0
HHA24_01265	beta-propeller fold lactonase family protein	0	0	0	0	0	0	0	0	0	0	0	0	0	0	0	0	0	0	0	0	0
HHA24_01270	polysaccharide deacetylase family protein	0	0	0	0	0	0	0	0	1.22838	0	0	0	0	0	0	0	0	0	0	0	0
HHA24_01275	sterol desaturase family protein	0	0	0	0	0	0	0	0	0	0	0	0	0	0	0	0	0	0	0	0	0
HHA24_01280	acyl-CoA thioesterase	0	0	0	0	0	0	0	0	0	0	0	0	0	0	0	0	0	0	0	0	0
fdhE	FdhE	0	0	0	0	0	0	0	0	0	0	0	0	0	0	0	0	0	0	0	0	0
HHA24_01310	L-seryl-tRNA(Sec) selenium transferase	0	0	0	0	0	0	0	0	0	0	0	0	0	0	0	0	0	0	0	0	0
selB	selenocysteine-specific translation elongationfactor	0	0	0	0	0	0	0	0	0	0	0	0	0	0	0	0	0	0	0	0	0
selD	SelD	0	0	0	0	0	0	0	0	0	0	0	0	0	0	0	0	0	0	0	0	0
HHA24_01330	MBL fold metallo-hydrolase	0	0	0	0	0	0	0	0	0	0	0	0	0	0	0	0	0	0	0	0	0
HHA24_01335	LysR family transcriptional regulator	0	0	0	0	0	0	0	0	0	0	0	0	0	0	0	0	0	0	0	0	0
HHA24_01340	2-hydroxychromene-2-carboxylate isomerase	0	0	0	0	0	0	0	0	0	0	0	0	0	0	0	0	0	0	0	0	0
HHA24_01350	hypothetical protein	0	0	0	0	0	0	0	0	0	0	0	0	0	0	0	1.53103	1.10723	0	0	0	0
trpC	TrpC	0	0	0	0	0	0	0	0	0	0	0	0	0	0	0	0	0	0	0	0	0
trpD	anthranilate phosphoribosyltransferase	0	0	0	0	0	0	0	-1.00133	0	0	0	-1.14029	0	-1.15546	-1.64024	-1.1739	-1.143	0	0	0	-1.56167
HHA24_01370	aminodeoxychorismate/anthranilate synthasecomponent II	0	0	-1.01149	0	0	0	0	-1.1853	0	0	-1.13788	-1.07827	-1.09341	-1.1606	-1.62055	-1.00372	-1.15659	0	0	0	-1.67076
HHA24_01375	anthranilate synthase component I	0	0	0	0	0	0	0	-1.20541	0	0	-1.28135	-1.06016	-1.05601	-1.19142	-1.39945	-1.28261	-1.36227	0	0	-1.0158	-1.4916
HHA24_01380	phosphoglycolate phosphatase	0	0	0	0	0	0	0	0	0	0	0	0	0	0	0	0	0	0	0	0	0
rpe	ribulose-phosphate 3-epimerase	0	0	0	0	0	0	0	0	0	0	0	0	0	0	0	0	0	0	0	0	0
apaG	ApaG	0	0	0	0	0	0	0	0	0	0	0	0	0	0	0	0	0	0	0	0	0
HHA24_01395	hypothetical protein	0	0	0	0	0	0	0	0	0	0	0	0	0	0	0	0	0	0	0	0	0
HHA24_01400	UbiH/UbiF family hydroxylase	0	0	0	0	0	0	0	0	0	0	0	0	0	0	0	0	0	0	0	0	0
HHA24_01405	DsbC family protein	0	0	0	0	0	0	0	0	0	0	0	0	0	0	0	0	0	0	0	0	0
HHA24_01410	D-2-hydroxyacid dehydrogenase family protein	0	0	0	0	0	0	0	0	0	0	0	0	0	0	0	0	0	0	0	0	0
ttcA	TtcA	0	0	0	0	0	0	0	0	0	0	0	0	0	0	0	0	0	0	0	0	0
HHA24_01425	NAD(P)/FAD-dependent oxidoreductase	0	0	1.25603	0	0	0	0	0	0	0	0	0	0	0	0	0	0	0	0	0	0
HHA24_01430	M61 family metallopeptidase	0	0	0	0	0	0	0	0	0	0	0	0	0	0	0	0	0	0	0	0	0
HHA24_01435	enoyl-CoA hydratase	0	0	0	0	0	0	0	0	0	0	0	0	0	0	0	0	0	0	0	0	0
HHA24_01445	ABC transporter permease	0	0	0	0	0	-1.34902	0	0	1.36407	0	-1.00388	0	-1.13236	0	0	0	0	0	0	0	0
atpB	F0F1 ATP synthase subunit A	0	0	0	0	0	0	0	0	0	0	0	0	-1.05669	0	0	0	0	0	0	0	0
atpE	F0F1 ATP synthase subunit C	-1.07117	0	0	0	0	0	0	0	0	0	0	0	0	0	0	0	0	0	0	0	-1.20361
HHA24_01460	F0F1 ATP synthase subunit B	0	0	0	0	0	0	0	0	0	0	0	0	0	0	0	0	0	0	0	0	-1.09778
HHA24_01465	F0F1 ATP synthase subunit delta	0	0	0	0	0	0	0	0	0	0	0	0	0	0	0	0	0	0	0	0	0
HHA24_01470	F0F1 ATP synthase subunit alpha	0	0	0	0	0	0	0	0	0	0	0	0	0	0	0	0	0	0	0	0	0
atpG	F0F1 ATP synthase subunit gamma	0	0	0	0	0	0	0	0	0	0	0	0	0	0	0	0	0	0	0	0	0
atpD	F0F1 ATP synthase subunit beta	0	0	0	0	0	0	0	0	0	0	0	0	0	0	0	0	0	0	0	0	0
HHA24_01485	F0F1 ATP synthase subunit epsilon	0	0	0	0	0	0	0	0	0	0	0	0	0	0	0	0	0	0	0	0	0
HHA24_01490	hypothetical protein	0	0	0	0	0	0	0	0	0	0	0	0	0	0	0	0	0	0	0	0	0
HHA24_01510	M20 family metallopeptidase	0	0	0	0	0	0	1.21985	0	0	0	0	0	0	1.1996	0	1.21149	1.44922	0	0	0	0
HHA24_01545	ABC transporter substrate-binding protein	0	0	0	0	0	0	1.23919	0	0	1.12742	0	-1.22859	0	1.1438	2.43519	1.28989	1.29019	0	0	0	0
HHA24_01550	hypothetical protein	-1.88041	0	0	0	0	0	0	0	-1.2259	0	0	-3.56705	0	-1.76826	0	-1.16409	-1.27235	0	0	0	0
HHA24_01555	NAD(P)H-hydrate dehydratase	0	0	0	0	0	0	0	0	0	0	0	0	0	0	0	0	0	0	0	0	0
HHA24_01560	enoyl-CoA hydratase/isomerase family protein	0	0	0	0	0	0	0	0	0	0	0	0	0	0	0	0	0	0	0	0	0
HHA24_01565	enoyl-CoA hydratase	0	0	0	0	0	0	0	0	0	0	0	0	0	0	0	0	0	0	0	0	0
HHA24_01570	nitronate monooxygenase	0	0	0	0	0	0	0	0	0	0	0	0	0	0	0	0	0	0	1.45296	0	1.10938
HHA24_01575	TetR/AcrR family transcriptional regulator	0	0	0	0	0	0	0	0	0	0	0	0	0	0	0	0	0	0	0	0	0
HHA24_01580	acyl-CoA dehydrogenase	0	0	0	0	0	0	0	0	0	0	0	0	0	0	0	0	0	0	0	0	0
HHA24_01585	CoA transferase	0	0	0	0	0	0	0	0	1.18863	0	0	0	0	0	0	0	0	1.0836	1.1417	0	0
HHA24_01590	3-hydroxyacyl-CoA dehydrogenase	0	0	0	0	0	0	0	0	1.21877	0	0	0	0	0	0	0	0	1.15689	1.23747	0	0
HHA24_01615	lipocalin family protein	0	0	0	0	0	0	0	0	0	0	0	0	0	0	0	0	0	0	0	0	0
HHA24_01620	glutamate--cysteine ligase	0	0	0	0	0	0	0	0	1.52594	0	0	0	0	0	0	0	0	0	0	0	0
HHA24_01625	alpha/beta hydrolase	0	0	0	0	0	0	0	0	0	0	0	0	0	0	1.24926	0	0	0	0	0	0
HHA24_01635	AEC family transporter	0	0	0	0	0	0	0	0	0	1.34552	0	0	0	0	0	0	0	0	0	0	0
HHA24_01640	Ldh family oxidoreductase	0	0	0	0	0	0	0	0	0	0	0	0	0	0	0	0	0	0	0	0	0
metW	MetW	0	0	0	0	0	0	0	0	0	0	0	0	0	1.39829	0	1.38337	1.27576	0	0	0	0
HHA24_01660	porin	-1.26818	0	0	0	0	0	0	0	0	0	0	0	1.21386	0	0	0	0	0	0	0	0
HHA24_01670	trimeric intracellular cation channel familyprotein	0	0	0	0	0	0	0	0	0	1.55265	0	0	0	0	0	0	0	0	0	0	0
xth	exodeoxyribonuclease III	0	0	0	0	0	0	0	0	0	0	0	0	0	0	0	0	0	0	0	0	0
pyrE	orotate phosphoribosyltransferase	0	0	0	0	0	0	0	0	0	0	0	0	0	0	0	0	0	0	0	0	0
gatB	GatB	0	0	0	0	0	0	0	0	0	0	0	0	0	0	0	0	0	0	0	0	0
gatA	GatA	0	0	0	0	0	0	0	0	0	0	0	0	0	0	0	0	0	0	0	0	0
gatC	GatC	-1.19403	0	0	0	0	0	0	0	0	0	0	0	0	-1.12412	0	0	0	0	0	0	0
HHA24_01705	rod shape-determining protein	0	0	0	0	0	0	0	0	0	0	0	0	0	0	0	0	0	0	0	0	0
HHA24_01730	Ldh family oxidoreductase	-2.30058	-2.57123	0	0	0	0	-1.10829	0	-1.05257	-3.2114	0	-2.6496	0	-1.38352	-1.38438	-1.67622	0	0	-1.57716	0	0
slmA	SlmA	0	0	0	0	0	0	0	0	0	0	0	0	0	1.07011	0	1.06908	1.11275	0	0	0	0
HHA24_01745	pyrimidine 5'-nucleotidase	0	0	0	0	0	0	0	0	0	0	0	0	0	1.01914	0	1.02472	1.08829	0	0	0	0
argB	acetylglutamate kinase	0	0	0	0	0	0	0	0	0	0	0	0	0	0	0	1.02152	0	0	0	0	0
HHA24_01755	MetQ/NlpA family ABC transportersubstrate-binding protein	-1.42308	-1.22699	0	0	0	0	0	0	0	0	0	0	0	0	0	0	0	0	0	0	0
HHA24_01760	TlpA family protein disulfide reductase	0	0	0	0	0	0	0	0	0	0	0	0	0	0	0	0	0	0	0	0	0
HHA24_01765	BON domain-containing protein	0	0	0	0	0	0	0	0	0	0	0	0	0	0	0	0	0	0	0	0	0
HHA24_01770	phosphoheptose isomerase	0	0	0	0	0	0	0	0	0	0	0	0	0	0	0	0	0	0	0	0	0
HHA24_01775	YraN family protein	0	0	0	0	0	0	-1.13702	0	-1.18858	2.07773	0	0	0	0	0	-1.18048	0	0	0	0	-1.98949
rsmI	16S rRNA(cytidine(1402)-2'-O)-methyltransferase	0	0	0	0	0	0	0	0	0	0	0	0	0	0	0	0	0	0	0	0	0
HHA24_01785	methylated-DNA--[protein]-cysteineS-methyltransferase	0	0	0	0	0	0	0	0	0	0	0	0	0	0	0	0	0	0	0	0	0
HHA24_01790	septal ring lytic transglycosylase RlpA familyprotein	0	0	0	0	0	0	0	0	0	0	0	-1.48055	0	0	0	0	0	0	0	0	0
rapZ	RNase adapter RapZ	0	0	0	0	0	0	0	0	0	0	0	0	0	0	0	0	0	0	0	0	0
HHA24_01800	c-type cytochrome	0	0	0	0	0	0	0	0	0	0	0	0	0	0	0	0	0	0	0	0	0
HHA24_01810	HPr kinase/phosphorylase	0	0	0	0	0	0	0	0	0	0	0	0	0	0	0	0	0	0	0	0	0
HHA24_01815	PTS transporter subunit EIIA	0	0	0	0	0	0	0	0	0	0	0	0	0	0	0	0	0	0	0	0	0
lptB	LPS export ABC transporter ATP-binding protein	0	0	0	0	0	0	0	0	0	0	0	0	0	0	0	0	0	0	0	0	0
lptA	LptA	0	0	0	0	0	0	0	0	0	0	0	0	0	0	0	0	0	0	0	0	0
lptC	LptC	0	0	0	0	0	0	0	0	0	0	0	0	0	0	0	0	0	0	0	0	0
HHA24_01840	HAD hydrolase family protein	0	0	0	0	0	0	0	0	0	0	0	0	0	0	0	0	0	0	0	0	0
HHA24_01845	KpsF/GutQ family sugar-phosphate isomerase	0	0	0	0	0	0	0	0	0	0	0	0	0	0	0	0	0	0	0	0	0
purT	formate-dependent phosphoribosylglycinamideformyltransferase	0	0	0	0	0	0	0	0	0	0	0	0	0	0	0	0	0	0	0	0	0
HHA24_01855	GbsR/MarR family transcriptional regulator	-4.79734	-3.87791	0	0	-1.59421	0	-1.38696	0	-1.47851	-3.45631	0	-2.92509	0	-2.10283	-2.29059	-2.87534	-1.30256	0	-1.9911	0	0
HHA24_01860	CydA	-3.45608	-3.18845	0	0	-1.49316	0	-1.3087	0	-1.54754	-3.10414	0	-2.74938	0	-1.49816	-1.95085	-2.12021	0	0	-2.01708	0	0
cydB	cytochrome d ubiquinol oxidase subunit II	-4.29215	-4.21153	0	0	-1.21339	0	-1.21224	0	-1.94088	-3.79287	0	-3.34743	0	-1.75032	-2.36053	-2.54116	-1.15103	0	-2.60079	0	0
cydX	CydX	-4.42153	-4.50453	0	0	0	0	0	-1.06384	-2.05355	-3.72884	0	-3.03328	0	-1.85253	-2.37293	-2.30385	-1.26147	0	-2.31546	0	0
cydD	CydD	-3.44787	-3.32912	0	0	-1.04536	0	0	0	-2.04871	-3.03196	0	-2.98289	0	-1.52547	-2.2902	-2.23788	-1.12734	0	-2.52529	0	0
cydC	CydC	-3.02786	-2.94098	0	0	-1.20247	0	0	0	-2.38503	-2.82171	0	-3.05886	0	-1.20674	-1.8595	-2.01243	-1.18076	0	-2.55471	0	0
HHA24_01885	adenine phosphoribosyltransferase	0	0	0	0	0	0	0	0	0	0	0	0	0	0	0	0	0	0	-2.17667	0	0
HHA24_01890	LysR family transcriptional regulator	-1.34354	-1.67155	0	0	-1.1772	-1.5896	-1.53182	0	-1.24664	0	-1.75443	0	0	0	0	0	0	0	0	-1.36523	-1.38663
HHA24_01895	DUF4148 domain-containing protein	0	-2.12461	0	0	0	-1.56912	0	0	0	-1.26382	-1.05153	0	0	0	0	0	0	0	0	-1.20659	0
HHA24_01900	porin	-4.25075	-6.75909	0	0	-3.6929	-5.5129	-4.90844	0	-5.37585	-6.15559	-4.73039	0	0	0	0	0	0	0	0	-4.67933	-3.43485
HHA24_01910	DedA family protein	0	0	0	0	0	0	0	0	0	1.0979	0	1.11786	0	1.01341	0	0	0	0	0	0	0
HHA24_01915	FAD/FMN-binding oxidoreductase	0	0	0	0	0	0	0	0	0	0	0	0	0	0	0	0	0	0	0	0	0
HHA24_01920	GntR family transcriptional regulator	-1.07995	0	0	0	-1.12224	0	-1.26916	0	0	0	0	0	0	-1.20561	0	0	-1.12431	0	0	0	-1.13196
HHA24_01925	LamB/YcsF family protein	0	0	0	0	0	0	0	0	0	0	0	-1.10166	0	0	0	0	0	0	0	0	0
HHA24_01930	biotin-dependent carboxyltransferase familyprotein	0	0	0	0	0	0	0	0	0	0	0	0	0	0	0	0	0	0	0	0	0
pxpB	5-oxoprolinase subunit PxpB	0	0	0	0	0	0	0	0	0	0	0	0	0	0	0	0	0	0	0	0	0
HHA24_01940	VOC family protein	0	0	0	0	0	0	0	0	0	0	0	0	0	0	0	0	0	0	0	0	0
HHA24_01945	LysR family transcriptional regulator	0	0	0	0	0	0	0	0	0	0	0	0	0	0	0	-1.1252	-1.20022	0	0	0	0
serA	phosphoglycerate dehydrogenase	0	0	0	0	1.2219	0	0	0	2.46021	0	0	0	1.13277	0	0	0	0	0	1.28342	0	0
HHA24_01955	DUF411 domain-containing protein	0	0	0	0	0	0	0	0	0	0	0	0	1.33818	0	0	0	0	0	0	0	0
HHA24_01960	copper resistance protein B	0	0	0	0	0	0	0	0	0	0	0	0	2.57962	0	0	0	0	0	0	0	0
HHA24_01965	copper resistance system multicopper oxidase	1.159	1.15067	0	0	0	0	0	0	0	1.22713	0	1.25299	5.57793	0	0	0	0	0	0	0	0
HHA24_01970	cupredoxin family protein	0	0	0	0	0	0	0	0	0	0	0	0	3.54063	0	0	0	0	0	0	0	0
HHA24_01975	heavy metal sensor histidine kinase	0	0	0	0	0	0	0	0	0	0	0	0	0	0	0	0	0	0	0	0	0
HHA24_01980	heavy metal response regulator transcriptionfactor	0	0	0	0	0	0	0	0	0	0	0	0	0	0	0	0	0	0	0	0	0
phoR	phosphate regulon sensor histidine kinase PhoR	0	0	0	0	0	0	0	0	1.03328	0	0	1.56598	0	0	0	0	0	0	0	0	0
phoB	phosphate regulon transcriptional regulatorPhoB	0	0	0	0	0	0	0	0	0	0	0	1.91906	0	0	0	0	0	0	0	0	0
ubiE	bifunctional demethylmenaquinonemethyltransferase/2-methoxy-6-polyprenyl-1	0	0	0	0	0	0	0	0	0	0	0	0	0	0	0	0	0	0	0	0	0
HHA24_02005	acyl carrier protein	2.31837	2.19213	0	0	0	0	0	0	0	0	0	0	0	0	0	-2.58627	-2.91498	0	0	0	0
HHA24_02010	ketoacyl-ACP synthase III	1.66956	1.40605	0	0	0	0	0	0	0	0	0	0	0	0	0	0	0	0	0	0	0
HHA24_02015	SDR family oxidoreductase	1.2773	0	0	0	0	0	0	0	0	0	0	0	0	0	0	0	0	0	0	0	0
HHA24_02020	SDR family oxidoreductase	0	0	0	0	0	0	0	0	0	0	0	0	0	0	0	0	0	0	0	0	0
HHA24_02025	Rieske 2Fe-2S domain-containing protein	1.13095	1.01422	0	0	0	0	0	0	0	0	0	0	0	0	0	0	0	0	0	0	0
HHA24_02030	hypothetical protein	0	0	0	0	0	0	0	0	0	0	0	0	0	0	0	0	0	0	0	0	0
HHA24_02040	ABC transporter ATP-binding protein	0	0	0	0	0	0	0	0	0	0	1.28389	0	0	0	0	0	0	0	0	0	0
HHA24_02045	acyl carrier protein	0	0	1.12129	0	0	0	0	0	0	0	1.21429	0	0	0	0	0	0	0	0	0	0
HHA24_02050	ketoacyl-ACP synthase III	0	0	0	0	0	0	0	0	0	0	1.09291	0	0	0	0	0	0	0	0	0	0
HHA24_02055	hypothetical protein	0	0	0	0	0	0	0	0	0	0	0	0	0	0	0	0	0	0	0	0	0
HHA24_02060	SDR family oxidoreductase	0	0	0	0	0	0	0	0	0	1.032	1.09169	0	0	0	0	0	0	0	0	0	0
HHA24_02065	glycosyl transferase	0	0	0	0	0	0	0	0	0	0	0	0	0	0	0	0	0	0	0	0	0
HHA24_02070	Rieske 2Fe-2S domain-containing protein	0	0	0	0	0	0	0	0	0	0	1.12082	0	0	0	0	0	0	0	0	0	0
HHA24_02075	Rieske 2Fe-2S domain-containing protein	1.2382	1.11949	0	0	0	0	0	0	0	1.49929	0	0	0	0	0	0	0	0	0	0	0
HHA24_02080	acyltransferase	0	0	0	0	0	0	0	0	0	1.41943	1.05614	0	0	0	0	0	0	0	0	0	0
HHA24_02085	sugar transferase	0	0	0	0	0	0	0	0	0	1.37271	0	0	0	0	0	0	0	0	0	0	0
HHA24_02090	DegT/DnrJ/EryC1/StrS aminotransferase familyprotein	0	0	0	0	0	0	0	0	0	1.34616	0	0	0	0	0	0	0	0	0	0	0
HHA24_02095	hypothetical protein	0	0	0	0	0	0	0	0	0	0	0	0	0	0	0	0	0	0	0	0	0
ubiB	UbiB	0	0	0	0	0	0	0	0	0	0	0	0	0	0	0	0	0	0	0	0	0
HHA24_02115	TolC family outer membrane protein	0	0	0	0	0	0	0	0	0	0	0	0	0	0	0	0	0	0	0	0	0
HHA24_02120	protein-L-isoaspartate O-methyltransferase	0	0	0	0	0	0	0	0	0	0	0	0	0	0	0	0	0	0	0	0	0
thiD	bifunctional hydroxymethylpyrimidinekinase/phosphomethylpyrimidine kinase	0	0	0	0	0	0	0	0	0	0	0	0	0	0	0	0	0	0	0	0	0
HHA24_02130	thiazole synthase	0	0	0	0	0	0	0	0	1.09529	0	0	0	0	0	0	0	0	0	0	0	0
metH	methionine synthase	0	0	0	0	0	0	0	0	0	0	0	0	0	0	0	0	0	0	0	0	0
HHA24_02150	class I SAM-dependent methyltransferase	0	0	0	0	0	0	0	0	0	0	0	0	1.26395	0	0	0	0	0	0	0	0
HHA24_02155	helix-turn-helix domain-containing protein	0	0	0	0	0	0	0	0	0	0	0	0	0	0	0	0	0	0	0	0	0
HHA24_02160	efflux transporter outer membrane subunit	0	0	0	0	0	0	0	1.44036	0	0	0	1.19481	0	0	0	0	0	0	0	0	0
HHA24_02165	efflux RND transporter permease subunit	0	0	0	0	0	0	0	1.37658	0	0	0	1.01433	0	0	0	0	0	0	0	0	0
HHA24_02170	efflux RND transporter periplasmic adaptorsubunit	0	0	0	0	0	0	0	0	0	1.00572	0	1.20829	0	0	0	0	0	0	0	0	0
HHA24_02175	TetR family transcriptional regulator	0	0	0	0	0	0	0	0	0	0	0	0	0	0	0	0	0	0	0	0	0
mutY	A/G-specific adenine glycosylase	0	0	0	0	0	0	0	0	0	0	0	0	0	0	0	0	0	0	0	0	0
cheD	CheD	-4.10158	-3.36947	-2.45568	-2.29556	-2.85047	-2.59594	-3.12989	-2.81747	-3.0324	-2.9669	-2.02635	-2.31787	-1.65991	-3.95567	-3.33473	-4.12003	-3.66101	-2.08837	-3.09359	0	-1.52071
HHA24_02195	FtsX-like permease family protein	0	0	0	0	0	0	0	0	0	0	0	0	0	0	0	0	0	0	0	0	0
HHA24_02200	ATP-binding cassette domain-containing protein	0	0	0	0	0	0	0	0	0	0	0	0	0	0	0	0	0	0	0	0	0
HHA24_02225	tripartite tricarboxylate transporter substratebinding protein	-1.29726	0	0	0	0	0	0	0	0	0	0	0	0	0	0	0	0	0	0	0	0
HHA24_02230	hypothetical protein	0	0	0	0	0	0	0	0	0	0	0	0	0	0	0	0	0	0	0	0	0
glpK	GlpK	0	0	0	0	0	0	0	0	0	0	0	0	0	0	0	0	0	0	0	0	0
HHA24_02245	DUF3460 family protein	0	0	0	0	0	0	0	0	0	0	0	0	0	0	0	0	0	0	0	0	0
HHA24_02250	segregation/condensation protein A	0	0	0	0	0	0	0	0	0	0	0	0	0	0	0	0	0	0	0	0	0
HHA24_02255	pantoate--beta-alanine ligase	0	0	0	0	0	0	0	0	0	0	0	0	0	0	0	0	0	0	0	0	0
HHA24_02265	hypothetical protein	0	0	0	0	0	0	0	0	0	0	0	0	0	0	0	0	0	0	0	0	0
HHA24_02270	prepilin peptidase	0	0	0	0	0	0	0	0	0	0	0	0	0	0	0	0	0	0	0	0	0
HHA24_02275	dephospho-CoA kinase	0	0	0	0	0	0	0	0	0	0	0	0	0	0	0	0	0	0	0	0	0
zapD	ZapD	0	0	0	0	0	0	0	0	0	0	0	0	0	0	0	0	0	0	0	0	0
HHA24_02285	MdtA/MuxA family multidrug efflux RNDtransporter periplasmic adaptor subunit	0	0	0	0	0	0	0	0	0	0	0	0	0	0	0	0	0	0	0	0	0
HHA24_02290	MdtB/MuxB family multidrug efflux RNDtransporter permease subunit	0	0	0	0	0	0	0	0	0	0	0	0	0	0	0	0	0	0	0	0	0
HHA24_02295	multidrug efflux RND transporter permeasesubunit	0	0	0	0	0	0	0	0	0	0	0	0	0	0	0	0	0	0	0	0	0
HHA24_02300	efflux transporter outer membrane subunit	0	0	0	0	1.04297	0	0	0	0	0	0	0	0	1.02751	0	0	0	0	0	0	0
HHA24_02310	Nudix family hydrolase	0	0	0	0	0	0	0	0	0	0	0	0	0	0	0	0	0	0	0	0	0
HHA24_02315	ATP-binding protein	0	0	0	0	0	0	0	0	0	0	0	0	0	0	0	0	0	0	0	0	0
argJ	ArgJ	0	0	0	0	0	0	0	0	0	0	0	0	0	0	0	0	0	0	0	0	0
HHA24_02325	hypothetical protein	0	0	0	0	0	0	0	0	0	0	0	0	0	0	0	0	0	0	0	0	0
HHA24_02365	SpoIIE family protein phosphatase	0	0	0	0	0	0	0	0	0	0	0	1.59225	0	0	0	0	0	0	0	0	0
HHA24_02370	hypothetical protein	0	0	0	0	0	0	0	0	0	0	0	0	0	0	0	0	0	0	0	0	0
HHA24_02375	DUF1987 domain-containing protein	0	0	0	0	0	0	0	0	0	0	0	0	0	0	0	0	0	0	0	0	0
HHA24_02380	GGDEF domain-containing protein	0	0	0	0	0	0	0	0	0	0	0	0	0	0	0	0	0	0	0	0	0
HHA24_02420	DUF342 domain-containing protein	-1.86878	-1.6888	-2.57971	-2.08708	-1.83682	-1.79236	-2.05476	-2.21357	-1.94156	-1.11297	-1.90643	-1.17044	-1.33833	-2.16615	-2.15486	-2.09482	-2.2132	-2.04071	-2.05554	0	0
hemL	glutamate-1-semialdehyde 2	0	0	0	0	0	0	0	0	0	0	0	0	0	0	0	0	0	0	0	0	0
HHA24_02430	thiamine phosphate synthase	0	0	0	0	0	0	0	0	0	0	0	0	0	0	0	0	0	0	0	0	0
HHA24_02435	hydroxymethylpyrimidine/phosphomethylpyrimidinekinase	0	0	0	0	0	0	0	0	0	0	0	0	0	0	0	0	0	0	0	0	0
HHA24_02440	rubredoxin	0	0	0	0	0	0	0	0	0	0	0	0	0	0	0	0	0	0	0	0	0
HHA24_02445	YqgE/AlgH family protein	0	0	0	0	0	0	0	0	0	0	0	0	0	0	0	0	0	0	0	0	0
ruvX	RuvX	0	0	0	0	0	0	0	0	0	0	0	0	0	0	0	0	0	0	0	0	0
HHA24_02455	aspartate carbamoyltransferase	0	0	0	0	0	0	0	0	0	0	0	0	0	0	0	0	0	0	0	0	0
HHA24_02460	amidohydrolase family protein	0	0	0	0	0	0	0	0	0	0	0	0	0	0	0	0	0	0	0	0	0
HHA24_02470	symmetrical bis(5'-nucleosyl)-tetraphosphatase	0	0	0	0	0	0	0	0	0	0	0	0	0	0	0	0	0	0	0	0	0
lptG	LptG	0	0	0	0	0	0	0	0	0	0	0	0	0	0	0	0	0	0	0	0	0
mtgA	monofunctional biosynthetic peptidoglycantransglycosylase	-1.61797	-1.48524	0	0	0	0	0	0	0	0	0	0	0	0	0	0	0	0	0	0	0
aroE	shikimate dehydrogenase	-2.4144	-2.33038	0	0	0	0	0	0	0	0	0	0	0	0	0	0	0	0	0	0	0
HHA24_02490	energy transducer TonB	0	0	0	0	0	0	0	0	0	0	0	0	0	0	0	0	0	0	0	0	0
HHA24_02500	alpha/beta fold hydrolase	0	0	0	0	0	0	0	0	0	0	0	0	0	0	0	0	0	0	0	0	0
mpl	UDP-N-acetylmuramate:L-alanyl-gamma-D-glutamyl-meso-diaminopimelate ligase	0	0	0	0	0	0	0	0	0	0	0	0	0	0	0	0	0	0	0	0	0
HHA24_02510	TlpA family protein disulfide reductase	0	0	0	0	0	0	0	0	0	0	0	0	0	0	0	0	0	0	0	0	0
aroQ	type II 3-dehydroquinate dehydratase	0	1.12728	0	0	0	0	0	0	0	0	0	1.64823	0	0	0	0	0	0	0	0	0
HHA24_02520	acetyl-CoA carboxylase biotin carboxyl carrierprotein	0	0	0	0	0	0	0	0	0	0	0	0	0	0	0	0	0	0	0	0	0
accC	acetyl-CoA carboxylase biotin carboxylasesubunit	1.04128	1.34865	0	0	0	0	1.0565	0	0	0	0	1.32384	0	0	0	1.0025	0	0	0	0	0
prmA	50S ribosomal protein L11 methyltransferase	0	0	0	0	0	0	1.04598	0	0	0	0	0	0	0	0	0	0	0	0	0	0
HHA24_02535	DUF3426 domain-containing protein	0	1.01286	0	0	0	0	1.09762	0	0	0	0	0	0	0	0	0	0	0	0	0	0
HHA24_02540	carbohydrate kinase family protein	0	0	0	0	0	0	1.04759	0	1.15674	0	0	0	0	0	0	1.2585	0	0	0	0	0
HHA24_02545	glycine zipper 2TM domain-containing protein	0	0	1.28849	0	0	0	0	0	0	0	0	0	0	0	0	0	0	0	1.04291	0	0
HHA24_02570	YggT family protein	-1.35388	0	0	0	0	0	0	0	0	0	0	0	0	0	-1.21267	0	0	0	0	0	0
HHA24_02580	ribonucleotide-diphosphate reductase subunitbeta	0	0	0	0	0	0	0	0	0	0	0	0	0	0	0	0	0	0	0	0	0
HHA24_02585	ribonucleoside-diphosphate reductase subunitalpha	0	0	0	0	0	1.16675	0	0	0	0	0	0	0	0	0	0	0	0	0	0	0
HHA24_02595	Lrp/AsnC family transcriptional regulator	0	0	0	0	0	0	0	0	0	0	0	0	0	0	0	0	0	0	0	0	0
HHA24_02600	hypothetical protein	0	0	0	0	0	0	1.00654	0	1.26934	1.21629	0	0	0	0	1.20013	1.01369	0	0	0	0	0
HHA24_02605	MFS transporter	1.01762	0	0	0	0	0	0	0	0	1.79496	0	1.02665	0	1.51646	1.2166	1.0203	1.03952	0	0	0	0
HHA24_02610	glutamate--tRNA ligase	0	0	0	0	0	0	0	0	0	0	0	0	0	0	0	0	0	0	0	0	0
HHA24_02615	GNAT family N-acetyltransferase	0	0	0	0	0	0	0	0	0	0	0	0	0	0	0	0	0	0	0	0	0
HHA24_02665	helix-turn-helix transcriptional regulator	0	0	0	0	0	0	0	0	0	0	0	0	0	0	0	0	0	0	0	0	0
HHA24_02685	carboxylesterase	0	0	0	0	0	0	0	0	0	0	0	0	0	0	0	0	0	0	0	0	0
HHA24_02690	ribosome-associated protein	0	0	0	0	0	0	0	0	0	0	0	0	0	0	0	0	0	0	0	0	0
pmbA	PmbA	0	0	0	0	0	0	0	0	0	0	0	0	0	0	0	0	0	0	0	0	0
dctP	DctP	0	0	0	0	0	0	0	0	0	0	0	0	0	0	0	0	0	0	0	0	0
HHA24_02720	N-acetyl-gamma-glutamyl-phosphate reductase	0	0	0	0	0	0	0	0	0	0	0	0	0	0	0	0	0	0	0	0	0
erpA	ErpA	0	-1.10268	0	0	0	0	0	0	0	0	0	0	0	0	0	0	0	0	0	0	0
HHA24_02735	anhydro-N-acetylmuramic acid kinase	0	0	0	0	0	0	0	0	1.61902	0	0	0	0	0	0	0	0	0	0	0	0
HHA24_02740	peptidoglycan DD-metalloendopeptidase familyprotein	0	0	0	0	0	0	0	0	1.36361	0	0	0	0	0	-1.14521	0	0	0	0	0	0
HHA24_02745	tyrosine--tRNA ligase	0	0	0	0	0	0	0	0	0	0	0	0	0	0	0	0	0	0	0	0	0
HHA24_02750	YbhB/YbcL family Raf kinase inhibitor-likeprotein	0	0	0	0	0	0	0	0	0	0	0	0	0	0	0	0	0	0	0	0	0
HHA24_02755	serine hydroxymethyltransferase	0	0	0	0	0	0	0	0	0	0	0	0	0	0	0	0	0	0	0	0	0
nrdR	NrdR	-1.01151	0	0	0	0	0	0	0	0	0	0	0	0	0	0	0	0	0	0	0	0
HHA24_02765	helix-turn-helix domain-containing protein	0	0	0	0	0	0	0	0	0	0	0	0	0	0	0	0	0	0	0	0	0
HHA24_02770	isochorismatase family protein	0	0	0	0	0	0	0	0	0	0	0	0	0	0	0	0	0	0	0	0	0
ribD	RibD	0	0	0	0	0	0	0	0	0	0	0	0	0	0	0	0	0	0	0	0	0
HHA24_02780	riboflavin synthase	0	0	0	0	0	0	0	0	0	0	0	0	0	0	0	0	0	0	0	0	0
HHA24_02800	helix-turn-helix transcriptional regulator	0	0	0	0	1.34682	1.43238	1.16794	0	0	0	0	0	0	0	0	0	0	0	0	0	0
HHA24_02805	MFS transporter	-1.23904	-1.07218	0	0	-1.55003	-1.41704	-1.6472	-1.45796	0	0	-1.09362	0	0	-1.13175	-1.14462	0	0	0	-1.26983	0	0
HHA24_02810	tripartite tricarboxylate transporter substratebinding protein	0	0	0	0	0	0	0	0	0	0	0	0	0	0	0	0	0	0	0	0	0
HHA24_02815	muconate cycloisomerase	0	0	0	0	0	0	0	0	0	0	0	0	0	0	0	0	0	0	0	0	0
HHA24_02820	LysR family transcriptional regulator	0	0	0	0	0	0	0	0	0	0	0	0	0	0	0	0	0	0	0	0	0
HHA24_02830	Rieske 2Fe-2S domain-containing protein	0	0	0	0	0	0	0	0	0	0	0	0	0	0	0	0	0	0	0	0	0
HHA24_02835	SnoaL-like domain-containing protein	0	0	0	0	0	0	0	0	0	0	0	0	0	0	0	0	0	0	0	0	0
HHA24_02850	alcohol dehydrogenase catalyticdomain-containing protein	0	1.03724	0	0	0	0	0	0	0	0	0	0	0	0	0	0	0	0	0	0	0
HHA24_02855	3-carboxyethylcatechol 2	0	1.05262	0	0	0	0	0	0	0	0	0	0	0	0	0	0	0	0	0	0	0
mhpD	2-keto-4-pentenoate hydratase	0	1.15263	0	0	0	0	0	0	0	0	0	0	0	1.06574	0	0	0	0	0	0	0
HHA24_02865	acetaldehyde dehydrogenase (acetylating)	0	1.13964	0	0	0	0	0	0	0	1.03002	0	0	0	0	0	0	0	0	0	0	0
dmpG	4-hydroxy-2-oxovalerate aldolase	0	0	0	0	0	0	0	0	0	0	0	0	0	0	0	0	0	0	0	0	0
HHA24_02875	alpha/beta fold hydrolase	1.06162	1.32951	0	0	0	0	0	0	0	1.196	0	0	0	1.19607	0	0	1.07391	0	0	0	0
HHA24_02880	helix-turn-helix domain-containing protein	0	1.00608	0	0	0	0	0	0	0	0	0	0	0	0	0	0	0	0	0	0	0
HHA24_02885	GNAT family N-acetyltransferase	0	0	0	0	0	0	0	0	0	0	0	0	0	0	0	0	1.02652	0	0	0	0
HHA24_02895	multidrug/biocide efflux PACE transporter	0	0	0	0	0	0	0	1.03595	0	1.35553	0	1.53318	0	0	0	0	0	0	0	0	0
HHA24_02900	LysR family transcriptional regulator	0	0	0	0	0	0	0	0	0	0	0	0	0	0	0	0	0	0	-1.20895	0	0
HHA24_02905	GntR family transcriptional regulator	0	1.16898	-1.02254	0	0	0	0	0	0	1.11329	0	0	0	0	0	0	0	0	0	0	0
HHA24_02910	tripartite tricarboxylate transporter substratebinding protein	0	0	0	0	0	0	0	0	-1.375	0	0	0	0	0	0	0	0	0	0	0	0
HHA24_02915	fumarylacetoacetate hydrolase family protein	0	0	0	0	0	0	0	0	-2.20928	-1.14974	1.20209	0	0	-1.10194	-1.06094	0	0	0	0	0	0
HHA24_02920	RidA family protein	0	0	0	0	0	1.29498	0	0	-2.47683	0	1.59206	1.16603	0	-1.04654	-1.89306	0	0	1.06119	0	0	0
HHA24_02940	ribose-phosphate pyrophosphokinase	-2.30389	-2.12886	0	0	0	0	0	0	-1.01808	-2.77708	0	-2.63682	0	-1.24657	-1.30484	-1.93482	0	0	-1.46183	0	-1.14509
HHA24_02950	succinylglutamate desuccinylase	0	0	0	0	0	0	0	0	0	0	0	0	0	0	0	0	0	0	0	0	0
HHA24_02955	ANTAR domain-containing protein	0	0	0	0	0	0	0	0	0	0	0	0	0	0	0	0	0	0	0	0	0
cobA	uroporphyrinogen-III C-methyltransferase	0	0	0	0	0	0	0	0	0	2.04085	0	0	0	0	0	0	0	0	0	0	0
HHA24_02965	bifunctional protein-serine/threoninekinase/phosphatase	0	0	0	0	0	0	0	0	0	3.48813	0	0	0	0	0	0	0	0	0	0	0
HHA24_02970	formate/nitrite transporter family protein	0	0	0	0	0	0	0	0	0	3.74517	0	0	0	0	0	0	0	0	0	0	0
nirD	NirD	1.63502	1.59563	0	0	0	1.24422	0	0	0	4.51274	0	0	0	0	0	0	0	0	0	0	0
nirB	nitrite reductase large subunit	1.23374	0	0	0	0	0	0	0	0	4.90389	0	0	0	0	0	0	0	0	0	0	0
HHA24_02985	universal stress protein	-2.79336	-3.24636	0	0	0	0	0	0	0	-3.23727	0	-2.24109	0	-1.08938	-1.47147	-2.21807	0	0	-1.82968	0	0
HHA24_02995	hypothetical protein	-1.69314	-2.76422	0	0	0	0	0	0	0	-1.62911	0	-1.99153	0	0	0	-1.17382	0	0	-1.39367	0	0
nudC	NAD(+) diphosphatase	0	0	0	0	0	0	0	0	0	0	0	0	0	0	0	0	0	0	0	0	0
HHA24_03005	LysE family translocator	0	0	0	0	0	0	0	0	0	0	0	0	0	0	0	0	0	0	0	0	0
HHA24_03010	PQQ-binding-like beta-propeller repeat protein	0	0	0	0	0	0	0	0	0	0	0	0	0	0	0	-1.14175	0	0	0	0	0
HHA24_03015	helix-turn-helix transcriptional regulator	0	0	0	0	0	0	0	0	0	0	0	0	0	0	0	0	0	0	0	0	0
HHA24_03020	DNA-binding response regulator	0	-1.55258	-1.63317	0	-1.27791	-1.28334	-1.26571	0	-1.26352	0	-1.34847	0	-1.42168	0	0	-1.0017	0	-1.39655	0	0	0
HHA24_03030	hypothetical protein	0	0	0	0	0	0	0	0	0	0	0	0	0	0	0	0	0	0	0	0	0
HHA24_03035	carboxylating nicotinate-nucleotidediphosphorylase	3.69005	0	0	0	-2.02624	-1.0569	-1.16997	-1.40565	-2.52836	2.49736	-1.66221	3.29084	-1.41616	-3.97497	-2.77896	-3.68974	-3.5536	0	1.69738	0	-2.18424
HHA24_03040	tripartite tricarboxylate transporter substratebinding protein	5.31881	0	0	0	-2.26275	0	0	-1.47651	-2.77287	3.76675	-1.61265	4.63075	-1.1699	-2.95419	-1.56584	-3.27591	-2.99169	0	2.58526	0	-3.11297
HHA24_03045	tellurite resistance TerB family protein	0	1.62217	0	0	0	0	0	0	0	0	0	0	0	-1.20335	0	-1.47926	-1.11977	0	0	0	0
fabI	enoyl-ACP reductase FabI	0	0	0	0	0	0	0	0	0	0	0	0	0	0	0	0	0	0	0	0	0
gloB	hydroxyacylglutathione hydrolase	0	1.16751	0	0	0	0	0	0	1.16357	0	0	0	0	0	0	0	0	0	0	0	0
HHA24_03065	methyltransferase domain-containing protein	1.37074	0	0	0	0	0	0	0	0	1.12262	0	0	0	0	0	0	0	0	0	0	0
rnhA	ribonuclease HI	1.63195	0	0	0	0	0	0	0	0	1.59932	0	0	0	0	0	0	0	0	0	0	0
HHA24_03075	efflux RND transporter periplasmic adaptorsubunit	1.5124	0	0	0	0	0	0	0	0	1.49387	0	0	0	0	0	0	0	0	0	0	0
HHA24_03080	efflux RND transporter permease subunit	1.08993	0	0	0	0	0	0	0	0	1.22336	0	0	0	0	0	0	0	0	0	0	0
dnaQ	DNA polymerase III subunit epsilon	0	0	0	0	0	0	0	0	0	0	0	0	0	0	0	0	0	0	0	0	0
HHA24_03095	HlyD family efflux transporter periplasmicadaptor subunit	-1.37445	-1.34147	0	0	0	0	0	0	0	-1.47294	0	-1.44626	0	-1.10289	0	-1.46343	0	0	-1.32187	0	0
HHA24_03120	GNAT family N-acetyltransferase	0	0	0	0	0	0	0	0	0	0	0	0	0	0	0	0	0	0	0	0	0
HHA24_03125	glycosyltransferase family 2 protein	0	0	3.07119	0	1.1718	0	2.01028	0	0	0	0	0	0	-1.02954	1.25237	-1.00886	-1.01615	0	4.05225	0	1.5015
HHA24_03130	glycosyltransferase family 39 protein	1.22935	0	0	1.07686	0	0	0	0	-1.17257	0	1.05269	0	0	-2.41853	-1.88861	-2.51013	-2.74449	0	4.01465	0	0
HHA24_03135	GtrA family protein	0	0	0	0	0	0	0	0	0	0	0	0	0	0	0	0	0	0	0	0	0
HHA24_03140	ChbG/HpnK family deacetylase	0	0	1.04615	0	0	0	0	0	0	0	0	0	0	0	0	0	0	0	1.30953	0	0
HHA24_03145	alpha/beta fold hydrolase	0	0	0	0	0	0	0	0	0	0	0	0	0	0	0	0	0	0	0	0	0
HHA24_03150	LysE family translocator	0	0	0	2.24247	-1.46393	-1.18435	-2.02101	1.51186	-1.45833	0	0	0	0	-1.15359	-1.37635	0	0	0	0	0	0
HHA24_03155	DMT family transporter	0	-1.33933	0	1.77369	-1.56081	-1.34181	-1.69858	1.14398	-1.24003	0	0	0	0	-1.10473	-1.12813	-1.22128	-1.15626	0	0	0	0
HHA24_03160	PLP-dependent aminotransferase family protein	0	-1.14343	0	0	-1.1448	0	0	0	-1.0336	0	0	-1.56878	2.8674	0	0	-1.11942	0	0	0	0	0
HHA24_03165	TIGR01244 family phosphatase	0	0	0	0	0	0	0	0	0	0	0	0	1.42685	0	0	0	0	0	0	0	0
fusA	elongation factor G	0	-1.02385	0	0	0	0	0	0	0	0	0	0	0	0	0	0	0	0	0	0	0
HHA24_03185	Lrp/AsnC family transcriptional regulator	0	0	0	0	0	0	0	0	0	0	0	0	0	0	0	0	0	0	0	0	0
HHA24_03195	YbaK/EbsC family protein	0	0	0	0	0	0	0	0	0	0	0	0	0	0	0	0	0	0	0	0	0
ybgF	YbgF	0	0	0	0	0	0	0	0	0	0	0	0	0	0	0	1.22744	0	0	0	0	0
pal	Pal	0	0	1.13954	0	0	0	0	0	0	0	0	0	0	0	0	1.05719	0	0	0	0	0
tolB	TolB	0	0	0	0	0	0	0	0	0	0	0	0	0	0	0	0	0	0	0	0	0
HHA24_03235	proline--tRNA ligase	0	0	0	0	0	0	0	0	0	0	0	0	0	0	0	0	0	0	0	0	0
HHA24_03240	RNA pyrophosphohydrolase	0	0	1.04195	0	0	0	0	0	0	0	0	0	0	0	0	0	0	0	0	0	0
HHA24_03245	response regulator	0	0	0	0	0	0	0	0	0	0	0	0	0	0	0	0	0	0	0	0	0
HHA24_03250	sensor histidine kinase	0	1.10567	0	0	0	0	0	0	0	0	0	0	0	0	0	0	0	0	0	0	0
HHA24_03255	tripartite tricarboxylate transporter TctBfamily protein	1.14503	1.13773	1.22848	0	0	0	0	0	1.02848	0	0	1.26249	0	1.01053	0	1.01098	0	0	0	0	0
HHA24_03265	IclR family transcriptional regulator	0	0	0	0	0	0	0	0	0	0	0	0	0	0	0	0	0	0	0	0	0
HHA24_03270	enoyl-CoA hydratase/isomerase family protein	0	0	0	0	0	1.02249	0	0	0	1.27885	0	1.60019	0	0	1.89396	0	0	0	0	0	0
HHA24_03275	CoA transferase	0	0	0	0	0	1.04364	0	0	0	1.42046	0	1.80458	0	0	1.9921	0	0	0	1.05874	0	0
HHA24_03280	LysR family transcriptional regulator	0	0	0	0	0	0	0	0	0	0	0	0	0	0	0	0	0	0	1.09506	0	0
HHA24_03285	FMN-dependent NADH-azoreductase	0	0	-1.40144	0	-1.60272	-1.00457	0	-1.0005	-1.14742	0	0	0	0	-1.2012	0	0	0	-1.01161	-1.02871	-2.2485	0
HHA24_03290	NAD(P)-dependent oxidoreductase	-3.08004	-3.35125	0	0	0	-1.16346	0	-2.22674	-2.66881	-2.89463	-3.63447	0	0	-2.98139	-2.92551	-2.70365	-2.98052	-3.27989	-3.19122	0	-3.15757
HHA24_03295	SDR family NAD(P)-dependent oxidoreductase	-5.22404	-5.68604	-1.01724	0	0	-1.30323	0	-3.08537	-7.78191	-3.57486	-6.55609	0	0	-7.07245	-5.23532	-7.02932	-7.11908	-6.9359	-5.96291	0	-7.60724
HHA24_03300	TetR/AcrR family transcriptional regulator	-3.66002	-3.79952	-1.38234	0	-1.25793	-1.10735	0	-1.86398	-4.6057	-2.07883	-4.21267	0	0	-4.58273	-2.81688	-4.53699	-4.41748	-3.88048	-3.5157	0	-4.00498
HHA24_03305	tripartite tricarboxylate transporter permease	-2.87397	-1.84688	-1.19419	-2.01545	-1.5431	-1.55173	0	0	-1.28599	-2.54681	-1.35441	0	0	-1.24378	-1.63202	0	-1.01637	-1.23065	0	0	-1.27108
HHA24_03310	tripartite tricarboxylate transporter TctBfamily protein	-3.05259	-1.82162	-2.02274	-2.07981	-2.08872	-1.75636	-1.41335	0	-1.89259	-2.30982	-1.75284	0	-1.12379	-1.58945	-2.39551	0	-1.12031	-1.30388	-1.15938	0	-1.92616
HHA24_03315	hypothetical protein	0	0	0	0	0	0	0	0	0	0	0	0	0	0	0	0	0	0	0	0	0
HHA24_03320	ZapA	0	0	0	0	0	0	0	0	0	0	0	0	0	0	0	0	0	0	0	0	0
HHA24_03330	SIMPL domain-containing protein	0	0	0	0	0	0	0	0	0	0	0	0	0	0	0	0	0	0	0	0	0
HHA24_03335	prolipoprotein diacylglyceryl transferase	0	0	0	0	0	0	0	0	0	0	0	0	0	0	0	0	0	1.19515	0	0	0
HHA24_03340	c-type cytochrome	0	0	0	0	0	0	0	0	0	0	0	0	0	0	0	0	0	0	0	0	0
msrA	MsrA	0	0	0	0	0	0	0	0	0	0	0	0	0	0	0	0	0	0	0	0	0
HHA24_03355	Lrp/AsnC family transcriptional regulator	0	0	0	0	0	0	0	0	0	0	0	0	3.87128	0	0	0	0	0	0	0	0
HHA24_03385	hypothetical protein	-1.77353	-1.75789	0	0	0	0	0	0	0	0	0	0	0	0	0	0	0	0	0	0	0
HHA24_03390	DNA topoisomerase III	0	0	0	0	0	0	0	0	0	0	0	0	0	0	0	0	0	0	0	0	0
HHA24_03395	amidohydrolase	0	0	0	0	0	0	0	0	0	0	0	0	0	0	0	0	0	0	0	0	0
pyrC	dihydroorotase	0	0	0	0	0	0	0	0	0	0	0	0	0	0	0	0	0	0	0	0	0
HHA24_03405	ATP-binding cassette domain-containing protein	0	0	0	0	0	0	0	0	0	0	0	0	0	0	0	0	0	0	0	0	0
mraZ	MraZ	0	0	0	0	0	0	0	0	0	0	0	0	0	0	0	0	-1.16353	0	0	0	0
rsmH	16S rRNA (cytosine(1402)-N(4))-methyltransferaseRsmH	0	0	0	0	0	0	0	0	0	0	0	0	0	0	0	0	-1.04143	0	0	0	0
ftsL	cell division protein FtsL	0	0	0	0	0	0	0	0	0	0	0	0	0	0	0	0	0	0	0	0	0
HHA24_03430	penicillin-binding protein 2	0	0	0	0	0	0	0	0	0	0	0	0	0	0	0	0	0	0	0	0	0
murF	MurF	0	0	0	0	0	0	0	0	0	0	0	0	0	0	0	0	0	0	0	0	0
HHA24_03440	phospho-N-acetylmuramoyl-pentapeptide-transferase	0	0	0	0	1.00041	0	0	0	0	0	0	0	0	0	0	0	0	0	0	0	0
HHA24_03445	UDP-N-acetylmuramoyl-L-alanine--D-glutamateligase	0	0	0	0	0	0	0	0	0	0	0	0	0	0	0	0	0	0	0	0	0
ftsW	FtsW	0	0	0	0	0	0	0	0	0	0	0	0	0	0	0	0	0	0	0	0	0
murG	undecaprenyldiphospho-muramoylpentapeptidebeta-N-acetylglucosaminyltransferase	0	0	0	0	0	0	0	0	0	0	0	0	0	0	0	0	0	0	0	0	0
HHA24_03460	UDP-N-acetylmuramate--L-alanine ligase	0	0	0	0	0	0	0	0	0	0	0	0	0	0	0	0	0	0	0	0	0
HHA24_03465	D-alanine--D-alanine ligase	0	0	0	0	0	0	0	0	0	0	0	0	0	0	0	0	0	0	0	0	0
HHA24_03470	FtsQ-type POTRA domain-containing protein	0	0	0	0	0	0	0	0	0	0	0	0	0	0	0	0	0	0	0	0	0
ftsA	FtsA	0	0	0	0	0	0	0	0	0	0	0	0	0	0	0	0	0	0	0	0	0
ftsZ	FtsZ	0	0	1.24117	0	0	0	0	0	0	0	0	0	0	0	0	0	0	0	0	0	0
HHA24_03485	UDP-3-O-acyl-N-acetylglucosamine deacetylase	0	0	0	0	0	0	0	0	0	0	0	0	0	0	0	0	0	0	0	0	0
HHA24_03490	hypothetical protein	0	0	0	0	0	0	0	0	0	0	0	0	0	0	0	0	0	0	0	0	0
HHA24_03495	FliK	0	0	0	0	0	0	0	0	0	0	0	0	0	0	0	0	0	0	0	0	0
HHA24_03500	M23 family metallopeptidase	0	0	0	0	0	0	0	0	0	0	0	0	0	0	0	0	0	0	0	0	0
secA	SecA	0	0	0	0	0	0	0	0	0	0	0	0	0	0	0	0	0	0	0	0	0
HHA24_03510	VOC family protein	0	0	-1.11288	0	0	0	0	0	0	0	0	0	0	0	0	0	0	0	0	0	0
HHA24_03515	DUF1993 domain-containing protein	-1.03077	-1.77967	1.61458	0	0	0	0	0	0	-1.04772	0	-1.2023	0	0	0	0	0	0	0	0	1.04995
HHA24_03520	tripartite tricarboxylate transporter substratebinding protein	0	0	0	0	0	0	0	0	1.72999	0	0	0	0	0	0	0	0	0	0	0	0
HHA24_03530	Lrp/AsnC family transcriptional regulator	0	0	0	0	0	0	0	0	0	0	0	0	0	0	0	0	0	0	0	0	0
HHA24_03535	gamma-glutamylcyclotransferase	1.25776	0	0	0	0	0	0	0	0	1.29147	0	0	0	0	0	0	0	0	0	0	0
pagP	PagP	0	0	0	0	0	0	0	0	0	0	0	0	0	0	0	0	0	0	0	0	0
mgtE	magnesium transporter	0	0	0	0	0	0	0	0	0	0	0	0	0	0	0	0	0	0	0	0	0
HHA24_03550	acyl-CoA thioesterase	0	0	0	0	0	0	0	0	0	0	0	0	0	0	0	0	0	0	0	0	0
HHA24_03555	YeiH family putative sulfate export transporter	0	0	0	0	0	0	0	0	0	0	0	0	0	0	0	0	-1.1118	0	0	0	0
HHA24_03560	LysR family transcriptional regulator	0	0	0	0	0	0	0	0	0	0	0	0	0	0	0	0	0	0	0	0	0
HHA24_03565	amidohydrolase	0	0	0	0	0	0	0	0	0	-1.04842	0	0	0	0	0	0	0	0	0	0	0
HHA24_03575	inositol monophosphatase	0	-1.49335	0	0	0	0	0	0	0	0	0	0	0	0	0	0	0	0	0	0	1.16346
mnmC	MnmC	0	0	0	0	0	0	0	0	0	0	0	0	0	0	0	0	0	0	0	0	0
HHA24_03585	glycoside hydrolase family 31 protein	0	0	0	0	0	0	0	0	0	0	0	0	0	0	0	0	0	0	0	0	0
HHA24_03590	ATP-binding cassette domain-containing protein	0	0	0	0	0	0	1.24295	0	1.07102	0	0	1.50821	0	1.06782	0	1.00778	0	0	0	0	0
HHA24_03595	ABC transporter permease	0	1.09627	0	0	0	0	1.13549	0	0	0	0	1.37759	0	1.30012	0	1.25211	1.04513	0	0	0	0
HHA24_03600	MetQ/NlpA family ABC transportersubstrate-binding protein	0	0	0	0	0	0	0	0	1.65154	0	0	0	0	1.14876	0	1.27657	0	0	0	0	0
HHA24_03610	SDR family NAD(P)-dependent oxidoreductase	0	0	0	0	0	0	0	0	0	0	0	1.11309	0	0	0	0	0	0	0	0	0
HHA24_03615	LTA synthase family protein	0	0	0	0	0	0	0	0	0	0	0	0	0	0	0	0	0	0	0	0	0
HHA24_03620	ABC transporter permease	0	0	0	0	0	0	0	0	0	0	0	1.01249	0	0	0	0	0	0	0	0	0
HHA24_03625	sugar transporter	0	0	0	0	0	0	0	0	0	0	0	0	0	0	0	0	0	0	0	0	0
HHA24_03630	ABC transporter permease	0	0	0	0	0	0	0	0	1.01747	0	0	0	0	0	0	0	0	0	0	0	0
HHA24_03635	ABC transporter ATP-binding protein	0	0	0	0	0	0	0	0	0	0	0	0	0	0	0	0	0	0	0	0	0
HHA24_03640	glycosyltransferase	-1.06547	0	0	0	0	0	0	0	0	0	0	0	0	0	0	0	0	0	0	0	0
HHA24_03645	glycosyltransferase family 2 protein	0	0	0	0	0	0	0	0	0	0	0	0	0	0	0	0	0	0	0	0	0
gmd	GDP-mannose 4	-1.28825	-1.12511	1.05526	0	0	0	0	0	0	0	0	0	0	0	0	0	0	0	0	0	0
HHA24_03655	GDP-L-fucose synthase	-1.22282	0	0	0	0	0	0	0	0	0	0	0	0	0	0	0	0	0	0	0	0
HHA24_03660	DegT/DnrJ/EryC1/StrS family aminotransferase	-1.27034	-1.09815	0	0	0	0	0	0	0	0	0	0	0	0	0	0	0	0	0	0	0
HHA24_03665	GDP-mannose mannosyl hydrolase	-1.19252	0	0	0	0	0	-1.10653	0	0	0	0	0	0	0	0	0	0	0	0	0	0
HHA24_03670	mannose-1-phosphateguanylyltransferase/mannose-6-phosphate isomerase	0	0	0	0	0	0	0	0	0	0	0	0	0	0	0	0	0	0	0	0	0
HHA24_03675	hypothetical protein	0	0	0	0	0	0	0	0	0	0	0	0	0	0	0	0	0	0	0	0	0
HHA24_03680	transposase family protein	0	1.68752	0	0	0	0	0	0	0	0	0	0	0	0	0	0	0	0	0	0	0
HHA24_03685	IS3 family transposase	0	0	0	0	0	0	0	0	0	0	0	0	0	0	0	0	0	0	0	0	0
HHA24_03690	DUF1153 domain-containing protein	0	1.7742	0	0	0	0	0	0	0	1.51847	1.28703	1.70557	1.89156	2.25228	0	0	1.56891	0	0	0	0
HHA24_03695	transposase	0	0	0	0	0	0	0	0	0	0	0	0	0	0	0	0	0	0	0	0	0
HHA24_03720	SDR family NAD(P)-dependent oxidoreductase	0	0	1.68029	1.24921	1.77655	1.72878	2.07779	1.1323	1.9365	1.35721	1.50046	0	0	1.49534	1.75296	1.3653	1.13341	-1.95529	-1.89626	0	0
HHA24_03725	formimidoylglutamate deiminase	0	0	0	0	1.55347	0	0	0	0	0	0	0	0	1.26067	0	1.00438	1.19416	0	0	0	0
HHA24_03730	HutD family protein	0	0	0	0	0	0	0	0	0	0	0	0	0	0	0	0	1.00375	0	0	0	0
HHA24_03735	sulfite exporter TauE/SafE family protein	0	0	0	0	0	0	0	0	0	0	0	0	0	0	0	0	0	0	0	0	0
HHA24_03740	helix-turn-helix domain-containing protein	0	0	0	0	0	0	0	0	0	0	0	0	0	0	0	0	0	0	0	0	0
HHA24_03745	iron transport sensor protein	0	0	0	0	0	0	1.14573	0	1.12508	1.07772	0	1.23286	0	0	0	0	0	0	0	0	0
HHA24_03755	DNA-3-methyladenine glycosylase I	0	0	0	0	0	0	0	0	0	0	0	0	0	0	0	0	0	0	0	0	0
HHA24_03760	AsmA family protein	1.63039	0	1.86422	1.11312	1.84939	1.54456	1.49257	1.47398	0	0	1.53761	0	1.24946	1.21054	1.37092	1.09789	1.32972	1.38309	1.40751	0	1.12468
0	IS3 family transposase	0	0	0	0	0	0	0	0	0	0	0	0	0	0	0	-1.81072	0	0	0	0	0
HHA24_03780	helix-turn-helix domain-containing protein	0	0	0	0	0	0	0	0	0	0	0	0	0	0	0	0	0	0	0	0	0
HHA24_03785	ABC transporter substrate-binding protein	1.13813	0	0	0	0	0	0	0	0	1.06535	0	0	0	0	0	0	0	0	0	0	0
HHA24_03790	branched-chain amino acid ABC transporterpermease	1.12614	1.01331	0	0	0	0	0	0	0	0	0	0	0	0	0	0	0	0	0	0	0
HHA24_03795	branched-chain amino acid ABC transporterpermease	1.16292	0	1.02856	0	0	0	0	0	0	0	0	0	0	0	0	0	0	0	0	0	0
HHA24_03800	ATP-binding cassette domain-containing protein	1.26999	1.1068	0	0	0	0	0	0	0	0	0	0	0	0	0	0	0	0	0	0	0
HHA24_03805	ATP-binding cassette domain-containing protein	1.07659	0	0	0	0	0	0	0	0	0	0	0	0	0	0	0	0	0	0	0	0
HHA24_03810	carbon-nitrogen hydrolase family protein	0	1.14842	1.05026	0	0	0	0	1.04927	0	0	0	0	0	0	0	0	0	0	1.00042	0	0
HHA24_03815	hypothetical protein	0	0	1.80044	0	0	0	0	0	0	0	0	0	0	0	0	0	0	0	0	0	0
HHA24_03825	LysR family transcriptional regulator	0	0	0	0	0	0	0	0	0	0	0	-1.12592	0	0	0	0	0	0	0	0	0
HHA24_03830	bifunctional metallophosphatase/5'-nucleotidase	0	1.29305	0	0	0	0	0	0	0	0	0	0	0	0	0	0	0	0	0	0	0
HHA24_03835	oxidoreductase	0	0	0	0	0	0	0	0	0	0	0	-1.7537	0	0	0	0	0	0	0	0	0
HHA24_03845	2-isopropylmalate synthase	1.29307	1.71891	0	0	0	0	0	0	0	1.20432	0	0	0	0	1.18541	0	0	0	0	0	0
HHA24_03850	helix-turn-helix transcriptional regulator	0	0	0	0	0	0	0	0	0	1.25387	0	0	0	0	0	0	0	0	0	0	0
HHA24_03855	NADP(H)-dependent aldo-keto reductase	0	0	0	0	0	0	0	0	1.30334	0	0	0	0	0	1.1256	1.01929	0	0	0	0	0
HHA24_03860	hypothetical protein	0	0	-1.17947	0	0	0	0	0	-1.07076	0	0	0	0	0	0	0	0	0	0	0	0
HHA24_03880	nucleotidyltransferase family protein	0	0	0	0	0	0	0	0	0	0	0	0	0	0	0	0	0	0	0	0	0
HHA24_03885	phosphotransferase	0	0	0	0	0	0	0	0	0	0	0	0	0	0	0	0	0	0	0	0	0
HHA24_03890	LptD	0	0	0	0	0	0	0	0	0	0	0	0	0	0	0	0	0	0	0	0	0
HHA24_03895	SurA	0	0	0	0	0	0	0	0	0	0	0	0	0	0	0	0	0	0	0	0	0
rsmA	RsmA	0	0	0	0	0	0	0	0	0	0	0	0	0	0	0	0	0	0	0	0	0
HHA24_03905	thioesterase family protein	0	0	0	0	0	0	0	0	0	0	0	0	0	1.09284	0	1.186	1.06101	0	0	0	0
HHA24_03910	glycerate kinase	0	0	0	0	0	0	0	0	0	0	0	0	0	0	0	0	0	0	0	0	0
pyk	pyruvate kinase	0	0	0	0	0	0	0	0	0	0	0	0	0	0	0	0	0	0	0	0	0
HHA24_03920	spore maturation protein	0	0	0	0	0	0	0	0	0	0	0	0	0	0	0	0	0	0	0	0	0
HHA24_03930	peptide deformylase	0	0	0	0	0	0	0	0	0	0	0	0	0	0	0	0	0	0	0	0	0
gloA	lactoylglutathione lyase	0	0	0	0	0	0	0	0	0	0	0	0	0	0	0	0	0	0	0	0	0
HHA24_03940	tripartite tricarboxylate transporter substratebinding protein	1.0277	1.46929	0	0	0	0	0	0	0	0	0	0	1.07436	0	0	0	0	0	0	0	0
tcuB	TcuB	1.55719	1.92661	0	0	0	0	0	0	0	0	0	0	1.07402	0	0	0	1.06284	0	0	0	0
tcuA	TcuA	1.47375	1.73058	0	0	0	0	0	0	0	0	0	0	0	0	0	0	0	0	0	0	0
HHA24_03955	LysR family transcriptional regulator	0	0	0	0	0	0	0	0	0	0	0	0	0	0	0	0	0	0	0	0	0
HHA24_03960	M48 family metallopeptidase	0	0	0	0	0	0	0	0	0	0	0	0	0	0	0	0	0	0	0	0	0
HHA24_03985	crotonase/enoyl-CoA hydratase family protein	0	0	0	0	0	0	0	0	0	0	0	0	0	0	0	0	0	0	0	0	0
HHA24_03990	fumarate hydratase	0	0	0	0	0	0	0	0	0	0	0	0	0	0	0	0	0	0	0	0	0
HHA24_03995	itaconyl-CoA hydratase	0	0	0	0	0	0	0	0	0	0	0	0	0	0	0	0	0	0	0	0	0
HHA24_04000	CoA transferase	0	0	0	0	0	0	0	0	0	0	0	0	0	0	0	0	0	0	0	0	0
HHA24_04005	CoA ester lyase	0	0	0	0	0	0	0	0	0	0	0	0	0	0	0	0	0	0	0	0	0
HHA24_04010	DedA family protein	0	0	0	0	0	0	0	0	0	0	0	0	0	0	0	0	0	0	0	0	0
HHA24_04015	PhoX family phosphatase	0	0	0	0	0	0	0	0	0	0	0	1.9785	0	0	0	0	0	0	0	0	0
HHA24_04020	2-amino-4-hydroxy-6-hydroxymethyldihydropteridine diphosphokinase	0	1.0401	0	0	0	0	0	0	0	0	0	0	0	0	0	0	0	0	0	0	0
pcnB	PcnB	0	0	0	0	0	0	0	0	0	0	0	0	0	0	0	0	0	0	0	0	0
hda	DnaA regulatory inactivator Hda	0	0	0	0	0	0	0	0	0	0	0	0	0	0	0	0	0	0	0	0	0
purM	phosphoribosylformylglycinamidine cyclo-ligase	0	0	0	0	0	0	0	0	0	0	0	0	0	0	0	0	0	0	0	0	0
miaA	MiaA	0	0	0	0	0	0	0	0	0	0	0	0	0	0	0	0	0	0	0	0	0
mutL	MutL	0	0	0	0	0	0	0	0	0	0	0	0	0	0	0	0	0	0	0	0	0
HHA24_04055	hypothetical protein	0	0	0	0	0	0	0	0	0	0	0	0	0	0	0	0	0	0	0	0	0
HHA24_04060	filamentous hemagglutinin N-terminaldomain-containing protein	0	0	0	1.08359	0	0	0	0	0	0	0	0	0	0	0	0	0	0	0	0	0
tsaE	TsaE	0	0	0	0	0	0	0	0	0	0	0	0	0	0	0	0	0	0	0	0	0
fumC	class II fumarate hydratase	0	0	0	0	1.11824	0	0	0	1.16287	0	0	0	0	0	0	0	0	0	0	0	0
HHA24_04085	BugE	-1.91346	-1.61275	0	0	0	0	0	0	0	-1.67142	0	0	0	-1.32996	-1.07635	-1.1334	-1.28212	0	-1.0299	0	0
HHA24_04090	LysR family transcriptional regulator	0	0	0	0	0	0	0	0	0	0	0	0	0	0	0	1.03653	1.05716	0	0	0	0
ggt	gamma-glutamyltransferase	0	0	0	0	0	0	0	0	0	0	0	0	0	0	0	0	0	0	0	0	0
HHA24_04100	ShlB/FhaC/HecB family hemolysinsecretion/activation protein	0	0	0	2.73298	0	0	0	0	-1.1245	0	3.71892	0	0	0	0	0	0	0	-1.13915	0	1.09862
HHA24_04105	filamentous hemagglutinin N-terminaldomain-containing protein	0	0	1.0129	1.55118	0	0	0	0	0	0	3.12463	0	0	0	0	0	0	0	0	0	0
purU	formyltetrahydrofolate deformylase	0	0	0	0	0	0	0	0	0	0	0	0	0	0	0	0	0	0	0	0	0
HHA24_04115	NAD(P)/FAD-dependent oxidoreductase	0	0	0	0	0	0	0	0	0	0	0	0	0	0	0	0	0	0	0	0	0
HHA24_04120	flavin reductase family protein	0	0	0	0	0	0	0	0	0	0	0	0	0	0	0	0	0	0	0	0	0
pdxH	pyridoxamine 5'-phosphate oxidase	0	0	0	0	0	0	0	0	0	0	0	0	0	0	0	0	0	0	0	0	0
HHA24_04130	gamma-glutamylcyclotransferase	1.1148	0	0	0	0	0	0	0	0	0	0	0	0	1.53716	0	1.02023	1.13765	0	0	0	0
HHA24_04135	MFS transporter	0	0	0	0	0	0	0	0	0	0	0	0	0	1.18268	0	0	0	0	0	0	0
HHA24_04155	tRNA threonylcarbamoyladenosine dehydratase	0	0	0	0	0	0	0	0	0	0	0	0	0	0	0	0	0	0	0	0	0
HHA24_04160	amino acid permease	0	0	0	0	0	0	0	0	0	0	0	0	0	0	0	0	0	0	0	0	0
HHA24_04165	alanyl-tRNA editing protein	0	0	0	0	0	0	0	0	0	0	0	0	0	0	0	0	0	0	0	0	0
HHA24_04170	AraC family transcriptional regulator	0	0	0	0	0	0	0	0	0	0	0	0	0	0	0	0	0	0	0	0	0
HHA24_04180	aminotransferase	0	0	0	0	0	0	0	0	0	0	1.20627	0	0	0	0	0	0	0	0	0	0
uvrA	UvrA	1.50447	1.5362	0	0	1.18007	0	0	0	1.09031	1.47627	2.82044	0	1.21251	0	0	0	0	0	1.08375	0	0
HHA24_04195	IclR family transcriptional regulator	0	0	0	0	0	0	0	0	0	0	0	0	0	0	0	-1.30317	-1.07259	0	0	0	0
HHA24_04200	bifunctional 4-hydroxy-2-oxoglutaratealdolase/2-dehydro-3-deoxy-phosphogluconate aldolase	0	0	0	0	0	0	0	0	0	0	0	0	0	0	0	0	0	0	0	0	0
HHA24_04205	sugar kinase	0	0	0	0	0	0	0	0	0	0	0	0	0	0	0	0	0	0	0	0	0
HHA24_04210	TRAP transporter large permease subunit	0	0	0	0	0	0	0	0	-1.5409	0	0	0	0	-1.19389	0	-1.15727	-1.28362	0	0	0	0
HHA24_04220	IclR family transcriptional regulator	0	0	0	0	0	0	0	0	0	0	0	0	0	0	0	0	0	0	0	0	0
HHA24_04250	META and DUF4377 domain-containing protein	1.82353	2.09385	1.89008	2.38457	2.0267	1.84531	2.45372	1.76756	2.45758	1.98021	2.13192	0	1.52693	2.40051	2.83138	2.4858	2.5415	2.18284	1.89792	0	1.28074
HHA24_04255	glycosyltransferase family protein	1.46943	1.88447	0	1.30852	1.07091	1.19396	1.78999	0	1.46677	1.50742	1.24823	0	0	1.45018	1.55986	1.27297	1.38113	1.01299	0	0	0
dctP	DctP	0	0	0	0	0	0	0	0	0	0	0	0	1.01738	0	0	0	0	0	0	0	0
HHA24_04265	hypothetical protein	0	0	0	0	0	0	0	0	0	0	0	0	0	0	0	0	0	0	0	0	0
HHA24_04270	ArsC	0	0	0	0	0	0	0	0	0	0	0	0	0	0	0	0	0	0	0	0	0
HHA24_04275	tartrate dehydrogenase	-1.79415	-1.50565	-1.51634	0	-1.99008	-1.76817	-2.33895	0	-2.59579	0	0	-1.21098	-1.48155	-1.878	-1.63005	-1.54034	0	0	0	-1.68189	0
HHA24_04280	LysR family transcriptional regulator	0	0	0	0	0	0	0	0	0	0	0	0	0	0	0	0	0	0	0	0	0
HHA24_04295	MmgE/PrpD family protein	-1.79509	-2.14796	-1.54151	0	-2.181	-2.36998	-2.45177	-1.15963	-3.22977	-1.47266	-2.22439	-1.11065	-1.12082	-2.42404	-2.63047	-3.05842	-2.69561	-2.3082	-2.69666	-2.38843	-2.99424
HHA24_04300	tripartite tricarboxylate transporter substratebinding protein	-1.75694	-2.15677	-1.45572	0	-2.16718	-2.18693	-2.26833	-1.07848	-3.48229	-1.24303	-2.05993	-1.3608	-1.02725	-2.37029	-2.43166	-2.88089	-2.67829	-2.05698	-2.78837	-2.32976	-2.97326
HHA24_04320	CoA transferase	-1.91903	-2.11891	-1.05792	0	-1.96949	-2.1526	-1.9703	0	-2.96545	-1.52946	-1.98753	-1.6409	0	-2.37824	-1.99921	-2.59017	-2.40284	-2.10758	-2.58305	-2.00379	-2.96853
HHA24_04325	hybrid sensor histidine kinase/responseregulator	0	0	0	0	0	0	0	0	0	0	0	0	0	0	0	0	0	0	0	0	0
HHA24_04330	ABC transporter ATP-binding protein	0	0	0	0	1.02245	0	1.02906	0	0	0	0	1.04635	0	1.18474	0	0	1.23968	0	0	0	0
HHA24_04335	ABC transporter ATP-binding protein	0	0	0	0	0	0	1.08322	0	0	0	0	1.13922	0	1.1584	0	0	1.1947	0	0	0	0
HHA24_04340	branched-chain amino acid ABC transporterpermease	0	0	0	0	0	0	0	0	0	0	0	0	0	1.07364	0	0	1.04448	0	0	0	0
HHA24_04345	branched-chain amino acid ABC transporterpermease	0	0	0	0	0	0	0	0	0	0	0	1.28535	0	1.00292	0	0	0	0	0	0	0
HHA24_04350	ABC transporter substrate-binding protein	-2.18727	-1.29215	0	0	0	0	0	0	0	-1.35181	0	0	0	0	0	0	0	0	0	0	0
HHA24_04355	response regulator transcription factor	-2.27851	-2.66985	-3.90807	-2.15555	-2.51471	-2.25535	-3.41881	-2.42186	-2.23596	0	-2.53183	0	-1.50313	-2.64458	-2.86055	-2.59781	-2.41947	-2.65066	-2.95281	0	0
HHA24_04360	sensor histidine kinase	-2.12366	-2.58179	-3.08738	-2.13294	-2.17323	-2.27439	-3.38937	-2.25404	-2.82889	-1.23289	-2.40901	-1.25535	-1.40944	-2.97855	-3.06935	-3.30154	-2.88971	-2.17996	-2.63138	0	0
HHA24_04365	filamentous hemagglutinin N-terminaldomain-containing protein	0	0	-1.01423	-1.21933	0	0	-1.47353	0	0	0	-1.12418	0	0	0	-1.05883	-1.43492	-1.3707	0	-1.56214	0	0
HHA24_04370	ShlB/FhaC/HecB family hemolysinsecretion/activation protein	0	0	-1.82837	-1.20892	0	0	-1.41647	-1.08342	-1.56092	0	-1.22535	0	0	0	-1.40993	-1.56434	-1.22969	-1.29724	-1.3819	0	0
HHA24_04375	efflux RND transporter periplasmic adaptorsubunit	0	0	-1.20422	0	1.02021	0	0	0	0	2.90497	0	0	0	0	0	0	0	0	0	0	0
mexI	MexW/MexI family multidrug efflux RNDtransporter permease subunit	0	1.4171	0	0	1.42818	1.27575	0	0	0	3.19585	1.10109	0	0	0	0	0	0	0	0	0	0
HHA24_04385	TolC family protein	0	1.22181	0	1.04537	1.62957	1.3918	1.13983	0	1.05168	3.07186	1.43572	0	0	0	0	0	0	0	0	0	0
HHA24_04390	transcriptional regulator	0	0	0	0	0	0	0	0	0	0	0	0	0	0	0	0	0	0	0	0	0
HHA24_04395	aminotransferase class I/II-fold pyridoxalphosphate-dependent enzyme	0	0	0	0	0	0	0	0	0	0	0	0	0	0	0	0	0	0	0	0	0
HHA24_04400	cation-translocating P-type ATPase	0	0	0	0	0	0	0	0	0	0	0	0	0	0	0	0	0	0	0	0	0
HHA24_04405	c-type cytochrome	0	0	0	0	0	0	0	0	0	0	0	0	0	0	0	0	0	0	0	0	0
HHA24_04410	c-type cytochrome	0	0	0	0	0	0	0	0	0	0	0	0	0	0	0	0	0	0	0	0	0
HHA24_04415	c-type cytochrome	0	0	0	0	0	0	0	0	0	0	0	0	0	0	0	0	0	0	0	0	0
HHA24_04420	hypothetical protein	0	0	0	0	0	0	0	0	0	0	0	0	0	0	-1.13867	-1.4381	0	0	0	0	0
HHA24_04425	response regulator	-1.05258	-2.0289	1.26256	0	0	0	0	0	-1.55448	0	0	-1.94295	0	-1.05056	0	-2.24287	-1.75193	0	0	0	0
HHA24_04435	winged helix-turn-helix transcriptionalregulator	-1.12847	-1.11661	0	0	0	0	0	0	0	0	0	0	0	0	0	0	0	0	0	0	0
HHA24_04440	tripartite tricarboxylate transporter substratebinding protein	-1.43217	-1.43126	0	0	0	0	0	-1.27365	-1.56387	-1.50005	-1.1239	-1.43577	0	-2.04517	-1.7581	-2.10613	-1.92216	0	-1.46284	0	0
HHA24_04445	CoA transferase	-1.4041	-1.3225	0	0	0	0	0	-1.20787	-1.77769	-1.31789	-1.0495	-1.61589	0	-1.82554	-1.79873	-2.25256	-1.80914	0	-1.56382	0	0
HHA24_04450	CoA ester lyase	-1.40247	-1.45715	0	0	0	0	0	0	-1.61938	-1.24106	0	-1.84983	0	-1.62352	-1.54308	-2.29866	-1.54247	0	-1.51663	0	0
HHA24_04455	LysR family transcriptional regulator	0	0	0	0	0	0	0	0	0	0	0	0	0	0	0	0	0	0	0	0	0
HHA24_04460	2	0	0	-1.11282	0	0	0	0	0	-1.00971	0	0	0	0	0	0	0	0	0	-1.16027	0	0
HHA24_04465	tripartite tricarboxylate transporter substratebinding protein	0	0	0	0	0	0	0	0	0	0	0	0	0	0	0	0	0	0	0	0	0
HHA24_04470	glucose 1-dehydrogenase	0	0	0	0	0	0	0	-1.13779	0	0	0	0	0	0	0	0	0	0	-1.36215	0	-1.03399
HHA24_04490	tripartite tricarboxylate transporter substratebinding protein	0	0	0	0	0	0	0	0	0	0	1.04577	1.53973	0	0	0	0	0	0	0	0	0
HHA24_04495	mandelate racemase/muconate lactonizing enzymefamily protein	0	0	0	0	0	1.16441	0	0	0	0	0	1.91211	0	0	0	0	0	0	0	0	0
HHA24_04500	LysR family transcriptional regulator	0	0	0	0	0	0	0	0	0	0	0	1.7543	0	0	0	0	0	0	0	0	0
HHA24_04505	LysR family transcriptional regulator	0	0	0	0	0	0	0	0	0	0	0	1.82462	0	0	0	0	0	0	0	0	0
HHA24_04510	indolepyruvate ferredoxin oxidoreductase subunitalpha	0	0	0	0	0	0	0	0	0	1.09951	0	0	0	0	0	0	0	0	-1.25304	0	0
HHA24_04515	indolepyruvate oxidoreductase subunit betafamily protein	0	0	0	0	0	0	0	0	0	0	0	0	0	0	0	-1.10848	0	0	0	0	0
HHA24_04520	ABC transporter substrate-binding protein	0	0	0	0	0	0	0	0	0	0	0	0	0	0	0	0	0	0	-1.00331	0	0
HHA24_04525	branched-chain amino acid ABC transporterpermease	0	0	0	0	0	0	0	0	-1.60233	0	0	0	0	-1.39625	-1.40885	-1.16065	-1.7561	0	0	0	0
HHA24_04530	branched-chain amino acid ABC transporterpermease	0	0	0	0	0	0	0	0	-1.55906	0	0	0	0	0	0	-1.06982	0	0	0	0	0
HHA24_04535	ABC transporter ATP-binding protein	0	0	0	0	0	0	0	0	0	0	0	-1.41988	0	0	0	0	0	0	0	0	0
HHA24_04540	ABC transporter ATP-binding protein	0	0	0	0	0	0	0	0	0	0	0	0	0	0	0	0	0	0	0	0	0
HHA24_04550	LLM class flavin-dependent oxidoreductase	0	0	0	0	0	0	0	0	0	0	0	0	0	0	0	0	1.16383	0	0	0	0
HHA24_04555	ABC transporter ATP-binding protein	0	0	0	0	0	0	0	0	0	0	0	0	0	0	0	0	1.29387	0	0	0	0
HHA24_04560	ABC transporter permease	0	1.00284	0	0	1.08696	0	0	0	0	0	0	0	0	0	1.06218	1.31185	1.63421	0	0	0	0
HHA24_04565	ABC transporter permease	0	0	0	0	0	0	0	0	0	0	0	0	0	0	0	1.21379	1.43253	0	0	0	0
HHA24_04570	ABC transporter substrate-binding protein	0	0	0	0	0	0	0	0	0	0	0	0	0	0	0	0	1.23385	0	0	0	0
HHA24_04575	amidohydrolase family protein	0	0	0	0	0	0	0	0	0	0	0	0	0	0	0	0	0	0	0	0	0
HHA24_04580	FadR family transcriptional regulator	0	-1.03925	0	0	0	0	0	0	0	0	0	0	0	0	0	0	0	0	0	0	0
HHA24_04585	fumarylacetoacetate hydrolase family protein	0	0	0	0	0	0	0	0	0	0	0	0	0	0	0	0	0	0	0	0	0
HHA24_04590	alpha/beta fold hydrolase	-1.11282	0	0	0	0	0	0	0	0	0	0	0	0	0	0	0	0	0	0	0	0
HHA24_04595	amidohydrolase family protein	0	0	0	0	0	0	0	0	0	0	0	0	0	0	0	0	0	0	0	0	0
HHA24_04600	thiamine pyrophosphate-dependent dehydrogenaseE1 component subunit alpha	0	0	0	0	0	0	0	0	-2.35961	0	0	0	0	0	0	-1.36	0	0	0	0	0
HHA24_04635	AMP-binding protein	0	0	0	0	0	0	0	0	0	0	0	0	0	0	0	0	0	0	0	0	0
HHA24_04645	branched-chain amino acid ABC transporterpermease	0	0	0	0	0	0	0	0	0	0	0	0	0	0	0	0	0	0	0	0	0
HHA24_04650	branched-chain amino acid ABC transporterpermease	0	0	0	0	0	0	0	0	0	0	0	0	0	0	0	0	0	0	0	0	0
HHA24_04655	SDR family oxidoreductase	0	0	0	0	0	0	0	0	0	0	0	0	0	0	0	0	0	0	0	0	0
HHA24_04675	MarR family transcriptional regulator	0	0	0	0	0	0	0	0	0	0	0	0	0	0	0	0	0	0	0	0	0
HHA24_04680	EthD family reductase	0	0	0	0	0	0	0	0	0	0	0	0	0	0	0	0	0	0	0	0	0
HHA24_04685	TetR/AcrR family transcriptional regulator	0	0	0	0	0	0	0	0	0	0	0	0	0	0	0	0	0	0	0	0	0
HHA24_04690	tripartite tricarboxylate transporter substratebinding protein	0	0	0	0	0	0	0	0	1.23368	0	0	0	0	0	0	0	0	0	0	0	0
HHA24_04700	enoyl-CoA hydratase	0	0	0	0	0	0	0	0	0	0	0	0	1.91636	0	0	0	0	0	0	0	0
HHA24_04705	CoA transferase	0	0	0	0	0	0	0	0	0	0	0	0	2.50004	0	0	0	0	0	0	0	0
HHA24_04710	LysR family transcriptional regulator	0	0	0	0	0	0	0	0	0	0	0	0	0	0	0	0	0	0	0	0	0
HHA24_04715	tripartite tricarboxylate transporter substratebinding protein	1.09188	1.33867	0	0	0	0	0	0	0	0	0	0	2.00161	0	0	0	0	0	0	0	0
HHA24_04720	HD domain-containing protein	0	0	0	0	0	0	0	0	0	0	0	0	0	0	0	0	0	0	0	0	0
HHA24_04725	amidase	0	0	0	0	0	0	0	0	0	0	0	0	0	0	0	0	0	0	0	0	0
HHA24_04730	tripartite tricarboxylate transporter substratebinding protein	0	0	0	0	0	0	0	0	0	0	0	0	0	0	0	0	0	0	0	0	0
gcvA	GcvA	0	0	0	0	0	0	0	0	0	0	0	0	0	0	0	0	0	0	0	0	0
HHA24_04740	LLM class flavin-dependent oxidoreductase	1.24425	1.07448	0	0	0	0	0	0	0	0	0	0	0	0	0	0	0	0	0	0	0
HHA24_04745	alpha/beta hydrolase	0	0	0	0	0	0	0	0	0	0	0	0	0	0	0	0	0	0	0	0	0
HHA24_04750	response regulator transcription factor	0	0	0	0	0	0	0	0	0	0	0	0	0	0	0	0	0	0	0	0	0
HHA24_04770	DUF4880 domain-containing protein	1.40397	1.06749	0	0	2.23477	1.49847	2.60409	1.42948	2.72792	1.54928	1.24121	2.39484	0	1.49844	1.8098	1.36348	1.28167	0	1.37468	0	0
HHA24_04775	sigma-70 family RNA polymerase sigma factor	1.77742	1.14924	0	0	2.31829	1.2482	2.64444	1.21153	2.52161	1.84793	1.16295	3.36728	0	1.2774	1.954	1.40686	1.26553	0	1.51963	0	0
HHA24_04795	hypothetical protein	0	0	1.32367	0	0	0	0	0	0	0	0	0	0	0	0	0	0	0	0	0	0
HHA24_04800	autotransporter domain-containing protein	-1.78722	-1.82232	-1.14946	-1.34814	0	-1.25676	-1.38333	-1.08589	-1.36238	-1.49985	0	-1.20881	0	-1.60186	-1.51886	-1.533	-1.45688	-1.06847	-1.10811	0	0
HHA24_04805	nitroreductase family protein	0	0	0	0	0	0	0	0	0	1.73957	0	0	0	0	0	0	0	0	0	0	0
yghU	glutathione-dependent disulfide-bondoxidoreductase	1.47514	0	0	0	1.93304	0	0	1.38699	4.21522	1.0815	0	0	1.44589	0	1.94349	1.97994	1.25041	0	0	0	1.05888
HHA24_04815	alpha/beta hydrolase	0	0	0	0	0	0	0	0	0	0	0	0	0	0	0	0	-1.85489	0	0	0	0
HHA24_04820	polyamine ABC transporter substrate-bindingprotein	0	0	0	0	1.55664	1.20613	1.31878	0	0	0	0	0	0	0	0	0	0	0	0	0	0
HHA24_04825	LysR family transcriptional regulator	0	-1.00522	0	0	0	0	0	0	-1.05224	-1.16607	0	-1.2501	0	-1.23466	0	0	-1.17133	0	0	0	0
HHA24_04830	FAD-binding oxidoreductase	0	0	0	0	0	0	0	0	0	0	0	0	0	0	0	-1.10285	0	0	0	0	0
HHA24_04835	(2Fe-2S)-binding protein	0	0	0	0	1.04442	0	1.00254	0	0	0	0	0	0	0	0	0	0	0	0	0	0
HHA24_04840	FAD-dependent oxidoreductase	0	0	0	0	0	0	0	0	0	0	0	0	0	0	0	0	0	0	0	0	0
HHA24_04845	FAD-binding oxidoreductase	0	0	0	0	1.08103	0	0	0	0	0	0	0	0	0	0	0	0	0	0	0	0
HHA24_04850	ABC transporter permease	0	0	0	0	1.03991	0	0	0	0	0	0	0	0	0	0	0	0	0	0	0	0
HHA24_04855	ABC transporter permease	0	0	0	0	0	0	0	0	0	0	0	0	0	0	0	0	0	0	0	0	0
HHA24_04860	ABC transporter ATP-binding protein	0	0	0	0	0	0	0	0	-1.20885	0	0	0	0	0	0	0	0	0	0	0	0
HHA24_04865	ATP-binding cassette domain-containing protein	0	0	0	0	0	0	0	0	0	0	0	0	0	0	0	0	0	0	0	0	0
HHA24_04870	AraC family transcriptional regulator	0	0	0	0	0	0	0	0	0	0	0	0	0	0	0	0	0	0	0	0	0
HHA24_04875	SDR family oxidoreductase	0	0	0	0	0	0	0	0	0	0	0	0	3.44022	0	0	0	0	0	0	0	0
HHA24_04880	hypothetical protein	0	0	0	0	0	0	0	0	0	0	0	0	1.23779	0	0	0	0	0	0	0	0
HHA24_04900	MarR family transcriptional regulator	0	0	0	0	0	0	0	0	0	0	0	0	0	0	0	0	0	0	0	0	0
HHA24_04905	multidrug effflux MFS transporter	0	0	0	0	0	0	0	0	0	0	0	0	0	0	0	0	0	0	1.0494	0	0
HHA24_04910	branched-chain amino acid aminotransferase	0	0	0	0	0	0	0	0	0	0	0	0	0	0	0	0	0	0	0	0	0
HHA24_04915	DUF1360 domain-containing protein	0	0	0	0	0	0	0	0	0	0	0	0	0	0	0	0	0	0	0	0	0
HHA24_04920	Rrf2 family transcriptional regulator	0	0	0	0	0	0	0	0	0	2.16101	0	1.3267	0	0	1.9228	0	0	0	0	1.26657	0
HHA24_04925	HPP family protein	0	1.32389	0	0	0	1.35706	1.28139	0	1.27145	1.35348	0	1.74734	1.04296	1.23646	1.66528	1.135	1.25973	0	0	0	0
HHA24_04930	flavin reductase family protein	0	0	0	0	0	0	0	0	1.25863	0	0	1.32216	0	0	1.146	0	0	0	0	0	0
HHA24_04935	IS481 family transposase	0	0	0	0	0	0	0	0	0	0	0	0	0	0	0	0	0	0	0	0	0
HHA24_04945	hypothetical protein	0	0	0	0	0	0	0	0	0	0	0	0	0	0	0	0	0	0	0	0	0
HHA24_04975	DUF1090 domain-containing protein	0	0	0	0	0	0	0	0	0	0	0	0	0	0	0	0	0	0	0	0	0
HHA24_04980	FUSC family protein	0	0	0	0	0	0	0	0	0	0	0	0	0	0	0	0	0	0	0	0	0
HHA24_04985	MarR family transcriptional regulator	-1.1641	0	0	0	0	0	0	0	-1.37418	0	0	0	0	0	0	-1.72311	0	0	0	0	0
HHA24_04990	ABC transporter ATP-binding protein	0	0	0	0	1.32054	0	0	0	-1.9149	2.17475	0	1.68054	0	0	0	0	0	0	0	0	0
HHA24_04995	diguanylate cyclase	1.57106	0	0	0	0	0	0	0	0	1.93589	0	1.78779	0	0	0	0	0	0	0	0	0
HHA24_05000	linear amide C-N hydrolase	0	0	0	0	0	0	0	0	0	0	0	0	0	0	0	0	0	0	0	0	0
HHA24_05010	LysR family transcriptional regulator	0	0	0	0	0	0	0	0	0	0	0	0	0	0	0	0	0	0	0	0	0
HHA24_05015	tripartite tricarboxylate transporter substratebinding protein	0	0	0	0	0	0	0	0	0	0	0	0	0	0	0	0	0	0	0	0	0
HHA24_05020	hypothetical protein	0	0	0	0	0	0	0	0	0	0	0	0	0	0	0	0	0	0	0	0	0
HHA24_05030	tripartite tricarboxylate transporter substratebinding protein	0	0	0	0	0	0	1.17135	0	0	0	0	0	0	0	0	0	0	0	0	0	0
HHA24_05035	class II aldolase/adducin family protein	0	0	0	0	1.05718	0	1.04191	0	0	0	0	0	0	0	0	0	0	0	0	0	0
HHA24_05040	VOC family protein	0	0	0	0	0	0	0	0	0	0	0	0	0	0	0	0	0	0	0	0	0
HHA24_05050	CoA transferase	3.61215	1.02513	0	0	0	0	0	0	0	5.50018	0	0	0	0	0	-1.02698	-1.16863	0	0	0	0
HHA24_05055	FadR family transcriptional regulator	1.19256	0	0	0	0	0	0	0	0	2.11503	0	0	0	0	0	0	0	0	0	0	0
HHA24_05060	enoyl-CoA hydratase	1.05722	0	0	0	0	0	0	0	0	1.80007	0	0	0	0	0	0	0	0	0	0	0
HHA24_05065	tripartite tricarboxylate transporter substratebinding protein	1.50107	0	0	0	0	0	0	0	0	2.62067	0	0	0	0	0	0	0	0	0	0	0
HHA24_05070	amidohydrolase family protein	0	0	0	0	0	0	0	0	0	0	0	0	0	0	0	0	0	0	0	0	0
HHA24_05075	LysR family transcriptional regulator	0	0	0	0	0	0	0	0	0	0	0	0	0	0	0	0	0	0	0	0	0
HHA24_05080	4-oxalomesaconate tautomerase	0	0	0	0	0	0	0	0	0	0	0	0	0	0	0	0	0	0	0	0	0
HHA24_05085	amidohydrolase	0	0	0	0	0	0	0	0	0	0	0	0	0	0	0	0	0	0	0	0	0
HHA24_05090	4-carboxy-4-hydroxy-2-oxoadipatealdolase/oxaloacetate decarboxylase	0	0	0	0	0	0	0	0	0	0	0	0	0	0	0	0	0	0	0	0	0
HHA24_05095	tripartite tricarboxylate transporter substratebinding protein	0	0	0	0	0	0	0	0	0	0	0	0	0	0	0	0	0	0	0	0	0
HHA24_05100	cation:dicarboxylase symporter familytransporter	0	0	0	0	0	0	0	0	0	0	0	0	0	0	0	0	0	0	0	0	0
HHA24_05105	NAD(P)-dependent oxidoreductase	0	0	0	0	0	0	0	0	0	0	0	0	0	0	0	0	0	0	0	0	0
eno	phosphopyruvate hydratase	2.11865	1.71614	0	0	0	0	0	0	0	0	0	7.57841	0	0	0	0	0	0	0	0	0
HHA24_05115	LysR family transcriptional regulator	0	0	0	0	0	0	0	0	-1.00261	0	0	0	0	-1.58546	-1.34998	-1.54662	-1.5434	0	0	0	0
HHA24_05120	MFS transporter	0	0	0	0	0	0	0	0	0	0	0	0	0	0	0	0	0	0	0	0	0
HHA24_05125	LysR family transcriptional regulator	0	0	0	0	0	0	0	0	0	0	0	-1.03768	0	0	0	0	0	0	0	0	0
HHA24_05130	hypothetical protein	0	0	0	0	0	0	0	0	0	-1.11601	0	-1.87167	0	0	0	-1.05931	0	0	0	0	0
HHA24_05135	GNAT family N-acetyltransferase	0	0	-1.25802	0	0	0	0	0	0	0	0	1.23029	0	0	0	0	0	0	0	0	0
HHA24_05140	lactate dehydrogenase	-3.31852	-3.07612	-6.53525	-4.76695	-5.87295	-5.22322	-6.06301	-5.66629	-6.61552	-4.32049	-5.64813	-4.71896	-1.68687	-6.00696	-6.06421	-6.59654	-6.58668	-5.68425	-5.54463	0	-2.38961
HHA24_05145	GNAT family N-acetyltransferase	-1.04625	-1.5921	-1.31405	-1.38675	-1.15829	-1.27376	-1.04083	-1.19969	-1.2666	-1.17063	-1.15913	-1.36723	0	0	0	0	0	-1.32781	-1.48779	0	0
HHA24_05155	STAS domain-containing protein	0	0	0	0	0	0	0	0	0	0	0	0	0	0	0	0	0	0	0	0	0
HHA24_05160	MFS transporter	0	0	0	0	0	0	0	0	0	0	0	0	0	0	0	0	0	0	0	0	0
HHA24_05165	LysR family transcriptional regulator	0	0	0	0	0	0	0	0	-1.0905	0	0	0	0	0	0	-1.15081	0	1.82843	0	0	0
argC	N-acetyl-gamma-glutamyl-phosphate reductase	0	0	0	1.23807	0	1.64156	0	0	0	0	0	-1.17556	0	0	0	0	0	0	0	0	0
HHA24_05195	TIGR03862 family flavoprotein	0	0	0	0	0	0	0	0	0	0	0	0	0	0	0	0	0	0	0	0	0
HHA24_05210	metallophosphoesterase	0	0	0	0	0	0	0	0	1.00322	0	0	0	0	0	0	0	0	0	0	0	0
HHA24_05215	DUF2007 domain-containing protein	0	0	0	0	0	0	0	0	0	0	0	0	0	0	0	0	0	0	-1.12374	0	0
HHA24_05230	GntP family permease	0	0	0	0	0	0	0	0	0	0	0	0	0	0	0	0	0	0	0	0	0
HHA24_05235	glutathione S-transferase	0	0	0	0	0	0	0	0	0	0	0	0	0	0	0	0	0	0	0	0	0
HHA24_05240	nitronate monooxygenase	0	0	0	4.14728	0	0	0	0	0	0	0	0	5.05785	0	0	0	0	0	0	0	0
HHA24_05245	LysR family transcriptional regulator	0	0	0	4.30736	0	0	0	0	0	0	0	0	4.89514	0	0	0	0	0	0	0	0
HHA24_05250	adenosine deaminase	0	0	0	2.54164	0	0	0	0	0	0	0	0	2.93971	0	0	0	0	0	0	0	0
HHA24_05260	hypothetical protein	0	0	0	0	0	0	-1.06594	0	-1.0619	0	0	0	0	0	0	-1.24956	0	0	0	0	0
HHA24_05265	LysR family transcriptional regulator	0	0	0	0	0	0	0	0	0	0	0	0	0	0	0	0	0	0	0	0	0
HHA24_05280	ABC transporter substrate-binding protein	0	0	0	0	0	0	0	0	0	0	0	0	0	0	0	0	0	0	0	0	0
HHA24_05285	gamma-glutamyltransferase family protein	0	0	0	0	0	0	0	0	0	0	0	0	0	0	0	0	0	0	0	0	0
HHA24_05290	hypothetical protein	0	0	0	0	0	0	0	0	0	0	0	0	0	0	0	0	0	0	0	0	0
HHA24_05295	MarR family transcriptional regulator	0	0	0	0	0	0	0	0	-1.38049	1.30066	0	0	0	0	-1.3262	0	0	0	0	1.02718	0
HHA24_05300	hypothetical protein	0	0	0	0	0	0	0	0	-1.32329	0	0	0	0	0	0	0	0	0	0	1.01108	0
HHA24_05375	DUF2968 domain-containing protein	0	0	0	0	0	0	0	0	0	0	0	0	0	0	0	0	0	0	0	0	0
HHA24_05380	DUF1178 family protein	0	0	0	0	0	0	0	0	0	0	0	0	0	0	0	0	0	0	0	0	0
HHA24_05385	porin	1.05347	1.13796	0	0	0	0	0	0	0	1.11308	0	0	0	0	0	0	0	0	0	0	0
earP	EarP	0	0	0	0	0	0	0	0	0	0	0	0	0	0	0	0	0	0	0	0	0
HHA24_05400	DUF2863 family protein	0	0	0	0	0	0	0	0	0	0	0	0	0	0	0	0	0	0	0	0	0
HHA24_05405	dioxygenase	-4.17427	-4.69447	-2.4995	-1.22846	-4.44794	-4.31256	-4.45666	-2.16363	-4.88362	-3.31527	-4.62637	-3.49968	-2.76154	-4.14089	-4.26322	-4.3598	-4.28361	-3.96465	-4.04971	-4.69468	-4.20725
acnA	AcnA	0	0	0	0	0	0	0	0	0	0	0	0	0	0	0	0	0	0	0	0	0
HHA24_05415	hypothetical protein	0	0	0	0	0	0	0	0	0	0	0	0	0	0	0	0	0	0	0	0	0
acnB	bifunctional aconitate hydratase2/2-methylisocitrate dehydratase	1.04276	0	0	0	0	0	0	0	0	2.12621	0	0	0	0	0	0	0	0	1.27162	0	0
HHA24_05455	SDR family oxidoreductase	1.23097	0	0	0	0	0	0	0	0	1.35723	0	0	0	0	0	0	0	0	0	0	0
HHA24_05460	helix-turn-helix domain-containing protein	0	0	0	0	0	0	0	0	0	0	0	0	0	0	0	0	0	0	0	0	0
HHA24_05465	mechanosensitive ion channel family protein	1.4333	0	0	0	0	0	0	0	0	1.13401	0	0	0	0	0	0	0	0	0	0	0
HHA24_05470	LysR family transcriptional regulator	0	0	0	0	0	0	0	0	-1.08123	0	0	0	0	0	0	0	0	0	0	0	0
HHA24_05480	LysR family transcriptional regulator	0	0	0	0	0	0	0	0	0	1.90068	0	0	0	0	0	0	0	0	0	0	0
HHA24_05520	DUF1153 domain-containing protein	0	0	0	0	0	0	0	0	0	0	0	0	0	0	0	0	0	0	0	0	0
HHA24_05525	hypothetical protein	0	0	0	0	0	0	0	0	-1.05528	0	0	0	0	0	0	0	0	0	0	0	0
HHA24_05530	TolC family protein	0	0	-1.10475	0	0	0	0	0	-1.8422	0	0	0	0	0	0	-1.04758	0	0	-1.13083	0	-1.21225
HHA24_05535	ATP-binding cassette domain-containing protein	0	0	-1.04015	0	0	0	0	0	-1.73255	0	0	0	0	0	0	0	0	0	0	0	-1.02572
HHA24_05540	HlyD family efflux transporter periplasmicadaptor subunit	0	0	0	0	0	0	0	0	-1.54943	0	0	0	0	0	0	0	0	0	0	0	0
HHA24_05545	hypothetical protein	0	-1.05419	1.02851	0	0	0	0	0	0	0	0	0	0	0	0	0	0	0	0	0	0
HHA24_05560	GNAT family N-acetyltransferase	0	0	0	0	0	0	0	0	0	0	0	0	0	0	0	0	0	0	0	0	0
HHA24_05580	hypothetical protein	0	0	0	0	0	0	0	0	0	0	0	0	0	0	0	0	0	0	0	0	0
HHA24_05585	leucine--tRNA ligase	0	0	0	0	0	0	0	0	0	0	0	0	0	0	0	0	0	0	0	0	0
HHA24_05590	MFS transporter	0	0	0	0	0	0	0	0	0	0	0	2.60188	0	0	0	0	0	0	0	0	0
HHA24_05600	DNA-binding protein	0	0	0	0	0	0	0	0	0	0	0	0	0	0	0	1.01443	0	0	0	0	0
HHA24_05605	STAS domain-containing protein	0	0	0	0	0	0	0	0	0	0	0	0	0	0	0	0	0	0	0	0	0
HHA24_05610	ABC transporter substrate-binding protein	0	0	0	0	0	0	0	0	0	0	0	0	0	0	0	0	0	0	0	0	0
HHA24_05625	multidrug effflux MFS transporter	0	0	0	0	0	0	0	0	1.01663	0	0	0	0	0	0	0	0	0	0	0	0
HHA24_05655	acetyl-CoA C-acyltransferase family protein	0	0	0	0	0	0	0	0	0	0	0	0	0	0	0	0	0	0	0	0	0
HHA24_05665	toxin	0	0	0	0	0	0	0	0	0	0	0	0	0	0	0	0	0	0	0	0	0
HHA24_05670	TIGR00730 family Rossman fold protein	0	0	0	0	0	0	0	0	0	0	0	0	0	0	0	0	0	0	0	0	0
polA	DNA polymerase I	0	0	0	0	0	0	0	0	0	0	0	0	0	0	0	0	0	0	0	0	0
HHA24_05710	ZIP family metal transporter	0	0	0	0	0	0	0	0	0	0	0	0	0	0	0	0	0	0	0	0	0
HHA24_05715	dienelactone hydrolase family protein	0	0	0	0	0	0	0	0	0	0	0	0	0	0	1.04545	1.00808	0	0	0	0	0
HHA24_05720	HAD family phosphatase	0	0	0	0	0	0	0	0	0	0	0	-1.57804	0	0	0	0	0	0	0	0	0
HHA24_05725	Na/Pi cotransporter family protein	-1.20984	-1.40343	0	0	0	0	0	0	-1.54873	-1.04319	0	-1.74709	0	0	0	0	0	0	0	0	0
HHA24_05730	L-serine ammonia-lyase	0	0	1.00288	0	0	0	0	0	0	0	0	0	0	0	0	0	0	0	0	0	0
HHA24_05735	QueH	0	0	0	0	0	0	0	0	0	0	0	0	0	0	0	0	0	0	0	0	0
glnE	bifunctional [glutamate--ammonialigase]-adenylyl-L-tyrosinephosphorylase/[glutamate--ammonia-ligase]adenylyltransferase	0	0	0	0	0	0	0	0	0	-1.63244	0	0	0	0	0	0	0	0	0	0	0
HHA24_05745	TIGR02099 family protein	0	0	0	0	0	0	0	0	0	1.41979	0	0	0	0	0	0	0	0	0	0	0
trxA	TrxA	0	0	0	0	0	0	0	0	0	0	0	0	0	0	0	0	0	0	0	0	0
HHA24_05780	TRAP transporter fused permease subunit	-1.02833	0	0	0	0	0	0	0	-1.52996	-1.19575	0	0	0	-1.67759	-1.0649	0	0	0	0	0	0
HHA24_05790	aspartate aminotransferase family protein	0	0	0	0	0	0	0	0	0	0	0	0	0	0	0	2.27847	2.25735	0	0	0	0
HHA24_05795	MurR/RpiR family transcriptional regulator	0	0	0	0	0	0	0	0	0	0	0	0	0	0	0	2.16765	2.04694	0	0	0	0
HHA24_05800	MarR family transcriptional regulator	0	0	0	0	0	0	0	1.54649	0	0	-1.18374	0	0	0	0	0	0	1.46172	2.18672	-1.03364	0
ectA	diaminobutyrate acetyltransferase	0	0	1.49099	0	1.02262	0	0	1.82694	0	0	-1.22499	0	0	1.19678	1.51721	1.06032	0	1.77189	2.57678	0	0
ectB	diaminobutyrate--2-oxoglutarate transaminase	0	0	1.31752	0	0	0	0	2.02946	0	0	-1.99747	0	0	1.16468	1.8221	1.28071	0	1.75569	2.92244	-1.14337	-1.22235
HHA24_05815	ectoine synthase	0	0	1.4527	0	0	0	0	1.93146	0	0	-2.35646	0	0	1.07656	1.6791	1.22749	0	1.76708	2.81683	0	-1.21149
thpD	ectoine hydroxylase	0	0	1.34462	0	0	0	0	1.79665	0	0	-2.48156	0	0	1.03391	1.61311	1.14258	0	1.69292	2.6433	0	-1.20941
HHA24_05825	MOSC domain-containing protein	0	0	0	0	0	0	0	0	0	0	0	0	0	0	0	0	0	0	0	0	0
sugE	SugE	0	0	0	0	0	0	0	0	0	0	0	0	0	0	0	0	0	0	0	0	0
HHA24_05845	D-amino acid dehydrogenase	0	0	0	0	0	0	0	0	0	0	0	0	0	0	0	0	0	0	0	0	0
HHA24_05850	extracellular solute-binding protein	0	0	0	0	0	0	0	0	0	0	0	0	0	0	0	1.00454	0	0	0	0	0
HHA24_05855	TrbG/VirB9 family P-type conjugative transferprotein	0	0	0	0	0	0	1.04211	0	0	0	0	0	0	0	0	0	0	0	0	0	0
HHA24_05860	hypothetical protein	0	0	0	0	0	0	0	0	0	0	0	0	0	0	0	0	0	0	0	0	0
pilO2	type 4b pilus protein PilO2	0	0	0	0	0	0	0	0	0	0	0	0	0	0	0	0	0	0	0	0	0
HHA24_05870	pilus assembly protein	0	0	0	0	0	0	0	0	0	0	0	0	0	0	0	0	0	0	0	0	0
tadA	TadA	0	0	0	0	0	0	0	0	0	0	0	0	0	0	0	0	0	0	0	0	0
HHA24_05880	pilus assembly protein	0	0	0	0	0	0	0	0	0	0	0	0	0	0	0	0	0	0	0	0	0
HHA24_05885	prepilin-type N-terminal cleavage/methylationdomain-containing protein	0	0	0	0	0	0	0	0	0	0	0	0	0	0	0	0	0	0	0	0	0
HHA24_05890	type II secretion system protein	0	0	0	0	0	0	0	0	0	0	0	0	0	0	0	0	0	0	0	0	0
alaS	alanine--tRNA ligase	0	0	0	0	0	0	0	0	0	0	0	0	0	0	0	0	0	0	0	0	0
HHA24_05900	sulfurtransferase TusA family protein	0	0	0	0	0	0	0	0	0	0	0	0	0	0	0	0	0	0	0	0	0
HHA24_05925	valine--tRNA ligase	0	0	0	0	0	0	0	0	0	0	0	0	0	0	0	0	0	0	0	0	0
HHA24_05940	helix-turn-helix domain-containing protein	0	0	0	0	0	0	0	0	0	0	0	0	0	0	0	0	0	0	0	0	0
bamB	BamB	0	0	0	0	0	0	0	0	0	0	0	0	0	0	0	0	0	0	0	0	0
hfq	Hfq	0	0	0	0	0	0	0	0	0	0	0	0	0	0	0	0	0	0	0	0	0
hflK	HflK	0	0	0	0	0	0	0	0	0	0	0	0	0	0	0	0	0	0	0	0	0
hflC	protease modulator HflC	0	0	0	0	0	0	0	0	0	0	0	0	0	0	0	0	0	0	0	0	0
HHA24_06005	phosphoribosyltransferase	0	0	0	0	0	0	0	0	0	0	0	0	0	0	0	0	0	0	0	0	0
rpoD	RpoD	0	0	0	0	0	0	0	0	0	0	0	0	0	0	0	0	0	0	0	0	0
HHA24_06035	autotransporter outer membrane beta-barreldomain-containing protein	-1.48046	-1.37513	0	-1.67859	-1.29679	-1.41522	-1.37827	-1.6866	-1.51267	-1.25841	-1.67255	-1.31798	0	-1.58896	-1.39491	-1.83718	-1.90115	-1.32579	-1.69934	0	-1.65277
HHA24_06045	hypothetical protein	0	0	1.1372	0	0	0	0	0	1.66495	0	0	0	0	0	1.10258	0	0	0	0	0	0
HHA24_06050	LexA family transcriptional regulator	0	0	0	1.10334	0	0	0	0	0	2.07166	0	1.06159	2.01439	0	0	0	0	0	0	0	0
HHA24_06060	helix-turn-helix transcriptional regulator	0	0	0	0	0	0	0	0	0	0	0	0	0	0	0	0	0	0	1.09911	0	0
HHA24_06065	hypothetical protein	0	0	1.50856	0	0	0	0	0	0	0	0	0	0	-1.24641	0	0	0	0	1.32378	0	0
HHA24_06070	potassium transporter	0	0	1.11403	0	0	0	0	0	1.03116	0	0	0	0	0	0	0	0	0	0	0	0
HHA24_06080	HD domain-containing protein	-1.76061	-1.53707	-2.78233	-1.9754	-2.36358	-2.22903	-2.72792	-1.84834	-2.48864	-1.00128	-2.31931	0	-1.67695	-2.59685	-2.47816	-2.80723	-2.51554	-1.89423	-1.75004	0	-1.04991
HHA24_06095	LysE family translocator	1.98141	1.07839	0	0	0	0	0	0	1.55113	1.36258	1.26525	1.78621	0	1.22357	1.10077	1.20986	1.17253	0	0	0	0
HHA24_06100	autotransporter outer membrane beta-barreldomain-containing protein	0	0	1.43911	1.28282	0	0	0	0	-1.15465	0	3.05701	0	0	0	0	0	0	0	0	0	1.15582
HHA24_06105	hypothetical protein	0	0	0	0	0	0	0	0	0	0	0	0	0	0	0	0	0	0	0	0	0
HHA24_06110	methyl-accepting chemotaxis protein	0	0	0	0	0	0	0	0	0	0	0	0	0	0	0	0	0	0	0	0	0
HHA24_06115	IS3 family transposase	0	0	0	0	0	0	0	0	0	0	0	0	0	0	0	0	0	0	0	0	0
HHA24_06120	methyl-accepting chemotaxis protein	0	0	-1.24202	0	0	0	0	0	-1.64153	1.05001	0	0	0	0	-1.01509	0	0	0	0	0	-1.29003
HHA24_06125	CheW	0	0	0	0	0	0	0	0	0	1.02801	0	0	0	0	0	0	0	0	0	0	0
HHA24_06130	CheR	0	0	0	0	0	0	0	0	0	0	0	0	0	0	0	0	0	0	0	0	0
HHA24_06135	CheW	1.07471	0	0	0	0	0	0	0	0	0	0	0	0	0	0	0	0	0	-1.025	0	0
HHA24_06140	hybrid sensor histidine kinase/responseregulator	0	0	1.042	0	0	0	0	0	0	0	0	0	0	0	0	0	0	0	0	0	0
HHA24_06145	chemotaxis response regulator protein-glutamatemethylesterase	0	0	0	0	0	0	0	0	0	0	0	0	0	0	0	0	0	0	0	0	0
HHA24_06155	flagellar brake protein	-3.42296	-3.61939	-3.19591	-3.23077	-3.88074	-3.66604	-4.51949	-3.31571	-3.81195	-2.37392	-3.71177	-1.91133	-2.35689	-7.58693	-7.32551	-7.4793	-7.28897	-2.98011	-3.56542	0	-1.64563
HHA24_06160	ABC transporter substrate-binding protein	0	0	0	0	-1.27141	0	0	0	0	0	-1.20352	0	0	-1.34684	0	-1.1767	-1.20197	0	0	0	0
HHA24_06165	acyl-CoA--6-aminopenicillanic acidacyltransferase	0	0	0	0	-1.92396	-1.14748	-1.12361	-1.08731	0	2.30912	-1.49872	0	0	-2.20377	0	-2.2079	-2.4245	-1.02688	0	0	-1.48852
HHA24_06170	GntR family transcriptional regulator	1.43268	1.09065	2.526	0	1.29025	0	0	0	1.05407	0	0	0	0	0	0	0	0	0	0	0	0
HHA24_06175	ABC transporter substrate-binding protein	1.41526	1.30464	0	0	0	0	0	0	0	0	0	0	0	0	0	0	0	0	0	0	0
HHA24_06180	SelT/SelW/SelH family protein	1.56758	1.40256	0	0	0	0	0	0	0	0	0	0	0	0	0	0	0	0	0	0	0
HHA24_06185	helix-turn-helix transcriptional regulator	0	0	0	0	0	0	0	0	0	0	0	0	0	0	0	0	0	0	0	0	0
HHA24_06190	LysR family transcriptional regulator	0	0	0	0	0	0	0	0	0	0	0	0	0	0	0	0	0	0	0	0	0
HHA24_06195	amino acid synthesis family protein	0	0	0	0	0	0	0	0	0	0	0	0	0	0	0	0	0	0	0	0	0
HHA24_06200	tripartite tricarboxylate transporter substratebinding protein	0	0	0	0	0	0	0	0	0	0	0	0	0	0	0	0	0	0	0	0	0
HHA24_06205	NAD(P)-dependent oxidoreductase	0	0	0	0	0	0	0	0	0	0	0	0	0	0	0	0	0	0	0	0	0
HHA24_06210	LysR family transcriptional regulator	0	0	0	0	0	0	0	0	0	0	0	0	0	0	0	0	0	0	0	0	0
HHA24_06215	diacylglycerol kinase	0	0	0	0	0	0	0	0	0	0	0	0	0	0	0	0	0	0	0	0	0
HHA24_06220	metallophosphoesterase	0	0	0	0	0	0	0	0	0	0	0	0	0	0	0	0	0	0	0	0	0
HHA24_06225	phosphatase PAP2 family protein	0	0	0	0	0	0	0	0	0	0	0	0	0	0	0	0	0	0	0	0	0
HHA24_06230	NAD(P)-dependent oxidoreductase	-1.4289	-1.55576	0	0	0	0	0	0	0	0	0	-1.00665	0	-1.44409	0	-2.05428	-1.12329	0	0	0	0
HHA24_06235	PaaI family thioesterase	-1.7364	-1.84562	0	0	0	-1.0888	0	0	0	0	0	0	0	-1.67148	0	-2.34593	-1.15238	0	0	0	0
HHA24_06240	TetR/AcrR family transcriptional regulator	-2.06965	-2.02215	0	0	0	0	0	0	0	0	0	-1.27986	0	-2.38022	0	-2.91016	-1.95184	0	0	0	0
HHA24_06245	porin	0	-1.12145	0	0	0	0	0	0	0	0	0	0	0	0	0	0	0	0	0	0	0
HHA24_06250	NADH-quinone oxidoreductase subunit A	0	0	0	0	0	0	0	0	0	0	-1.07444	0	0	0	0	0	0	0	0	0	0
HHA24_06255	NADH-quinone oxidoreductase subunit B	0	0	0	0	-1.34112	-1.31966	0	0	0	0	-1.12273	0	-1.23088	0	0	0	0	0	0	0	0
HHA24_06260	NADH-quinone oxidoreductase subunit C	0	0	0	0	-1.2722	-1.15123	0	0	0	0	-1.05616	0	-1.19758	0	0	0	0	0	0	0	0
HHA24_06265	NADH-quinone oxidoreductase subunit D	0	0	0	0	-1.20942	0	0	0	0	0	0	0	-1.02131	0	0	0	0	0	0	0	0
nuoE	NADH-quinone oxidoreductase subunit NuoE	0	0	0	0	-1.17183	-1.00526	0	0	0	0	0	0	-1.07173	0	0	0	0	0	0	0	0
nuoF	NADH-quinone oxidoreductase subunit NuoF	0	0	0	0	0	0	0	0	0	0	0	0	0	0	0	0	0	0	0	0	0
HHA24_06280	NADH-quinone oxidoreductase subunit G	0	0	0	0	0	0	0	0	0	0	0	0	0	0	0	0	0	0	0	0	0
nuoH	NADH-quinone oxidoreductase subunit NuoH	0	0	0	0	0	-1.01549	0	0	0	0	0	0	-1.03021	0	0	0	0	0	0	0	0
nuoI	NADH-quinone oxidoreductase subunit NuoI	0	0	0	0	-1.0403	-1.10393	0	0	0	0	0	0	-1.15642	0	0	0	0	0	0	0	0
HHA24_06295	NADH-quinone oxidoreductase subunit J	0	0	0	0	-1.24238	0	0	0	0	0	0	0	-1.11404	0	0	0	0	0	0	0	0
nuoK	NADH-quinone oxidoreductase subunit NuoK	0	0	0	0	-1.03943	-1.14374	0	0	0	0	0	0	-1.11886	0	0	0	0	0	0	0	0
nuoL	NADH-quinone oxidoreductase subunit L	0	0	0	0	-1.18019	0	0	0	0	0	0	0	-1.0285	0	0	0	0	0	0	0	0
HHA24_06310	NADH-quinone oxidoreductase subunit M	0	0	0	0	-1.10202	0	0	0	0	0	0	0	-1.04343	0	0	0	0	0	0	0	0
nuoN	NADH-quinone oxidoreductase subunit NuoN	0	0	0	0	-1.1884	0	0	0	0	0	0	0	0	0	0	0	0	0	0	0	0
serB	SerB	0	0	0	0	0	0	0	0	0	-1.32765	0	0	0	0	0	0	0	0	0	0	0
mfd	transcription-repair coupling factor	0	0	0	0	0	0	0	0	0	0	0	0	0	0	0	0	0	0	0	0	0
HHA24_06335	2-C-methyl-D-erythritol 4-phosphatecytidylyltransferase	0	0	0	0	0	0	0	0	0	0	0	0	0	0	0	-1.28044	-1.19525	0	0	0	0
HHA24_06340	2-C-methyl-D-erythritol 2	0	0	1.0708	0	0	0	0	0	0	0	0	0	0	0	0	0	0	0	0	0	0
HHA24_06350	peroxiredoxin	0	0	0	0	0	0	0	0	0	0	0	0	0	1.65719	0	2.29107	1.72458	0	0	0	0
HHA24_06355	envZ	0	1.22445	0	0	0	0	1.0011	0	0	0	0	0	0	0	0	0	0	0	0	0	0
ompR	OmpR	0	0	0	0	0	0	0	0	0	0	0	0	0	0	0	0	0	0	0	0	0
HHA24_06365	RimI	0	0	0	0	0	0	0	0	0	0	0	0	0	0	0	0	-1.00712	0	0	0	0
HHA24_06370	uracil-DNA glycosylase	0	0	0	0	0	0	0	0	0	0	0	0	0	0	0	0	0	0	0	0	0
lplT	lysophospholipid transporter LplT	0	0	0	0	0	0	0	0	0	0	0	0	0	0	0	0	0	0	0	0	0
smc	SMC	0	0	0	0	1.04135	0	0	0	0	0	0	0	0	0	0	0	0	0	0	0	0
HHA24_06385	hypothetical protein	0	0	0	0	0	0	0	0	0	0	0	0	0	0	0	0	0	0	0	0	0
ligA	LigA	0	0	0	0	0	0	0	0	0	0	0	0	0	0	0	0	0	0	0	0	0
HHA24_06410	helix-turn-helix transcriptional regulator	0	0	0	0	0	0	0	0	0	0	0	0	0	0	0	0	0	0	0	0	0
HHA24_06415	GstA	0	0	0	0	0	0	0	0	0	0	0	0	0	0	0	0	0	0	0	0	0
HHA24_06420	peptidylprolyl isomerase	0	0	0	0	0	0	0	0	1.27966	0	0	0	0	0	0	1.15077	0	0	0	0	0
HHA24_06425	BolA family transcriptional regulator	0	0	0	0	0	0	0	0	0	0	0	0	0	0	0	0	0	0	0	0	0
HHA24_06430	septation protein A	0	0	0	0	0	0	0	0	0	0	0	0	0	0	0	0	0	0	0	0	0
msrB	MsrB	0	0	0	0	0	0	0	0	0	0	0	0	0	0	0	0	0	0	0	0	0
HHA24_06440	ABC transporter ATP-binding protein	0	0	0	0	0	0	0	0	0	0	0	0	0	0	0	0	0	0	0	0	0
HHA24_06445	EcfT	0	0	0	0	0	0	0	0	0	0	0	0	0	0	0	0	0	0	0	0	0
HHA24_06450	BioY	0	0	0	0	0	0	0	0	0	0	0	0	0	0	0	0	0	0	0	0	0
HHA24_06460	branched-chain amino acid ABC transporterpermease	-1.00985	0	0	0	0	0	0	0	-1.16004	0	0	0	0	-1.29632	-1.0314	0	-1.03601	0	0	0	0
HHA24_06465	branched-chain amino acid ABC transporterATP-binding protein/permease	0	0	0	0	0	0	0	0	0	0	0	0	0	0	0	0	0	0	0	0	0
HHA24_06470	ABC transporter ATP-binding protein	0	0	0	0	0	0	0	0	0	0	0	0	0	0	0	0	0	0	0	0	0
HHA24_06475	phospholipase C	0	0	0	0	0	0	0	0	0	0	0	0	0	0	0	1.06393	1.14058	0	0	0	0
phaZ	polyhydroxyalkanoate depolymerase	0	0	0	0	0	0	0	0	0	0	0	0	0	0	0	0	0	0	0	0	0
HHA24_06530	ferredoxin--NADP reductase	0	0	0	0	0	0	0	0	0	0	0	0	0	0	0	0	0	0	0	0	0
HHA24_06535	ferredoxin family protein	0	0	0	0	0	0	0	0	1.15758	0	0	0	0	0	0	0	0	0	0	0	0
pncB	nicotinate phosphoribosyltransferase	0	0	0	0	0	0	0	0	1.59308	0	0	0	0	0	0	0	0	0	0	0	0
HHA24_06545	RidA family protein	0	0	0	0	0	0	0	0	0	0	1.18178	0	0	0	0	0	0	0	0	0	0
HHA24_06550	flavodoxin family protein	0	0	0	0	0	0	0	0	0	0	0	0	0	0	0	0	0	0	0	0	0
HHA24_06555	zinc-dependent peptidase	0	0	1.26361	0	0	0	0	0	0	0	0	0	0	0	0	0	0	0	0	0	0
HHA24_06560	bifunctional (p)ppGppsynthetase/guanosine-3'	0	0	0	0	0	0	0	0	0	0	0	0	0	0	0	0	0	0	0	0	0
argE	acetylornithine deacetylase	0	0	0	0	0	0	0	0	0	0	0	0	0	0	0	0	0	0	0	0	0
trpB	tryptophan synthase subunit beta	0	0	0	0	0	0	0	0	0	0	0	0	0	0	0	0	0	0	0	0	0
HHA24_06580	tryptophan synthase subunit alpha	0	0	0	0	0	0	0	0	0	0	0	0	0	0	0	0	0	0	0	0	0
HHA24_06585	acetyl-CoA carboxylase carboxyltransferasesubunit beta	0	0	0	0	0	0	0	0	0	0	0	0	0	0	0	0	0	0	0	0	0
HHA24_06590	acyloxyacyl hydrolase	-2.43007	-2.53994	0	0	-1.58634	-1.84775	-1.92644	0	-1.37868	-1.31813	-1.68351	0	0	0	0	0	0	0	0	-1.20934	-1.18744
HHA24_06595	Rne/Rng family ribonuclease	0	0	0	0	0	0	0	0	0	0	0	0	0	0	0	0	0	0	0	0	0
HHA24_06600	RluA family pseudouridine synthase	0	0	0	0	0	0	0	0	0	0	0	0	0	0	0	0	0	0	0	0	0
HHA24_06605	HAD family hydrolase	0	0	0	0	0	0	0	0	0	0	0	0	0	0	0	0	0	0	0	0	0
msrP	MsrP	0	0	0	0	0	0	0	0	0	0	0	0	0	0	0	0	0	0	0	0	0
msrQ	MsrQ	0	0	0	0	0	0	0	0	0	0	0	0	0	0	0	0	0	0	0	0	0
HHA24_06620	N-acetylmuramoyl-L-alanine amidase	0	0	0	0	0	0	0	0	0	0	0	0	0	0	0	0	0	0	0	0	0
HHA24_06625	SAM-dependent methyltransferase	0	0	0	0	0	0	0	0	0	0	0	0	0	0	0	0	0	0	0	0	0
maf	Maf	0	0	0	0	0	0	0	0	0	0	0	0	0	0	0	0	0	0	0	0	0
acpP	acyl carrier protein	0	0	0	0	0	0	0	0	0	0	0	0	0	0	0	0	0	0	0	0	0
fabF	beta-ketoacyl-ACP synthase II	0	0	0	0	0	0	0	0	0	0	0	0	0	0	0	0	0	0	0	0	0
HHA24_06680	sigma-E factor negative regulatory protein	0	0	0	0	0	0	0	0	0	0	0	0	0	0	0	0	0	0	0	0	0
HHA24_06685	siderophore-interacting protein	0	0	0	0	0	0	0	0	0	0	0	0	0	0	0	0	0	0	0	0	0
HHA24_06690	DegQ family serine endoprotease	0	0	0	0	0	0	0	0	0	0	0	0	0	0	0	0	0	0	0	0	0
lepA	elongation factor 4	0	0	0	0	0	0	0	0	0	0	0	0	0	0	0	0	0	0	0	0	0
rnc	ribonuclease III	0	0	0	0	0	0	0	0	0	0	0	0	0	0	0	0	0	0	0	0	0
era	GTPase Era	0	0	0	0	0	0	0	0	0	0	0	0	0	0	0	0	0	0	0	0	0
HHA24_06725	hypothetical protein	0	0	0	0	0	0	0	0	0	0	0	0	0	0	0	0	0	0	0	0	0
HHA24_06730	DNA polymerase III subunit chi	0	0	0	0	0	0	0	0	0	0	0	0	0	0	0	0	0	0	0	0	0
HHA24_06735	leucyl aminopeptidase	0	0	0	0	0	0	0	0	0	0	0	0	0	0	0	0	0	0	0	0	0
lptF	LptF	0	0	0	0	0	0	0	0	0	0	0	0	0	-1.17537	-1.43639	-1.08998	-1.2327	0	0	0	0
HHA24_06745	LysR family transcriptional regulator	0	0	0	0	0	0	0	0	0	0	0	0	0	0	0	0	0	0	0	0	0
HHA24_06760	CysB family HTH-type transcriptional regulator	0	0	0	0	0	0	0	0	0	0	0	0	0	0	0	0	0	0	0	0	0
HHA24_06770	C40 family peptidase	0	0	0	0	-1.02215	-1.0907	0	0	0	-1.0964	0	0	0	-1.00886	0	0	-1.14276	0	0	0	0
HHA24_06780	hypothetical protein	0	0	0	0	0	0	0	0	0	0	0	0	0	0	0	0	0	0	0	0	0
HHA24_06785	MFS transporter	0	0	0	0	0	0	0	0	0	0	0	0	0	0	0	0	0	0	0	0	0
acs	acetate--CoA ligase	0	0	0	0	0	0	0	0	0	-1.14772	0	0	0	0	0	0	0	0	0	0	0
HHA24_06795	EamA family transporter	0	0	0	0	0	0	0	0	0	0	0	0	0	0	0	0	0	0	0	0	0
ltaE	low-specificity L-threonine aldolase	0	0	0	0	0	0	0	0	0	0	0	0	0	0	0	0	0	0	0	0	0
HHA24_06805	antibiotic biosynthesis monooxygenase	0	0	0	0	0	0	0	0	0	-1.36125	0	0	0	0	0	0	0	0	0	0	0
HHA24_06810	NAD-dependent epimerase/dehydratase familyprotein	0	0	0	0	0	0	0	0	0	0	0	0	0	0	0	0	0	0	0	0	0
HHA24_06815	electron transfer flavoprotein-ubiquinoneoxidoreductase	0	0	0	0	0	0	0	0	0	0	0	0	0	0	0	0	0	0	0	0	0
HHA24_06820	acyl-CoA thioesterase	0	0	0	0	0	0	0	0	0	0	0	0	0	0	0	0	0	0	0	0	0
HHA24_06825	CoA transferase subunit A	0	0	1.16869	0	0	0	0	0	0	-1.09823	0	0	0	0	0	0	0	0	0	0	0
HHA24_06830	CoA transferase subunit B	0	0	0	0	0	0	0	0	0	-1.08251	0	0	0	0	0	0	0	0	0	0	0
HHA24_06880	CTP synthase	0	0	0	0	0	0	0	0	0	0	0	0	0	0	0	0	0	0	0	0	0
eno	phosphopyruvate hydratase	0	0	1.02612	0	0	0	1.02879	0	1.19859	0	0	0	0	1.32692	0	1.42337	1.20002	0	1.12563	0	0
ftsB	cell division protein FtsB	0	0	1.27948	0	1.03584	0	0	0	1.25324	0	0	0	0	1.31621	1.08948	1.17659	1.13238	0	1.07277	0	0
hslO	HslO	0	0	0	0	0	0	0	0	0	0	0	0	0	0	0	0	0	0	0	0	0
HHA24_06925	RDD family protein	0	0	0	2.31925	0	0	0	0	0	0	0	0	0	0	0	0	0	0	0	0	0
HHA24_06930	hypothetical protein	-2.05755	-1.15036	1.28173	0	0	0	0	0	0	0	0	-1.23808	0	0	0	0	0	0	0	0	0
HHA24_06935	methyltransferase	0	0	0	0	0	0	0	0	0	0	0	0	0	0	0	0	0	0	0	0	0
HHA24_06940	CopD family protein	0	0	0	0	0	0	0	0	0	0	0	0	0	0	0	0	0	0	0	0	0
prpB	methylisocitrate lyase	0	0	0	0	0	0	0	0	0	0	0	0	0	0	0	0	0	0	0	0	0
HHA24_06960	malate dehydrogenase	0	0	0	0	0	0	0	0	0	0	0	0	0	0	0	0	0	0	0	0	0
HHA24_06965	GntR family transcriptional regulator	0	1.17362	0	0	0	0	0	0	0	0	0	0	0	0	0	0	0	0	0	0	0
sdhC	succinate dehydrogenase	0	0	0	0	-1.1071	0	0	0	-1.13086	0	0	0	0	0	0	0	0	0	0	0	0
sdhD	succinate dehydrogenase	0	0	0	0	-1.00875	0	0	0	0	0	0	0	0	0	0	0	0	0	0	0	0
HHA24_06980	succinate dehydrogenase flavoprotein subunit	0	0	0	0	0	0	0	0	0	0	0	0	0	0	0	0	0	0	0	0	0
HHA24_06985	succinate dehydrogenase iron-sulfur subunit	0	0	0	0	0	0	0	0	0	0	0	0	0	0	0	0	0	0	0	0	0
HHA24_06990	succinate dehydrogenase assembly factor 2	0	0	0	0	0	0	0	0	0	0	0	0	0	0	0	0	0	0	0	0	0
HHA24_06995	citrate synthase	0	0	0	0	0	0	0	0	0	0	0	0	0	0	0	0	0	0	0	0	0
HHA24_07010	putative 2-aminoethylphosphonate ABC transporterpermease subunit	0	0	-1.65262	0	0	0	0	0	-1.20497	0	0	0	0	0	0	0	0	0	-1.03511	0	-1.30025
HHA24_07015	phosphonoacetaldehyde hydrolase	1.09073	1.12192	0	0	0	0	0	0	0	0	0	0	0	0	0	0	0	0	0	0	0
HHA24_07020	putative 2-aminoethylphosphonate ABC transportersubstrate-binding protein	0	0	0	0	0	0	0	0	0	0	0	0	0	0	0	0	0	0	0	0	0
HHA24_07025	TIGR03364 family FAD-dependent oxidoreductase	0	0	0	0	0	0	0	0	0	0	0	0	0	0	0	0	0	0	0	0	0
HHA24_07035	AraC family transcriptional regulator	0	0	0	0	0	0	0	0	0	0	0	0	0	0	0	1.08763	0	0	0	0	0
HHA24_07040	DUF2214 family protein	0	0	0	0	0	0	0	0	0	0	0	0	0	0	0	1.1554	1.13775	0	0	0	0
HHA24_07045	Fe2+-dependent dioxygenase	0	0	0	1.00757	0	0	0	0	0	0	0	0	0	0	0	0	0	0	0	0	0
mdeB	alpha-ketoglutarate dehydrogenase	1.03206	0	2.46471	0	1.28176	0	0	0	-2.11291	0	0	0	0	1.53519	1.36394	2.31019	0	0	1.15261	0	0
HHA24_07065	oligopeptide transporter	0	0	1.82803	0	0	0	0	0	0	0	0	0	0	0	0	0	0	0	0	0	0
HHA24_07070	2-oxoglutarate dehydrogenase E1 component	0	-1.00175	0	0	0	0	0	0	0	0	0	0	0	0	0	1.04153	0	0	0	0	0
odhB	2-oxoglutarate dehydrogenase complexdihydrolipoyllysine-residue succinyltransferase	-1.35835	-1.19716	0	0	0	0	0	0	0	0	0	0	0	0	-1.05278	0	0	0	0	0	0
lpdA	dihydrolipoyl dehydrogenase	0	0	0	0	0	0	0	0	0	0	0	0	0	0	0	1.16241	1.00582	0	0	0	0
HHA24_07105	tryptophan--tRNA ligase	0	0	0	0	0	0	0	0	0	0	0	0	0	0	0	0	0	0	0	0	0
HHA24_07115	ATP-dependent DNA helicase	0	0	0	0	0	0	0	0	0	0	0	0	0	0	0	0	0	0	0	0	0
HHA24_07120	LysR family transcriptional regulator	0	0	0	0	0	0	0	0	0	0	0	-1.15497	0	0	0	0	0	0	0	0	0
HHA24_07135	acyl-CoA--6-aminopenicillanic acidacyltransferase	0	0	0	0	0	0	0	0	0	0	0	0	0	0	0	0	0	0	0	0	0
HHA24_07140	polysaccharide deacetylase family protein	0	0	0	0	0	0	0	0	0	0	0	0	0	0	0	0	0	0	0	0	0
HHA24_07145	polysaccharide deacetylase family protein	0	0	0	0	0	0	0	0	0	0	0	0	0	0	0	0	0	0	0	0	0
HHA24_07150	BamD	0	0	0	0	0	0	0	0	0	0	0	0	0	0	0	0	0	0	0	0	0
phaC	class I poly(R)-hydroxyalkanoic acid synthase	0	0	0	0	0	0	0	0	0	-1.50968	0	0	0	0	0	0	0	0	0	0	0
phaR	PhaR	-1.20896	-1.03088	0	0	0	0	0	0	0	-1.60521	0	0	0	-1.14351	0	0	0	0	0	0	0
HHA24_07200	PhzF family phenazine biosynthesis protein	0	1.05854	1.12081	0	1.0341	0	0	0	1.23132	0	0	0	0	1.05283	1.06427	0	1.04027	0	0	0	0
HHA24_07220	cytochrome b	-2.17246	-1.91416	1.06899	0	0	0	0	0	0	-2.20976	0	-1.07894	0	0	0	-1.13071	0	0	0	0	0
cphA	cyanophycin synthetase	0	0	0	0	1.07177	0	0	0	0	0	0	2.04505	0	0	0	0	0	0	0	0	0
cphA	cyanophycin synthetase	1.12434	0	1.01545	0	1.22928	1.07702	0	0	0	0	0	1.97079	0	0	0	0	0	0	0	0	0
HHA24_07235	ABC transporter ATP-binding protein	0	0	0	0	0	0	0	0	0	0	0	0	0	0	0	0	0	0	0	0	0
HHA24_07240	DUF1854 domain-containing protein	0	0	0	0	0	-2.42641	0	0	0	0	0	0	0	0	0	0	0	0	0	0	0
HHA24_07245	N-acetyltransferase	0	0	0	0	0	0	0	0	0	0	0	0	0	0	0	0	0	0	0	0	0
HHA24_07250	ferritin-like domain-containing protein	0	0	0	0	0	0	0	0	0	0	0	0	0	0	0	0	0	0	0	0	0
HHA24_07255	lytic murein transglycosylase	0	0	0	0	0	0	0	0	0	0	0	0	0	0	0	0	0	0	0	0	0
HHA24_07260	DUF937 domain-containing protein	0	0	1.51029	0	0	0	0	1.06139	1.36641	0	1.03604	0	0	1.28334	1.53697	1.56961	1.45627	0	0	0	1.1789
HHA24_07270	diguanylate cyclase	0	0	0	0	0	0	0	0	0	0	0	0	0	0	0	0	0	0	0	0	0
HHA24_07280	hypothetical protein	0	0	1.13327	0	0	0	0	0	0	0	0	0	0	0	0	0	0	1.107	0	0	0
HHA24_07285	SDR family oxidoreductase	-4.21116	-4.55097	-1.38615	0	-3.85884	-4.3847	-4.37729	-1.71715	-4.09026	-4.00736	-4.29599	-4.72356	-4.08922	-4.32425	-3.87267	-3.83042	-3.94283	-2.96517	-3.10041	-4.19325	-4.23892
HHA24_07290	DedA family protein	-4.02364	-4.3758	-1.49694	0	-3.89465	-4.63452	-4.44699	-1.66315	-4.24567	-4.18104	-4.4333	-4.94934	-4.38134	-4.14801	-3.77572	-4.14337	-4.02738	-2.9595	-3.2537	-4.2005	-4.23272
HHA24_07305	Crp/Fnr family transcriptional regulator	0	0	0	0	0	0	0	0	0	0	0	0	0	0	0	0	0	0	0	0	0
HHA24_07310	tripartite tricarboxylate transporter substratebinding protein	0	0	0	0	0	0	0	0	0	0	0	0	0	0	0	1.20691	0	0	0	0	0
HHA24_07315	alpha/beta fold hydrolase	0	0	0	0	0	0	0	0	0	0	0	0	0	0	0	1.53314	0	0	0	0	0
HHA24_07320	SDR family oxidoreductase	0	0	0	0	0	0	0	0	0	0	0	0	0	0	0	0	0	0	0	0	0
HHA24_07330	MFS transporter	-3.19924	-3.72954	0	-1.11843	-3.59795	-3.78122	-4.23554	-1.19753	-4.7762	-2.19217	-4.03545	-2.14301	-2.44602	-2.82532	-3.49112	-2.6204	-2.90611	0	0	-3.94219	-4.01435
gph	phosphoglycolate phosphatase	0	0	0	0	0	0	0	0	0	0	0	0	0	0	0	0	0	0	0	0	0
ubiG	UbiG	0	0	0	0	0	0	0	0	0	0	0	0	0	0	0	0	0	0	0	0	0
HHA24_07345	OmpA family protein	-1.16354	-1.22456	0	0	0	-1.16526	0	0	0	-1.19637	0	0	0	0	0	0	0	0	0	0	0
gyrA	DNA gyrase subunit A	0	0	0	0	0	0	0	0	0	0	0	0	0	0	0	0	0	0	0	0	0
serC	3-phosphoserine/phosphohydroxythreoninetransaminase	0	0	0	0	0	0	0	0	0	0	0	0	0	0	0	0	0	0	0	0	0
HHA24_07380	(d)CMP kinase	0	0	0	0	0	0	0	0	0	0	0	0	0	0	0	0	0	0	0	0	0
HHA24_07395	LapA family protein	0	-1.02688	0	0	0	0	0	0	0	0	0	0	0	0	0	0	0	0	0	0	0
lapB	LapB	0	0	0	0	0	0	0	0	0	0	0	0	0	0	0	0	0	0	0	0	0
rfaE1	D-glycero-beta-D-manno-heptose-7-phosphatekinase	0	0	0	0	0	0	0	0	0	0	0	0	0	0	0	0	0	0	0	0	0
rfaD	ADP-glyceromanno-heptose 6-epimerase	0	0	0	0	0	0	0	0	0	0	0	0	0	0	0	0	0	0	0	0	0
HHA24_07415	hypothetical protein	0	0	0	0	0	0	0	0	0	0	0	0	0	0	0	0	0	0	0	0	0
cysM	CysM	1.19413	0	0	0	1.0901	0	1.13245	0	2.42612	0	0	0	0	0	1.02673	1.09699	0	0	0	0	0
mltB	lytic murein transglycosylase B	0	0	0	0	0	0	0	0	0	0	0	0	0	0	0	0	0	0	0	0	0
HHA24_07430	histone deacetylase family protein	0	0	0	0	0	0	0	0	0	-1.40687	0	-1.06781	0	-1.43053	0	-1.64622	-1.44337	0	0	0	0
HHA24_07435	electron transfer flavoprotein subunit beta/FixAfamily protein	0	0	0	0	0	0	0	0	0	-1.01519	0	0	0	0	0	0	0	0	0	0	0
HHA24_07440	electron transfer flavoprotein subunit alpha	0	0	0	0	0	0	0	0	0	0	0	0	0	0	0	0	0	0	0	0	0
HHA24_07460	sulfate ABC transporter substrate-bindingprotein	0	1.92259	0	0	1.52184	1.19349	2.0426	1.0341	2.22316	0	1.20457	0	3.03054	2.25061	2.46531	3.27629	2.95123	0	0	0	0
HHA24_07495	PA0069 family radical SAM protein	0	1.13784	0	0	1.15963	0	1.17636	0	0	1.59075	0	0	1.7077	0	0	0	0	0	0	0	0
HHA24_07500	hypothetical protein	1.23503	1.57953	0	1.07762	1.68595	0	1.4599	0	1.67217	1.9093	1.30088	0	2.30584	0	0	0	0	0	0	0	0
HHA24_07520	hydroxypyruvate isomerase family protein	0	0	0	0	0	0	0	0	0	0	0	0	0	0	0	1.01957	0	0	0	0	0
rsgA	ribosome small subunit-dependent GTPase A	0	0	0	0	0	0	0	0	0	0	0	0	0	0	0	0	0	0	0	0	0
HHA24_07530	M48 family metallopeptidase	0	0	0	0	0	0	0	0	0	0	0	0	0	0	0	0	0	0	0	0	0
orn	oligoribonuclease	0	0	0	0	0	0	0	0	0	0	0	0	0	0	0	0	0	0	0	0	0
HHA24_07545	hypothetical protein	0	0	0	0	0	0	0	0	0	0	0	0	0	0	0	-1.11098	-1.14319	0	0	0	0
HHA24_07550	LysR family transcriptional regulator	0	0	0	0	0	0	0	0	0	0	0	0	0	0	0	0	0	0	0	0	0
HHA24_07555	NAD(P)H-hydrate epimerase	0	0	0	0	0	0	0	0	0	0	0	0	0	0	0	-1.15626	0	0	0	0	0
paaX	PaaX	0	0	0	0	0	0	0	0	0	0	0	0	0	0	0	0	0	0	0	0	0
paaN	PaaN	-1.3765	-1.33282	0	0	0	0	0	0	0	-2.23432	0	-1.00312	0	0	0	0	0	0	0	0	0
paaB	2-(1	-1.30042	-1.30738	0	0	0	0	0	0	0	-2.17047	0	0	0	0	0	0	0	0	0	0	0
paaI	PaaI	-1.42474	-1.47571	0	0	0	0	0	0	0	-2.38361	0	-1.07765	0	0	0	-1.0932	0	0	0	0	0
paaF	phenylacetate--CoA ligase	-1.79652	-1.6829	0	0	0	0	0	0	0	-2.4702	0	0	0	-1.34845	0	-1.22849	-1.11773	0	0	0	0
HHA24_07610	zinc ribbon domain-containing protein	0	1.33702	0	0	0	0	0	0	0	-1.11567	0	0	0	0	1.50015	0	0	0	0	0	0
urtE	UrtE	0	1.23642	0	0	0	0	0	0	0	0	0	0	0	0	0	0	0	0	0	0	0
urtD	UrtD	0	0	0	0	0	0	0	0	-1.18887	0	0	0	0	0	0	0	0	0	0	0	0
urtC	UrtC	0	1.02495	0	0	0	0	0	0	0	0	0	0	0	0	0	0	0	0	0	0	0
urtB	UrtB	0	0	0	0	0	0	0	0	0	0	0	-1.24489	0	0	0	0	0	0	0	0	0
urtA	urea ABC transporter substrate-binding protein	0	0	0	0	0	0	0	0	-1.1812	0	0	0	0	0	0	0	0	0	0	0	0
HHA24_07645	response regulator	0	0	1.15094	0	0	0	0	0	0	0	0	0	0	0	0	0	0	0	0	0	0
HHA24_07650	response regulator transcription factor	0	0	0	0	0	0	0	0	0	0	0	0	0	0	0	0	0	0	0	0	0
ggt	gamma-glutamyltransferase	0	0	0	0	0	0	0	0	0	0	0	0	0	0	0	0	0	0	0	0	0
HHA24_07660	tripartite tricarboxylate transporter substratebinding protein	0	0	-1.18894	0	0	0	0	0	-1.16552	-1.26081	0	0	0	-1.32754	0	-1.15249	-1.53025	0	0	0	-1.53665
HHA24_07665	GntR family transcriptional regulator	0	0	0	0	0	0	0	0	0	0	0	0	0	0	0	0	0	0	0	0	0
HHA24_07675	TRAP transporter small permease	-2.12516	0	0	0	0	0	0	0	0	-1.476	0	0	0	-1.14936	0	0	0	0	0	0	0
HHA24_07685	FtsX-like permease family protein	-1.05892	0	0	0	0	0	0	0	0	-1.49503	0	0	0	0	0	-1.3405	0	0	-1.23151	0	0
HHA24_07690	group II truncated hemoglobin	-1.22176	-1.05168	0	0	0	0	0	0	0	-1.71591	0	0	0	0	0	0	0	0	-1.21283	0	0
HHA24_07695	3-deoxy-D-manno-octulosonic acid kinase	-1.04991	0	0	0	0	0	0	0	0	-1.54317	0	0	0	0	-1.05997	-1.31992	0	0	-1.20101	0	0
HHA24_07700	polyamine ABC transporter substrate-bindingprotein	0	0	0	0	0	0	0	0	0	0	0	0	0	0	0	0	0	0	0	0	0
potA	polyamine ABC transporter ATP-binding protein	0	0	0	0	0	0	0	0	0	0	0	0	0	0	0	0	0	0	0	0	0
HHA24_07710	ABC transporter permease subunit	0	0	0	0	0	0	0	0	0	0	0	0	0	0	0	0	0	0	0	0	0
HHA24_07715	ABC transporter permease subunit	0	0	0	0	0	0	0	0	0	0	0	0	0	0	0	0	0	0	0	0	0
HHA24_07720	arsenate reductase	0	0	0	0	0	0	0	0	0	0	0	0	0	0	0	0	0	0	0	0	0
HHA24_07725	DNA-3-methyladenine glycosylase	0	0	0	0	0	0	0	0	0	0	0	0	0	0	0	0	0	-1.05496	0	0	0
HHA24_07730	hypothetical protein	-1.08744	-1.34311	0	0	-1.12056	-1.25586	-1.48804	-1.00742	-1.07197	-1.04931	0	0	0	-2.25199	-2.43677	-2.13587	-1.88813	0	0	0	0
rmuC	RmuC	0	0	0	0	0	0	0	0	0	0	0	0	0	0	0	0	0	0	0	0	0
rpiA	RpiA	0	0	0	0	0	0	0	0	0	0	0	0	0	0	0	0	0	0	0	0	0
phoU	PhoU	0	0	0	0	0	0	0	0	1.3043	0	0	1.53768	0	0	0	0	0	0	0	0	0
HHA24_07755	oxidative damage protection protein	0	0	0	0	0	0	0	0	0	0	0	0	0	0	0	0	0	0	0	0	0
argA	amino-acid N-acetyltransferase	0	0	0	0	0	0	0	0	0	0	0	0	0	0	0	0	0	0	0	0	0
lpxO	LpxO	-1.62614	-1.12524	0	0	0	0	0	0	0	-1.41756	0	0	0	0	-1.07485	0	0	0	0	0	0
dnaE	DNA polymerase III subunit alpha	0	0	0	0	0	0	0	0	0	0	0	0	0	0	0	0	0	0	0	0	0
HHA24_07780	glycosyltransferase family 4 protein	0	0	0	0	0	0	0	0	0	0	0	0	0	0	0	0	0	0	0	0	0
HHA24_07785	polysaccharide deacetylase family protein	0	0	0	0	0	0	0	0	0	0	0	0	0	0	0	0	0	0	0	0	0
HHA24_07790	glycosyltransferase family 2 protein	0	0	0	0	0	0	0	0	0	0	0	0	0	0	0	0	0	0	0	0	0
HHA24_07795	glycosyltransferase family 4 protein	0	0	0	0	0	0	0	0	0	0	0	0	0	0	0	0	0	0	0	0	0
HHA24_07800	polysaccharide deacetylase family protein	0	0	0	0	0	0	0	0	0	0	0	0	0	0	0	0	0	0	0	0	0
HHA24_07805	glycosyltransferase family 4 protein	0	0	0	0	0	0	0	0	0	0	0	0	0	0	0	0	0	0	0	0	0
HHA24_07810	YkgJ family cysteine cluster protein	0	0	0	0	0	0	0	0	0	0	0	0	0	0	0	0	0	0	0	0	0
HHA24_07820	heptosyltransferase	0	0	0	0	0	0	0	0	0	0	0	1.02923	0	0	0	0	0	0	0	0	0
msbA	MsbA	0	0	0	0	0	0	0	0	0	0	0	0	0	0	0	0	0	0	0	0	0
HHA24_07835	autotransporter outer membrane beta-barreldomain-containing protein	0	-1.10223	0	-1.22665	0	0	0	0	-1.39429	0	0	0	0	0	0	-1.07975	0	0	-1.15744	0	0
rng	ribonuclease G	0	0	0	0	0	0	0	0	0	0	0	0	0	0	0	0	0	0	0	0	0
HHA24_07870	LysR family transcriptional regulator	0	0	0	0	0	0	0	0	0	0	0	0	0	0	0	0	0	0	0	0	0
HHA24_07885	methyltransferase domain-containing protein	0	0	0	1.16146	0	0	0	0	-1.08262	0	0	0	0	0	0	-1.13795	0	0	0	0	0
HHA24_07890	HD domain-containing protein	0	0	0	0	0	0	0	0	0	0	0	0	0	0	0	0	0	0	0	0	0
HHA24_07895	TetR/AcrR family transcriptional regulator	0	0	0	0	0	0	0	0	0	0	0	0	0	0	0	0	0	0	2.62924	0	0
HHA24_07905	transcriptional regulator	0	0	0	0	0	0	0	0	0	0	0	0	0	0	0	0	0	0	1.44639	0	0
HHA24_07910	threo-3-hydroxy-L-aspartate ammonia-lyase	0	0	0	0	0	0	0	0	0	0	0	0	0	0	0	0	0	0	0	0	0
HHA24_07915	sigma-54-dependent Fis family transcriptionalregulator	0	0	0	0	0	0	0	0	0	0	0	0	0	0	0	0	0	0	0	0	0
HHA24_07920	sensor histidine kinase	0	0	0	0	0	0	0	0	0	0	0	0	0	-1.4341	0	-1.53215	0	0	0	0	0
rsfS	ribosome silencing factor	0	0	0	0	0	0	0	0	0	0	0	0	0	0	0	0	0	0	0	0	0
purD	phosphoribosylamine--glycine ligase	0	0	0	0	0	0	0	0	0	0	0	0	0	0	0	0	0	0	0	0	0
HHA24_07960	YebC/PmpR family DNA-binding transcriptionalregulator	0	0	0	0	0	0	0	0	0	0	0	0	0	0	0	0	0	0	0	0	0
HHA24_07965	DUF853 family protein	-1.96784	0	0	0	0	0	0	0	0	0	0	0	0	0	0	0	0	0	0	0	0
HHA24_07970	hypothetical protein	-1.59839	0	0	0	0	0	0	0	0	0	0	0	0	0	0	0	0	0	0	0	0
HHA24_07975	aspartate aminotransferase family protein	0	0	0	0	0	0	0	0	0	0	0	0	0	0	0	0	0	0	0	0	0
HHA24_07980	glyoxylate/hydroxypyruvate reductase A	0	0	0	0	0	0	0	0	1.02089	0	0	0	0	0	0	0	0	0	0	0	0
HHA24_07985	aldehyde dehydrogenase	0	0	0	0	0	0	0	0	0	-1.45304	0	-1.68067	-1.25371	0	-1.40539	0	0	0	0	0	0
HHA24_07990	DMT family transporter	0	0	0	0	0	0	0	0	0	-1.25961	0	-1.38562	-1.40985	0	-1.88895	0	0	0	0	0	0
HHA24_07995	Zn-dependent hydrolase	0	-1.15481	0	0	0	0	0	0	0	-1.65749	0	-1.78263	-1.31657	0	-1.73941	0	0	0	0	0	0
HHA24_08000	histone deacetylase family protein	0	0	0	0	0	0	0	0	0	-1.31009	0	-1.564	-1.19565	0	-1.87918	0	0	0	0	0	0
HHA24_08005	cupin domain-containing protein	0	0	0	0	0	0	0	0	0	-1.25957	0	-1.53425	-1.2107	0	-1.82364	0	0	0	0	0	0
gabT	4-aminobutyrate--2-oxoglutarate transaminase	0	0	0	0	0	0	0	0	0	-1.22008	0	-1.28561	-1.3045	0	-1.71647	0	0	0	0	0	0
HHA24_08015	ABC transporter ATP-binding protein	0	0	0	0	0	0	0	0	-1.20233	-1.46068	0	-1.64618	-1.93559	0	-2.31413	0	0	0	0	0	0
HHA24_08020	ABC transporter permease	0	0	0	0	0	0	0	0	-1.35658	-1.54335	0	-1.71595	-1.81501	0	-2.28057	0	0	0	0	0	0
HHA24_08030	ABC transporter substrate-binding protein	-1.32561	-1.73631	0	0	-1.19998	0	0	0	-1.47999	-2.21728	0	-2.33772	-1.79435	-1.20104	-3.03261	0	0	0	0	0	0
HHA24_08035	PLP-dependent aminotransferase family protein	0	0	0	0	0	0	0	0	0	0	0	0	0	0	0	0	0	0	0	0	0
HHA24_08040	tartrate dehydrogenase	0	0	0	0	0	0	0	0	1.23082	0	0	0	0	0	1.13275	0	0	0	0	0	0
HHA24_08060	MarR family transcriptional regulator	0	0	0	0	0	0	1.42876	0	0	0	0	0	0	0	0	0	0	0	1.34971	0	0
HHA24_08070	DMT family transporter	0	0	0	0	0	0	0	0	1.57028	0	0	0	0	0	0	0	0	0	0	0	0
HHA24_08075	quinone oxidoreductase	0	0	0	0	0	0	0	0	1.9405	0	0	0	0	0	0	0	0	0	0	0	0
htpX	HtpX	0	0	0	0	-1.05504	0	0	0	0	0	0	0	0	0	0	0	0	0	0	0	0
HHA24_08090	sulfurtransferase	0	0	0	0	0	0	0	0	0	0	0	0	0	0	0	0	0	0	0	0	0
HHA24_08095	HD domain-containing protein	0	0	0	0	0	0	0	0	1.53643	0	0	2.77082	0	0	0	0	0	0	0	0	0
HHA24_08100	aromatic ring-hydroxylating dioxygenase subunitalpha	0	0	0	0	0	0	0	0	0	0	0	0	0	0	0	0	0	0	0	0	0
HHA24_08105	acyltransferase family protein	2.80221	2.748	4.28167	3.04383	3.16294	3.71908	4.16634	3.41019	3.66496	1.82799	3.13509	1.57239	1.74547	2.8598	3.94752	3.03274	2.80109	3.31462	3.51927	0	1.53036
HHA24_08110	tripartite tricarboxylate transporter substratebinding protein	-1.45068	-1.45235	0	0	0	0	0	0	-1.11218	0	0	0	0	-1.39296	0	0	0	0	0	0	0
HHA24_08115	IclR family transcriptional regulator	0	0	0	0	0	0	0	0	0	0	0	0	0	0	0	0	0	0	0	0	0
HHA24_08120	exodeoxyribonuclease VII small subunit	0	0	0	0	0	0	0	0	0	0	0	0	0	0	0	0	0	0	0	0	0
dxs	1-deoxy-D-xylulose-5-phosphate synthase	0	0	0	0	0	0	0	0	0	0	0	0	0	0	0	0	0	0	0	0	0
HHA24_08165	replicative DNA helicase	0	0	0	0	0	0	0	0	0	0	0	0	0	0	0	0	0	0	0	0	0
HHA24_08170	bile acid:sodium symporter	0	0	0	0	0	0	0	0	0	0	0	0	0	0	0	0	0	0	0	0	0
pdxA	PdxA	0	0	0	0	0	0	0	0	0	0	0	0	0	0	0	0	0	0	0	0	0
HHA24_08180	PhoH family protein	0	0	0	0	0	0	0	0	0	0	0	0	0	0	0	0	0	0	0	0	0
HHA24_08185	peroxiredoxin	0	0	0	0	0	0	0	0	0	0	0	0	0	0	0	0	0	0	0	0	0
HHA24_08190	Xcc1710-like domain-containing protein	0	0	0	0	0	0	0	0	0	0	0	0	0	0	0	0	0	0	0	0	0
HHA24_08210	YgdI/YgdR family lipoprotein	1.60226	2.01584	3.1571	2.44663	3.0779	3.62991	3.26179	2.58512	2.07871	1.02583	2.83738	0	0	2.43502	2.17186	2.56827	2.75862	3.01876	3.8891	0	1.44757
HHA24_08215	class 1 fructose-bisphosphatase	0	0	0	0	0	0	0	0	0	0	0	0	0	0	0	0	0	0	0	0	0
pepN	aminopeptidase N	0	0	0	0	0	0	0	0	0	0	0	0	0	0	0	0	0	0	0	0	0
HHA24_08225	DUF4136 domain-containing protein	0	0	1.28969	0	0	0	0	0	0	0	0	0	0	0	0	0	0	0	1.08283	0	0
HHA24_08230	H-NS histone family protein	-1.45512	-1.66574	0	0	0	0	0	0	0	-1.55461	0	-1.54581	0	-1.06922	-1.10761	0	0	0	0	0	0
tldD	TldD	0	0	0	0	0	0	0	0	0	0	0	0	0	0	0	0	0	0	0	0	0
HHA24_08245	FAD-binding protein	1.22776	0	0	0	0	0	0	0	0	0	0	0	0	0	0	1.07123	0	0	0	0	0
HHA24_08250	FAD-binding protein	0	0	0	0	0	0	0	0	0	0	0	0	0	0	0	0	0	0	0	0	-1.12905
HHA24_08280	N-formylglutamate amidohydrolase	0	0	-1.08913	0	0	0	0	0	0	0	0	0	0	-1.76645	0	-2.56527	-1.93383	0	0	0	0
HHA24_08285	BugE	0	0	0	0	0	0	0	0	0	0	-1.06746	0	0	-1.94462	0	-2.95458	-2.26004	0	0	0	0
gcvA	GcvA	0	0	0	0	0	0	0	0	0	-1.18187	0	0	0	0	0	-1.01114	0	0	0	0	0
mnmA	MnmA	0	0	0	0	0	0	0	0	0	0	0	0	0	0	0	0	0	0	0	0	0
HHA24_08300	sulfite exporter TauE/SafE family protein	0	0	0	0	0	0	0	0	0	0	0	0	0	0	0	0	0	0	0	0	0
purB	adenylosuccinate lyase	0	0	0	0	0	0	0	0	0	0	0	0	0	0	0	0	0	0	0	0	0
HHA24_08315	cytochrome c	0	0	0	0	0	0	0	0	0	0	0	0	0	0	0	0	0	0	0	0	0
HHA24_08330	DUF3053 family protein	0	0	2.42767	0	1.12601	1.29388	1.25171	1.59851	1.92434	0	1.31766	0	0	1.17685	1.73414	1.23137	1.32485	1.32979	1.84582	0	1.3938
HHA24_08335	AI-2E family transporter	0	0	1.29553	0	0	0	0	0	0	0	0	0	0	0	0	0	0	0	0	0	0
HHA24_08340	nicotinamidase	0	0	0	0	0	0	0	0	0	0	0	0	0	0	0	0	0	0	0	0	0
speG	spermidine N1-acetyltransferase	0	0	0	0	0	0	0	0	0	0	0	0	0	0	0	0	0	0	0	0	0
HHA24_08350	IS3 family transposase	0	0	0	0	0	0	0	0	0	0	0	-1.00214	0	0	0	0	0	0	0	0	0
HHA24_08355	IS481 family transposase	0	0	0	0	0	0	0	0	0	-1.26394	0	0	0	0	0	0	0	0	0	0	0
HHA24_08370	GGDEF domain-containing protein	1.10264	0	0	0	0	0	0	0	0	0	0	2.447	0	0	-1.18939	0	0	0	0	0	1.45941
HHA24_08375	gas vesicle protein	-2.02993	-1.39999	-3.36251	-1.80425	-2.48593	-1.84736	-2.2654	-2.21672	-1.89615	-1.3358	-1.82786	0	-1.30546	-1.45828	-1.87879	-1.73077	-1.9201	-2.55238	-2.3227	0	0
HHA24_08380	DUF1232 domain-containing protein	0	0	0	0	0	0	0	0	0	0	0	0	0	0	0	0	0	0	0	0	0
HHA24_08400	hypothetical protein	1.97255	2.11279	3.68651	2.13189	2.24617	2.86957	2.70283	2.21355	2.53577	0	2.20657	0	0	1.67838	2.56057	1.53089	1.51032	2.40577	2.52084	0	1.39338
cls	cardiolipin synthase	1.98937	2.06916	4.06728	2.00766	2.70104	2.65485	2.84451	2.36329	2.712	0	2.44415	0	0	1.897	2.94493	1.84134	1.7329	2.47049	2.44552	0	1.48295
HHA24_08410	FMN-binding glutamate synthase family protein	0	0	0	0	0	0	0	0	0	0	0	0	0	0	0	0	0	0	0	0	0
HHA24_08415	YeeE/YedE family protein	0	0	0	0	0	0	1.39159	0	1.25304	0	0	1.08441	0	1.02309	0	1.35969	0	0	0	0	0
HHA24_08420	arsenic transporter	0	0	0	0	0	0	0	0	0	0	0	0	0	0	0	1.08168	1.03247	0	0	0	0
HHA24_08430	GNAT family N-acetyltransferase	0	0	0	0	0	0	0	0	0	0	0	0	0	0	0	0	0	0	0	0	0
HHA24_08445	DTW domain-containing protein	0	0	0	0	0	0	0	0	0	0	0	0	0	0	0	0	0	0	0	0	0
rnr	ribonuclease R	0	0	0	0	0	0	0	0	0	-1.13267	0	0	0	0	0	0	0	0	0	0	0
rlmB	RlmB	0	0	0	0	0	0	0	0	0	0	0	0	0	0	0	0	0	0	0	0	0
HHA24_08465	cystathionine gamma-synthase family protein	0	0	0	0	0	0	0	0	0	0	0	0	0	0	0	0	0	0	0	0	0
HHA24_08470	HU family DNA-binding protein	-2.22419	-2.51313	0	-1.26362	-1.63326	-1.87223	-1.39235	-1.48656	-1.24828	-2.34666	-1.08003	-1.53426	-1.12004	-1.20524	-1.38625	0	-1.28922	-1.24063	-1.71807	-1.59457	0
HHA24_08495	response regulator transcription factor	0	0	0	0	0	0	0	0	0	0	0	0	0	0	0	0	0	0	0	0	0
HHA24_08505	potassium transporter Kup	0	0	0	0	0	0	0	0	0	0	0	0	0	0	0	0	0	0	0	0	0
HHA24_08510	FkbM family methyltransferase	0	0	0	0	0	0	0	0	0	0	0	0	0	0	0	0	0	0	0	0	0
argG	argininosuccinate synthase	0	0	0	0	0	0	0	0	0	0	0	0	0	0	0	0	0	0	0	0	0
argF	ornithine carbamoyltransferase	0	0	0	0	0	0	0	0	0	0	0	0	0	0	0	0	0	0	0	0	0
HHA24_08525	aspartate aminotransferase family protein	0	0	0	0	0	0	0	0	0	0	0	0	0	0	0	0	0	0	0	0	0
HHA24_08535	2-hydroxyacid dehydrogenase	0	0	0	0	0	0	0	0	0	0	0	0	0	0	0	0	0	0	0	0	0
HHA24_08545	dihydrodipicolinate synthase family protein	0	0	0	0	-1.09696	-1.01356	0	0	-1.72347	-1.08548	0	-1.23948	0	-1.10961	0	-1.53599	-1.46393	0	0	0	0
HHA24_08550	FadR family transcriptional regulator	0	0	0	0	0	0	0	0	0	0	0	0	0	0	0	0	0	0	0	0	0
HHA24_08555	Ldh family oxidoreductase	0	0	0	0	0	0	0	0	0	0	0	0	0	0	0	0	0	0	0	0	0
HHA24_08560	dihydroxy-acid dehydratase	0	0	0	0	0	0	0	0	0	-1.02276	0	0	0	0	0	0	0	0	0	0	0
HHA24_08565	tripartite tricarboxylate transporter substratebinding protein	0	0	0	0	0	0	0	0	0	-1.04745	0	0	0	0	0	0	0	0	0	0	0
garL	2-dehydro-3-deoxyglucarate aldolase	0	0	1.01279	0	0	0	0	0	0	0	0	0	0	0	0	0	0	0	0	0	0
HHA24_08605	3-hydroxyacyl-CoA dehydrogenase	0	0	0	0	0	0	0	0	0	0	0	0	0	0	0	0	0	0	0	0	0
adk	adenylate kinase	0	0	0	0	0	0	0	0	0	0	0	0	0	0	0	0	0	0	0	0	0
kdsB	3-deoxy-manno-octulosonate cytidylyltransferase	0	0	0	0	0	0	0	0	0	0	0	0	0	0	0	0	0	0	0	0	0
HHA24_08620	Trm112 family protein	0	0	0	0	0	0	0	0	0	0	0	0	0	0	0	0	0	0	0	0	0
HHA24_08625	tetraacyldisaccharide 4'-kinase	0	0	0	0	0	0	0	0	0	0	0	0	0	0	0	0	0	0	0	0	0
HHA24_08630	biopolymer transporter ExbD	0	0	0	0	0	0	0	0	0	0	0	0	0	0	0	0	0	0	0	0	0
HHA24_08635	MotA/TolQ/ExbB proton channel family protein	0	0	0	0	0	0	0	0	0	0	0	1.05339	0	0	0	0	0	0	0	0	0
HHA24_08645	superoxide dismutase [Fe]	0	0	0	0	0	0	0	0	0	0	0	0	0	0	0	0	0	0	0	0	0
pcaF	3-oxoadipyl-CoA thiolase	0	0	0	0	0	0	0	0	0	0	0	0	0	0	0	0	0	0	0	0	0
HHA24_08660	DUF192 domain-containing protein	0	0	0	0	0	0	0	0	0	0	0	0	0	0	0	0	0	0	0	0	0
clpS	ClpS	0	0	0	0	0	0	0	0	0	0	0	0	0	0	0	0	0	0	0	0	0
HHA24_08675	alpha-2-macroglobulin family protein	0	0	1.03845	0	0	0	0	0	0	0	0	0	0	0	0	0	1.12841	0	0	0	1.06011
pbpC	penicillin-binding protein 1C	0	0	1.19528	0	0	0	0	0	0	0	0	0	0	0	0	0	0	0	0	0	0
clpA	ClpA	0	0	0	0	0	0	0	0	0	0	0	0	0	0	0	0	0	0	0	0	0
HHA24_08690	paraquat-inducible protein A	0	0	0	0	0	0	0	0	0	0	0	0	0	0	0	0	0	0	0	0	0
HHA24_08695	MCE family protein	0	0	0	0	0	0	0	0	0	0	0	0	0	0	0	0	0	0	0	0	0
HHA24_08700	PqiC	0	0	0	0	0	0	0	0	0	0	0	0	0	0	0	0	0	0	0	0	0
HHA24_08710	branched-chain amino acid ABC transportersubstrate-binding protein	-3.09276	-2.60956	0	0	-1.33615	-2.4303	0	0	-1.53644	-2.52231	-1.41249	0	0	0	0	0	0	0	0	0	-1.91711
HHA24_08715	branched-chain amino acid ABC transporterpermease	-1.96903	-1.36879	0	0	-1.14219	-1.60504	0	0	-1.54867	-1.93662	-1.35118	0	0	0	0	0	0	0	0	0	-1.97156
HHA24_08720	ABC transporter ATP-binding protein	-1.79578	-1.3031	0	0	-1.06057	-1.55552	0	0	-1.4295	-2.03043	-1.46209	0	0	0	0	0	0	0	0	0	-1.98046
HHA24_08725	ABC transporter ATP-binding protein	-1.66668	-1.17165	0	0	0	-1.51173	0	0	-1.12564	-1.9141	-1.28135	0	0	0	0	0	0	0	0	0	-1.83709
HHA24_08730	ABC transporter ATP-binding protein	-1.81414	-1.4077	0	0	0	-1.39485	0	0	-1.3075	-1.82983	-1.25294	0	0	0	0	0	0	0	0	0	-1.72437
HHA24_08740	TetR/AcrR family transcriptional regulator	0	0	0	0	0	0	0	0	0	-1.03982	0	0	0	0	0	0	0	0	0	0	0
amt	ammonium transporter	-1.44927	0	1.64569	0	0	0	-1.04427	0	-1.77379	4.07854	-1.31621	-1.58061	0	-1.51721	0	0	-1.34673	0	-1.06528	0	0
HHA24_08750	P-II family nitrogen regulator	-1.92637	-1.77741	1.75887	0	0	0	-1.09474	0	-2.40313	3.78181	-1.34394	-1.30861	0	-1.75409	-1.46329	-1.09423	-1.8313	0	-1.67329	0	0
HHA24_08755	accessory factor UbiK family protein	0	0	1.58939	0	0	0	0	0	0	0	0	0	0	0	0	0	0	0	0	0	0
HHA24_08760	YifB family Mg chelatase-like AAA ATPase	0	0	0	0	0	0	0	0	0	0	0	0	0	0	0	0	0	0	0	0	0
HHA24_08790	MerR family transcriptional regulator	0	0	0	0	0	0	1.31135	0	0	0	0	0	0	0	0	1.02149	0	0	1.1961	0	0
HHA24_08800	hypothetical protein	0	1.72508	0	0	0	0	0	0	0	0	0	0	-1.52172	0	0	0	0	0	0	0	0
HHA24_08825	N-acetyltransferase	0	0	1.55978	0	1.11544	0	0	0	0	0	0	0	0	0	0	0	0	0	0	0	0
HHA24_08830	hypothetical protein	0	0	0	0	0	0	0	0	0	0	0	0	0	0	0	0	0	0	0	0	0
HHA24_08835	hypothetical protein	0	0	0	0	0	0	0	0	0	0	0	0	0	0	0	0	0	0	0	0	0
HHA24_08840	low affinity iron permease family protein	0	0	2.3329	0	1.45217	1.25242	1.27341	1.23152	1.32609	0	1.1579	0	0	1.4798	1.46444	1.5802	1.38063	1.27459	1.16638	0	1.12885
HHA24_08845	Lrp/AsnC family transcriptional regulator	0	0	0	0	0	0	0	0	0	0	0	0	0	0	0	0	0	0	0	0	0
HHA24_08865	hypothetical protein	0	0	1.85805	0	0	0	0	0	0	0	0	0	0	0	0	0	0	0	0	0	0
HHA24_08870	hypothetical protein	0	0	2.30333	0	0	0	0	0	0	0	0	0	0	0	0	0	0	0	1.06519	0	0
HHA24_08875	N-acylglucosamine 2-epimerase	0	0	0	0	0	0	0	0	0	0	0	0	0	0	0	0	0	0	0	0	0
HHA24_08880	hypothetical protein	-1.44689	-1.38617	-1.83402	-2.35423	-1.9736	-2.00938	-2.15937	-1.91752	-1.48316	-1.3874	-2.02994	0	-2.04416	-1.71862	-1.15217	-1.75761	-1.93568	-2.01028	-2.25885	0	0
HHA24_08885	hypothetical protein	-2.5894	-2.55084	-2.50514	-3.34791	-2.64497	-3.33231	-3.42518	-3.05717	-2.78263	-2.22044	-3.1775	-1.77628	-2.65128	-2.83797	-2.38577	-2.98301	-3.33994	-3.02212	-3.13931	0	-1.03214
HHA24_08890	Rieske 2Fe-2S domain-containing protein	0	1.12438	0	0	0	0	0	0	0	0	0	1.01873	0	0	0	1.02357	0	0	0	0	0
HHA24_08920	serine/threonine protein phosphatase	0	0	0	0	0	0	0	0	0	0	0	0	0	0	0	0	0	0	0	0	0
HHA24_08925	PBP1A family penicillin-binding protein	0	0	0	0	0	0	1.0099	0	0	0	0	0	0	1.13704	0	1.12484	1.057	0	0	0	0
HHA24_08930	S9 family peptidase	0	0	0	0	0	0	0	0	0	0	0	0	0	0	0	0	0	0	0	0	0
HHA24_08935	hypothetical protein	0	0	0	0	0	0	0	0	0	0	0	0	0	0	0	0	0	0	0	0	0
dinB	DNA polymerase IV	0	0	0	0	0	0	0	0	0	0	0	0	0	0	0	0	0	0	0	0	0
hmpA	NO-inducible flavohemoprotein	0	0	0	0	0	0	0	0	0	0	0	0	0	0	0	0	0	0	0	0	0
HHA24_08960	Rrf2 family transcriptional regulator	0	0	0	0	0	0	0	0	0	0	0	0	0	0	0	0	0	0	0	0	0
HHA24_08965	D-amino acid dehydrogenase	0	0	0	0	2.49376	1.36865	1.80037	0	1.48336	0	0	0	0	0	0	1.05443	1.45305	0	-1.70322	0	1.26141
HHA24_08970	3-keto-5-aminohexanoate cleavage protein	1.77785	0	0	0	0	0	0	0	0	0	0	0	0	0	0	1.12738	0	2.32039	0	0	0
HHA24_08975	NAD-binding protein	2.85352	1.41393	0	0	0	0	0	0	0	0	0	1.02383	0	1.01614	0	1.32658	1.02896	3.07072	0	0	0
HHA24_08980	LysR family transcriptional regulator	0	0	0	0	0	0	0	0	0	0	0	0	0	0	0	0	0	0	0	0	0
HHA24_08985	GntR family transcriptional regulator	0	0	0	0	0	0	0	0	0	0	0	0	0	4.59148	5.12642	4.78622	4.61832	0	0	0	0
HHA24_08990	dihydroxy-acid dehydratase	0	0	0	0	0	0	0	0	1.03985	1.25432	0	0	0	4.1123	4.70028	4.47287	4.19807	0	0	0	0
HHA24_09005	hypothetical protein	0	0	0	-1.33877	0	-1.58413	-1.19833	0	0	0	0	0	0	0	0	0	0	0	1.65201	0	0
HHA24_09010	DMT family transporter	0	0	0	0	0	0	0	0	0	0	0	0	0	0	0	0	0	0	1.09701	0	0
HHA24_09015	AraC family transcriptional regulator	0	0	0	0	0	0	0	0	0	0	0	0	0	0	0	0	0	0	0	0	0
xth	exodeoxyribonuclease III	0	0	0	0	0	0	0	0	0	0	0	0	0	0	0	0	0	0	0	0	0
HHA24_09035	GntR family transcriptional regulator	0	0	0	0	0	0	0	0	0	0	0	0	0	0	0	0	0	0	0	0	0
HHA24_09040	amidase	0	0	0	1.43297	0	0	0	0	0	0	0	0	0	0	0	-1.24361	0	0	0	0	0
HHA24_09045	CoA transferase	0	0	0	1.43059	0	0	0	0	0	0	0	0	0	0	0	0	0	0	0	0	0
HHA24_09050	enoyl-CoA hydratase	0	0	0	1.31535	0	0	0	0	0	0	0	0	0	0	0	0	0	0	0	0	0
HHA24_09055	ABC transporter substrate-binding protein	0	0	0	1.39437	0	0	0	0	0	0	0	0	0	-1.07707	0	-1.40074	0	0	0	0	0
HHA24_09060	ABC transporter permease	0	0	0	1.39725	0	0	0	0	0	0	0	0	0	0	0	0	0	0	0	0	0
HHA24_09065	ABC transporter ATP-binding protein	0	0	0	1.17775	0	0	0	0	0	0	0	0	0	0	0	0	0	0	0	0	0
HHA24_09070	polysaccharide deacetylase family protein	0	0	0	1.12131	0	0	0	0	0	0	0	0	0	0	0	0	0	0	0	0	0
HHA24_09075	alpha/beta hydrolase	0	0	0	0	0	0	0	0	0	0	1.08468	0	0	0	0	0	0	0	0	0	0
HHA24_09080	M48 family metalloprotease	-1.15478	0	0	0	0	0	0	0	0	0	0	1.31074	0	0	0	1.07177	1.07837	0	0	0	1.67123
HHA24_09085	heavy metal translocating P-type ATPase	-1.30109	-1.53444	1.01947	0	0	0	0	0	0	-1.31222	3.11128	0	0	0	1.41928	0	0	0	0	0	1.10224
cadR	Cd(II)/Pb(II)-responsive transcriptionalregulator	-1.15451	-1.20229	0	0	0	0	0	0	0	-1.01273	0	0	0	0	0	0	0	0	0	0	0
HHA24_09095	nitroreductase	0	0	0	0	0	0	0	0	1.43287	0	0	1.14402	0	0	0	0	0	0	0	0	0
argH	argininosuccinate lyase	0	0	0	0	0	0	0	0	0	0	0	0	0	0	0	0	0	0	0	0	0
HHA24_09105	mechanosensitive ion channel	0	0	0	0	0	0	0	0	0	0	0	0	0	0	0	0	0	0	0	0	0
HHA24_09110	NAD+ synthase	0	0	0	0	0	0	0	0	0	0	0	0	0	0	0	0	0	0	0	0	0
HHA24_09115	P-II family nitrogen regulator	0	0	1.058	0	0	0	0	0	0	0	0	0	0	0	0	0	0	0	0	0	0
HHA24_09120	S8 family serine peptidase	0	0	0	1.287	0	0	0	0	0	0	1.10102	0	0	0	0	0	0	0	0	0	0
HHA24_09125	LysR family transcriptional regulator	0	0	0	0	0	0	0	0	0	0	0	0	0	0	0	0	-1.15229	0	0	0	0
ggt	gamma-glutamyltransferase	1.0219	0	0	0	0	0	0	0	0	0	0	0	0	0	0	0	0	2.26419	2.72161	0	0
HHA24_09135	ABC transporter substrate-binding protein	0	0	0	0	0	0	0	0	0	-1.10418	0	0	0	0	0	0	0	1.81833	2.19889	0	0
HHA24_09160	LysE family translocator	0	0	0	0	0	0	0	0	0	0	0	0	0	0	0	0	0	0	0	0	0
HHA24_09170	chorismate lyase	0	0	0	0	0	0	0	0	0	0	0	0	0	0	0	0	0	0	0	0	0
HHA24_09175	pseudouridine synthase	0	0	0	0	0	0	0	0	0	0	0	0	0	0	0	0	0	0	0	0	0
HHA24_09180	LysR family transcriptional regulator	0	0	0	0	0	0	0	0	0	0	0	1.67265	1.72233	0	0	0	0	-1.1124	0	0	0
HHA24_09210	SCO family protein	0	0	0	0	0	0	0	0	0	0	0	0	0	0	0	0	0	0	0	0	0
HHA24_09215	methyltransferase domain-containing protein	0	0	0	0	0	0	0	0	0	0	0	0	-1.05765	0	0	0	0	0	0	0	0
HHA24_09220	M3 family metallopeptidase	0	0	0	0	0	0	0	0	0	0	0	0	0	0	0	0	0	0	0	0	0
folD	FolD	0	0	0	0	0	0	0	0	0	0	0	0	0	0	0	0	0	0	0	0	-1.13728
HHA24_09230	response regulator transcription factor	0	0	0	0	0	0	0	0	0	0	0	0	0	0	0	0	0	0	0	0	0
HHA24_09235	PAS domain S-box protein	0	0	0	0	0	0	0	0	0	0	0	1.01499	0	0	0	0	0	0	0	0	0
aceF	dihydrolipoyllysine-residue acetyltransferase	1.02319	1.30839	-1.39318	0	0	0	0	0	0	0	0	0	-1.33455	-1.06759	0	0	0	0	0	0	0
lpdA	dihydrolipoyl dehydrogenase	1.12372	1.29104	-1.52015	0	0	0	0	0	0	0	0	0	-1.31327	-1.07307	0	0	0	0	0	0	0
HHA24_09255	putative motility protein	-4.80271	-3.89473	-3.89014	-3.46859	-4.25734	-3.74095	-3.88378	-4.11219	-4.31582	-4.05101	-3.32135	-3.00202	-1.70578	-4.21712	-4.26751	-3.89352	-3.96979	-4.04389	-4.10777	0	-1.28335
HHA24_09260	methyltransferase domain-containing protein	-2.95466	-3.24179	-3.64061	-3.10721	-3.2477	-2.90807	-2.85918	-3.62156	-3.77045	-2.71588	-3.04864	-2.58833	-2.00225	-3.7526	-3.98113	-3.7504	-3.70821	-3.34326	-3.40208	0	-2.05186
HHA24_09270	FliA	-9.16957	-7.46127	-7.17639	-4.02978	-6.42055	-5.7123	-6.4974	-6.81618	-7.56648	-4.82658	-4.33819	-2.43263	-2.08113	-7.73823	-8.18963	-7.62271	-7.65434	-6.13607	-7.37176	0	-2.03064
flhD	FlhD	-7.31971	-6.63491	-5.34204	-4.48219	-5.26059	-5.14338	-6.98131	-5.39435	-5.64086	-4.70391	-4.7064	-2.5763	-3.06472	-7.26053	-6.82894	-6.64141	-6.54655	-4.81085	-6.4201	0	-3.00344
flhC	FlhC	-6.70677	-6.01642	-5.67919	-4.3749	-5.15378	-4.6613	-6.52441	-5.24453	-6.01688	-4.39149	-4.17685	-2.20757	-2.79088	-7.0139	-6.63523	-6.69842	-6.53565	-5.02449	-6.18599	0	-2.69183
motA	MotA	-5.68937	-5.41653	-4.78256	-3.9746	-4.27818	-4.41734	-5.03988	-4.89387	-5.86417	-3.85242	-4.14051	-2.36783	-2.53384	-6.15873	-6.02296	-6.31447	-5.83096	-4.57603	-5.18779	0	-2.42006
motB	MotB	-5.47757	-5.08368	-5.55239	-3.88905	-4.8444	-4.28795	-5.63292	-5.18956	-6.31241	-3.6179	-3.8087	-2.05893	-2.35656	-6.25236	-6.51545	-6.16057	-6.02926	-4.92266	-5.61162	0	-2.25854
HHA24_09295	response regulator	-5.32604	-4.94146	-5.86359	-3.84113	-4.84015	-4.54263	-5.60525	-5.40493	-6.06605	-3.66111	-3.76161	-2.07878	-2.5661	-6.23454	-6.62945	-6.29863	-5.76112	-4.82994	-5.71098	0	-2.27235
cheA	CheA	-5.65118	-5.23945	-5.69055	-3.98445	-4.866	-4.55252	-5.68098	-5.3548	-6.26995	-3.84987	-3.88802	-2.78119	-2.50584	-7.30767	-7.80623	-7.4964	-7.30728	-5.0452	-5.88137	0	-2.27464
cheW	CheW	-5.95612	-5.38396	-5.48755	-4.18381	-4.81337	-4.93016	-5.58284	-5.1381	-6.13811	-3.86105	-3.69457	-2.65704	-2.32967	-7.87101	-8.26432	-8.77284	-7.82974	-5.07301	-5.73488	0	-1.85543
HHA24_09310	HAMP domain-containing protein	-5.69757	-5.48335	-5.28643	-4.26769	-5.00947	-5.29217	-5.81435	-5.56819	-6.32596	-4.19711	-4.14858	-3.23068	-2.68521	-7.62451	-7.91992	-7.70011	-7.68665	-5.05547	-5.92554	0	-2.18696
HHA24_09315	CheR	-5.15631	-4.6229	-5.5857	-4.19367	-4.97719	-4.80671	-5.35532	-5.2204	-6.18324	-3.7005	-3.80208	-2.5495	-2.64645	-7.70697	-8.38497	-7.37233	-7.21157	-5.15401	-5.33957	0	-2.13565
HHA24_09320	chemotaxis response regulator protein-glutamatemethylesterase	-4.71044	-4.33345	-5.29656	-4.05856	-4.64959	-4.57583	-4.98314	-4.79242	-5.37088	-3.82004	-3.68862	-2.77105	-2.66676	-5.82266	-6.07615	-5.85803	-6.04014	-4.74178	-5.09905	0	-2.19873
cheY	CheY	-4.62222	-4.52294	-4.08361	-3.94771	-4.1524	-4.57774	-4.28981	-4.66923	-4.40931	-3.85927	-3.64015	-2.89323	-2.52211	-5.21842	-5.38465	-5.25715	-5.42663	-4.3506	-4.68862	0	-2.03122
cheZ	CheZ	-4.36607	-4.27273	-4.54454	-4.03935	-4.32433	-4.45703	-4.60938	-4.40998	-4.85218	-3.65744	-3.52574	-2.78267	-2.48199	-5.07003	-5.50699	-5.45167	-5.31399	-4.64679	-4.3405	0	-1.84876
HHA24_09335	chemotaxis protein	-1.38282	-1.29189	0	-1.40819	-1.11333	-1.04152	-1.35187	-1.10426	-1.37972	-1.2969	0	0	0	-1.47454	-2.01544	-1.63995	-1.50878	-1.0446	-1.10763	0	0
flhB	FlhB	-4.016	-3.67263	-3.99401	-3.34251	-4.21485	-3.60705	-4.3396	-4.45461	-4.76425	-2.60935	-3.28778	-1.50216	-1.8443	-4.43698	-4.8554	-4.95682	-4.48224	-4.25007	-4.26426	0	-1.78172
flhA	FlhA	-6.10814	-5.56227	-5.9294	-3.83059	-5.56778	-4.92452	-7.14946	-5.7958	-6.45042	-3.42582	-3.76958	-2.17536	-2.09301	-5.9112	-6.40945	-6.11319	-5.89091	-5.20174	-6.09044	0	-2.09797
flhF	FlhF	-5.62228	-5.72097	-5.3136	-3.91195	-5.02869	-5.12754	-6.40525	-5.66122	-5.72194	-3.73665	-3.8544	-2.51277	-2.31179	-5.57117	-5.77561	-6.22406	-5.83734	-5.29429	-5.33299	0	-2.01464
HHA24_09355	FlgN	-2.43383	-2.75628	-2.45404	-2.47947	-2.6426	-2.70557	-2.76948	-2.1707	-1.98029	-2.22126	-2.28387	-1.39031	-1.70068	-2.52156	-2.29681	-2.15686	-2.22484	-1.94869	-1.52246	0	0
flgM	FlgM	-2.63875	-3.06222	-1.78674	-2.15922	-2.20136	-2.52791	-2.36456	-2.06388	-1.68664	-2.24211	-2.09825	-1.30605	-1.57219	-2.41092	-2.22257	-1.99118	-2.06618	-1.5978	-1.573	0	0
flgA	FlgA	-3.85117	-3.9653	-4.44041	-2.89781	-3.9718	-3.74005	-3.3798	-3.83244	-3.6063	-2.83559	-2.90296	-1.606	-1.2101	-3.84787	-3.76946	-3.52646	-3.53	-3.75275	-4.06856	0	-1.20204
flgB	FlgB	-7.66119	-7.79417	-7.48705	-3.92749	-6.41121	-5.72719	-6.07781	-6.47415	-7.62309	-3.72593	-3.84156	-1.95101	-1.53993	-8.07154	-7.82644	-7.52262	-7.75278	-6.10994	-6.47568	0	-2.03241
flgC	FlgC	-9.10482	-8.5699	-8.04769	-4.20957	-7.22416	-6.18414	-6.72788	-7.29652	-7.7599	-4.0046	-4.22167	-2.45755	-1.89805	-8.07261	-7.9772	-7.92686	-8.35085	-6.58143	-7.74728	0	-2.19797
flgD	FlgD	-8.84958	-7.92846	-7.79975	-4.10119	-6.96708	-6.29179	-6.71478	-6.81132	-8.438	-3.90115	-4.09923	-2.52147	-1.69779	-8.49541	-8.39901	-7.7034	-7.88786	-6.31776	-7.68895	0	-2.07972
flgE	FlgE	-8.08096	-7.61567	-7.12897	-4.12626	-6.31717	-6.3594	-6.37601	-6.85148	-7.94703	-4.03943	-3.9401	-2.72415	-1.67304	-7.66042	-8.12328	-7.47293	-7.6358	-6.07854	-7.24694	0	-1.87487
HHA24_09390	FlgF	-7.1692	-6.73357	-7.52315	-4.11201	-6.1536	-6.04291	-6.11617	-6.76282	-7.60232	-4.04573	-3.89176	-2.68842	-1.71386	-7.15618	-7.58015	-7.24419	-7.25661	-6.05441	-7.02287	0	-1.94539
flgG	FlgG	-7.49489	-7.32187	-7.15472	-4.24687	-6.54203	-6.50301	-6.26389	-6.86652	-8.2258	-3.91368	-3.92064	-2.58688	-1.74405	-7.68732	-7.66403	-7.39444	-7.43597	-6.11067	-7.04293	0	-1.75308
HHA24_09400	FlgH	-7.19391	-6.73742	-7.42325	-4.18116	-6.89573	-6.39153	-6.51529	-6.59015	-7.69626	-3.79225	-3.86329	-2.54128	-1.93417	-7.25444	-7.92696	-7.49164	-7.62974	-6.08283	-7.11722	0	-1.86152
HHA24_09405	FlgI	-6.94064	-6.5319	-6.93136	-4.10162	-6.29974	-6.13104	-6.19034	-6.61012	-7.36743	-3.83001	-3.89071	-2.79559	-2.11324	-7.10564	-7.84863	-7.22862	-7.25366	-5.86877	-6.67251	0	-2.06801
flgJ	FlgJ	-6.67384	-5.99083	-7.10331	-4.16765	-6.26824	-6.0627	-6.05489	-6.35717	-7.41157	-3.68575	-3.76378	-2.46708	-2.14366	-7.15702	-7.56864	-7.0087	-6.97508	-5.62281	-6.67148	0	-1.77467
flgK	FlgK	-6.73337	-6.28619	-7.15516	-4.91005	-6.44914	-6.46336	-6.5303	-6.75651	-7.81577	-4.48965	-4.68445	-3.45285	-2.84427	-7.12234	-7.70975	-7.1997	-7.12188	-6.11206	-6.54265	0	-1.94866
flgL	FlgL	-6.54834	-6.23632	-6.73475	-4.86751	-6.36035	-5.98354	-6.6132	-6.31725	-7.2984	-4.50656	-4.61114	-3.65135	-2.83074	-6.7436	-6.92993	-6.66579	-6.39557	-5.94372	-6.36944	0	-1.91402
HHA24_09425	HAMP domain-containing protein	-5.75957	-5.48257	-5.55026	-4.96157	-5.52451	-5.48463	-5.68112	-6.06729	-6.15359	-4.41206	-5.13049	-3.85254	-3.29926	-5.86946	-5.98118	-6.19062	-6.04592	-5.379	-6.05296	0	-2.19169
HHA24_09430	HAMP domain-containing protein	-6.06053	-5.98805	-5.53342	-5.27189	-5.61563	-5.71028	-5.91579	-5.92092	-6.42686	-4.66223	-5.28101	-4.76138	-3.33505	-6.66652	-6.03246	-6.79611	-6.55195	-5.58571	-6.21778	0	-2.78994
HHA24_09435	hypothetical protein	-6.09336	-5.822	-5.78504	-4.99252	-5.7513	-5.64722	-6.21855	-5.93992	-7.4678	-4.85631	-5.0657	-4.58944	-3.51987	-6.07227	-6.30518	-6.06806	-5.96701	-5.71898	-6.62217	0	-2.69659
HHA24_09440	HAMP domain-containing protein	-5.51218	-5.33535	-4.94383	-4.78954	-5.38547	-5.32176	-5.23035	-5.42832	-6.04374	-4.51744	-5.29017	-4.32267	-3.7418	-5.44386	-5.75895	-5.17706	-5.32505	-5.19514	-5.32969	0	-2.48908
HHA24_09445	PAS domain-containing protein	-4.03844	-3.73276	-4.133	-4.00382	-4.1512	-3.8209	-4.13713	-3.87001	-4.70817	-3.29242	-4.09453	-3.28027	-3.33947	-3.94774	-4.44878	-3.91874	-4.01063	-4.1437	-4.0488	0	-2.04284
fliR	FliR	-5.6141	-4.22674	-6.0403	-3.98519	-5.75738	-4.14022	-5.38876	-5.55622	-6.42448	-3.42115	-3.16078	-3.019	-2.29837	-4.79087	-5.53188	-4.70674	-4.50002	-5.69969	-5.68705	0	-1.48032
fliQ	FliQ	-5.72257	-4.93912	-5.6192	-3.75971	-5.46368	-4.75056	-5.39338	-4.89008	-5.41661	-3.30372	-3.21388	-2.86	-1.92938	-5.16507	-5.51428	-5.1788	-4.24472	-5.5812	-6.2283	0	-1.49747
fliP	FliP	-4.91306	-4.46902	-5.82035	-3.69425	-5.60964	-4.41828	-4.4803	-5.15253	-5.30726	-3.27044	-3.3503	-2.4449	-1.77655	-4.79755	-5.87989	-4.96958	-4.72554	-5.04265	-5.27947	0	-1.46224
fliO	FliO	-6.55935	-5.9158	-5.89633	-4.15874	-5.3996	-5.22483	-5.77247	-6.20207	-6.00575	-3.89933	-4.00716	-3.23182	-2.13851	-5.61645	-5.40167	-6.33169	-5.9838	-6.04491	-6.98569	0	-1.67598
fliN	FliN	-6.52598	-6.25496	-5.93374	-3.97557	-5.31406	-5.56144	-5.08563	-5.88831	-5.93932	-4.28264	-3.90452	-2.93708	-1.88519	-5.8797	-6.02521	-5.84926	-5.81531	-5.76071	-6.16012	0	-1.74728
fliM	FliM	-5.67415	-5.23521	-5.53508	-3.62796	-5.05948	-4.86587	-4.93954	-5.25515	-5.65454	-3.66117	-3.6441	-2.6798	-1.87787	-5.49933	-5.88879	-5.50934	-5.33919	-5.19844	-5.72383	0	-1.91042
fliL	FliL	-6.18464	-5.83729	-5.91726	-3.80862	-5.69763	-4.86045	-5.02216	-5.82551	-6.05749	-3.86296	-3.65956	-2.30722	-1.71628	-5.83306	-6.75093	-5.81239	-5.69749	-5.50155	-5.99782	0	-1.78391
HHA24_09485	FliK	-7.70237	-6.90864	-6.9009	-4.08762	-6.14368	-5.51365	-5.61476	-6.28435	-6.90338	-4.27152	-3.84396	-3.18762	-1.82693	-6.39987	-8.26694	-7.09753	-6.46806	-5.9616	-6.84391	0	-1.68134
fliJ	FliJ	-6.95597	-6.23051	-6.38582	-3.71674	-5.78527	-4.94407	-5.34207	-5.92548	-6.70086	-3.55402	-3.39548	-2.55615	-1.55395	-5.95217	-7.94891	-5.84322	-6.90948	-5.35558	-6.02698	0	-1.6518
fliI	FliI	-6.70246	-5.89042	-6.59285	-3.73833	-5.76427	-5.29611	-5.2933	-6.24386	-6.07235	-3.61174	-3.53813	-2.1064	-1.69617	-5.97854	-7.71861	-6.41338	-6.27034	-5.39809	-6.62939	0	-1.79873
fliH	FliH	-7.05759	-6.35113	-6.84316	-4.00493	-6.04439	-5.68829	-5.64626	-6.41122	-6.41176	-3.85199	-3.93636	-2.49449	-1.93383	-6.38169	-7.02687	-6.6713	-6.66289	-5.66093	-6.63906	0	-2.06915
fliG	FliG	-6.8277	-6.0595	-6.7739	-3.70253	-5.6933	-5.19223	-5.63158	-5.90783	-6.44628	-3.5113	-3.6452	-2.2573	-1.65104	-5.99708	-6.95026	-6.42238	-6.13457	-5.75418	-6.47963	0	-2.03385
fliF	FliF	-6.66363	-5.97631	-6.44159	-3.93419	-6.05349	-5.14188	-5.33266	-6.03527	-6.3035	-3.64968	-3.87378	-2.25759	-1.87489	-6.31925	-6.86653	-6.31908	-6.42988	-5.72542	-6.54935	0	-2.16996
fliE	FliE	-6.80335	-7.58623	-6.35159	-3.90759	-6.12276	-5.48276	-5.89479	-6.4807	-6.94665	-3.32634	-3.94402	-2.14533	-1.87702	-6.46021	-6.83194	-6.87028	-7.08224	-5.92509	-6.38388	0	-1.99077
HHA24_09520	hypothetical protein	-1.29937	-1.79199	-1.74715	-1.70474	-1.7455	-1.52273	-1.482	-1.44574	-1.53933	-1.72619	-1.66385	-1.81641	-1.59859	-1.6554	-1.48568	-1.73076	-1.39034	-1.80119	-1.61192	0	0
HHA24_09525	FlhB	-3.18639	-3.61502	-2.99317	-2.74012	-3.23489	-3.08689	-3.30587	-2.9206	-4.0195	-3.66941	-2.92571	-2.79326	-2.29267	-3.47439	-3.59709	-3.25237	-3.28764	-2.98092	-2.97962	0	-1.35251
HHA24_09530	FliK	-4.58451	-4.42169	-4.65496	-4.02414	-4.41832	-4.32131	-4.61109	-4.78736	-4.39981	-4.20632	-4.16113	-3.66273	-2.75561	-4.64474	-4.30151	-4.81389	-4.81883	-4.78419	-5.01986	0	-1.76675
HHA24_09535	FliT	-4.24115	-4.57404	-4.58158	-3.87208	-4.64829	-4.61145	-4.6883	-4.48319	-5.10483	-3.81917	-4.10939	-3.13568	-2.59424	-4.62309	-5.02415	-4.6134	-4.6809	-4.64423	-4.74503	0	-1.98478
fliS	FliS	-4.83284	-4.94404	-4.88319	-4.04258	-4.74199	-4.57748	-5.19151	-4.76715	-5.11837	-4.21582	-4.09306	-3.5641	-2.58498	-4.75818	-4.74003	-4.30582	-4.55937	-4.79226	-4.57631	0	-1.94835
fliD	FliD	-5.21345	-5.14978	-4.88937	-3.99031	-4.83841	-4.70924	-5.08817	-4.80531	-5.06976	-4.17254	-4.20399	-3.43752	-2.51812	-5.05436	-5.34406	-4.46447	-4.7238	-4.74324	-4.64797	0	-1.95597
HHA24_09550	FlaG	-4.36076	-4.32098	-4.60094	-3.75713	-4.42355	-4.19536	-4.26746	-4.19723	-3.585	-4.29487	-4.02216	-3.72647	-2.85784	-4.15699	-4.29345	-3.92513	-4.05202	-4.20397	-4.74394	0	-1.5805
HHA24_09555	IclR family transcriptional regulator	0	0	0	0	0	0	0	0	0	0	0	0	0	0	0	0	0	0	0	0	0
folC	bifunctional tetrahydrofolatesynthase/dihydrofolate synthase	0	0	0	0	0	0	0	0	0	0	0	1.0681	0	0	0	0	0	0	0	0	0
HHA24_09585	SPOR domain-containing protein	0	0	0	0	0	0	0	0	0	0	0	0	-1.1296	0	0	0	0	0	0	0	0
HHA24_09590	CvpA family protein	0	0	0	0	0	0	0	0	0	0	0	0	-1.1938	0	0	0	0	0	0	0	0
purF	amidophosphoribosyltransferase	0	0	0	0	0	0	0	0	0	0	0	0	0	0	0	0	0	0	0	0	0
HHA24_09600	disulfide bond formation protein B	0	0	0	0	0	0	0	0	0	0	0	0	0	0	0	0	0	0	0	0	0
HHA24_09605	NAAT family transporter	0	0	0	0	0	0	0	0	0	0	0	0	0	0	0	0	0	0	0	0	0
HHA24_09610	[protein-PII] uridylyltransferase	0	0	0	0	0	0	0	0	0	0	0	0	0	0	0	0	0	0	0	0	0
map	type I methionyl aminopeptidase	0	0	0	0	0	0	0	0	0	0	0	0	0	0	0	0	0	0	0	0	0
frr	ribosome recycling factor	0	0	0	0	0	0	0	0	0	0	0	0	0	0	0	0	0	0	0	0	0
uppS	di-trans	0	0	0	0	0	0	0	0	0	0	0	0	0	0	0	0	0	0	0	0	0
HHA24_09645	phosphatidate cytidylyltransferase	0	0	0	0	0	0	0	0	0	0	0	0	0	0	0	0	0	0	0	0	0
HHA24_09650	1-deoxy-D-xylulose-5-phosphate reductoisomerase	0	0	0	0	0	0	0	0	0	0	0	0	0	0	0	0	0	0	0	0	0
rseP	RIP metalloprotease RseP	0	0	0	0	0	0	0	0	0	0	0	0	0	0	0	0	0	0	0	0	0
bamA	BamA	0	0	0	0	0	0	0	0	0	0	0	0	0	0	0	0	0	0	0	0	0
HHA24_09665	OmpH family outer membrane protein	0	0	0	0	0	0	0	0	0	0	0	0	0	0	0	0	0	0	0	0	0
lpxD	UDP-3-O-(3-hydroxymyristoyl)glucosamineN-acyltransferase	0	0	0	0	0	0	0	0	0	0	0	0	0	0	0	0	0	0	0	0	0
fabZ	3-hydroxyacyl-ACP dehydratase FabZ	0	0	0	0	0	0	0	0	0	0	0	0	-1.07186	0	0	0	0	0	0	0	0
lpxA	acyl-ACP--UDP-N-acetylglucosamineO-acyltransferase	0	0	0	0	0	0	0	0	0	0	0	0	0	0	0	0	0	0	0	0	0
lpxB	lipid-A-disaccharide synthase	0	0	0	0	0	0	0	0	0	0	0	0	0	0	0	0	0	0	0	0	0
rnhB	ribonuclease HII	0	0	0	0	0	0	0	0	0	0	0	0	0	0	0	0	0	0	0	0	0
HHA24_09695	RNA methyltransferase	0	0	0	0	0	0	0	0	0	0	0	0	0	0	0	0	0	0	0	0	0
HHA24_09700	hypothetical protein	0	0	0	0	0	0	0	0	0	0	0	0	0	0	0	0	0	0	0	0	0
HHA24_09705	kinase/pyrophosphorylase	0	0	0	0	0	0	0	0	0	-1.05811	0	0	0	0	0	0	0	0	0	0	0
ppsA	phosphoenolpyruvate synthase	0	0	1.23453	0	1.08332	0	1.1098	0	1.11615	0	0	0	0	1.32847	0	1.01862	0	0	1.41905	0	0
HHA24_09715	NfeD family protein	0	0	1.6234	0	0	0	0	0	1.14361	0	0	0	0	0	0	0	0	0	0	0	0
HHA24_09720	paraslipin	0	-1.04494	0	0	0	0	0	0	0	0	0	0	0	0	0	0	0	0	0	0	0
HHA24_09725	GGDEF domain-containing protein	0	0	0	0	0	0	0	0	0	0	0	0	0	0	0	0	0	0	0	0	0
smpB	SmpB	0	0	0	0	0	0	0	0	0	0	0	0	0	0	0	0	0	0	0	0	0
HHA24_09735	type II toxin-antitoxin system RatA familytoxin	0	0	0	0	0	0	0	0	0	0	0	0	0	0	0	0	0	0	0	0	0
HHA24_09740	RnfH family protein	0	0	0	0	0	0	0	0	0	0	0	0	0	0	0	0	0	0	0	0	0
HHA24_09745	acyl-CoA dehydrogenase	-1.18815	0	0	0	0	0	0	0	0	0	0	0	0	0	0	-1.49119	0	0	0	0	0
HHA24_09750	enoyl-CoA hydratase/isomerase family protein	0	0	0	0	0	0	0	0	0	0	0	0	0	0	0	0	0	0	0	0	0
HHA24_09760	VIT family protein	0	0	0	0	0	0	0	0	0	0	0	0	0	0	0	0	0	0	0	0	0
HHA24_09765	YgfZ	0	0	0	0	0	0	0	0	1.29359	0	0	0	0	0	0	0	0	0	0	0	0
mltG	MltG	0	0	0	0	0	0	0	0	0	0	0	0	0	0	0	0	0	0	0	0	0
HHA24_09775	dTMP kinase	0	0	0	0	0	0	0	0	0	0	0	0	0	0	0	0	0	0	0	0	0
holB	DNA polymerase III subunit delta	0	0	0	0	0	0	0	0	0	0	0	0	0	0	0	0	0	0	0	0	0
HHA24_09785	TatD family hydrolase	0	0	0	0	0	0	0	0	0	0	0	0	0	0	0	0	0	0	0	0	0
HHA24_09790	ankyrin repeat domain-containing protein	0	0	0	0	0	0	0	0	0	0	0	0	0	0	0	0	0	0	0	0	0
HHA24_09795	IclR family transcriptional regulator	0	0	0	0	0	0	0	0	0	0	0	0	0	0	0	0	0	0	1.06526	0	0
HHA24_09800	transporter substrate-binding domain-containingprotein	0	0	0	0	0	0	0	0	0	0	0	0	0	0	0	0	0	0	0	0	0
HHA24_09805	amino acid ABC transporter permease	0	0	1.42912	0	0	0	0	0	0	0	0	0	0	0	0	0	0	0	0	0	0
HHA24_09810	amino acid ABC transporter ATP-binding protein	0	0	1.3224	0	0	0	0	0	0	0	0	0	0	0	0	0	0	0	0	0	0
HHA24_09815	formimidoylglutamase	0	0	0	0	0	0	0	0	0	0	0	0	0	0	-2.29501	0	0	0	0	0	0
HHA24_09820	LysR family transcriptional regulator	-1.3895	0	0	0	0	0	0	0	-1.18455	-1.23684	0	0	0	-1.14186	-1.13452	-1.23351	-1.24212	0	0	0	0
HHA24_09825	cupin domain-containing protein	0	0	0	0	0	0	0	1.17919	0	1.10931	0	1.21318	0	0	0	0	0	0	0	0	1.01999
HHA24_09830	carboxymuconolactone decarboxylase familyprotein	0	0	0	0	0	0	0	1.16658	0	0	0	0	0	0	0	0	0	0	0	0	0
HHA24_09840	Glu/Leu/Phe/Val dehydrogenase	-1.3466	0	0	0	0	0	0	0	1.24996	-2.38492	0	-1.90208	0	0	0	0	0	0	0	0	0
HHA24_09855	winged helix-turn-helix transcriptionalregulator	0	0	0	0	0	0	0	0	0	1.7186	0	0	0	0	0	0	0	0	0	0	0
HHA24_09860	polyketide cyclase	0	0	0	0	0	0	0	0	0	1.81406	0	0	0	0	0	0	0	0	0	0	0
HHA24_09865	ATP-dependent Clp protease proteolytic subunit	0	0	0	0	0	1.13646	0	0	0	2.29998	0	0	0	0	0	0	0	0	0	0	0
HHA24_09870	DUF3298 domain-containing protein	0	0	0	0	0	0	0	0	0	0	0	0	0	0	0	0	0	0	0	0	0
HHA24_09875	lipoate--protein ligase family protein	0	0	0	0	0	0	0	0	0	0	0	0	0	0	0	0	0	0	0	0	0
HHA24_09880	biotin--protein ligase	0	0	0	0	0	0	0	0	0	0	0	0	0	0	0	0	0	0	0	0	0
HHA24_09885	GNAT family N-acetyltransferase	0	0	0	0	0	0	0	0	0	0	0	0	0	0	0	0	0	0	0	0	0
HHA24_09890	DMT family transporter	0	0	0	0	0	0	0	0	0	0	0	0	-1.00833	0	0	0	0	0	0	0	0
HHA24_09895	Lrp/AsnC family transcriptional regulator	-1.08607	-1.27779	0	0	0	0	0	0	0	0	0	-1.09283	0	-1.20359	0	0	0	0	0	0	0
HHA24_09900	glutathione peroxidase	0	0	1.2109	0	0	0	0	0	0	0	0	0	0	0	0	0	0	0	0	-1.3616	0
HHA24_09905	DUF1501 domain-containing protein	1.6766	1.49337	2.91477	1.25701	2.3663	1.77238	2.35757	1.64439	2.25168	0	2.15195	0	0	2.14626	2.33062	2.20435	1.92444	1.5524	1.67584	0	0
HHA24_09910	DUF1800 domain-containing protein	1.17	1.37362	1.86901	0	1.41587	1.32789	1.88429	1.01319	1.88083	0	1.72306	0	0	1.53737	1.7428	1.49129	1.40544	1.05324	1.60524	0	0
HHA24_09915	tetratricopeptide repeat protein	0	0	0	0	0	0	0	0	1.62287	0	0	0	0	0	0	0	0	0	0	0	0
HHA24_09925	CoA transferase	2.33442	2.08336	3.07209	2.09153	2.37062	2.30878	2.6909	2.47945	2.96512	1.33499	2.22526	0	0	2.53283	2.95076	2.74894	2.39888	2.45161	2.62879	0	1.12046
arsC	arsenate reductase (glutaredoxin)	0	0	0	0	0	0	0	0	0	0	0	0	0	0	0	0	0	0	0	0	0
HHA24_09935	NirD/YgiW/YdeI family stress tolerance protein	-1.10948	0	0	0	-1.00893	0	-1.02622	0	0	0	0	0	-1.14441	-1.11902	0	0	0	0	0	0	0
HHA24_09950	BcpO-related WXXGXW repeat protein	0	0	1.24803	0	0	0	1.31147	0	1.40538	0	1.08675	0	0	0	1.56894	1.19447	0	0	0	0	0
HHA24_09955	PLP-dependent aminotransferase family protein	0	0	-1.55553	0	0	0	0	0	0	0	0	0	0	0	0	0	0	0	0	0	0
HHA24_09960	GNAT family N-acetyltransferase	0	0	-8.2604	0	0	0	0	0	0	0	0	0	0	0	0	0	0	0	0	0	0
HHA24_09965	FMN-dependent NADH-azoreductase	0	0	-8.18163	0	0	0	0	0	0	0	0	0	0	0	0	0	0	0	0	0	0
HHA24_09970	carboxymuconolactone decarboxylase familyprotein	0	0	-8.30034	0	0	0	0	0	0	0	0	0	0	0	0	0	0	0	0	0	0
HHA24_09975	DoxX	-1.77031	-1.18351	-14.4888	0	0	0	0	0	0	0	0	0	0	0	0	0	0	0	0	0	0
HHA24_09980	YafY family transcriptional regulator	0	0	-11.2336	0	0	0	0	0	0	0	0	0	0	0	0	0	0	0	0	0	0
HHA24_09985	drug:proton antiporter	1.17589	0	-9.61647	0	0	0	0	0	0	0	0	0	-2.17235	0	0	0	0	0	0	0	0
HHA24_10005	ABC-2 transporter permease	0	-1.491	-12.2035	0	0	0	0	0	0	-1.52704	0	-1.43099	0	0	0	0	0	0	0	0	0
rbbA	RbbA	-1.40318	-1.80603	-9.97517	0	0	0	0	0	0	-2.01497	0	-1.03702	0	0	0	-1.15604	0	0	0	0	0
HHA24_10015	HlyD family efflux transporter periplasmicadaptor subunit	-2.01983	-2.25142	-15.1552	0	0	0	0	0	0	-2.55448	0	-1.49724	0	0	0	-1.31039	0	0	0	0	0
HHA24_10020	efflux transporter outer membrane subunit	-1.99175	-2.10877	-15.8142	0	0	0	0	0	0	-2.24215	0	-1.29948	0	0	0	-1.32633	0	0	0	0	0
HHA24_10025	alpha/beta fold hydrolase	-1.98277	-1.70311	-17.1129	0	0	0	0	0	0	-1.95245	0	-1.11042	0	0	0	0	0	0	0	0	0
HHA24_10030	TetR/AcrR family transcriptional regulator	-2.39264	-1.37802	-15.0339	0	0	0	-1.26655	0	0	-2.11087	0	0	0	0	0	0	0	0	0	0	0
HHA24_10035	copper-translocating P-type ATPase	-1.21679	-1.38997	-16.1175	0	0	0	0	0	0	-1.84045	0	-1.17834	0	0	0	-1.10161	0	0	0	0	0
HHA24_10060	VRR-NUC domain-containing protein	0	1.00181	-14.5221	0	0	0	0	0	0	1.03308	0	0	0	0	0	0	0	0	0	0	0
HHA24_10065	ATP-dependent DNA helicase	1.20507	1.55908	-10.6628	0	0	0	0	0	0	1.57882	0	0	0	0	0	0	0	0	0	0	0
HHA24_10075	DUF445 family protein	0	0	-12.3071	0	0	0	0	0	0	0	0	0	0	0	0	0	0	0	0	0	0
HHA24_10080	hypothetical protein	-1.42503	-1.46432	-13.9111	0	0	0	-1.14282	0	0	-1.59075	0	-1.01773	-1.18956	0	0	-1.07968	0	0	-1.04598	0	0
HHA24_10095	cytochrome c	-3.3372	-3.33171	-16.6457	0	0	0	-2.49965	0	-1.39539	-3.63436	0	-3.40726	-2.45521	-1.47246	0	-3.00328	0	0	-2.10471	0	0
HHA24_10100	D-2-hydroxyacid dehydrogenase	0	0	-11.0694	0	0	0	0	0	0	0	0	0	0	0	0	0	0	0	0	0	0
HHA24_10105	tripartite tricarboxylate transporter substratebinding protein	0	0	-8.10043	0	0	0	0	0	0	0	0	0	0	0	0	0	0	0	0	0	0
HHA24_10110	class II aldolase/adducin family protein	0	0	-8.68871	0	0	0	0	0	0	0	0	0	0	0	0	0	0	0	0	0	0
HHA24_10115	LysR family transcriptional regulator	0	0	-11.2915	0	0	0	0	0	0	0	0	0	0	0	0	0	0	0	0	0	0
HHA24_10120	transketolase	0	-1.12278	-10.5479	0	0	0	0	0	-1.60719	0	0	0	0	0	0	0	0	0	0	0	0
HHA24_10125	transketolase	0	0	-10.6995	0	0	0	0	0	-1.89507	0	0	0	0	-1.16746	0	-1.1323	0	0	0	0	0
HHA24_10130	aminotransferase class III-fold pyridoxalphosphate-dependent enzyme	0	0	-11.6286	0	0	0	0	0	-1.97424	0	0	0	0	0	0	-1.17438	0	0	0	0	0
HHA24_10135	GntR family transcriptional regulator	0	0	-13.6435	0	-1.1867	0	0	0	0	0	0	0	0	-1.12491	0	0	0	0	0	0	0
HHA24_10150	ABC transporter permease	0	0	-11.3587	0	0	0	0	0	-2.05267	0	0	0	0	-1.07009	0	-1.35945	-1.0154	0	0	0	0
HHA24_10155	ABC transporter permease	0	0	-11.1047	0	0	0	0	0	-2.70285	0	0	0	0	-1.135	0	-1.67539	-1.09828	0	0	0	0
HHA24_10160	ABC transporter ATP-binding protein	0	0	-11.9309	0	0	0	0	0	-2.05919	-1.37088	0	0	0	-1.29695	0	-1.41372	-1.10996	0	0	0	0
HHA24_10165	ATP-binding cassette domain-containing protein	0	0	-11.2599	0	0	0	0	0	-2.39306	-1.24018	0	0	0	-1.07306	0	-1.38224	0	0	0	0	0
HHA24_10170	hypothetical protein	0	0	-14.0506	0	0	0	0	0	0	0	0	0	0	0	0	0	0	0	0	0	0
HHA24_10175	hypothetical protein	0	0	-5.45024	-1.57911	0	0	0	0	0	0	0	0	0	0	0	-1.78356	-1.40513	0	0	0	0
HHA24_10180	tripartite tricarboxylate transporter substratebinding protein	-1.25584	0	-8.7592	0	0	0	0	0	-1.47156	-1.54612	0	-1.56945	0	-1.34022	0	-1.02698	0	0	0	0	0
HHA24_10185	LysR family transcriptional regulator	0	0	-10.6996	0	0	0	0	0	0	0	0	0	0	0	0	0	0	0	0	0	0
HHA24_10190	pyruvate decarboxylase	0	0	-10.1131	0	0	0	0	0	0	0	0	0	-1.03361	0	0	0	0	0	0	0	0
HHA24_10195	DHA2 family efflux MFS transporter permeasesubunit	0	0	-1.18362	0	0	0	0	0	0	0	-1.13921	-1.61657	-1.21576	0	0	0	0	0	2.55072	0	0
HHA24_10200	LysR family transcriptional regulator	0	0	0	0	0	0	0	0	0	0	0	0	0	0	0	0	0	0	0	0	0
HHA24_10220	acyl-CoA synthetase	0	0	0	0	0	0	0	0	-1.4542	0	1.12541	0	1.00058	0	0	-1.00202	0	0	0	0	0
HHA24_10225	IclR family transcriptional regulator	0	0	0	0	0	0	0	0	0	0	0	0	0	0	0	0	0	0	0	0	0
HHA24_10230	PaaI family thioesterase	0	0	0	0	0	0	0	0	0	0	0	0	0	0	0	0	0	0	0	0	0
HHA24_10235	MFS transporter	0	0	0	0	0	0	0	0	0	0	0	0	0	0	0	0	0	0	0	0	0
HHA24_10245	BON domain-containing protein	2.59993	1.77379	5.52782	2.29561	3.99622	3.14532	4.0966	3.28764	4.19135	1.65992	3.84285	0	1.28314	3.35373	4.76903	3.28544	3.487	2.82396	3.3161	0	2.29297
HHA24_10255	aspartate aminotransferase family protein	-1.16031	-1.03617	0	0	-1.1472	0	0	0	-1.13834	-1.39657	0	0	0	-1.20346	0	-1.19117	-1.45308	0	0	0	0
HHA24_10260	GntR family transcriptional regulator	0	0	0	0	0	0	1.19535	0	0	0	0	0	0	0	0	0	0	0	0	0	0
HHA24_10265	IclR family transcriptional regulator	0	0	0	0	1.44321	1.72124	2.26464	0	0	0	0	0	0	0	0	0	0	0	0	0	0
HHA24_10270	enoyl-CoA hydratase	0	0	0	0	0	0	0	0	-1.2221	0	0	0	0	0	0	0	0	0	0	0	0
HHA24_10275	acetate--CoA ligase family protein	0	0	0	0	0	0	0	0	-1.19441	0	0	0	0	0	0	0	0	0	0	0	0
HHA24_10280	tripartite tricarboxylate transporter substratebinding protein	0	0	0	0	0	0	0	0	0	0	0	0	0	0	0	0	0	0	0	0	0
HHA24_10285	acyl-CoA dehydrogenase	0	0	0	0	0	0	0	0	-1.0094	0	0	0	0	0	0	0	0	0	0	0	0
HHA24_10290	acyl-CoA dehydrogenase	0	0	0	0	0	0	0	0	-1.04096	0	0	-1.44986	0	0	0	-1.09006	0	0	0	0	0
HHA24_10295	hypothetical protein	-1.70181	-1.06756	0	-1.53816	-1.43926	-1.61881	-2.09055	-1.59539	-1.64853	-1.24043	0	-1.24606	-1.66939	-1.55272	-1.56782	-1.39192	0	-1.41977	-1.92585	0	1.53172
HHA24_10310	sterol desaturase family protein	0	0	0	0	0	0	0	0	0	0	0	0	0	0	0	0	0	0	0	0	1.35182
HHA24_10335	ATP-binding cassette domain-containing protein	0	1.37335	0	0	0	0	0	0	-1.21195	0	0	0	0	0	0	0	0	0	0	0	0
HHA24_10340	branched-chain amino acid ABC transporterpermease	0	1.33024	0	0	0	0	0	0	0	0	0	0	0	0	0	0	0	0	0	0	0
HHA24_10345	branched-chain amino acid ABC transporterpermease	0	1.3638	0	0	0	0	0	0	0	0	0	0	0	0	0	0	0	0	0	0	0
HHA24_10350	deaminated glutathione amidase	0	0	0	0	0	0	0	0	0	0	0	0	0	0	0	0	0	0	0	0	0
HHA24_10355	SlyX family protein	0	0	0	0	0	0	0	0	0	0	0	0	0	0	0	0	0	0	0	0	0
HHA24_10360	YunC family protein	0	0	0	0	0	0	0	0	0	0	0	0	0	0	0	0	0	0	0	0	0
HHA24_10370	GNAT family N-acetyltransferase	0	0	0	0	0	0	0	0	0	0	0	0	0	0	0	0	0	0	1.62151	0	0
HHA24_10380	site-specific integrase	0	0	0	0	0	0	0	0	-1.10954	0	0	0	0	0	0	0	0	0	0	0	0
HHA24_10390	helix-turn-helix domain-containing protein	0	0	0	0	0	0	0	0	0	0	0	0	0	0	0	0	0	0	0	0	0
HHA24_10395	SDR family oxidoreductase	0	0	0	0	0	0	0	0	-1.0434	0	0	0	-1.09621	0	0	-1.14507	0	0	0	0	0
HHA24_10400	helix-turn-helix domain-containing protein	0	0	0	0	0	0	0	0	0	0	0	0	-1.08964	0	0	-1.32272	0	0	-1.06343	0	0
HHA24_10410	3-phosphoglycerate dehydrogenase	0	0	0	0	0	0	0	0	0	0	0	0	0	0	0	0	0	0	0	0	0
HHA24_10415	EAL domain-containing protein	0	0	0	0	0	0	0	0	0	0	0	0	-1.22803	0	0	0	0	0	0	0	0
HHA24_10420	transporter	0	0	0	0	0	0	0	0	0	0	0	0	0	0	0	0	0	0	0	0	0
HHA24_10425	autotransporter outer membrane beta-barreldomain-containing protein	0	0	0	0	0	0	0	0	-1.14918	0	0	0	-1.47694	0	0	0	0	0	0	0	0
HHA24_10435	DUF2809 domain-containing protein	0	0	0	0	0	0	0	0	0	0	0	0	0	0	0	0	0	0	0	0	0
HHA24_10440	tripartite tricarboxylate transporter substratebinding protein	0	0	-1.49676	0	0	0	0	0	0	0	0	0	0	0	0	0	0	0	0	0	0
HHA24_10445	3-hydroxybenzoate 6-monooxygenase	0	0	0	0	0	0	0	0	0	0	0	0	0	0	0	0	0	0	0	0	0
maiA	maleylacetoacetate isomerase	0	0	0	0	0	0	0	0	0	0	0	0	0	0	0	0	0	0	0	0	0
HHA24_10455	fumarylacetoacetate hydrolase family protein	0	0	0	0	0	0	0	0	0	0	0	0	0	0	0	0	0	0	0	0	0
gtdA	gentisate 1	0	0	0	0	0	0	0	0	0	0	0	0	0	0	0	0	0	0	0	0	0
HHA24_10465	LysR family transcriptional regulator	0	0	0	0	0	0	0	0	0	0	0	0	0	0	0	0	0	0	0	0	0
HHA24_10480	hypothetical protein	1.77729	1.27677	3.22416	1.82251	2.60501	2.20565	2.68165	2.41848	3.2972	1.8052	2.42004	1.8916	1.20144	2.92912	3.84231	3.56384	3.1558	2.4591	2.32569	0	2.13852
HHA24_10485	glutathione S-transferase	0	0	0	0	1.66644	0	0	0	1.05972	0	0	0	0	0	0	1.07889	0	0	0	0	0
HHA24_10490	LacI family transcriptional regulator	0	0	0	0	3.00903	0	0	0	0	0	0	0	0	0	0	1.11916	1.05783	0	0	0	0
leuD	3-isopropylmalate dehydratase small subunit	0	0	0	0	3.00983	0	0	0	0	0	0	0	0	0	0	0	0	0	0	0	0
HHA24_10500	3-isopropylmalate dehydratase large subunit	-1.13511	0	0	0	5.07684	0	0	0	-1.11093	1.35369	0	0	0	-1.89029	-1.33524	-2.47456	-1.72848	0	0	0	0
HHA24_10505	tripartite tricarboxylate transporter substratebinding protein	0	0	0	0	4.64946	0	0	0	-1.20874	0	0	0	0	-1.53972	-1.0668	-1.67278	-1.28818	0	0	0	0
HHA24_10510	mandelate racemase	0	0	0	0	4.36183	0	0	0	-1.17507	0	0	0	0	-1.07698	-1.24953	-1.13603	0	0	0	0	0
HHA24_10515	2-dehydropantoate 2-reductase	0	0	0	0	3.18472	0	0	0	0	0	0	0	0	0	0	0	0	0	0	0	0
ugpC	UgpC	0	0	0	0	0	0	0	0	0	0	0	0	0	0	0	0	0	0	0	0	0
HHA24_10525	ribonuclease activity regulator RraA	0	0	0	0	0	0	0	-1.09358	-1.06523	0	0	0	1.00147	0	0	0	0	0	0	0	0
HHA24_10530	aldo/keto reductase	0	0	0	0	0	0	0	0	-1.22085	0	0	0	1.0144	0	0	0	0	0	0	0	0
HHA24_10535	carbohydrate ABC transporter permease	0	0	0	0	0	0	0	0	-1.35972	0	0	0	1.00395	0	0	0	0	0	0	0	0
HHA24_10550	GntR family transcriptional regulator	0	0	0	0	0	0	0	0	0	0	0	0	0	0	0	0	0	0	0	0	0
HHA24_10555	transporter substrate-binding domain-containingprotein	0	0	4.71986	0	2.69451	0	0	0	0	1.49723	0	0	-1.16417	0	0	0	0	0	0	0	0
HHA24_10560	amino acid ABC transporter permease	0	0	3.1464	-1.1633	0	0	0	0	-1.8711	1.54099	0	0	-1.44276	0	0	0	0	0	-1.12276	0	-1.60648
HHA24_10565	amino acid ABC transporter permease	0	0	1.92234	0	0	0	0	0	-1.51583	1.16173	0	0	-1.40017	0	0	0	0	0	-1.31905	0	0
HHA24_10570	amino acid ABC transporter ATP-binding protein	0	0	1.39842	0	0	0	0	0	0	0	0	0	0	0	0	0	0	0	0	0	0
HHA24_10575	M20 family metallo-hydrolase	0	0	1.64298	0	0	0	0	0	0	1.01229	0	0	-1.34203	0	0	0	0	0	0	0	0
HHA24_10580	urea carboxylase-associated family protein	0	0	2.30442	0	0	0	0	0	0	0	0	0	0	0	0	0	0	0	0	0	0
HHA24_10585	cupin domain-containing protein	0	0	2.46127	0	0	0	0	0	0	0	0	0	0	0	0	0	0	0	0	0	0
speB	agmatinase	0	0	2.41342	0	0	0	0	0	0	0	0	0	-1.09104	0	0	0	0	0	0	0	0
acnA	AcnA	0	0	0	0	0	0	0	0	0	0	0	0	0	0	0	0	0	0	0	0	0
prpB	methylisocitrate lyase	0	0	0	0	0	0	0	0	0	0	0	0	0	0	0	0	0	0	0	0	0
prpR	PrpR	0	0	0	0	0	0	0	0	0	0	0	0	0	0	0	0	0	0	0	0	-1.05816
HHA24_10615	tripartite tricarboxylate transporter substratebinding protein	0	0	0	0	0	0	0	0	0	0	0	0	0	0	0	0	0	0	0	0	0
HHA24_10620	amidohydrolase family protein	0	0	0	0	0	0	0	0	0	0	0	0	0	0	0	0	0	0	0	0	0
HHA24_10625	LysR family transcriptional regulator	0	0	0	0	0	0	0	0	0	0	0	0	0	0	0	0	0	0	0	0	0
HHA24_10630	GntR family transcriptional regulator	0	0	0	0	0	0	0	0	0	0	0	1.00815	0	0	0	0	0	0	0	0	0
HHA24_10635	ABC transporter ATP-binding protein	0	0	0	0	0	-1.5077	0	0	-1.18044	0	-1.02212	0	0	0	0	-1.14398	0	-1.06091	2.61314	0	-1.3661
HHA24_10640	ATP-binding cassette domain-containing protein	-1.01481	0	0	0	-1.2601	-1.51317	-1.64698	0	-1.87261	0	-1.40044	0	0	-1.00972	-1.10444	-1.39842	0	-1.94333	2.55053	0	-1.988
HHA24_10645	branched-chain amino acid ABC transporterpermease	0	0	-1.07	0	-1.25542	-1.30353	-1.49795	0	-1.77108	0	-1.18199	0	0	-1.18932	-1.4112	-1.232	0	-1.57188	2.92146	0	-2.06206
HHA24_10650	branched-chain amino acid ABC transporterpermease	-1.01418	-1.12076	0	0	-1.39536	-1.5641	-1.05419	0	-1.72186	0	-1.51175	0	0	-1.20947	-1.21091	-1.68502	0	-1.50926	3.64712	-1.09954	-1.72236
pruA	L-glutamate gamma-semialdehyde dehydrogenase	0	-1.33892	-1.09357	0	-1.74163	-1.92826	-1.19363	0	-2.78555	0	-2.16864	0	0	-1.73228	0	-1.84289	-1.18729	-1.90371	3.07669	-1.9382	-2.73781
rcnA	RcnA	0	0	0	0	0	0	0	0	0	1.11688	0	0	0	0	0	0	0	0	0	0	0
HHA24_10670	metal-sensing transcriptional repressor	0	0	0	0	1.37445	0	0	0	0	0	0	0	0	0	0	0	0	0	0	0	0
HHA24_10675	chromate resistance protein	0	0	0	0	5.0655	0	0	0	0	0	2.02973	0	0	0	0	0	0	0	0	0	0
chrA	chromate efflux transporter	0	0	0	0	5.49055	0	0	0	0	0	2.24736	0	0	0	1.046	0	0	0	0	0	0
HHA24_10685	FCD domain-containing protein	0	0	0	0	0	0	0	0	0	0	0	0	0	0	0	0	0	0	0	0	0
HHA24_10690	CoA transferase	0	0	0	0	0	0	0	0	0	0	0	0	0	0	0	0	0	0	0	0	0
HHA24_10695	enoyl-CoA hydratase	0	0	0	0	0	0	0	0	0	0	0	0	0	0	0	0	0	0	0	0	0
HHA24_10700	ABC transporter ATP-binding protein	0	0	0	0	0	0	0	0	0	0	0	0	0	0	0	0	0	0	0	0	0
HHA24_10705	iron ABC transporter permease	0	0	0	0	0	0	0	0	0	0	0	0	0	-1.20326	0	-1.13169	0	0	0	0	0
HHA24_10710	extracellular solute-binding protein	0	0	0	0	0	0	0	0	0	0	0	0	0	0	0	0	0	0	0	0	0
HHA24_10715	SDR family oxidoreductase	0	0	0	0	0	0	0	0	0	0	0	0	0	0	0	0	0	0	0	0	0
HHA24_10720	hypothetical protein	0	0	0	0	0	0	0	0	0	0	0	0	0	0	0	0	0	0	0	0	0
HHA24_10725	hypothetical protein	0	0	0	0	0	0	0	0	0	0	0	0	0	0	0	0	0	0	0	0	0
HHA24_10730	hypothetical protein	0	0	0	0	0	0	0	0	0	0	0	0	0	0	0	0	0	0	0	0	0
HHA24_10740	FadR family transcriptional regulator	0	0	0	0	-1.12573	0	0	0	0	0	0	0	0	0	0	0	0	0	0	0	0
HHA24_10785	GMC family oxidoreductase	0	0	6.70975	0	3.89018	0	0	0	0	0	0	0	0	0	0	0	0	1.34497	0	0	0
HHA24_10795	EEP domain-containing protein	0	0	6.90565	0	3.66764	0	1.58486	0	0	0	0	0	0	0	0	0	0	0	0	0	0
HHA24_10805	UPF0104 family protein	0	0	4.24392	0	0	0	0	0	0	0	0	-1.88651	0	0	0	0	-1.80345	0	0	0	0
HHA24_10820	alpha/beta fold hydrolase	0	0	2.44633	0	0	0	0	0	0	0	0	0	0	0	0	0	0	0	0	0	0
HHA24_10825	nicotinamide-nucleotide amidohydrolase familyprotein	0	0	4.82628	0	1.35735	0	0	0	0	0	0	0	0	0	0	0	0	0	0	0	0
HHA24_10830	DUF421 domain-containing protein	0	0	6.47332	0	2.68467	0	0	0	0	0	0	0	0	0	0	0	0	0	0	0	0
HHA24_10835	mechanosensitive ion channel family protein	0	0	5.16987	0	1.36466	0	0	0	0	0	0	0	0	0	0	0	0	0	0	0	0
treS	maltose alpha-D-glucosyltransferase	0	0	6.47868	0	3.72559	0	1.59248	0	0	0	1.26156	0	0	0	0	0	0	1.68409	0	0	0
glgB	GlgB	0	0	6.36083	0	3.4097	0	1.28802	0	-1.28646	0	0	0	0	0	0	0	0	1.32403	0	0	0
glgX	glycogen debranching protein GlgX	0	0	5.87662	0	2.91526	0	1.10137	0	0	0	0	0	0	0	0	0	0	1.18938	0	0	0
treZ	malto-oligosyltrehalose trehalohydrolase	0	0	6.18727	0	3.13868	0	1.17252	0	0	0	0	0	0	0	0	0	0	0	0	0	0
malQ	4-alpha-glucanotransferase	0	0	6.42804	0	3.19832	0	1.45672	0	0	0	1.107	0	0	0	0	0	0	1.49924	0	0	0
treY	malto-oligosyltrehalose synthase	0	0	6.09127	0	2.91963	0	1.12031	0	0	0	0	0	0	0	0	0	0	1.22991	0	0	0
HHA24_10880	DUF3309 domain-containing protein	2.11864	2.04276	5.47702	1.11916	2.97281	1.91928	1.74156	1.75405	0	2.20977	2.05209	0	0	1.20197	2.25233	0	0	2.09732	2.02059	0	0
HHA24_10885	DNA topoisomerase IB	0	1.22246	3.37944	0	0	0	0	0	0	0	0	0	0	0	1.0596	0	0	0	0	0	0
HHA24_10920	glycosyltransferase family 2 protein	0	0	5.28251	0	1.97464	0	0	0	0	0	0	0	-1.60423	0	0	0	0	0	0	0	0
HHA24_10925	PIG-L family deacetylase	0	0	6.23821	0	2.98961	0	0	0	0	0	0	0	-1.39718	0	0	0	0	0	0	0	0
HHA24_10935	SDR family oxidoreductase	0	0	5.90551	0	2.5134	0	0	0	0	0	0	0	0	0	0	0	0	0	0	0	0
HHA24_10940	glycosyltransferase family 4 protein	0	0	6.20482	0	2.74676	0	0	0	0	0	0	0	0	0	0	0	0	0	0	0	0
HHA24_10945	glycosyltransferase family 9 protein	0	0	6.36322	0	3.05718	0	0	0	0	0	0	0	0	0	0	0	0	0	0	0	0
HHA24_10955	carbamoyltransferase	1.18278	0	6.7471	0	3.17529	0	1.1472	0	0	0	0	0	0	0	0	0	0	1.28796	0	0	0
HHA24_10960	glycosyl transferase	0	0	4.74682	0	1.75852	0	0	0	0	0	0	0	0	0	0	0	0	0	0	0	0
HHA24_11000	diguanylate cyclase	0	0	4.3547	0	0	0	0	0	0	0	0	0	0	0	0	0	0	0	0	0	0
HHA24_11025	LysR family transcriptional regulator	0	0	0	0	0	0	0	0	0	0	0	0	0	0	0	0	0	0	0	0	0
HHA24_11030	MHS family MFS transporter	0	0	2.44722	0	0	0	0	0	0	0	0	0	0	0	0	0	0	0	0	0	0
HHA24_11035	ArgE/DapE family deacylase	0	0	2.46466	0	0	0	0	0	0	0	0	0	0	0	1.08523	0	0	0	0	0	0
HHA24_11040	hypothetical protein	0	0	0	0	0	0	0	0	0	0	0	0	0	0	0	0	0	0	0	0	0
HHA24_11045	ABC transporter substrate-binding protein	0	1.82775	0	0	0	0	0	1.0256	1.37758	0	0	0	0	1.69027	2.1853	2.87966	2.80838	0	0	0	0
HHA24_11050	ABC transporter permease	0	2.12059	0	0	0	1.19974	1.17372	0	1.45812	0	0	0	1.73408	2.2965	2.80481	3.52729	3.59528	0	0	0	0
HHA24_11060	ABC transporter ATP-binding protein	0	2.02842	0	0	0	0	0	1.23302	1.32508	0	1.0559	0	1.34259	2.01719	2.86363	2.74017	3.13769	0	0	0	0
HHA24_11070	hypothetical protein	2.7675	3.11646	0	0	1.1354	1.0534	0	1.06891	1.01394	0	0	0	0	1.50429	2.05653	2.39125	2.86952	0	0	0	0
HHA24_11080	ABC transporter permease	0	0	0	0	0	0	0	0	0	0	0	0	0	0	0	0	0	0	0	0	0
HHA24_11095	amidohydrolase family protein	0	0	0	0	0	0	0	0	0	0	0	0	0	0	0	0	0	0	0	0	0
HHA24_11100	alpha/beta hydrolase	0	0	1.40226	0	0	0	0	0	0	0	0	1.09214	0	0	0	0	0	0	0	0	0
HHA24_11105	RidA family protein	0	0	0	0	0	0	0	0	0	0	0	1.24138	0	0	0	0	0	0	0	0	0
HHA24_11110	GntR family transcriptional regulator	0	0	0	0	0	0	0	0	0	0	0	1.24308	0	0	0	0	0	0	0	0	0
HHA24_11115	GntR family transcriptional regulator	0	0	0	0	0	0	0	0	0	0	0	0	0	0	0	0	0	0	0	0	0
hydA	dihydropyrimidinase	0	0	0	0	0	0	0	0	-2.08682	-1.69279	0	0	0	-1.42865	-1.99379	-1.68228	-1.89636	0	0	0	-2.05426
HHA24_11140	ABC transporter permease	-1.77488	0	0	0	-1.05128	0	0	0	-2.29186	-3.87787	0	0	0	-2.20276	-2.8785	-2.35352	-2.44285	0	0	0	-2.0434
HHA24_11150	NADPH:quinone reductase	0	0	1.07854	0	0	0	0	0	0	0	0	0	0	0	0	0	0	0	0	0	0
HHA24_11155	fumarylacetoacetate hydrolase family protein	0	0	0	0	0	0	0	0	0	0	0	0	0	0	0	0	0	0	0	0	0
HHA24_11160	SnoaL-like domain-containing protein	0	0	0	0	0	0	0	0	0	0	0	0	0	0	0	0	0	0	0	0	0
HHA24_11165	alpha-hydroxy-acid oxidizing protein	0	0	0	0	0	0	0	0	0	0	0	0	0	0	0	0	0	0	0	0	0
HHA24_11170	tripartite tricarboxylate transporter substratebinding protein	0	0	0	0	0	0	0	0	-1.23311	0	0	0	0	0	0	0	0	0	0	0	0
HHA24_11175	TauD/TfdA family dioxygenase	0	0	0	0	0	0	0	0	0	0	0	0	0	0	0	0	0	0	0	0	0
HHA24_11180	iron-containing alcohol dehydrogenase	0	0	0	0	0	0	0	0	-1.47145	0	0	0	-1.15175	0	0	-1.10517	-1.2532	0	0	0	0
HHA24_11185	LysR family transcriptional regulator	-1.00316	0	0	0	0	0	0	0	-1.23164	0	0	-1.00165	0	-1.14285	0	-1.41031	-1.16349	0	0	0	0
HHA24_11190	enoyl-CoA hydratase	0	0	0	0	-1.00516	0	0	0	0	0	0	0	0	0	0	0	0	0	0	0	0
HHA24_11195	tripartite tricarboxylate transporter substratebinding protein	0	0	0	0	0	0	0	0	-1.07159	0	0	0	0	0	0	0	0	0	0	0	0
HHA24_11200	CoA transferase	0	0	0	0	0	0	0	0	-1.12627	0	0	0	0	0	0	0	0	0	0	0	0
HHA24_11205	tripartite tricarboxylate transporter substratebinding protein	0	0	0	0	0	0	0	0	-1.58697	0	0	0	0	0	-1.09203	0	0	0	0	0	0
HHA24_11210	salicylate 1-monooxygenase	0	0	0	0	0	0	0	0	0	0	0	0	0	0	0	0	0	0	0	0	0
HHA24_11215	PaaI family thioesterase	0	0	1.59268	0	0	0	0	0	0	0	0	0	0	0	0	0	0	0	0	0	0
HHA24_11220	3-hydroxyacyl-CoA dehydrogenase	0	0	0	0	0	0	0	0	0	0	0	0	0	0	0	0	0	0	0	0	0
HHA24_11225	acetyl-CoA C-acetyltransferase	0	0	0	0	0	0	0	0	0	0	0	0	0	0	0	0	0	0	0	0	0
HHA24_11230	acyl-CoA dehydrogenase	0	0	0	0	0	0	0	0	0	0	0	0	0	0	0	0	0	0	0	0	0
HHA24_11235	AMP-binding protein	0	0	0	0	0	0	0	0	0	0	0	0	0	0	0	0	0	0	0	0	0
HHA24_11240	CoA transferase	0	0	0	0	0	0	0	0	0	1.4456	0	0	0	0	0	0	0	0	0	0	0
HHA24_11245	TetR/AcrR family transcriptional regulator	0	0	0	0	0	0	0	0	0	1.34932	0	0	0	0	1.56672	0	0	0	0	0	0
HHA24_11250	substrate-binding domain-containing protein	0	0	0	0	0	0	0	0	1.19792	0	0	0	0	0	0	0	0	0	0	0	0
HHA24_11255	amidase	0	0	1.98055	1.49883	0	0	1.03653	1.21346	6.24203	0	0	0	1.53733	0	1.46466	0	0	1.77126	0	0	0
HHA24_11260	MFS transporter	0	0	2.92773	1.49869	1.06984	0	0	1.36637	6.77041	0	1.11178	0	2.04796	0	1.76686	1.28052	0	2.17237	1.17959	0	0
HHA24_11265	alpha/beta fold hydrolase	0	0	2.71439	1.35994	1.37391	0	0	1.54204	6.94054	0	1.52135	0	2.01687	0	1.70893	1.57795	0	2.36705	1.23388	0	0
HHA24_11270	dihydrodipicolinate synthase family protein	0	0	2.29079	1.10583	0	0	0	1.38798	6.82429	0	1.14789	0	1.63781	0	1.47998	1.69643	0	1.83165	1.07633	0	0
HHA24_11275	ABC transporter substrate-binding protein	0	0	1.20337	0	0	4.02359	0	1.06833	5.12077	3.67744	0	0	1.08215	0	0	0	0	1.0308	0	0	0
HHA24_11280	branched-chain amino acid ABC transporterpermease	0	1.02549	0	0	0	2.07549	0	0	1.79468	2.66043	0	0	0	0	0	0	0	0	0	0	0
HHA24_11285	branched-chain amino acid ABC transporterpermease	0	0	0	0	0	1.45125	0	0	1.58117	2.43814	0	0	-1.08098	0	0	0	0	0	-1.09087	0	0
HHA24_11290	ABC transporter ATP-binding protein	0	0	0	0	0	1.65909	0	0	2.20283	2.24603	0	0	0	0	0	0	0	0	0	0	0
HHA24_11295	ABC transporter ATP-binding protein	0	1.37076	0	0	0	2.28274	0	0	2.8528	3.11266	0	0	0	0	0	0	0	0	0	0	0
HHA24_11300	AMP-binding protein	0	0	0	0	0	1.80268	0	0	2.58472	2.408	0	0	0	0	0	0	0	0	0	0	0
HHA24_11305	hypothetical protein	0	0	0	0	0	1.24192	0	0	2.25437	1.88773	0	0	0	0	0	0	0	0	0	0	0
HHA24_11310	alpha/beta hydrolase	0	1.09943	0	0	0	1.174	0	0	1.97545	1.79296	0	0	0	0	0	0	0	0	0	0	0
HHA24_11315	GntR family transcriptional regulator	0	0	0	0	0	0	0	0	0	0	0	0	0	0	0	0	0	0	0	0	0
HHA24_11320	enoyl-CoA hydratase/isomerase family protein	0	0	0	0	0	0	0	0	0	0	0	0	0	0	0	0	0	0	0	0	0
HHA24_11325	DUF2243 domain-containing protein	0	1.22981	5.62744	0	2.2371	0	0	0	0	0	0	0	0	0	0	0	0	0	0	0	0
HHA24_11340	LLM class flavin-dependent oxidoreductase	0	2.34464	0	0	0	0	0	0	2.25923	0	0	1.20576	2.01014	2.21008	2.08989	1.85701	1.72437	0	0	0	0
HHA24_11345	ABC transporter substrate-binding protein	0	2.26792	0	0	0	0	0	0	2.14492	0	0	2.75364	3.66995	4.11746	2.51035	4.22174	4.14977	0	0	0	0
HHA24_11350	branched-chain amino acid ABC transporterpermease	0	2.80414	0	0	0	0	0	0	1.86589	0	0	0	3.62938	4.15087	2.33245	3.98713	4.42198	0	0	0	0
HHA24_11355	branched-chain amino acid ABC transporterpermease	0	2.28207	0	0	0	0	0	0	1.25168	0	0	0	3.2457	3.91795	2.41199	3.37914	4.03379	0	0	0	0
HHA24_11360	ABC transporter ATP-binding protein	0	2.51256	0	0	0	0	0	0	2.1413	0	0	0	3.53721	4.12909	3.13868	3.69679	4.1977	0	0	0	0
HHA24_11365	ABC transporter ATP-binding protein	0	1.12719	0	0	0	0	0	0	0	0	0	0	1.98104	2.67696	1.28325	2.0567	2.88455	0	0	0	0
HHA24_11380	helix-turn-helix transcriptional regulator	1.31053	0	0	0	1.51856	0	1.63196	1.18612	2.2517	0	0	2.8405	0	1.22349	2.41957	0	0	0	0	0	0
HHA24_11385	tRNA-binding protein	0	0	0	0	0	0	0	0	0	0	0	0	0	0	0	0	0	0	0	0	0
HHA24_11390	DUF3596 domain-containing protein	0	0	0	0	0	0	0	0	0	0	0	0	0	0	0	0	0	0	0	0	0
HHA24_11395	LD-carboxypeptidase	0	0	0	0	0	0	0	0	0	0	0	0	0	0	0	0	0	0	0	0	0
HHA24_11405	N-acetyltransferase	0	0	0	-1.19704	0	0	0	0	0	0	0	0	-1.12337	0	-1.26212	0	0	0	-1.34931	0	-1.87304
HHA24_11410	NADP-dependent isocitrate dehydrogenase	0	0	0	0	0	0	0	0	0	0	0	0	0	0	0	0	0	0	0	0	0
HHA24_11435	amino acid ABC transporter substrate-bindingprotein	0	0	0	0	0	0	0	0	0	-1.02525	0	0	-1.11227	0	0	0	0	0	0	0	0
HHA24_11455	DUF4148 domain-containing protein	-4.5633	-4.93589	0	0	0	-3.72598	-1.58017	0	-5.1094	-3.60328	-4.69454	0	0	0	0	0	0	0	0	-3.82508	-2.34183
HHA24_11465	ABC transporter ATP-binding protein	0	0	0	0	0	0	0	0	0	0	0	0	0	0	0	0	0	0	0	0	0
HHA24_11470	ABC transporter ATP-binding protein	0	0	0	0	0	0	0	0	0	0	0	0	0	0	0	0	0	0	0	0	0
HHA24_11475	ABC transporter permease	0	0	0	0	0	0	0	0	0	0	0	0	0	0	0	0	0	0	0	0	0
HHA24_11480	ABC transporter substrate-binding protein	0	0	0	0	0	0	0	0	0	0	0	0	0	0	0	0	0	0	0	0	0
HHA24_11485	cyclic diguanylate phosphodiesterase	0	0	1.01507	0	0	0	0	0	0	0	0	0	0	0	0	0	0	0	0	0	0
HHA24_11490	hypothetical protein	-1.49281	0	0	0	0	0	0	0	0	1.5123	0	1.61202	0	0	0	0	0	0	0	0	0
HHA24_11505	TonB-dependent siderophore receptor	0	0	0	0	1.22615	0	1.13737	0	1.49806	0	0	1.30851	-2.51736	0	0	0	0	0	0	0	0
HHA24_11510	hypothetical protein	0	0	1.07077	0	0	0	0	0	0	0	0	0	0	0	0	0	0	0	0	0	0
HHA24_11515	TerC family protein	0	0	1.45972	0	0	0	0	0	0	0	0	0	0	0	0	0	0	0	0	0	0
HHA24_11535	bvgS	0	0	0	0	0	0	0	0	-1.34312	0	0	0	0	0	-1.12098	0	0	0	0	0	0
HHA24_11540	MFS transporter	0	0	0	0	0	0	0	0	0	0	0	0	0	0	0	0	0	0	0	0	0
HHA24_11560	FadR family transcriptional regulator	1.41362	0	-1.06628	0	0	0	0	0	0	0	0	1.01213	0	0	0	0	0	0	0	0	0
HHA24_11565	DctP family TRAP transporter solute-bindingsubunit	0	0	0	0	0	0	0	0	0	0	0	0	0	0	0	0	0	0	0	0	0
psd	phosphatidylserine decarboxylase	0	0	0	0	0	0	0	0	0	0	0	1.04707	0	0	0	0	0	0	0	0	0
HHA24_11615	iron ABC transporter substrate-binding protein	0	0	0	0	0	0	0	0	1.49042	0	0	0	0	0	0	0	0	0	0	0	0
HHA24_11620	RES family NAD+ phosphorylase	0	0	0	0	0	0	0	0	0	0	0	0	0	0	0	0	0	0	0	0	0
HHA24_11625	DUF2384 domain-containing protein	0	0	0	0	0	0	0	0	0	0	0	0	0	0	0	0	0	0	0	0	0
HHA24_11635	DUF423 domain-containing protein	0	0	0	0	0	0	0	0	0	0	0	0	0	0	0	0	0	0	0	0	0
HHA24_11640	PQQ-dependent sugar dehydrogenase	0	0	0	0	0	0	0	0	0	0	0	0	0	0	0	0	0	0	0	0	0
HHA24_11645	glutathione S-transferase family protein	0	0	0	0	0	0	0	0	0	0	0	0	0	0	0	0	0	0	0	0	0
HHA24_11650	glutathione S-transferase	0	0	0	0	0	0	0	0	0	0	0	0	0	0	0	0	0	0	0	0	0
HHA24_11655	aspartate/glutamate racemase family protein	0	0	0	0	0	0	0	0	0	0	0	0	-1.01567	0	0	0	0	0	0	0	0
HHA24_11660	ABC transporter ATP-binding protein	0	0	2.07355	0	0	0	0	0	0	0	0	0	0	0	0	0	0	0	1.05172	0	0
livG	LivG	0	0	1.52975	0	0	0	0	0	0	0	0	0	0	0	0	0	0	0	1.3458	0	0
HHA24_11670	LivM	0	0	1.23671	0	0	0	0	0	0	0	0	0	0	0	0	0	0	0	0	0	0
livH	LivH	0	0	0	0	0	0	0	0	0	0	0	0	0	0	0	0	0	0	1.03284	0	0
HHA24_11685	queuosine precursor transporter	0	0	0	0	0	0	0	0	0	0	0	0	-1.15715	0	0	0	0	0	0	0	0
HHA24_11690	pyrroline-5-carboxylate reductase	0	0	0	0	0	0	0	0	0	0	0	0	0	0	0	0	0	0	0	0	0
ugpB	UgpB	0	0	0	0	0	0	0	0	0	0	0	0	0	0	0	0	0	0	0	0	0
ugpA	UgpA	0	0	0	0	0	0	0	0	0	0	0	0	0	0	0	1.03038	0	0	0	0	0
ugpE	UgpE	0	0	0	0	0	0	0	0	0	0	0	0	0	0	0	1.14504	1.14455	0	0	0	0
HHA24_11710	UgpC	0	0	0	0	0	0	0	0	0	0	0	0	0	0	0	0	0	0	0	0	0
tviB	TviB	3.36	4.10848	6.5244	3.66728	4.55665	5.49393	6.03259	4.58567	7.30833	3.82366	3.70148	0	1.40937	5.24748	5.50602	5.19618	4.91802	4.86851	5.13542	0	1.6165
HHA24_11730	CapA	3.82984	4.57857	5.90443	3.72994	4.38988	5.71515	6.11524	4.77233	6.656	4.26481	3.73064	1.30432	1.56501	5.2373	5.42595	5.0923	4.92673	4.77678	5.32073	0	1.73591
HHA24_11735	capsular biosynthesis protein	4.12416	4.6547	5.88966	3.6878	4.36439	5.5599	5.97701	4.64577	6.81218	4.42191	3.59455	1.34717	1.35017	5.19779	5.53989	4.94574	4.69391	4.85783	5.22014	0	1.54847
HHA24_11740	glycosyltransferase	3.97026	4.59012	6.18273	3.63479	4.64119	5.50491	6.00095	4.55267	6.8375	4.24489	3.43109	1.05113	1.35368	5.21891	5.4378	4.82473	4.5939	4.83976	5.08474	0	1.3161
HHA24_11745	capsule biosynthesis protein	3.89475	4.63105	5.60668	3.45477	4.00489	5.39535	5.81332	4.47249	6.35229	4.49396	3.03188	0	1.13143	5.16692	5.10451	4.9437	4.72135	4.39152	4.96047	0	1.37809
HHA24_11750	ABC transporter ATP-binding protein	3.93925	4.80513	5.27729	3.52528	3.96034	5.36498	5.57227	4.41845	6.21728	4.67391	3.01441	1.10822	0	4.88196	4.77555	4.6372	4.37194	4.29118	4.65019	0	1.35723
HHA24_11755	ABC transporter permease	4.02954	4.66519	4.9049	3.19081	3.64759	4.99515	5.37581	4.19815	5.95388	4.85872	3.60459	1.26295	0	4.39165	4.52662	4.21583	3.83743	3.96834	4.15628	0	0
HHA24_11760	glycosyltransferase family 2 protein	4.73212	4.63561	7.25027	4.31488	5.11452	5.37244	5.89483	5.09495	6.30701	4.04956	4.98319	1.79556	1.52385	5.18056	5.65872	5.15359	4.68089	4.94445	5.2727	0	2.07632
HHA24_11765	glycosyltransferase	5.05833	5.03764	6.69875	4.61167	5.19624	5.647	6.33445	5.47361	5.98663	4.44566	5.43724	1.84148	1.93931	5.55931	5.99892	5.58837	5.16181	5.10547	5.73908	0	1.91947
HHA24_11770	capsular biosynthesis protein	4.57242	4.58117	6.80725	4.9304	5.14986	5.54617	6.62258	5.2221	6.3219	3.67456	5.33649	1.49454	2.43909	5.22472	6.27835	5.65284	5.1243	5.06129	5.57361	0	1.9509
HHA24_11780	hypothetical protein	0	0	0	0	0	0	0	0	0	0	0	0	0	0	0	0	0	0	0	0	0
HHA24_11785	dehydrogenase	0	0	0	0	0	0	0	0	0	0	0	0	0	0	0	0	0	0	0	0	0
HHA24_11790	aldehyde dehydrogenase family protein	0	0	0	0	0	0	0	0	0	0	0	0	0	0	0	-1.04991	0	0	0	0	0
HHA24_11795	ABC transporter substrate-binding protein	0	0	0	0	0	0	0	0	0	0	0	0	0	0	-1.49021	-1.05421	-1.00295	0	0	0	0
HHA24_11800	ABC transporter permease	0	0	0	0	0	0	0	0	0	0	0	0	0	0	-1.21722	-1.00104	0	0	0	0	0
HHA24_11805	ABC transporter ATP-binding protein	0	0	0	0	0	0	0	0	0	0	0	0	0	0	-1.10218	0	0	0	0	0	0
HHA24_11810	glutathione S-transferase family protein	0	0	0	0	0	0	0	0	0	0	0	0	0	-1.0365	-1.40279	0	0	0	0	0	0
HHA24_11815	RidA family protein	0	0	0	0	0	0	0	0	0	0	0	0	0	-1.0523	0	0	0	0	0	0	0
HHA24_11820	hypothetical protein	0	0	0	0	0	0	0	0	0	0	0	0	0	0	0	-1.05909	0	0	0	0	0
HHA24_11825	cupin domain-containing protein	0	0	0	0	0	0	0	0	0	0	0	0	0	-1.41221	-1.41629	-1.04684	-1.13944	0	0	0	0
HHA24_11835	CoA-acylating methylmalonate-semialdehydedehydrogenase	0	0	0	0	0	0	0	0	0	0	-1.04782	-1.77757	-1.55863	-1.03733	0	0	0	-1.22309	-1.11942	0	0
HHA24_11840	LysR family transcriptional regulator	0	0	0	0	0	0	0	0	0	0	0	0	0	0	1.25609	0	0	0	0	0	0
HHA24_11845	LysR family transcriptional regulator	0	0	0	0	0	0	0	0	0	0	0	0	0	0	0	0	0	0	0	0	0
recG	RecG	0	0	0	0	0	0	0	0	0	0	0	0	0	0	0	0	0	0	0	0	0
HHA24_11855	RidA family protein	0	0	0	0	0	0	0	0	0	0	0	0	0	0	0	0	0	0	0	0	0
HHA24_11860	chloride channel protein	0	0	0	0	0	0	0	0	0	0	0	0	0	0	0	0	0	0	0	0	0
HHA24_11865	ferredoxin--NADP reductase	0	0	0	0	0	0	0	0	0	0	0	0	0	0	0	0	0	0	0	0	0
HHA24_11885	pirin family protein	0	0	0	0	0	0	0	0	0	0	0	0	0	0	0	0	0	0	0	0	0
HHA24_11890	pirin family protein	0	0	0	0	0	0	0	0	0	0	1.45157	0	0	-1.03109	0	0	0	0	0	0	0
HHA24_11895	LysR family transcriptional regulator	2.97282	2.42172	0	0	0	3.07253	0	0	0	0	0	0	0	0	0	0	0	0	0	0	0
HHA24_11900	hypothetical protein	0	-1.02315	1.14253	0	0	0	0	0	0	0	1.79458	0	0	0	0	0	0	0	0	0	0
HHA24_11905	transporter substrate-binding domain-containingprotein	0	-1.01459	0	0	0	0	-1.32542	0	0	0	0	0	0	0	0	0	0	0	0	0	0
HHA24_11910	IS3 family transposase	0	0	0	0	0	0	0	0	0	0	0	0	0	0	0	0	0	0	0	0	0
HHA24_11915	HD domain-containing protein	0	0	0	0	0	0	0	0	0	1.24189	0	0	0	0	0	0	0	0	0	0	0
ntrC	nitrogen regulation protein NR(I)	0	0	0	0	0	0	0	0	0	0	0	0	0	0	0	0	0	0	0	0	0
glnA	type I glutamate--ammonia ligase	-1.31219	-1.35314	0	0	0	0	0	0	0	0	0	0	0	0	0	0	0	0	0	0	0
HHA24_11935	oxygen-independent coproporphyrinogen IIIoxidase-like protein	0	0	0	0	0	0	0	0	0	0	0	0	-1.01557	0	0	0	0	0	0	0	0
rdgB	RdgB/HAM1 family non-canonical purine NTPpyrophosphatase	0	0	0	0	0	0	0	0	0	0	0	0	0	0	0	0	0	0	0	0	0
HHA24_11945	EAL domain-containing protein	0	0	0	0	0	0	0	0	0	0	0	0	0	0	0	0	0	0	0	0	0
HHA24_11950	HAMP domain-containing protein	0	0	0	0	0	0	0	0	0	0	0	0	0	0	0	0	0	0	0	0	0
HHA24_11955	LysR family transcriptional regulator	0	0	0	0	0	0	0	0	0	0	0	0	0	0	0	0	0	0	0	0	0
HHA24_11960	acyl-CoA/acyl-ACP dehydrogenase	0	0	0	0	0	0	0	0	0	0	0	-1.05389	0	0	0	0	0	0	0	0	0
HHA24_11965	MmgE/PrpD family protein	0	0	0	0	0	0	0	0	0	0	0	-1.37959	0	0	0	0	0	0	0	0	0
rph	ribonuclease PH	0	0	0	0	0	0	0	0	0	1.26695	0	0	0	0	1.66993	0	0	0	0	0	0
HHA24_11980	YicC family protein	0	0	0	0	0	0	0	0	0	0	0	0	0	0	0	0	0	0	0	0	0
HHA24_11990	chromosome partitioning protein ParB	0	0	0	0	0	0	0	0	0	0	0	0	0	0	0	0	0	0	0	0	0
HHA24_11995	AMP nucleosidase	0	0	0	0	0	0	0	0	0	0	0	0	0	0	0	0	0	0	0	0	0
HHA24_12000	C40 family peptidase	2.66778	3.08545	2.25996	2.22255	1.7006	2.70086	2.9865	2.72013	3.06421	2.12022	1.83597	2.20573	0	3.14193	4.1014	3.55809	2.68105	1.85137	2.65326	0	0
HHA24_12005	SDR family oxidoreductase	0	0	0	0	0	0	0	0	0	0	0	0	0	0	0	0	0	0	0	0	0
HHA24_12015	DNA-directed RNA polymerase subunit omega	0	0	0	0	0	0	0	0	0	0	0	0	0	0	0	0	0	0	0	0	0
HHA24_12020	bifunctional (p)ppGppsynthetase/guanosine-3'	0	0	0	0	0	0	0	0	0	0	0	0	0	0	0	0	0	0	0	0	0
HHA24_12070	TRAP transporter large permease subunit	0	0	1.08898	0	0	0	0	1.21968	0	0	0	0	0	0	0	0	0	0	1.19818	0	0
HHA24_12075	filamentous hemagglutinin	0	0	1.81528	2.16504	0	0	0	0	0	0	3.21935	0	0	0	0	0	0	0	0	0	0
HHA24_12080	type 1 fimbrial protein	0	0	2.39461	2.66864	0	0	0	0	0	0	3.97627	-1.2862	-1.71934	0	0	0	0	0	-1.12828	0	0
HHA24_12085	fimbrial biogenesis outer membrane usherprotein	0	0	1.93522	2.67472	0	0	0	0	-1.01163	0	3.98695	0	-1.40947	0	0	0	0	0	0	0	0
HHA24_12090	fimbria/pilus periplasmic chaperone	0	0	2.42479	3.89881	0	0	0	-1.74284	-1.26635	0	4.90942	-1.54121	-1.99913	0	-1.58223	-1.24677	0	-1.36425	-1.36364	0	0
HHA24_12095	fimbrial protein	0	0	2.46935	4.78418	0	0	0	0	-1.33065	0	5.051	-1.99332	0	0	0	0	0	-1.26832	0	0	0
HHA24_12100	filamentous hemagglutinin N-terminaldomain-containing protein	0	0	1.01611	2.04485	0	0	0	0	-1.41762	0	0	-1.13869	0	0	0	0	0	0	0	0	0
HHA24_12105	DMT family transporter	0	0	0	0	0	0	0	0	0	0	0	0	0	0	0	0	0	0	0	0	0
HHA24_12110	ABC transporter ATP-binding protein	0	0	0	0	0	0	0	0	0	0	0	0	0	0	0	0	0	0	0	0	0
HHA24_12115	arylesterase	0	0	0	0	0	0	0	0	0	0	0	0	0	0	0	0	0	0	0	0	0
HHA24_12140	glutathione peroxidase	0	0	0	0	0	0	0	0	0	0	0	0	0	2.00766	1.38663	2.41694	1.72171	0	0	0	0
HHA24_12145	heavy-metal-associated domain-containingprotein	-1.23754	-1.41355	0	0	0	0	0	0	0	-1.06301	0	0	0	1.90522	1.5654	2.55132	2.21855	0	0	0	0
HHA24_12150	copper-translocating P-type ATPase	0	0	0	0	0	0	0	0	-1.2449	0	0	0	0	2.13495	1.92315	2.28028	2.09011	0	0	0	0
cueR	Cu(I)-responsive transcriptional regulator	0	0	0	0	0	0	0	0	0	0	0	0	0	0	0	0	0	0	0	0	0
HHA24_12165	hypothetical protein	0	0	1.24649	0	0	0	0	0	0	1.73503	0	0	0	0	0	0	0	0	0	0	0
HHA24_12170	periplasmic heavy metal sensor	0	1.83188	0	0	0	1.38471	1.26638	0	0	0	1.26137	0	0	0	1.02189	0	0	0	2.12404	0	0
HHA24_12175	3'-5' exonuclease	0	0	0	0	0	0	0	0	0	0	0	0	0	0	0	0	0	0	0	0	0
HHA24_12180	peptidoglycan DD-metalloendopeptidase familyprotein	0	0	0	0	0	0	0	0	0	0	0	0	0	0	0	0	0	0	0	0	0
HHA24_12185	protein-L-isoaspartate(D-aspartate)O-methyltransferase	0	0	0	0	0	0	0	0	0	0	0	0	0	0	0	0	0	0	0	0	0
surE	5'/3'-nucleotidase SurE	0	0	0	0	0	0	0	0	1.25339	0	0	1.0631	0	0	0	0	0	0	0	0	0
HHA24_12200	hypothetical protein	0	0	0	0	0	0	0	0	0	0	0	0	0	0	0	0	0	0	0	0	0
HHA24_12205	carboxymuconolactone decarboxylase familyprotein	0	0	0	0	0	0	0	0	0	0	0	0	0	0	0	0	0	0	0	0	0
HHA24_12210	tripartite tricarboxylate transporter substratebinding protein	0	0	0	0	0	0	0	0	0	0	0	0	0	0	0	0	0	0	0	0	0
HHA24_12215	amidohydrolase family protein	0	0	0	0	0	0	0	0	-1.11156	1.50546	0	0	0	0	0	0	0	0	0	0	0
HHA24_12220	LysR family transcriptional regulator	0	0	0	0	0	0	0	0	0	0	0	0	0	0	0	0	0	0	0	0	0
tsaD	TsaD	0	0	0	0	0	0	0	0	0	0	0	0	0	0	0	0	0	0	0	0	0
HHA24_12230	NCS2 family permease	0	0	0	0	0	0	0	0	0	0	0	0	0	0	0	1.06392	0	0	0	0	0
HHA24_12235	LLM class flavin-dependent oxidoreductase	0	0	0	0	1.03803	0	0	0	2.14595	0	0	0	0	0	0	1.39322	1.02715	0	0	0	0
HHA24_12240	thiol reductase thioredoxin	0	0	0	0	0	0	0	0	1.30066	0	0	0	0	0	0	0	0	0	0	0	0
HHA24_12245	YigZ family protein	0	0	0	0	0	0	0	0	0	0	0	0	0	0	0	0	0	0	0	0	0
HHA24_12255	ABC transporter permease	0	0	0	0	0	0	1.10392	0	1.5874	0	0	1.44967	1.05798	0	0	1.35837	1.06531	0	0	0	0
HHA24_12270	LysR family transcriptional regulator	0	0	0	0	0	0	0	0	0	0	0	2.61836	2.33095	0	0	0	0	0	0	0	0
HHA24_12275	flavodoxin family protein	0	0	0	0	0	0	0	0	-1.0368	1.64869	0	1.21595	1.15874	0	0	0	-1.01306	-1.34101	0	0	0
HHA24_12285	LD-carboxypeptidase	0	0	0	0	0	0	0	0	0	0	0	0	0	0	0	0	0	0	0	0	0
tadA	TadA	0	0	0	0	0	0	0	0	0	0	0	0	0	0	0	0	0	0	0	0	0
HHA24_12295	haloacid dehalogenase-like hydrolase	0	0	0	0	0	0	0	0	0	0	0	0	0	0	0	0	0	0	0	0	0
HHA24_12305	cation:proton antiporter	0	0	0	0	0	0	0	0	0	0	0	0	-1.09188	0	0	0	0	0	0	0	0
HHA24_12310	K+/H+ antiporter subunit F	0	0	1.01528	0	0	0	0	0	0	0	0	0	-1.03237	0	0	0	0	0	0	0	0
HHA24_12315	Na+/H+ antiporter subunit E	0	0	0	0	0	0	0	0	0	0	0	0	0	0	0	0	0	0	0	0	0
HHA24_12320	monovalent cation/H+ antiporter subunit D	0	0	0	0	0	0	0	0	0	0	0	0	0	0	0	0	0	0	0	0	0
HHA24_12325	Na+/H+ antiporter subunit C	0	0	0	0	0	0	0	0	0	0	0	0	0	0	0	0	0	0	0	0	0
HHA24_12330	monovalent cation/H+ antiporter subunit A	0	0	0	0	0	0	0	0	0	0	0	0	-1.09011	0	0	0	0	0	0	0	0
HHA24_12335	BugE	-4.57773	-3.80231	0	0	-1.84617	-1.38229	0	-2.26765	-2.66607	-3.51479	-1.46746	-1.19848	0	-2.70814	-2.63379	-2.86362	-2.28411	-1.01289	0	0	-2.51341
HHA24_12340	AAA family ATPase	0	0	0	0	0	0	0	0	0	0	0	0	0	0	0	0	0	0	0	0	0
HHA24_12345	DNA repair exonuclease	0	0	0	0	0	0	0	0	0	0	0	0	0	0	0	0	0	0	0	0	0
HHA24_12350	D-amino acid dehydrogenase	0	0	0	0	0	0	0	0	-2.06111	0	0	0	0	-2.78014	-1.91982	-3.13064	-1.65578	0	0	0	0
HHA24_12355	winged helix-turn-helix transcriptionalregulator	0	0	0	0	0	0	0	0	0	0	0	0	0	0	0	0	0	0	0	0	0
HHA24_12360	DUF502 domain-containing protein	0	0	0	0	0	0	0	0	0	0	0	0	0	0	0	0	0	0	0	0	0
HHA24_12365	hypothetical protein	0	0	0	0	0	0	0	0	0	0	0	0	0	0	0	0	0	0	0	0	0
HHA24_12370	UDP-N-acetylglucosamine1-carboxyvinyltransferase	0	0	0	0	0	0	0	0	0	0	0	0	0	0	0	0	0	0	0	0	0
HHA24_12375	nucleotidyltransferase family protein	1.35041	1.06927	0	0	0	0	0	0	1.05186	-1.02921	0	0	0	0	0	0	0	0	0	0	0
HHA24_12400	TetR/AcrR family transcriptional regulator	0	0	0	0	0	0	0	0	0	0	0	0	0	-1.01827	0	0	0	0	0	0	0
HHA24_12405	HlyD family efflux transporter periplasmicadaptor subunit	0	0	0	0	0	0	0	0	0	0	0	0	0	-1.2552	0	-1.03378	0	0	0	0	0
HHA24_12410	ABC transporter ATP-binding protein	0	0	0	0	0	0	0	0	-1.01256	0	0	0	0	-1.07563	0	0	0	0	0	0	0
HHA24_12415	ABC transporter permease	0	0	0	0	0	0	0	0	-1.53198	0	0	0	0	-1.19631	0	-1.02774	0	0	0	0	0
HHA24_12420	efflux transporter outer membrane subunit	0	0	0	0	0	0	0	0	0	0	0	0	0	0	0	0	0	0	0	0	0
HHA24_12425	YbaK/prolyl-tRNA synthetase associateddomain-containing protein	0	0	0	0	0	0	0	0	0	0	0	0	0	0	0	0	0	0	1.61731	0	0
HHA24_12430	NRDE family protein	0	0	0	0	0	0	0	0	0	0	0	0	0	0	0	0	0	0	1.4777	0	0
HHA24_12435	carboxypeptidase regulatory-likedomain-containing protein	0	0	0	0	0	0	0	0	0	0	0	0	0	0	0	0	0	0	0	0	0
HHA24_12440	hypothetical protein	0	0	0	0	0	0	0	0	0	0	0	0	0	0	0	0	0	0	0	0	0
HHA24_12445	CPBP family intramembrane metalloprotease	0	0	0	0	0	0	0	0	0	0	0	0	0	0	0	0	0	0	0	0	0
arfB	aminoacyl-tRNA hydrolase	0	0	0	0	0	0	0	0	0	0	0	0	0	0	0	0	0	0	0	0	0
HHA24_12455	tripartite tricarboxylate transporter substratebinding protein	0	0	0	0	0	0	0	0	-2.14471	0	0	0	8.49384	-1.03467	0	-1.68647	-1.07904	0	0	1.40809	0
HHA24_12460	class II aldolase/adducin family protein	1.23528	0	0	0	0	0	0	0	-1.11716	0	1.28718	0	8.71288	0	0	0	0	0	0	1.5246	0
HHA24_12465	D-2-hydroxyacid dehydrogenase	1.5084	0	0	0	0	0	0	0	-1.1386	0	1.36598	0	8.65577	0	0	0	0	0	0	1.31301	0
HHA24_12470	aldehyde dehydrogenase	1.41402	0	0	0	0	0	0	0	-1.40299	0	0	0	8.15881	0	0	0	0	0	0	0	0
HHA24_12475	NAD(P)-dependent oxidoreductase	1.07296	0	0	0	0	0	0	0	0	0	0	0	7.14463	0	0	0	0	0	0	0	0
HHA24_12480	helix-turn-helix domain-containing protein	1.11297	0	0	0	0	0	0	0	0	0	0	0	5.09763	0	0	0	0	0	0	0	0
queE	7-carboxy-7-deazaguanine synthase	0	0	0	0	0	0	0	0	0	0	0	0	0	0	0	0	0	0	0	0	0
HHA24_12495	MarR family transcriptional regulator	0	0	0	0	0	0	0	0	-1.25405	0	0	0	0	0	0	0	0	0	1.73509	0	0
HHA24_12500	FUSC family protein	0	0	0	0	0	0	0	0	-1.05246	0	0	0	0	0	0	0	0	0	1.92714	0	0
HHA24_12510	HlyD family secretion protein	0	0	0	0	0	0	0	0	0	0	0	0	0	0	0	0	0	0	1.3266	0	0
ypfH	esterase	0	0	0	0	0	0	0	0	0	-1.31548	0	0	0	0	0	0	0	0	0	0	0
HHA24_12525	chemotaxis protein	0	0	1.86655	0	0	0	0	0	0	1.36996	0	0	0	0	0	-1.04546	0	0	0	0	0
imuA	ImuA	0	1.87572	0	0	1.323	0	0	0	0	2.79351	0	1.03228	1.5597	0	0	0	0	0	1.19752	0	0
HHA24_12535	DNA polymerase Y family protein	1.21426	2.21853	-1.13429	0	1.10312	1.04732	0	0	0	2.94941	1.16409	0	1.73154	0	0	0	0	0	0	0	0
HHA24_12540	error-prone DNA polymerase	1.5105	2.50079	0	0	1.10339	1.1513	0	0	0	3.06	1.52329	1.0014	1.97295	0	0	0	0	0	0	0	0
HHA24_12545	DNA-deoxyinosine glycosylase	0	0	0	0	0	0	0	0	0	0	0	0	0	0	0	0	0	0	0	0	0
fetB	FetB	0	0	0	0	0	0	0	0	0	0	0	0	0	0	0	0	0	0	0	0	0
HHA24_12555	ATP-binding cassette domain-containing protein	0	0	0	0	0	0	0	0	0	0	0	0	0	1.11215	0	0	0	0	1.0327	0	0
HHA24_12560	phosphoenolpyruvate carboxykinase (GTP)	0	0	1.84712	0	0	0	0	0	-1.2065	0	0	1.07343	0	1.38834	1.10921	0	0	0	1.22568	0	0
HHA24_12580	GNAT family N-acetyltransferase	0	0	1.09964	0	0	0	0	0	0	0	0	0	0	0	0	0	1.75421	0	0	0	1.18161
HHA24_12585	PLP-dependent aminotransferase family protein	0	0	0	0	0	0	0	0	-1.39536	0	0	0	0	0	0	0	1.07361	0	0	0	0
HHA24_12590	hypothetical protein	0	0	1.48471	0	0	0	0	0	0	0	0	0	0	0	0	0	0	0	0	0	0
gorA	glutathione-disulfide reductase	0	0	0	0	0	0	0	0	0	0	0	0	0	0	0	0	0	0	0	0	0
HHA24_12605	LysE family translocator	0	0	0	0	0	0	0	0	0	0	0	0	0	0	0	0	0	0	0	0	0
HHA24_12610	LysE family translocator	0	0	0	0	0	0	0	0	0	0	0	0	0	0	0	0	0	0	0	0	0
HHA24_12615	3-deoxy-7-phosphoheptulonate synthase	0	0	0	0	0	0	0	0	0	0	0	0	0	0	0	0	0	0	0	0	0
HHA24_12620	hypothetical protein	0	0	0	0	0	0	0	0	0	0	0	0	0	0	0	0	0	0	0	0	0
HHA24_12625	hypothetical protein	0	0	0	0	0	0	0	0	0	0	0	0	0	0	0	0	0	0	0	0	0
HHA24_12635	VOC family protein	0	0	0	0	0	0	0	0	0	0	1.08893	0	0	0	0	0	0	0	0	0	0
HHA24_12640	MFS transporter	0	0	0	0	0	0	1.10038	0	0	0	1.017	0	0	0	0	0	0	0	0	0	0
HHA24_12645	GFA family protein	0	0	0	0	0	0	1.13042	0	0	0	1.2689	0	0	0	1.35028	1.25991	1.01339	0	0	0	0
HHA24_12650	helix-turn-helix domain-containing protein	0	0	0	0	0	0	0	0	0	0	0	0	0	0	0	0	0	0	0	0	0
HHA24_12665	GNAT family N-acetyltransferase	0	0	0	0	0	0	0	0	0	1.57206	0	1.49314	0	0	0	0	0	0	0	0	0
HHA24_12675	hypothetical protein	1.84708	1.3633	2.28073	1.45083	1.54223	1.45476	2.13584	1.65666	2.28994	1.32674	1.55873	0	0	1.76579	2.61107	1.84578	1.6723	1.65104	2.60303	0	1.52492
HHA24_12680	ZIP family metal transporter	0	0	0	0	0	0	0	0	0	0	0	0	0	0	0	0	0	0	0	0	0
HHA24_12685	LysR family transcriptional regulator	0	0	0	0	0	0	0	0	0	0	0	0	0	0	0	0	0	0	0	0	0
HHA24_12690	MmgE/PrpD family protein	1.34656	1.90943	0	0	0	0	0	0	0	1.34816	1.15822	0	0	0	1.10167	0	0	0	0	0	0
HHA24_12695	hypothetical protein	0	2.37522	0	0	0	0	1.36341	0	0	0	0	0	0	0	1.93038	0	0	0	0	0	0
HHA24_12700	LysE family translocator	0	0	0	0	-1.05307	0	0	0	-1.60788	0	0	0	0	0	0	0	0	0	-1.85316	0	0
HHA24_12705	Lrp/AsnC family transcriptional regulator	-1.41036	-1.75836	0	0	-1.1714	0	-1.23292	-1.19145	0	-1.50605	0	-1.02454	0	-1.28315	-1.16789	-1.25573	-1.52371	0	0	0	0
HHA24_12710	helix-turn-helix transcriptional regulator	0	-1.19901	0	0	0	0	0	0	0	0	0	0	0	0	0	-1.0093	0	0	0	0	0
HHA24_12715	MFS transporter	1.20093	0	0	0	0	0	0	0	0	1.93833	0	0	0	0	0	0	0	0	0	0	0
HHA24_12720	phosphonopyruvate hydrolase	0	0	0	0	0	0	0	0	0	0	0	0	0	0	0	0	0	0	0	0	0
HHA24_12735	GNAT family N-acetyltransferase	0	0	0	0	0	0	0	0	0	0	5.26335	0	0	0	0	0	0	0	0	0	0
HHA24_12740	PaaI family thioesterase	0	0	0	0	0	0	0	0	0	0	0	0	0	0	0	0	0	0	0	0	0
HHA24_12745	TetR/AcrR family transcriptional regulator	0	0	0	0	0	0	0	0	0	0	0	0	0	0	0	0	0	0	0	0	0
HHA24_12750	thiolase family protein	0	0	0	0	0	0	0	0	-1.48134	0	0	0	0	0	0	0	-1.25032	0	0	0	0
HHA24_12755	alpha/beta fold hydrolase	0	0	0	0	0	0	0	0	0	0	2.21949	0	0	0	0	0	0	0	0	0	0
HHA24_12760	LysR family transcriptional regulator	0	0	0	0	0	0	0	0	0	0	0	0	0	0	0	0	0	0	0	0	0
HHA24_12765	MFS transporter	0	0	0	0	0	0	0	0	1.24112	1.317	0	1.71131	0	0	0	0	0	0	0	0	0
dkgB	DkgB	0	0	0	0	0	0	0	1.05747	1.21352	1.03803	0	1.72551	0	0	0	0	0	0	0	0	0
HHA24_12775	MFS transporter	0	0	0	0	0	0	0	0	0	0	0	0	0	0	0	0	0	0	0	0	0
HHA24_12780	superoxide dismutase	0	0	0	0	0	0	0	0	0	0	0	0	0	0	0	0	0	0	0	0	0
HHA24_12790	DUF4880 domain-containing protein	1.0161	1.06717	0	0	1.12788	0	1.03436	0	1.31184	0	0	1.06262	0	0	0	0	0	0	0	0	0
HHA24_12800	MFS transporter	0	0	0	0	0	0	0	0	0	1.17298	0	0	0	-2.08218	0	-2.26233	-2.21334	0	0	0	0
HHA24_12805	LysR family transcriptional regulator	0	0	0	0	0	0	0	0	0	2.14146	0	0	0	-1.09283	0	-1.1048	0	0	0	0	0
HHA24_12815	hypothetical protein	1.65945	0	0	0	-1.54308	0	0	0	0	0	0	0	0	-2.42211	0	-2.13067	0	-2.01561	0	0	0
HHA24_12820	phospholipase C	0	0	0	0	0	0	0	0	0	0	0	0	0	0	0	0	0	0	0	0	0
HHA24_12825	DeoR/GlpR transcriptional regulator	0	0	0	0	0	0	0	0	0	0	0	0	0	0	0	0	0	0	0	0	0
HHA24_12830	iron-containing alcohol dehydrogenase	0	0	0	-1.00117	0	0	0	0	0	0	0	0	0	0	0	0	0	0	0	0	0
HHA24_12870	LysR family transcriptional regulator	0	0	0	0	0	0	0	0	0	0	0	0	0	0	0	0	0	0	0	0	0
HHA24_12875	helix-turn-helix domain-containing protein	0	0	0	0	0	0	0	0	0	0	0	0	0	0	0	0	0	0	0	0	0
HHA24_12880	methylated-DNA--[protein]-cysteineS-methyltransferase	0	0	0	0	0	0	0	0	0	0	0	0	0	0	0	0	0	0	0	0	0
HHA24_12885	PhzF family phenazine biosynthesis protein	0	0	0	0	0	0	0	0	1.12844	0	0	0	0	0	1.06727	0	0	0	0	0	0
HHA24_12890	tripartite tricarboxylate transporter substratebinding protein	0	0	0	0	0	0	0	0	0	0	0	0	0	0	0	0	0	0	0	0	0
HHA24_12900	GNAT family N-acetyltransferase	0	0	0	0	0	0	0	0	0	0	0	0	0	0	0	0	0	0	0	0	0
HHA24_12905	AAA family ATPase	-1.53498	-1.28634	0	-1.29269	0	-1.18461	-1.44492	0	0	0	0	0	0	-1.14508	-1.01301	0	0	0	-1.06226	0	0
HHA24_12910	DEAD/DEAH box helicase	-1.12621	-1.18754	0	-1.22287	0	-1.29731	-1.49193	0	0	0	0	0	0	-1.0217	0	0	-1.00835	0	0	0	0
HHA24_12915	DUF1837 domain-containing protein	-1.14183	-1.23738	0	-1.50782	0	-1.48104	-1.49003	0	0	0	-1.31526	0	-1.32431	-1.31445	0	-1.23841	-1.30367	0	-1.21848	0	0
HHA24_12920	XRE family transcriptional regulator	0	0	0	0	0	0	0	0	0	0	0	0	0	0	0	0	0	0	0	0	0
HHA24_12925	hypothetical protein	0	0	1.14306	0	0	0	0	0	0	0	0	0	0	0	0	0	0	0	0	0	0
HHA24_12930	type II toxin-antitoxin system RelE/ParE familytoxin	0	-1.2641	0	0	0	0	0	0	0	0	0	0	0	0	0	0	0	0	0	0	0
HHA24_12935	ribbon-helix-helix protein	-1.55964	-1.58593	0	0	0	0	-1.36847	0	0	-1.21605	0	0	0	-1.12649	-1.12221	0	0	0	0	0	0
HHA24_12940	hypothetical protein	0	0	0	0	-1.06315	0	0	0	0	0	0	0	0	0	0	0	0	0	0	0	0
HHA24_12945	recombinase family protein	0	0	0	0	0	0	0	0	0	0	0	0	0	0	0	0	0	0	0	0	0
HHA24_12950	hypothetical protein	0	0	0	0	0	0	0	0	-1.0525	0	0	0	0	0	0	0	0	0	0	0	0
HHA24_12955	AAA family ATPase	1.04181	1.16954	0	0	0	0	0	0	0	0	0	0	0	0	0	0	0	0	0	0	0
HHA24_12960	AlpA family phage regulatory protein	0	0	1.25821	0	0	0	0	0	0	0	0	0	0	0	0	0	0	0	0	0	0
HHA24_12965	tyrosine-type recombinase/integrase	0	0	1.1486	0	0	0	0	0	0	0	0	0	0	0	0	0	0	0	0	0	0
0	IS3 family transposase	0	0	0	0	0	0	0	0	0	0	0	0	0	0	0	0	0	0	0	0	0
HHA24_12975	integrase arm-type DNA-binding domain-containingprotein	0	0	0	0	0	0	0	0	0	0	0	0	0	0	0	0	0	0	0	0	0
guaB	IMP dehydrogenase	0	0	0	0	0	0	0	0	0	0	0	0	0	0	0	0	0	0	0	0	0
HHA24_12990	DUF2239 family protein	0	0	0	0	0	0	0	0	0	0	0	-1.8144	-1.06245	0	0	0	0	0	0	0	0
HHA24_12995	PadR family transcriptional regulator	0	0	0	0	1.5328	0	0	0	0	0	0	0	0	0	0	0	0	0	0	0	0
HHA24_13000	siderophore-interacting protein	0	0	0	0	1.63365	0	0	0	0	0	0	0	0	0	0	0	0	0	0	0	0
HHA24_13005	LysR family transcriptional regulator	0	1.21551	0	0	0	0	1.18761	0	4.65607	0	3.01687	1.04441	1.22125	0	0	1.32777	0	0	0	0	0
HHA24_13010	NAD(P)/FAD-dependent oxidoreductase	0	1.58716	0	0	0	0	0	0	4.92647	0	3.39573	0	1.47695	1.25438	0	1.71745	1.29012	0	0	0	0
HHA24_13015	ABC transporter permease	1.24613	1.9631	0	0	0	0	0	1.00636	4.51868	0	3.32385	0	1.3592	1.14987	0	1.75254	1.4675	0	0	0	0
HHA24_13020	ABC transporter permease	1.09306	1.8033	0	0	0	0	0	1.01055	4.81012	0	3.34724	0	1.25886	1.22422	0	1.62256	1.41	0	0	0	0
HHA24_13025	ABC transporter ATP-binding protein	1.10301	1.90327	0	0	0	0	0	0	4.53396	0	3.30499	0	1.53452	1.07219	0	1.57451	1.21299	0	0	0	0
HHA24_13030	ATP-binding cassette domain-containing protein	1.16845	1.94777	0	0	0	0	0	0	4.82194	0	3.66338	1.12097	1.55419	1.28499	1.12496	1.82763	1.5131	0	0	0	0
HHA24_13035	ABC transporter substrate-binding protein	0	1.64597	0	0	0	0	0	1.03276	5.11517	0	3.86078	1.05905	1.78752	1.31979	1.23434	2.19844	1.70535	0	0	0	0
HHA24_13040	palmitoyl-CoA hydrolase	0	1.33194	0	0	0	0	0	0	4.8042	0	3.39858	0	1.48226	1.21217	1.24983	1.75694	1.36964	0	0	0	0
HHA24_13045	CMD domain protein	0	1.18883	0	0	0	0	0	0	4.85346	0	3.30699	0	1.44465	1.12076	1.21221	1.87003	1.38543	0	0	0	0
HHA24_13050	peroxidase-related enzyme	0	0	0	0	0	0	0	0	4.09277	0	3.17171	0	1.25653	1.03682	0	1.75288	1.38145	0	0	0	0
HHA24_13065	DUF1415 domain-containing protein	0	0	0	0	0	0	0	0	0	0	0	0	0	0	0	0	0	0	0	0	0
HHA24_13070	M20/M25/M40 family metallo-hydrolase	0	0	0	0	0	0	0	0	0	0	0	0	0	0	0	0	0	0	0	0	0
purL	phosphoribosylformylglycinamidine synthase	0	0	0	0	0	0	0	0	0	0	0	0	0	0	0	0	0	0	0	0	0
HHA24_13080	TRAP transporter small permease	0	0	0	0	0	0	0	0	0	0	0	1.50078	0	-1.72163	-1.02761	-1.61225	-1.60197	0	0	0	0
HHA24_13085	TRAP transporter large permease	-1.08036	0	0	0	0	0	0	0	0	0	0	0	0	-2.25615	-1.2886	-2.45236	-2.17944	0	0	0	0
greB	transcription elongation factor GreB	-1.49196	-1.47083	0	0	0	0	0	0	0	0	0	0	0	0	0	0	0	0	1.00447	0	0
HHA24_13100	PHP domain-containing protein	0	0	0	0	0	0	0	0	0	0	0	0	0	0	0	0	0	0	0	0	0
HHA24_13105	alpha/beta hydrolase	0	0	1.11591	0	0	0	0	0	0	0	0	0	0	0	0	0	0	0	0	0	0
HHA24_13110	DMT family transporter	0	0	0	0	0	0	0	0	0	0	0	0	0	0	0	0	0	0	0	0	0
HHA24_13130	TatD family hydrolase	0	1.04583	0	0	0	0	0	0	0	0	0	0	0	0	0	0	0	0	0	0	0
lolD	LolD	0	1.04365	0	0	0	0	0	0	0	0	0	0	0	0	0	0	0	0	0	0	0
HHA24_13145	hypothetical protein	0	0	0	0	0	0	0	0	0	0	0	0	0	0	0	0	0	0	0	0	0
recJ	RecJ	0	0	0	0	0	0	0	0	0	0	0	0	0	0	0	0	0	0	0	0	0
HHA24_13215	methylglyoxal synthase	0	0	0	0	0	0	0	0	0	0	0	0	0	0	0	0	0	0	0	0	0
iscX	IscX	1.14102	1.52466	0	0	0	0	0	0	1.19325	0	0	0	0	0	0	0	0	0	0	0	0
fdx	ISC system 2Fe-2S type ferredoxin	1.35871	1.45261	0	0	0	0	0	0	1.35202	1.00752	0	0	0	0	0	1.00842	0	0	0	0	0
hscB	HscB	1.60129	1.43765	0	0	0	0	0	0	1.52843	1.03561	0	0	0	0	0	0	0	0	0	0	0
iscA	IscA	1.27715	1.05788	0	0	0	0	0	0	1.43418	0	0	0	0	0	0	0	0	0	0	0	0
iscU	IscU	1.10124	1.03127	0	0	0	0	0	0	1.25142	0	0	0	0	0	0	0	0	0	1.01244	0	0
HHA24_13255	IscS subfamily cysteine desulfurase	1.07434	0	0	0	0	0	0	0	0	0	0	0	0	0	0	0	0	0	0	0	0
iscR	IscR	0	0	0	0	0	0	0	0	0	0	0	0	0	0	0	0	0	0	1.07825	0	0
uvrB	UvrB	0	0	0	0	0	0	0	0	0	0	0	0	0	0	0	0	0	0	0	0	0
HHA24_13275	aspartate/tyrosine/aromatic aminotransferase	0	0	0	0	0	0	0	0	0	0	-1.03076	0	0	0	0	0	0	0	0	0	0
lexA	LexA	0	1.4536	0	0	0	0	0	0	0	1.24032	0	0	0	0	0	0	0	0	1.07792	0	0
lon	endopeptidase La	0	0	0	0	-2.84112	0	0	0	0	-1.07656	0	0	0	0	0	0	0	0	0	0	0
clpX	ClpX	0	0	0	0	0	0	0	0	0	0	0	0	0	0	0	0	0	0	0	0	0
clpP	ClpP	0	0	0	0	0	0	0	0	0	0	0	0	0	0	0	0	0	0	0	0	0
HHA24_13300	trigger factor	0	0	0	0	0	0	0	0	0	0	0	0	0	0	0	0	0	0	0	0	0
HHA24_13305	TIGR00645 family protein	0	0	0	0	0	0	0	0	0	0	0	1.12048	0	0	0	0	0	0	0	0	0
HHA24_13310	cold-shock protein	0	0	1.04639	0	0	0	0	0	0	0	0	0	0	0	0	1.07001	0	0	1.22442	0	0
HHA24_13320	cold-shock protein	0	0	1.00487	0	0	0	0	0	0	0	0	0	0	0	0	0	0	0	0	0	0
HHA24_13345	DUF4148 domain-containing protein	-4.52672	-5.81553	1.09907	0	0	-2.84013	0	0	-5.09974	-4.10864	-3.84146	-1.83959	0	0	0	0	0	0	1.59239	-4.32522	-1.54443
HHA24_13350	autotransporter outer membrane beta-barreldomain-containing protein	0	0	0	0	0	0	0	0	-1.30473	0	0	-1.20691	-1.46788	-1.2896	0	-1.42944	-1.62555	0	0	0	-2.45767
HHA24_13370	succinyldiaminopimelate transaminase	0	0	0	0	0	0	0	0	0	0	0	0	0	0	0	0	0	0	0	0	0
dapD	2	0	0	0	0	0	0	0	0	0	0	0	0	0	0	0	0	0	0	0	0	0
HHA24_13395	UvrD-helicase domain-containing protein	0	0	0	0	0	0	0	0	0	0	0	0	0	0	0	0	0	0	0	0	0
HHA24_13400	acyl-CoA desaturase	-1.68472	-1.49066	0	0	-1.29347	0	-1.11553	0	-1.02508	-1.33446	0	0	0	-1.02874	-1.19698	0	0	0	0	0	0
HHA24_13405	hypothetical protein	-1.02208	-1.02115	0	-1.00447	-1.14846	-1.28355	-1.11548	-1.03244	-1.19507	-1.35338	-1.0512	0	-1.04566	-1.50955	0	-1.45123	-1.46621	0	0	0	0
HHA24_13410	RsmB/NOP family class I SAM-dependent RNAmethyltransferase	0	0	0	0	0	0	0	0	0	0	0	0	-1.04744	0	0	0	0	0	0	0	0
HHA24_13420	bifunctional riboflavin kinase/FAD synthetase	0	0	0	0	0	0	0	0	0	0	0	0	0	0	0	0	0	0	0	0	0
ileS	isoleucine--tRNA ligase	0	0	0	0	0	0	0	0	0	0	0	0	0	0	0	0	0	0	0	0	0
HHA24_13430	lipoprotein signal peptidase	0	0	0	0	0	0	0	0	0	0	0	0	0	0	0	0	0	0	0	0	0
coaBC	CoaBC	0	1.02482	0	0	0	0	0	0	0	0	0	0	0	0	0	0	0	0	0	0	0
HHA24_13440	hypothetical protein	0	0	0	0	0	0	0	0	0	1.36324	0	1.61138	0	1.08147	0	1.62486	1.11767	0	0	0	0
HHA24_13445	Lrp/AsnC family transcriptional regulator	0	0	0	0	0	0	0	0	0	0	0	0	0	0	0	0	0	0	0	0	0
pepE	dipeptidase PepE	0	0	0	0	0	0	0	0	0	0	0	0	0	0	0	0	0	0	0	0	0
HHA24_13455	metal-dependent hydrolase	0	0	0	0	0	0	0	0	0	0	0	0	0	0	0	0	0	0	0	0	0
HHA24_13460	DedA family protein	0	0	1.09783	0	0	0	0	0	0	0	0	0	0	0	0	0	0	0	0	0	0
HHA24_13465	hypothetical protein	0	0	0	0	0	0	0	0	0	0	0	0	0	0	0	0	0	0	0	0	0
HHA24_13475	NADH:flavin oxidoreductase/NADH oxidase	0	0	1.22125	0	0	0	0	1.03175	1.20854	0	0	0	0	1.18656	1.6182	1.18204	1.12152	1.13493	1.32224	0	0
HHA24_13480	amino acid ABC transporter ATP-binding protein	0	0	2.20813	0	1.38056	0	1.20472	1.47347	1.51991	0	-1.32603	0	0	1.18846	2.10188	1.25314	1.06656	1.89362	2.07126	0	0
ehuD	ectoine/hydroxyectoine ABC transporter permeasesubunit EhuD	0	0	1.97769	0	1.2261	0	1.368	1.56194	1.11187	0	-1.14872	0	0	1.12569	1.91165	1.22832	0	1.83539	2.08455	0	0
ehuC	ectoine/hydroxyectoine ABC transporter permeasesubunit EhuC	0	0	1.75939	0	1.21452	0	1.37238	1.52627	0	0	-1.19606	0	0	0	1.82907	1.08284	0	1.77697	2.17505	0	0
ehuB	ectoine/hydroxyectoine ABC transportersubstrate-binding protein EhuB	0	0	2.49336	0	1.37496	0	1.45482	1.46082	1.34802	0	-1.2023	0	0	1.04905	1.9498	1.21991	0	1.93503	2.18246	0	0
HHA24_13500	ABC transporter substrate-binding protein	0	0	0	0	0	0	0	0	0	0	0	0	0	0	0	0	0	0	0	0	0
HHA24_13505	ornithine cyclodeaminase family protein	0	0	0	0	0	0	0	0	0	0	0	0	0	0	0	0	0	0	0	0	0
ptsP	phosphoenolpyruvate--protein phosphotransferase	0	0	0	0	0	0	0	0	0	0	0	0	0	0	0	0	0	0	0	0	0
HHA24_13525	HPr family phosphocarrier protein	0	0	0	0	0	0	0	0	0	0	0	1.18232	0	0	0	0	0	0	0	0	0
HHA24_13530	PTS mannose transporter subunit IIA	0	0	0	0	0	0	0	0	0	0	0	1.25646	0	0	0	0	0	0	0	0	0
gshB	glutathione synthase	0	0	0	0	0	0	0	0	0	0	0	1.22565	0	0	0	0	0	0	0	0	0
infC	translation initiation factor IF-3	0	0	0	0	0	0	0	0	0	0	0	0	0	0	0	0	0	0	0	0	0
thrS	threonine--tRNA ligase	0	0	0	0	0	0	0	0	0	0	0	0	0	0	0	0	0	0	0	0	0
HHA24_13550	response regulator transcription factor	-1.48811	-1.66384	0	1.65548	0	0	-1.0179	-1.51463	0	0	1.84153	0	-1.52526	-1.18503	-1.26051	0	-1.15448	-1.65201	-1.52901	-1.01225	0
hemN	oxygen-independent coproporphyrinogen IIIoxidase	-3.61853	-3.06667	0	0	0	0	-1.29014	0	-1.62707	-3.74236	0	-2.30941	0	-1.36559	-1.49302	-2.68035	0	0	-2.53137	0	0
HHA24_13560	hypothetical protein	0	0	0	0	0	0	0	0	0	0	0	0	0	0	0	0	0	0	0	0	0
HHA24_13565	helix-turn-helix transcriptional regulator	0	0	0	0	0	0	0	0	0	0	0	0	0	0	0	0	0	0	0	0	0
HHA24_13575	porin	2.22021	2.46028	2.47655	1.92656	2.46026	2.06634	2.42047	2.32618	2.55311	1.41567	1.89663	2.45609	1.47817	3.2385	2.95509	2.85308	2.85405	2.08508	2.55605	0	1.34259
HHA24_13580	PAS domain-containing protein	-3.99051	-4.1256	-3.83492	-3.95141	-3.42301	-4.08228	-4.68198	-3.81451	-4.42864	-3.79277	-3.38776	-3.35877	-3.02287	-3.90704	-4.28325	-3.56806	-4.13411	-3.97903	-3.89594	0	-1.60598
HHA24_13585	hypothetical protein	0	0	0	0	0	0	0	0	0	0	0	0	0	0	0	0	0	0	0	0	0
HHA24_13590	hypothetical protein	0	0	0	0	0	0	0	0	0	0	0	0	0	0	0	0	0	0	0	0	0
HHA24_13595	SOS response-associated peptidase	0	0	0	0	0	0	0	0	0	0	0	0	0	0	0	0	0	0	0	0	0
HHA24_13600	hypothetical protein	0	0	0	0	0	0	0	0	0	0	0	0	0	0	0	-1.25296	-1.2804	0	0	0	0
HHA24_13605	hypothetical protein	1.0391	1.32187	0	0	1.19595	0	0	0	0	1.92845	0	1.00469	1.80402	0	0	0	0	0	1.15539	0	0
HHA24_13610	hypothetical protein	0	0	0	0	0	0	0	0	0	0	0	0	0	-1.09161	0	0	0	0	0	0	0
HHA24_13620	hypothetical protein	-2.36981	-1.84109	-2.74334	-3.43252	0	-3.05124	-1.93672	-1.20756	-3.60148	-4.08678	-3.00673	-4.2093	-4.32751	-4.23387	-2.97258	-4.34627	-4.23937	-3.41495	-3.90561	0	-2.126
HHA24_13625	hypothetical protein	-2.43308	-2.37004	-3.1586	-3.63074	0	-3.39454	-2.38818	-1.60005	-4.11998	-5.44958	-3.37708	-5.10509	-4.92286	-4.38135	-3.39179	-5.06724	-4.78326	-3.89859	-5.20925	0	-2.26362
HHA24_13635	hypothetical protein	-2.46863	-1.86812	-3.28638	-2.96061	0	-2.53023	-2.2887	-1.04929	-3.56125	-3.82979	-2.73959	-4.14703	-3.54032	-3.27048	-3.53688	-3.39197	-3.52824	-3.26322	-3.93586	0	-2.0072
HHA24_13640	hypothetical protein	-2.17045	-1.61223	-3.58515	-3.30185	0	-2.6772	-2.31187	-1.16898	-3.97774	-3.64475	-2.85076	-3.82011	-3.9575	-3.41695	-3.60178	-3.8009	-3.54904	-3.51049	-4.46839	0	-2.15121
HHA24_13645	DUF2612 domain-containing protein	-2.24613	-1.83751	-3.07618	-3.87589	0	-3.03343	-2.06044	0	-4.26007	-4.18403	-3.34433	-5.10726	-5.37839	-4.53474	-3.79449	-4.98202	-4.70167	-3.86139	-5.59094	0	-2.07179
HHA24_13650	hypothetical protein	-2.33908	-1.67784	-3.53328	-3.66894	0	-3.08514	-2.29167	-1.20445	-4.23929	-4.04801	-3.14885	-4.35412	-4.65544	-3.92033	-3.48942	-4.39408	-4.38207	-3.96794	-5.05148	0	-2.16684
HHA24_13655	hypothetical protein	-2.30673	-1.61369	-2.75847	-3.41663	0	-2.84108	-2.25174	-1.22066	-3.65757	-3.6486	-2.98607	-4.31052	-4.29118	-3.39969	-3.24769	-4.36003	-3.60267	-3.5367	-3.77999	0	-2.20788
HHA24_13660	hypothetical protein	-1.91944	-1.52658	-3.09725	-3.01828	0	-2.82497	-1.99109	-1.07308	-3.9633	-3.81975	-2.62549	-3.48429	-3.9547	-3.08743	-3.67234	-4.11684	-3.67093	-3.28187	-4.2168	0	-2.07204
HHA24_13665	hypothetical protein	-2.16968	-1.7701	-2.6306	-3.3524	0	-2.72862	-2.05975	-1.06227	-3.62229	-3.63271	-2.81905	-3.98428	-4.1204	-3.30659	-3.2258	-3.87612	-3.67578	-3.29775	-3.938	0	-2.01089
HHA24_13670	hypothetical protein	-2.55346	-2.05898	-2.41353	-3.12155	0	-2.68075	-2.29592	0	-3.62631	-4.0951	-2.74239	-3.69236	-3.64516	-3.74402	-3.6567	-3.7286	-3.44739	-3.02543	-3.83563	0	-2.02558
HHA24_13675	hypothetical protein	-2.04884	-1.57131	-2.3957	-2.98808	0	-2.74553	-1.9562	-1.10473	-3.37715	-3.19045	-2.77118	-3.4741	-3.70582	-2.99626	-3.13484	-3.84957	-3.74617	-2.82437	-3.67387	0	-2.00814
HHA24_13680	phage tail tape measure protein	-2.49071	-2.01904	-3.51951	-3.47389	0	-3.21844	-2.44532	-1.20686	-4.17748	-4.17963	-3.22475	-4.01931	-4.55443	-4.14168	-3.73395	-4.54847	-4.2468	-3.64725	-4.6509	0	-2.23666
HHA24_13690	DUF3277 family protein	-3.01362	-2.30171	-4.30924	-3.54587	0	-3.56792	-2.74229	-1.37481	-4.00866	-4.80381	-3.2803	-4.11543	-4.89733	-6.00182	-4.16304	-6.26115	-4.56334	-4.59892	-4.87626	0	-2.33932
HHA24_13700	hypothetical protein	-2.16892	-1.85321	-3.4657	-3.39893	0	-2.84869	-2.10757	-1.5621	-4.19411	-4.47698	-3.00572	-4.05405	-4.46159	-4.60022	-3.78064	-4.8548	-4.23351	-4.17232	-4.61458	0	-2.17522
HHA24_13705	hypothetical protein	-2.73793	-2.64162	-4.08209	-3.55354	0	-3.73795	-2.71959	-1.68227	-4.18404	-5.11902	-3.44373	-4.1228	-4.91191	-5.34346	-3.78796	-5.67596	-5.44734	-3.922	-5.4994	0	-2.31461
HHA24_13715	DUF4054 domain-containing protein	-2.21344	-2.41582	-3.84934	-3.15834	0	-3.25896	-2.43067	-1.39713	-4.0434	-4.18706	-2.85112	-3.36679	-4.30475	-4.49108	-3.84949	-4.78183	-4.45266	-3.74575	-5.19244	0	-2.10144
HHA24_13735	DUF2213 domain-containing protein	-1.97449	-1.70675	-3.33958	-3.07639	0	-2.92735	-2.52282	-1.44478	-3.81386	-3.95679	-2.94651	-4.09921	-4.08998	-4.06196	-3.64153	-4.44239	-3.98872	-3.4781	-4.6872	0	-2.12589
HHA24_13740	minor capsid protein	-1.91899	-1.52917	-3.75005	-3.61487	0	-2.93666	-2.12434	-1.31232	-4.86731	-4.08545	-3.03527	-4.52845	-4.6373	-4.4383	-3.78504	-5.09576	-4.74848	-4.20116	-5.25651	0	-2.2102
HHA24_13745	DUF1073 domain-containing protein	-1.96481	-1.60337	-3.93186	-3.64202	0	-2.95338	-2.27864	-1.40492	-4.41409	-3.94592	-3.12878	-4.44602	-5.01822	-4.60962	-3.75189	-5.11294	-4.84039	-3.85277	-5.63485	0	-2.31505
terL	phage terminase large subunit	-1.92323	-1.57002	-4.03336	-3.50249	0	-2.7875	-2.60906	-1.33727	-4.76109	-3.67631	-3.09263	-3.99938	-4.684	-4.85124	-3.81647	-5.43675	-4.8796	-3.83495	-4.96276	0	-2.40281
HHA24_13755	DUF2280 domain-containing protein	-1.49306	-1.33426	-2.76058	-3.16137	0	-2.46967	-1.8944	-1.1413	-3.4823	-3.12191	-2.78763	-3.3607	-3.9787	-3.5757	-3.09484	-4.09526	-4.017	-3.2159	-4.22538	0	-2.02943
HHA24_13760	hypothetical protein	-1.74404	-1.31598	-3.03662	-2.97268	0	-2.4835	-1.99987	-1.33275	-3.57134	-3.11091	-2.72721	-3.14174	-3.77802	-3.53576	-3.24755	-3.92822	-3.70039	-3.08554	-3.7369	0	-2.04078
HHA24_13775	DNA adenine methylase	-1.73001	-1.21112	-3.33284	-3.51875	0	-2.59907	-2.00346	-1.41848	-3.67679	-3.64055	-2.7917	-3.38384	-4.45153	-3.97615	-2.71231	-3.5697	-4.43579	-3.82537	-4.40808	0	-2.08431
HHA24_13780	hypothetical protein	-1.16732	-1.06344	-1.15414	-2.16716	-2.0838	-2.11591	-2.39337	-1.6094	-1.73284	0	-1.90359	0	-1.41797	-1.35609	-1.77983	0	-1.41254	-1.93732	-1.78849	0	-1.62461
HHA24_13785	hypothetical protein	-1.25018	0	-1.47616	-2.16463	0	-1.86566	-1.48751	0	-2.51887	-2.22842	-1.71453	-2.50841	-2.19308	-2.43112	-1.66511	-2.69222	-2.75315	-2.1032	-3.22843	0	-1.21731
HHA24_13790	RusA family crossover junctionendodeoxyribonuclease	-1.07071	0	-1.35132	-1.6818	0	-1.64477	-1.26973	0	-1.89494	-1.77463	-1.00877	-1.70583	-2.15506	-1.96528	-2.12132	-1.5613	-1.73324	-1.9708	-3.08478	0	0
HHA24_13795	hypothetical protein	-1.17964	0	-2.58636	-2.06392	0	-2.14439	-1.86651	0	-1.65447	-1.93089	-1.16337	-1.66836	-2.16803	-2.10277	-2.14321	-1.42621	-2.97725	-1.93136	-2.09308	0	-1.61226
HHA24_13800	DUF1376 domain-containing protein	-1.42341	-1.06784	-1.79843	-2.14488	0	-1.91968	-1.71709	0	-2.5059	-2.23431	-1.67294	-2.88099	-2.45362	-2.29751	-2.11888	-2.7727	-2.74727	-2.10406	-2.93137	0	-1.4228
HHA24_13805	DNA adenine methylase	-1.31456	0	-1.73	-1.80911	0	-1.86043	-1.73063	0	-2.83542	-1.89532	-1.74861	-2.58703	-1.99544	-2.60657	-2.3192	-2.83177	-2.61177	-2.0205	-2.36601	0	-1.4844
HHA24_13810	hypothetical protein	0	-1.19163	0	-1.06945	0	-1.57523	-1.50337	0	0	0	-1.13232	0	0	0	0	0	0	0	0	0	0
HHA24_13815	DNA cytosine methyltransferase	-1.80256	-1.15941	-2.90546	-2.51418	0	-2.35785	-1.95539	-1.14829	-3.18559	-2.50278	-2.03723	-2.69905	-2.58473	-3.13926	-2.48242	-3.02735	-3.31256	-2.86938	-2.98198	0	-1.83184
HHA24_13820	hypothetical protein	-2.18008	-1.39535	-3.38534	-2.60302	-1.04566	-2.4444	-2.12328	0	-4.30023	-2.40763	-2.39	-2.78908	-3.33481	-4.16714	-2.8287	-3.7949	-3.59798	-2.67391	-3.80568	0	-1.83138
HHA24_13825	hypothetical protein	-1.57212	0	0	0	0	0	0	0	0	0	0	0	0	0	0	0	0	0	-1.78355	0	0
HHA24_13830	hypothetical protein	-2.19907	-1.48703	-2.75496	-2.79291	0	-2.36136	-2.17503	0	-3.91157	-2.49528	-2.48384	-2.56232	-3.46928	-3.96953	-3.05585	-3.65779	-3.49883	-3.09218	-3.73018	0	-1.91433
HHA24_13835	helix-turn-helix transcriptional regulator	0	0	0	0	0	0	0	0	0	0	0	0	0	0	0	0	0	0	0	0	0
HHA24_13840	hypothetical protein	-1.80483	-1.42342	-1.79554	-2.01718	-2.23804	-2.29499	-2.48371	-2.05657	-2.37486	-1.47562	-1.98169	-1.72741	-1.82253	-2.21137	-2.06767	-2.35996	-2.21951	-1.97317	-1.76028	0	-1.23886
HHA24_13845	hypothetical protein	-2.26526	-2.06596	-2.74373	-2.69742	-1.13398	-1.97122	-2.0378	-1.06654	-2.6631	-1.72013	-2.1776	-1.51432	-2.4919	-3.81631	-1.94023	-4.24636	-2.88438	-3.51384	-3.4274	0	-1.81346
HHA24_13850	hypothetical protein	-2.94363	-1.87871	-3.69998	-3.03136	0	-3.06162	-1.78162	-1.93902	-4.79594	-1.99348	-2.24847	-2.29875	-3.34758	-3.54153	-2.24094	-3.61185	-3.7018	-3.16678	-3.04574	0	-2.16666
HHA24_13865	hypothetical protein	-1.99509	0	-1.94256	-1.85294	0	-2.0724	-2.98662	0	-1.4557	-2.17624	-1.89828	-1.87553	-2.41028	-4.32958	0	-3.00904	-2.78433	-1.72532	-1.75935	0	-1.90839
HHA24_13870	PD-(D/E)XK nuclease family protein	-1.84418	0	-3.42998	-2.33876	0	-3.2551	-2.43996	-1.71561	-2.5333	-2.47985	-1.90506	-2.56592	-2.21793	-2.60821	0	-2.43426	-3.21136	-2.43713	-2.138	0	-1.96984
HHA24_13875	hypothetical protein	-2.72289	-1.97399	-2.30038	-2.47698	0	-2.76438	-2.39585	-1.99764	-1.99125	-2.77352	-2.13896	-2.06886	-2.07814	-3.16179	-1.84057	-2.91239	-3.02481	-2.79614	-3.00843	0	-2.39981
HHA24_13880	cell division protein FtsK	-2.78491	-2.07776	-2.63622	-2.25376	0	-2.88416	-2.75997	-1.48862	-2.33141	-2.2603	-2.08096	-2.75288	-1.81323	-2.77841	-2.15151	-2.74625	-3.26769	-2.03575	-2.57533	0	-2.07433
HHA24_13885	AAA family ATPase	-1.60388	-1.29654	-1.56722	-1.91034	0	-1.98518	-2.05928	-1.29617	-1.60525	-1.56761	-1.73315	-1.82527	-1.7884	-2.06138	-1.48887	-2.35181	-2.06948	-1.82823	-2.35187	0	-1.83365
HHA24_13890	hypothetical protein	-1.2815	0	-1.74923	-1.88036	0	-1.65107	-1.25763	-1.58572	-1.79546	-1.43501	-1.65929	-1.13897	-1.34031	-2.01636	-1.32215	-1.74181	-1.92625	-1.80657	-3.13806	0	-1.63816
HHA24_13895	hypothetical protein	-1.91122	-1.19761	0	-1.28962	0	-1.10825	0	0	-1.5353	-1.88208	-1.01822	-1.7506	-1.50606	-1.81667	-1.39865	-1.86634	-1.74179	-1.38866	-2.11797	0	-1.59287
HHA24_13900	hypothetical protein	-1.77747	0	-1.54419	-1.55576	0	-1.31789	-2.0826	-1.62155	-1.5006	-1.06678	-1.44234	0	0	-1.5968	-1.4141	-2.85647	-2.09018	-1.99389	-3.62195	0	-1.84201
HHA24_13915	integrase arm-type DNA-binding domain-containingprotein	-1.0431	0	0	-1.0068	0	-1.11477	0	0	0	-1.12003	0	-1.08124	0	0	0	0	0	0	-1.17143	0	0
HHA24_13925	phosphoribosylanthranilate isomerase	0	0	0	0	0	0	0	0	0	0	0	0	0	0	0	0	0	0	0	0	0
HHA24_13930	ABC transporter substrate-binding protein	0	0	0	0	0	0	0	0	0	0	0	0	0	0	0	0	0	0	0	0	0
truA	tRNA pseudouridine(38-40) synthase TruA	0	0	0	0	0	0	0	0	0	0	0	0	0	0	0	0	0	0	0	0	0
HHA24_13940	hypothetical protein	0	0	0	0	0	0	0	0	0	0	0	0	0	0	0	0	0	0	0	0	0
asd	aspartate-semialdehyde dehydrogenase	0	0	0	0	0	0	0	0	0	0	0	0	0	0	0	0	0	0	0	0	0
leuB	3-isopropylmalate dehydrogenase	0	0	0	0	0	0	0	0	0	0	0	0	0	0	0	0	0	0	0	0	0
leuD	3-isopropylmalate dehydratase small subunit	0	0	0	0	0	0	0	0	0	0	0	0	0	0	0	0	0	0	0	0	0
leuC	3-isopropylmalate dehydratase large subunit	0	0	0	0	0	0	0	0	0	0	0	0	0	0	0	0	0	0	0	0	0
HHA24_13965	response regulator transcription factor	0	0	-2.33425	-1.92036	-1.29011	-1.56098	-1.96856	-1.96693	-2.28648	0	-1.51808	0	-1.18608	-1.84707	-1.66779	-2.34422	-1.96311	-1.74883	-1.53835	0	0
HHA24_13970	EAL domain-containing protein	0	0	-1.9675	-1.59786	-1.48263	-1.41595	-1.92452	-1.54642	-2.06024	0	-1.1639	0	0	-1.41528	-1.10311	-1.76567	-1.55612	-1.54432	-1.56996	0	0
HHA24_13975	M48 family metallopeptidase	0	0	0	0	0	0	0	0	0	0	0	0	0	0	0	0	0	0	0	0	0
[truncated: 1,384 more rows]
