# Supplementary material for: Transcriptional diversification in a human-adapting zoonotic pathogen drives niche-specific evolution
Source: Nat Commun. 2025 Feb 28;16:2067. doi: 10.1038/s41467-025-57331-6 (PMC11871327; doi:10.1038/s41467-025-57331-6)
Supplement: Supplementary file 10 — Supplementary Data 9 [file 41467_2025_57331_MOESM10_ESM.xlsx]

## Sheet: unique_in1B1a,1B1b
Supp Data 9: Differentially expressed genes shared by 1B1a and 1B1b with reference to 2B3.
																											AGCG4mCCY within
						Differentially expressed genes with reference to 2B3																					100 bases		500 bases
S. No.	Gene ID	Start	Stop	Strand	Predicted Function	1B1a	1B1b	1G1	1G2	2B1	2B2a	2B2b	2G1	2G2	3B1	3G1	3G2	3G3	4G1a	4G1b	4G1c	4G1d	5G1a	5G1b	7B1	8B1	Start	Stop	Start	Stop
1	HHA24_02005	408298	408537	+	acyl carrier protein	2.31837	2.19213	0	0	0	0	0	0	0	0	0	0	0	0	0	-2.58627	-2.91498	0	0	0	0
1	HHA24_02010	408534	409619	+	ketoacyl-ACP synthase III	1.66956	1.40605	0	0	0	0	0	0	0	0	0	0	0	0	0	0	0	0	0	0	0
2	HHA24_02025	411034	412179	+	Rieske 2Fe-2S domain-containing protein	1.13095	1.01422	0	0	0	0	0	0	0	0	0	0	0	0	0	0	0	0	0	0	0
3	mtgA	510499	511215	-	monofunctional biosynthetic peptidoglycantransglycosylase	-1.61797	-1.48524	0	0	0	0	0	0	0	0	0	0	0	0	0	0	0	0	0	0	0
3	aroE	511231	512100	-	shikimate dehydrogenase	-2.4144	-2.33038	0	0	0	0	0	0	0	0	0	0	0	0	0	0	0	0	0	0	0
4	HHA24_03385	699087	699461	+	hypothetical protein	-1.77353	-1.75789	0	0	0	0	0	0	0	0	0	0	0	0	0	0	0	0	0	0	0
5	HHA24_03660	762329	763492	+	DegT/DnrJ/EryC1/StrS family aminotransferase	-1.27034	-1.09815	0	0	0	0	0	0	0	0	0	0	0	0	0	0	0	0	0	0	0
6	HHA24_03790	796545	797444	+	branched-chain amino acid ABC transporterpermease	1.12614	1.01331	0	0	0	0	0	0	0	0	0	0	0	0	0	0	0	0	0	0	0			796229	796235
6	HHA24_03800	798394	799143	+	ATP-binding cassette domain-containing protein	1.26999	1.1068	0	0	0	0	0	0	0	0	0	0	0	0	0	0	0	0	0	0	0			798269	798275
7	tcuA	830422	831837	-	TcuA	1.47375	1.73058	0	0	0	0	0	0	0	0	0	0	0	0	0	0	0	0	0	0	0
8	HHA24_04740	1024565	1025635	+	LLM class flavin-dependent oxidoreductase	1.24425	1.07448	0	0	0	0	0	0	0	0	0	0	0	0	0	0	0	0	0	0	0
9	HHA24_06175	1352287	1353024	+	ABC transporter substrate-binding protein	1.41526	1.30464	0	0	0	0	0	0	0	0	0	0	0	0	0	0	0	0	0	0	0
9	HHA24_06180	1353024	1353311	+	SelT/SelW/SelH family protein	1.56758	1.40256	0	0	0	0	0	0	0	0	0	0	0	0	0	0	0	0	0	0	0			1352677	1352683
10	HHA24_07015	1523373	1524188	+	phosphonoacetaldehyde hydrolase	1.09073	1.12192	0	0	0	0	0	0	0	0	0	0	0	0	0	0	0	0	0	0	0
11	HHA24_09975	2147662	2148069	-	DoxX	-1.77031	-1.18351	-14.4888	0	0	0	0	0	0	0	0	0	0	0	0	0	0	0	0	0	0
12	glnA	2575438	2576850	-	type I glutamate--ammonia ligase	-1.31219	-1.35314	0	0	0	0	0	0	0	0	0	0	0	0	0	0	0	0	0	0	0
13	HHA24_12955	2790280	2790615	-	AAA family ATPase	1.04181	1.16954	0	0	0	0	0	0	0	0	0	0	0	0	0	0	0	0	0	0	0
14	greB	2820802	2821353	-	transcription elongation factor GreB	-1.49196	-1.47083	0	0	0	0	0	0	0	0	0	0	0	0	0	0	0	0	1.00447	0	0
15	HHA24_14265	3037746	3038081	-	hypothetical protein	-1.15562	-1.45808	0	0	0	0	0	0	0	0	0	0	0	0	0	0	0	0	0	0	0
16	HHA24_16305	3468475	3469203	+	helix-turn-helix domain-containing protein	1.05476	1.23937	0	0	0	0	0	0	0	0	0	0	0	0	0	0	0	0	0	0	0
17	tilS	3582909	3583958	-	tRNA lysidine(34) synthetase TilS	1.02121	1.43446	0	0	0	0	0	0	0	0	0	0	0	0	0	0	0	0	0	0	0
18	acnA	3817199	3819874	+	aconitate hydratase AcnA	4.21978	3.84507	0	0	0	-1.08447	0	0	-1.104	0	0	0	0	-1.64996	0	-1.47938	-1.93087	0	0	0	0
18	HHA24_18040	3819891	3821252	+	amidohydrolase family protein	4.44342	3.98065	0	0	0	0	0	0	0	0	0	0	0	-1.00067	0	0	-1.1297	0	0	0	0
18	HHA24_18045	3821272	3821994	+	isochorismatase family protein	4.30924	3.77458	0	0	0	0	0	0	0	0	0	0	0	0	0	0	0	0	0	0	0
18	HHA24_18050	3821999	3822994	+	GTP-binding protein	3.82413	3.47304	0	0	0	0	0	0	0	0	0	0	0	0	0	0	0	0	0	0	0
19	HHA24_18540	3903888	3904940	-	cytochrome d ubiquinol oxidase subunit II	-1.75198	-1.69667	0	0	0	0	0	0	0	1.03401	0	0	0	0	0	0	0	0	0	0	0
20	HHA24_18935	3987163	3988359	-	FAD-binding protein	1.94356	1.34743	0	0	0	0	0	0	0	0	0	0	0	0	0	0	0	0	0	0	0
20	HHA24_18945	3989519	3990406	+	LysR family transcriptional regulator	3.24647	2.65752	0	0	-1.01482	0	0	-1.17679	-1.24656	0	0	0	0	0	0	0	-1.02206	0	0	0	0	3989426	3989432	3989204	3989210
21	HHA24_19230	4041747	4042277	+	winged helix-turn-helix transcriptionalregulator	-1.0207	-1.61171	0	0	0	0	0	0	0	0	0	0	0	0	0	0	0	0	0	0	0			4041538	4041544
22	HHA24_20285	4276935	4277894	+	alpha/beta hydrolase	-1.04526	-1.00648	0	0	0	0	0	0	0	0	0	0	0	0	0	0	0	0	0	0	0			4276451	4276457
23	HHA24_20675	4351682	4352575	-	LysR family transcriptional regulator	-1.30162	-1.47927	0	0	0	0	0	0	0	0	0	0	0	0	1.15051	0	0	0	0	0	0
24	ppc	4479159	4482005	+	phosphoenolpyruvate carboxylase	-1.05412	-1.22783	0	0	0	0	0	0	0	0	0	0	0	0	0	0	0	0	0	0	0
25	HHA24_22005	4620822	4621727	+	LysR family transcriptional regulator	1.53934	1.35013	0	0	0	0	0	0	0	0	0	0	0	0	0	0	0	0	0	0	0			4620328	4620334

## Sheet: Sheet1
seqid	type	start	end	strand	locus_tag	width
CP052845.1	CDS	201	1652	+	HHA24_00005	1452
CP052845.1	CDS	1655	2764	+	HHA24_00010	1110
CP052845.1	CDS	2847	5300	+	HHA24_00015	2454
CP052845.1	CDS	5354	5590	+	HHA24_00020	237
CP052845.1	CDS	5710	6345	+	HHA24_00025	636
CP052845.1	CDS	6361	6645	-	HHA24_00030	285
CP052845.1	CDS	6816	7979	+	HHA24_00035	1164
CP052845.1	CDS	8043	8882	+	HHA24_00040	840
CP052845.1	CDS	8966	9874	+	HHA24_00045	909
CP052845.1	CDS	10030	10611	+	HHA24_00050	582
CP052845.1	CDS	10689	11900	+	HHA24_00055	1212
CP052845.1	CDS	11914	13119	+	HHA24_00060	1206
CP052845.1	CDS	13365	14360	+	HHA24_00065	996
CP052845.1	CDS	14370	16631	-	HHA24_00070	2262
CP052845.1	CDS	16855	17646	+	HHA24_00075	792
CP052845.1	CDS	17643	18401	+	HHA24_00080	759
CP052845.1	CDS	18391	19587	+	HHA24_00085	1197
CP052845.1	CDS	19663	20544	+	HHA24_00090	882
CP052845.1	CDS	20566	21186	-	HHA24_00095	621
CP052845.1	CDS	21286	22563	-	HHA24_00100	1278
CP052845.1	CDS	22579	23523	-	HHA24_00105	945
CP052845.1	CDS	23534	24607	-	HHA24_00110	1074
CP052845.1	CDS	24604	26133	-	HHA24_00115	1530
CP052845.1	CDS	26130	27143	-	HHA24_00120	1014
CP052845.1	CDS	27413	28354	+	HHA24_00125	942
CP052845.1	CDS	28373	29302	+	HHA24_00130	930
CP052845.1	CDS	29411	30022	+	HHA24_00135	612
CP052845.1	CDS	30110	30565	+	HHA24_00140	456
CP052845.1	CDS	30581	31075	+	HHA24_00145	495
CP052845.1	CDS	31088	31756	-	HHA24_00150	669
CP052845.1	CDS	32190	33131	+	HHA24_00155	942
CP052845.1	CDS	33141	33644	-	HHA24_00160	504
CP052845.1	CDS	33759	34679	+	HHA24_00165	921
CP052845.1	CDS	34667	35143	-	HHA24_00170	477
CP052845.1	CDS	35246	37063	+	HHA24_00175	1818
CP052845.1	CDS	37092	37850	-	HHA24_00180	759
CP052845.1	CDS	37870	39297	-	HHA24_00185	1428
CP052845.1	CDS	39380	40180	-	HHA24_00190	801
CP052845.1	CDS	40177	41031	-	HHA24_00195	855
CP052845.1	CDS	41043	41813	-	HHA24_00200	771
CP052845.1	CDS	41813	42859	-	HHA24_00205	1047
CP052845.1	CDS	42978	45614	-	HHA24_00210	2637
CP052845.1	CDS	45678	48299	+	HHA24_00215	2622
CP052845.1	CDS	48302	49171	-	HHA24_00220	870
CP052845.1	CDS	49233	49691	-	HHA24_00225	459
CP052845.1	CDS	49862	52066	-	HHA24_00230	2205
CP052845.1	CDS	52233	54257	-	HHA24_00235	2025
CP052845.1	CDS	54357	55319	-	HHA24_00240	963
CP052845.1	CDS	55504	56652	+	HHA24_00245	1149
CP052845.1	CDS	56808	57998	+	HHA24_00250	1191
CP052845.1	CDS	58055	58300	+	HHA24_00255	246
CP052845.1	CDS	58321	60348	-	HHA24_00260	2028
CP052845.1	CDS	60374	61981	-	HHA24_00265	1608
CP052845.1	CDS	62097	63278	-	HHA24_00270	1182
CP052845.1	CDS	63435	64613	-	HHA24_00275	1179
CP052845.1	CDS	64818	65993	+	HHA24_00280	1176
CP052845.1	CDS	66025	66996	+	HHA24_00285	972
CP052845.1	CDS	67004	67384	-	HHA24_00290	381
CP052845.1	CDS	67457	68518	+	HHA24_00295	1062
CP052845.1	CDS	68534	69160	-	HHA24_00300	627
CP052845.1	CDS	69308	70498	+	HHA24_00305	1191
CP052845.1	CDS	70509	72062	-	HHA24_00310	1554
CP052845.1	CDS	72081	73198	-	HHA24_00315	1118
CP052845.1	CDS	73387	74019	-	HHA24_00320	633
CP052845.1	CDS	74077	74766	-	HHA24_00325	690
CP052845.1	CDS	74773	76458	-	HHA24_00330	1686
CP052845.1	CDS	76643	76978	+	HHA24_00335	336
CP052845.1	CDS	77065	77382	+	HHA24_00340	318
CP052845.1	CDS	77387	78196	-	HHA24_00345	810
CP052845.1	CDS	78193	79077	-	HHA24_00350	885
CP052845.1	CDS	79074	80369	-	HHA24_00355	1296
CP052845.1	CDS	80431	81471	-	HHA24_00360	1041
CP052845.1	CDS	81638	82459	-	HHA24_00365	822
CP052845.1	CDS	82469	83455	-	HHA24_00370	987
CP052845.1	CDS	83452	84246	-	HHA24_00375	795
CP052845.1	CDS	84249	85064	-	HHA24_00380	816
CP052845.1	CDS	85064	86062	-	HHA24_00385	999
CP052845.1	CDS	86059	87111	-	HHA24_00390	1053
CP052845.1	CDS	87348	88637	+	HHA24_00395	1290
CP052845.1	CDS	88726	90435	-	HHA24_00400	1710
CP052845.1	CDS	90811	91500	-	HHA24_00405	690
CP052845.1	CDS	91499	92935	+	HHA24_00410	1437
CP052845.1	CDS	93056	93334	+	HHA24_00415	279
CP052845.1	CDS	93396	94265	-	HHA24_00420	870
CP052845.1	CDS	94373	95284	+	HHA24_00425	912
CP052845.1	CDS	95598	96074	+	HHA24_00430	477
CP052845.1	CDS	96138	96821	-	HHA24_00435	684
CP052845.1	CDS	96858	98465	-	HHA24_00440	1608
CP052845.1	CDS	98490	99119	-	HHA24_00445	630
CP052845.1	CDS	99135	100616	-	HHA24_00450	1482
CP052845.1	CDS	100854	101459	+	HHA24_00455	606
CP052845.1	CDS	101440	102342	+	HHA24_00460	903
CP052845.1	CDS	102349	103299	-	HHA24_00465	951
CP052845.1	CDS	103398	105125	-	HHA24_00470	1728
CP052845.1	CDS	105135	106061	-	HHA24_00475	927
CP052845.1	CDS	106070	107041	-	HHA24_00480	972
CP052845.1	CDS	107132	108736	-	HHA24_00485	1605
CP052845.1	CDS	109000	110376	-	HHA24_00490	1377
CP052845.1	CDS	110369	111745	-	HHA24_00495	1377
CP052845.1	CDS	111742	112095	-	HHA24_00500	354
CP052845.1	CDS	112183	113058	-	HHA24_00505	876
CP052845.1	CDS	113230	114120	+	HHA24_00510	891
CP052845.1	tRNA	114171	114246	-	HHA24_00515	76
CP052845.1	CDS	114387	115742	+	HHA24_00520	1356
CP052845.1	CDS	115854	116696	-	HHA24_00525	843
CP052845.1	tRNA	116809	116884	-	HHA24_00530	76
CP052845.1	CDS	116936	117373	-	HHA24_00535	438
CP052845.1	CDS	117382	117993	-	HHA24_00540	612
CP052845.1	CDS	118146	118997	-	HHA24_00545	852
CP052845.1	CDS	119023	120411	-	HHA24_00550	1389
CP052845.1	CDS	120497	121138	-	HHA24_00555	642
CP052845.1	CDS	121286	121723	+	HHA24_00560	438
CP052845.1	CDS	121742	122518	-	HHA24_00565	777
CP052845.1	CDS	122538	123668	+	HHA24_00570	1131
CP052845.1	CDS	123729	124520	-	HHA24_00575	792
CP052845.1	CDS	124517	124999	-	HHA24_00580	483
CP052845.1	CDS	125048	125269	-	HHA24_00585	222
CP052845.1	CDS	125285	125653	-	HHA24_00590	369
CP052845.1	CDS	125661	126011	-	HHA24_00595	351
CP052845.1	CDS	126008	126412	-	HHA24_00600	405
CP052845.1	CDS	126415	127230	-	HHA24_00605	816
CP052845.1	CDS	127227	127967	-	HHA24_00610	741
CP052845.1	CDS	128032	128718	-	HHA24_00615	687
CP052845.1	CDS	128735	129322	-	HHA24_00620	588
CP052845.1	CDS	129324	130418	-	HHA24_00625	1095
CP052845.1	CDS	130415	131722	-	HHA24_00630	1308
CP052845.1	CDS	131748	132419	-	HHA24_00635	672
CP052845.1	CDS	132416	133681	-	HHA24_00640	1266
CP052845.1	CDS	133681	133926	-	HHA24_00645	246
CP052845.1	CDS	133930	134727	-	HHA24_00650	798
CP052845.1	CDS	134724	135533	-	HHA24_00655	810
CP052845.1	CDS	135665	136291	-	HHA24_00660	627
CP052845.1	CDS	136318	137106	-	HHA24_00665	789
CP052845.1	CDS	137175	137657	-	HHA24_00670	483
CP052845.1	CDS	137670	138452	-	HHA24_00675	783
CP052845.1	CDS	138449	139285	-	HHA24_00680	837
CP052845.1	CDS	139616	140251	-	HHA24_00685	636
CP052845.1	CDS	140439	141905	-	HHA24_00690	1467
CP052845.1	CDS	141914	146647	-	HHA24_00695	4734
CP052845.1	CDS	147009	147782	-	HHA24_00700	774
CP052845.1	CDS	147950	149056	+	HHA24_00705	1107
CP052845.1	CDS	149067	149906	+	HHA24_00710	840
CP052845.1	CDS	149964	150647	+	HHA24_00715	684
CP052845.1	CDS	150746	151204	+	HHA24_00720	459
CP052845.1	CDS	151334	152221	+	HHA24_00725	888
CP052845.1	CDS	152529	153314	-	HHA24_00730	786
CP052845.1	CDS	153534	156101	+	HHA24_00735	2568
CP052845.1	CDS	156102	157130	-	HHA24_00740	1029
CP052845.1	CDS	157154	157930	-	HHA24_00745	777
CP052845.1	CDS	158312	159469	+	HHA24_00750	1158
CP052845.1	CDS	159571	161172	+	HHA24_00755	1602
CP052845.1	CDS	161169	161306	+	HHA24_00760	138
CP052845.1	CDS	161311	161535	+	HHA24_00765	225
CP052845.1	CDS	161569	162444	+	HHA24_00770	876
CP052845.1	CDS	162508	162708	-	HHA24_00775	201
CP052845.1	CDS	162743	163498	+	HHA24_00780	756
CP052845.1	CDS	163558	164121	+	HHA24_00785	564
CP052845.1	CDS	164126	165139	+	HHA24_00790	1014
CP052845.1	CDS	165168	166064	+	HHA24_00795	897
CP052845.1	CDS	166088	166696	+	HHA24_00800	609
CP052845.1	CDS	166709	166936	-	HHA24_00805	228
CP052845.1	CDS	167065	167685	+	HHA24_00810	621
CP052845.1	CDS	167697	168449	+	HHA24_00815	753
CP052845.1	CDS	168516	169889	+	HHA24_00820	1374
CP052845.1	CDS	169886	171280	+	HHA24_00825	1395
CP052845.1	CDS	171358	172680	+	HHA24_00830	1323
CP052845.1	CDS	172677	173732	+	HHA24_00835	1056
CP052845.1	CDS	173733	174245	-	HHA24_00840	513
CP052845.1	CDS	174391	176223	+	HHA24_00845	1833
CP052845.1	CDS	176500	178992	-	HHA24_00850	2493
CP052845.1	CDS	178989	179867	-	HHA24_00855	879
CP052845.1	CDS	179884	181068	-	HHA24_00860	1185
CP052845.1	CDS	181343	181771	+	HHA24_00865	429
CP052845.1	CDS	181768	182706	+	HHA24_00870	939
CP052845.1	CDS	182703	183959	+	HHA24_00875	1257
CP052845.1	CDS	184007	184783	+	HHA24_00880	777
CP052845.1	CDS	184804	185169	-	HHA24_00885	366
CP052845.1	CDS	185386	186399	+	HHA24_00890	1014
CP052845.1	CDS	186519	187838	+	HHA24_00895	1320
CP052845.1	CDS	187854	188843	+	HHA24_00900	990
CP052845.1	CDS	188892	189863	+	HHA24_00905	972
CP052845.1	CDS	189883	191073	+	HHA24_00910	1191
CP052845.1	CDS	191147	191692	+	HHA24_00915	546
CP052845.1	CDS	191808	192581	+	HHA24_00920	774
CP052845.1	CDS	192647	192757	-	HHA24_00925	111
CP052845.1	CDS	192832	193779	+	HHA24_00930	948
CP052845.1	CDS	193871	195313	-	HHA24_00935	1443
CP052845.1	CDS	195403	196206	-	HHA24_00940	804
CP052845.1	CDS	196353	196676	-	HHA24_00945	324
CP052845.1	CDS	196686	197891	-	HHA24_00950	1206
CP052845.1	CDS	197896	198720	-	HHA24_00955	825
CP052845.1	CDS	198738	199511	-	HHA24_00960	774
CP052845.1	CDS	199492	200256	-	HHA24_00965	765
CP052845.1	CDS	200249	200968	-	HHA24_00970	720
CP052845.1	CDS	200955	201749	-	HHA24_00975	795
CP052845.1	CDS	201751	202686	-	HHA24_00980	936
CP052845.1	CDS	202683	203555	-	HHA24_00985	873
CP052845.1	CDS	203573	204736	-	HHA24_00990	1164
CP052845.1	CDS	205032	206147	+	HHA24_00995	1116
CP052845.1	CDS	206174	207376	+	HHA24_01000	1203
CP052845.1	CDS	207440	208390	-	HHA24_01005	951
CP052845.1	CDS	208489	209547	-	HHA24_01010	1059
CP052845.1	CDS	209563	210498	-	HHA24_01015	936
CP052845.1	CDS	210512	211213	-	HHA24_01020	702
CP052845.1	CDS	211197	211928	-	HHA24_01025	732
CP052845.1	CDS	211925	212887	-	HHA24_01030	963
CP052845.1	CDS	212884	213753	-	HHA24_01035	870
CP052845.1	CDS	213803	214975	-	HHA24_01040	1173
CP052845.1	CDS	215168	215944	+	HHA24_01045	777
CP052845.1	CDS	215941	216600	-	HHA24_01050	660
CP052845.1	CDS	216807	217691	+	HHA24_01055	885
CP052845.1	CDS	217885	218124	+	HHA24_01060	240
CP052845.1	CDS	218166	218528	+	HHA24_01065	363
CP052845.1	CDS	218552	220613	+	HHA24_01070	2062
CP052845.1	CDS	220634	222172	+	HHA24_01075	1539
CP052845.1	CDS	222229	222492	+	HHA24_01080	264
CP052845.1	CDS	222499	222966	+	HHA24_01085	468
CP052845.1	CDS	223018	224124	-	HHA24_01090	1107
CP052845.1	CDS	224380	225216	+	HHA24_01095	837
CP052845.1	CDS	225453	226121	+	HHA24_01100	669
CP052845.1	CDS	226130	226540	+	HHA24_01105	411
CP052845.1	CDS	226546	227202	+	HHA24_01110	657
CP052845.1	CDS	227274	228134	+	HHA24_01115	861
CP052845.1	CDS	228139	229380	-	HHA24_01120	1242
CP052845.1	CDS	229506	230477	+	HHA24_01125	972
CP052845.1	CDS	230514	231476	-	HHA24_01130	963
CP052845.1	CDS	231531	231851	-	HHA24_01135	321
CP052845.1	CDS	231863	233218	-	HHA24_01140	1356
CP052845.1	CDS	233470	234000	-	HHA24_01145	531
CP052845.1	CDS	234004	235047	-	HHA24_01150	1044
CP052845.1	CDS	235151	235801	-	HHA24_01155	651
CP052845.1	CDS	235803	236531	-	HHA24_01160	729
CP052845.1	CDS	236609	237511	-	HHA24_01165	903
CP052845.1	CDS	237632	238615	+	HHA24_01170	984
CP052845.1	CDS	238619	239788	+	HHA24_01175	1170
CP052845.1	CDS	239788	240474	+	HHA24_01180	687
CP052845.1	CDS	240471	241025	-	HHA24_01185	555
CP052845.1	CDS	241153	241587	+	HHA24_01190	435
CP052845.1	CDS	241591	242082	+	HHA24_01195	492
CP052845.1	CDS	242197	243747	+	HHA24_01200	1551
CP052845.1	CDS	243758	243931	+	HHA24_01205	174
CP052845.1	CDS	243988	244962	+	HHA24_01210	975
CP052845.1	CDS	245014	245481	+	HHA24_01215	468
CP052845.1	CDS	245484	246269	-	HHA24_01220	786
CP052845.1	CDS	246269	247273	-	HHA24_01225	1005
CP052845.1	CDS	247257	248090	-	HHA24_01230	834
CP052845.1	CDS	248098	249144	-	HHA24_01235	1047
CP052845.1	CDS	249199	251763	-	HHA24_01240	2565
CP052845.1	CDS	251867	252799	-	HHA24_01245	933
CP052845.1	CDS	252796	253314	-	HHA24_01250	519
CP052845.1	CDS	253384	253959	-	HHA24_01255	576
CP052845.1	CDS	254049	255221	+	HHA24_01260	1173
CP052845.1	CDS	255422	256372	+	HHA24_01265	951
CP052845.1	CDS	256356	257153	+	HHA24_01270	798
CP052845.1	CDS	257160	258149	+	HHA24_01275	990
CP052845.1	CDS	258106	258618	-	HHA24_01280	513
CP052845.1	CDS	258657	260087	-	HHA24_01285	1431
CP052845.1	CDS	260347	263415	+	HHA24_01290	3069
CP052845.1	CDS	263426	264325	+	HHA24_01295	900
CP052845.1	CDS	264318	264965	+	HHA24_01300	648
CP052845.1	CDS	265062	265997	+	HHA24_01305	936
CP052845.1	CDS	265994	267409	+	HHA24_01310	1416
CP052845.1	CDS	267406	269334	+	HHA24_01315	1929
CP052845.1	tRNA	269347	269442	+	HHA24_01320	96
CP052845.1	CDS	269499	270548	+	HHA24_01325	1050
CP052845.1	CDS	270563	271522	-	HHA24_01330	960
CP052845.1	CDS	271544	272452	-	HHA24_01335	909
CP052845.1	CDS	272698	273315	+	HHA24_01340	618
CP052845.1	CDS	273312	274061	+	HHA24_01345	750
CP052845.1	CDS	274058	274210	+	HHA24_01350	153
CP052845.1	CDS	274212	275246	-	HHA24_01355	1035
CP052845.1	CDS	275416	276204	-	HHA24_01360	789
CP052845.1	CDS	276201	277232	-	HHA24_01365	1032
CP052845.1	CDS	277249	277812	-	HHA24_01370	564
CP052845.1	CDS	277881	279401	-	HHA24_01375	1521
CP052845.1	CDS	279634	280329	-	HHA24_01380	696
CP052845.1	CDS	280345	281070	-	HHA24_01385	726
CP052845.1	CDS	281176	281550	+	HHA24_01390	375
CP052845.1	CDS	281565	282854	+	HHA24_01395	1290
CP052845.1	CDS	282851	284020	+	HHA24_01400	1170
CP052845.1	CDS	284061	284888	+	HHA24_01405	828
CP052845.1	CDS	284913	285860	+	HHA24_01410	948
CP052845.1	CDS	286020	286970	-	HHA24_01415	951
CP052845.1	CDS	286974	287333	-	HHA24_01420	360
CP052845.1	CDS	287436	288323	+	HHA24_01425	888
CP052845.1	CDS	288320	290077	-	HHA24_01430	1758
CP052845.1	CDS	290119	290895	+	HHA24_01435	777
CP052845.1	CDS	291165	292658	+	HHA24_01440	1494
CP052845.1	CDS	293161	293505	+	HHA24_01445	345
CP052845.1	CDS	293572	294453	+	HHA24_01450	882
CP052845.1	CDS	294569	294811	+	HHA24_01455	243
CP052845.1	CDS	294933	295403	+	HHA24_01460	471
CP052845.1	CDS	295416	295955	+	HHA24_01465	540
CP052845.1	CDS	295993	297534	+	HHA24_01470	1542
CP052845.1	CDS	297632	298537	+	HHA24_01475	906
CP052845.1	CDS	298575	299975	+	HHA24_01480	1401
CP052845.1	CDS	299985	300410	+	HHA24_01485	426
CP052845.1	CDS	300577	301323	+	HHA24_01490	747
CP052845.1	CDS	301594	302667	+	HHA24_01495	1074
CP052845.1	CDS	303056	305119	+	HHA24_01500	2064
CP052845.1	CDS	305149	307209	+	HHA24_01505	2061
CP052845.1	CDS	307275	308405	-	HHA24_01510	1131
CP052845.1	CDS	308414	309319	-	HHA24_01515	906
CP052845.1	CDS	309322	310332	-	HHA24_01520	1011
CP052845.1	CDS	310329	311306	-	HHA24_01525	978
CP052845.1	CDS	311303	312223	-	HHA24_01530	921
CP052845.1	CDS	312231	313208	-	HHA24_01535	978
CP052845.1	CDS	313274	314233	-	HHA24_01540	960
CP052845.1	CDS	314373	315998	-	HHA24_01545	1626
CP052845.1	CDS	316330	316563	-	HHA24_01550	234
CP052845.1	CDS	316699	317562	-	HHA24_01555	864
CP052845.1	CDS	317638	318471	+	HHA24_01560	834
CP052845.1	CDS	318473	319222	-	HHA24_01565	750
CP052845.1	CDS	319219	320211	-	HHA24_01570	993
CP052845.1	CDS	320361	320993	+	HHA24_01575	633
CP052845.1	CDS	320999	322147	+	HHA24_01580	1149
CP052845.1	CDS	322258	323490	+	HHA24_01585	1233
CP052845.1	CDS	323518	325032	+	HHA24_01590	1515
CP052845.1	CDS	325126	326010	-	HHA24_01595	885
CP052845.1	tRNA	326214	326288	+	HHA24_01600	75
CP052845.1	CDS	326297	327280	-	HHA24_01605	984
CP052845.1	CDS	327319	328686	-	HHA24_01610	1368
CP052845.1	CDS	328888	329409	-	HHA24_01615	522
CP052845.1	CDS	329447	331033	-	HHA24_01620	1587
CP052845.1	CDS	331072	331992	-	HHA24_01625	921
CP052845.1	CDS	332026	332532	+	HHA24_01630	507
CP052845.1	CDS	332585	333478	+	HHA24_01635	894
CP052845.1	CDS	333465	334502	-	HHA24_01640	1038
CP052845.1	CDS	334698	335921	+	HHA24_01645	1224
CP052845.1	CDS	335918	336529	+	HHA24_01650	612
CP052845.1	CDS	336615	337847	+	HHA24_01655	1233
CP052845.1	CDS	337965	339032	+	HHA24_01660	1068
CP052845.1	CDS	339058	339927	-	HHA24_01665	870
CP052845.1	CDS	340083	340721	+	HHA24_01670	639
CP052845.1	CDS	340806	342143	-	HHA24_01675	1338
CP052845.1	CDS	342649	343431	+	HHA24_01680	783
CP052845.1	CDS	343481	344149	+	HHA24_01685	669
CP052845.1	CDS	344211	345668	-	HHA24_01690	1458
CP052845.1	CDS	345671	347197	-	HHA24_01695	1527
CP052845.1	CDS	347201	347509	-	HHA24_01700	309
CP052845.1	CDS	347738	348781	+	HHA24_01705	1044
CP052845.1	CDS	348866	349750	+	HHA24_01710	885
CP052845.1	CDS	349734	350300	+	HHA24_01715	567
CP052845.1	CDS	350312	352210	+	HHA24_01720	1899
CP052845.1	CDS	352207	353343	+	HHA24_01725	1137
CP052845.1	CDS	353380	354435	-	HHA24_01730	1056
CP052845.1	CDS	354446	355936	-	HHA24_01735	1491
CP052845.1	CDS	356089	356664	-	HHA24_01740	576
CP052845.1	CDS	356695	357438	-	HHA24_01745	744
CP052845.1	CDS	357438	358340	-	HHA24_01750	903
CP052845.1	CDS	358581	359369	+	HHA24_01755	789
CP052845.1	CDS	359435	359929	-	HHA24_01760	495
CP052845.1	CDS	359926	360669	-	HHA24_01765	744
CP052845.1	CDS	360669	361262	-	HHA24_01770	594
CP052845.1	CDS	361297	361734	-	HHA24_01775	438
CP052845.1	CDS	361776	362708	+	HHA24_01780	933
CP052845.1	CDS	362705	363262	+	HHA24_01785	558
CP052845.1	CDS	363271	364176	-	HHA24_01790	906
CP052845.1	CDS	364173	365045	-	HHA24_01795	873
CP052845.1	CDS	365290	365904	+	HHA24_01800	615
CP052845.1	CDS	365901	367175	+	HHA24_01805	1275
CP052845.1	CDS	367190	368116	-	HHA24_01810	927
CP052845.1	CDS	368129	368584	-	HHA24_01815	456
CP052845.1	CDS	368827	369165	-	HHA24_01820	339
CP052845.1	CDS	369467	370252	-	HHA24_01825	786
CP052845.1	CDS	370297	370914	-	HHA24_01830	618
CP052845.1	CDS	370911	371534	-	HHA24_01835	624
CP052845.1	CDS	371539	372144	-	HHA24_01840	606
CP052845.1	CDS	372141	373127	-	HHA24_01845	987
CP052845.1	CDS	373248	374462	+	HHA24_01850	1215
CP052845.1	CDS	374656	375228	+	HHA24_01855	573
CP052845.1	CDS	375327	376895	+	HHA24_01860	1569
CP052845.1	CDS	376910	378061	+	HHA24_01865	1152
CP052845.1	CDS	378077	378202	+	HHA24_01870	126
CP052845.1	CDS	378199	379941	+	HHA24_01875	1743
CP052845.1	CDS	379938	381593	+	HHA24_01880	1656
CP052845.1	CDS	381660	382208	+	HHA24_01885	549
CP052845.1	CDS	382215	383105	-	HHA24_01890	891
CP052845.1	CDS	383396	383785	+	HHA24_01895	390
CP052845.1	CDS	384042	385154	+	HHA24_01900	1113
CP052845.1	CDS	385320	386828	-	HHA24_01905	1509
CP052845.1	CDS	386939	387466	+	HHA24_01910	528
CP052845.1	CDS	387579	391541	+	HHA24_01915	3963
CP052845.1	CDS	391913	392605	+	HHA24_01920	693
CP052845.1	CDS	392628	393392	-	HHA24_01925	765
CP052845.1	CDS	393389	394411	-	HHA24_01930	1023
CP052845.1	CDS	394408	395136	-	HHA24_01935	729
CP052845.1	CDS	395163	395588	-	HHA24_01940	426
CP052845.1	CDS	395732	396670	+	HHA24_01945	939
CP052845.1	CDS	396645	397844	-	HHA24_01950	1200
CP052845.1	CDS	397982	398455	-	HHA24_01955	474
CP052845.1	CDS	398466	399302	-	HHA24_01960	837
CP052845.1	CDS	399306	401036	-	HHA24_01965	1731
CP052845.1	CDS	401033	401515	-	HHA24_01970	483
CP052845.1	CDS	401596	402936	-	HHA24_01975	1341
CP052845.1	CDS	402948	403619	-	HHA24_01980	672
CP052845.1	CDS	403672	404979	-	HHA24_01985	1308
CP052845.1	CDS	404992	405690	-	HHA24_01990	699
CP052845.1	CDS	405831	406601	+	HHA24_01995	771
CP052845.1	CDS	406765	407745	+	HHA24_02000	981
CP052845.1	CDS	408298	408537	+	HHA24_02005	240
CP052845.1	CDS	408534	409619	+	HHA24_02010	1086
CP052845.1	CDS	409603	410310	+	HHA24_02015	708
CP052845.1	CDS	410307	411023	+	HHA24_02020	717
CP052845.1	CDS	411034	412179	+	HHA24_02025	1146
CP052845.1	CDS	412182	412835	+	HHA24_02030	654
CP052845.1	CDS	413051	413785	+	HHA24_02035	735
CP052845.1	CDS	413787	414506	+	HHA24_02040	720
CP052845.1	CDS	414524	414763	+	HHA24_02045	240
CP052845.1	CDS	414763	415851	+	HHA24_02050	1089
CP052845.1	CDS	415823	416440	+	HHA24_02055	618
CP052845.1	CDS	416437	417150	+	HHA24_02060	714
CP052845.1	CDS	417147	417749	+	HHA24_02065	603
CP052845.1	CDS	417746	419059	+	HHA24_02070	1314
CP052845.1	CDS	419076	420239	+	HHA24_02075	1164
CP052845.1	CDS	420245	420880	+	HHA24_02080	636
CP052845.1	CDS	420819	421469	+	HHA24_02085	651
CP052845.1	CDS	421466	422617	+	HHA24_02090	1152
CP052845.1	CDS	422697	423338	+	HHA24_02095	642
CP052845.1	CDS	423335	424888	+	HHA24_02100	1554
CP052845.1	CDS	425072	425959	+	HHA24_02105	888
CP052845.1	CDS	425986	426474	+	HHA24_02110	489
CP052845.1	CDS	426487	427818	-	HHA24_02115	1332
CP052845.1	CDS	427823	428503	-	HHA24_02120	681
CP052845.1	CDS	428580	429422	-	HHA24_02125	843
CP052845.1	CDS	429419	430216	-	HHA24_02130	798
CP052845.1	CDS	430371	431246	-	HHA24_02135	876
CP052845.1	CDS	431297	433243	-	HHA24_02140	1947
CP052845.1	CDS	433582	437358	+	HHA24_02145	3777
CP052845.1	CDS	437372	438139	-	HHA24_02150	768
CP052845.1	CDS	438225	439034	+	HHA24_02155	810
CP052845.1	CDS	438994	440481	-	HHA24_02160	1488
CP052845.1	CDS	440483	443644	-	HHA24_02165	3162
CP052845.1	CDS	443638	444747	-	HHA24_02170	1110
CP052845.1	CDS	444907	445527	+	HHA24_02175	621
CP052845.1	CDS	445537	446610	-	HHA24_02180	1074
CP052845.1	CDS	446764	450360	+	HHA24_02185	3597
CP052845.1	CDS	450398	451078	-	HHA24_02190	681
CP052845.1	CDS	451269	452177	-	HHA24_02195	909
CP052845.1	CDS	452174	452845	-	HHA24_02200	672
CP052845.1	CDS	453088	454104	+	HHA24_02205	1017
CP052845.1	CDS	454211	455401	+	HHA24_02210	1191
CP052845.1	CDS	455403	456503	+	HHA24_02215	1101
CP052845.1	CDS	456556	457296	+	HHA24_02220	741
CP052845.1	CDS	457400	458416	+	HHA24_02225	1017
CP052845.1	CDS	458435	458833	+	HHA24_02230	399
CP052845.1	CDS	458837	460354	-	HHA24_02235	1518
CP052845.1	CDS	460341	461795	-	HHA24_02240	1455
CP052845.1	CDS	461912	462100	+	HHA24_02245	189
CP052845.1	CDS	462123	463010	+	HHA24_02250	888
CP052845.1	CDS	463025	463867	+	HHA24_02255	843
CP052845.1	CDS	463967	464299	+	HHA24_02260	333
CP052845.1	CDS	464217	464957	-	HHA24_02265	741
CP052845.1	CDS	465160	465909	+	HHA24_02270	750
CP052845.1	CDS	465921	466562	+	HHA24_02275	642
CP052845.1	CDS	466608	467360	+	HHA24_02280	753
CP052845.1	CDS	467537	468775	+	HHA24_02285	1239
CP052845.1	CDS	468782	471877	+	HHA24_02290	3096
CP052845.1	CDS	471874	474972	+	HHA24_02295	3099
CP052845.1	CDS	474965	476395	+	HHA24_02300	1431
CP052845.1	CDS	476401	477069	-	HHA24_02305	669
CP052845.1	CDS	477205	478164	-	HHA24_02310	960
CP052845.1	CDS	478157	479023	-	HHA24_02315	867
CP052845.1	CDS	479177	480403	-	HHA24_02320	1227
CP052845.1	CDS	480495	481499	-	HHA24_02325	1005
CP052845.1	CDS	481533	482018	-	HHA24_02330	486
CP052845.1	CDS	482037	482921	-	HHA24_02335	885
CP052845.1	CDS	483173	484336	+	HHA24_02340	1164
CP052845.1	CDS	484399	485319	+	HHA24_02345	921
CP052845.1	CDS	485322	486275	+	HHA24_02350	954
CP052845.1	CDS	486272	487057	+	HHA24_02355	786
CP052845.1	CDS	487051	487755	+	HHA24_02360	705
CP052845.1	CDS	488064	490019	+	HHA24_02365	1956
CP052845.1	CDS	490038	490577	+	HHA24_02370	540
CP052845.1	CDS	490618	490998	+	HHA24_02375	381
CP052845.1	CDS	490998	491810	+	HHA24_02380	813
CP052845.1	CDS	491941	494292	+	HHA24_02385	2352
CP052845.1	CDS	494289	495077	+	HHA24_02390	789
CP052845.1	CDS	495093	495944	+	HHA24_02395	852
CP052845.1	CDS	495948	497117	+	HHA24_02400	1170
CP052845.1	CDS	497143	498795	+	HHA24_02405	1653
CP052845.1	CDS	498795	499223	+	HHA24_02410	429
CP052845.1	CDS	499244	499648	+	HHA24_02415	405
CP052845.1	CDS	499665	501326	-	HHA24_02420	1662
CP052845.1	CDS	501543	502832	-	HHA24_02425	1290
CP052845.1	CDS	502839	503492	-	HHA24_02430	654
CP052845.1	CDS	503489	504271	-	HHA24_02435	783
CP052845.1	CDS	504449	504613	+	HHA24_02440	165
CP052845.1	CDS	504676	505269	+	HHA24_02445	594
CP052845.1	CDS	505262	505657	+	HHA24_02450	396
CP052845.1	CDS	505969	506361	+	HHA24_02455	393
CP052845.1	CDS	506430	507629	+	HHA24_02460	1200
CP052845.1	CDS	507626	508366	+	HHA24_02465	741
CP052845.1	CDS	508371	509207	-	HHA24_02470	837
CP052845.1	CDS	509254	510417	-	HHA24_02475	1164
CP052845.1	CDS	510499	511215	-	HHA24_02480	717
CP052845.1	CDS	511231	512100	-	HHA24_02485	870
CP052845.1	CDS	512097	512969	-	HHA24_02490	873
CP052845.1	CDS	513014	514894	-	HHA24_02495	1881
CP052845.1	CDS	514948	515562	-	HHA24_02500	615
CP052845.1	CDS	515559	516929	-	HHA24_02505	1371
CP052845.1	CDS	517027	517551	+	HHA24_02510	525
CP052845.1	CDS	517627	518061	+	HHA24_02515	435
CP052845.1	CDS	518152	518607	+	HHA24_02520	456
CP052845.1	CDS	518617	519963	+	HHA24_02525	1347
CP052845.1	CDS	520052	520960	+	HHA24_02530	909
CP052845.1	CDS	520981	522099	+	HHA24_02535	1119
CP052845.1	CDS	522109	523050	+	HHA24_02540	942
CP052845.1	CDS	523224	523727	+	HHA24_02545	504
CP052845.1	CDS	523954	524190	+	HHA24_02550	237
CP052845.1	CDS	524171	525346	+	HHA24_02555	1176
CP052845.1	CDS	525476	526603	+	HHA24_02560	1128
CP052845.1	CDS	526615	528045	+	HHA24_02565	1431
CP052845.1	CDS	528088	528642	-	HHA24_02570	555
CP052845.1	CDS	528800	529372	-	HHA24_02575	573
CP052845.1	CDS	529668	530861	-	HHA24_02580	1194
CP052845.1	CDS	530883	533810	-	HHA24_02585	2928
CP052845.1	CDS	534115	537588	-	HHA24_02590	3474
CP052845.1	CDS	537711	538163	+	HHA24_02595	453
CP052845.1	CDS	538381	538896	+	HHA24_02600	516
CP052845.1	CDS	538975	540165	+	HHA24_02605	1191
CP052845.1	CDS	540184	541590	-	HHA24_02610	1407
CP052845.1	CDS	541719	544205	+	HHA24_02615	2487
CP052845.1	CDS	544202	544906	-	HHA24_02620	705
CP052845.1	CDS	544903	545652	-	HHA24_02625	750
CP052845.1	CDS	545645	546679	-	HHA24_02630	1035
CP052845.1	CDS	546690	547571	-	HHA24_02635	882
CP052845.1	CDS	547578	548747	-	HHA24_02640	1170
CP052845.1	CDS	548767	549576	-	HHA24_02645	810
CP052845.1	CDS	549573	551129	-	HHA24_02650	1557
CP052845.1	CDS	551180	552739	-	HHA24_02655	1560
CP052845.1	CDS	552750	553226	-	HHA24_02660	477
CP052845.1	CDS	553410	554318	+	HHA24_02665	909
CP052845.1	CDS	554467	556110	+	HHA24_02670	1644
CP052845.1	CDS	556169	557596	+	HHA24_02675	1428
CP052845.1	CDS	557604	558809	+	HHA24_02680	1206
CP052845.1	CDS	558811	559476	-	HHA24_02685	666
CP052845.1	CDS	559484	560038	-	HHA24_02690	555
CP052845.1	CDS	560097	561461	+	HHA24_02695	1365
CP052845.1	CDS	561666	562871	+	HHA24_02700	1206
CP052845.1	CDS	562960	564066	+	HHA24_02705	1107
CP052845.1	CDS	564334	564762	+	HHA24_02710	429
CP052845.1	CDS	564772	565164	+	HHA24_02715	393
CP052845.1	CDS	565358	566425	+	HHA24_02720	1068
CP052845.1	CDS	566476	567309	+	HHA24_02725	834
CP052845.1	CDS	567397	567768	+	HHA24_02730	372
CP052845.1	CDS	567827	568954	-	HHA24_02735	1128
CP052845.1	CDS	568962	570377	-	HHA24_02740	1416
CP052845.1	CDS	570654	571883	+	HHA24_02745	1230
CP052845.1	CDS	571922	572578	+	HHA24_02750	657
CP052845.1	CDS	572783	574033	+	HHA24_02755	1251
CP052845.1	CDS	574294	574779	+	HHA24_02760	486
CP052845.1	CDS	574784	575746	-	HHA24_02765	963
CP052845.1	CDS	575746	576306	-	HHA24_02770	561
CP052845.1	CDS	576503	577618	+	HHA24_02775	1116
CP052845.1	CDS	577639	578280	+	HHA24_02780	642
CP052845.1	CDS	578626	580551	+	HHA24_02785	1926
CP052845.1	CDS	580565	581824	+	HHA24_02790	1260
CP052845.1	CDS	581821	583341	+	HHA24_02795	1521
CP052845.1	CDS	583338	584267	-	HHA24_02800	930
CP052845.1	CDS	584197	585407	+	HHA24_02805	1211
CP052845.1	CDS	585414	586391	-	HHA24_02810	978
CP052845.1	CDS	586436	587557	-	HHA24_02815	1122
CP052845.1	CDS	587658	588554	+	HHA24_02820	897
CP052845.1	tRNA	588668	588758	+	HHA24_02825	91
CP052845.1	CDS	589010	590278	+	HHA24_02830	1269
CP052845.1	CDS	590299	590784	+	HHA24_02835	486
CP052845.1	CDS	590866	591849	+	HHA24_02840	984
CP052845.1	CDS	591871	592824	+	HHA24_02845	954
CP052845.1	CDS	592877	593917	+	HHA24_02850	1041
CP052845.1	CDS	593944	594855	+	HHA24_02855	912
CP052845.1	CDS	594866	595654	+	HHA24_02860	789
CP052845.1	CDS	595685	596617	+	HHA24_02865	933
CP052845.1	CDS	596647	597657	+	HHA24_02870	1011
CP052845.1	CDS	597682	598530	+	HHA24_02875	849
CP052845.1	CDS	598586	599413	+	HHA24_02880	828
CP052845.1	CDS	599427	599960	-	HHA24_02885	534
CP052845.1	CDS	600125	601651	+	HHA24_02890	1527
CP052845.1	CDS	601659	602114	-	HHA24_02895	456
CP052845.1	CDS	602217	603080	+	HHA24_02900	864
CP052845.1	CDS	603087	603761	-	HHA24_02905	675
CP052845.1	CDS	603811	604770	-	HHA24_02910	960
CP052845.1	CDS	604823	605704	-	HHA24_02915	882
CP052845.1	CDS	605707	606108	-	HHA24_02920	402
CP052845.1	CDS	606277	607746	-	HHA24_02925	1470
CP052845.1	CDS	607791	609149	-	HHA24_02930	1359
CP052845.1	CDS	609162	611507	-	HHA24_02935	2346
CP052845.1	CDS	611534	612406	-	HHA24_02940	873
CP052845.1	CDS	612574	614115	-	HHA24_02945	1542
CP052845.1	CDS	614135	615073	-	HHA24_02950	939
CP052845.1	CDS	615125	616366	-	HHA24_02955	1242
CP052845.1	CDS	616370	617125	-	HHA24_02960	756
CP052845.1	CDS	617128	618789	-	HHA24_02965	1662
CP052845.1	CDS	618798	619610	-	HHA24_02970	813
CP052845.1	CDS	619648	619983	-	HHA24_02975	336
CP052845.1	CDS	619983	622523	-	HHA24_02980	2541
CP052845.1	CDS	622881	623318	+	HHA24_02985	438
CP052845.1	CDS	623332	623697	-	HHA24_02990	366
CP052845.1	CDS	623840	624436	+	HHA24_02995	597
CP052845.1	CDS	624441	625214	-	HHA24_03000	774
CP052845.1	CDS	625257	625883	-	HHA24_03005	627
CP052845.1	CDS	626063	628159	+	HHA24_03010	2097
CP052845.1	CDS	628295	628636	-	HHA24_03015	342
CP052845.1	CDS	628949	629773	+	HHA24_03020	825
CP052845.1	CDS	629782	629997	-	HHA24_03025	216
CP052845.1	CDS	630153	631049	+	HHA24_03030	897
CP052845.1	CDS	631154	632044	+	HHA24_03035	891
CP052845.1	CDS	632120	633082	+	HHA24_03040	963
CP052845.1	CDS	633083	633763	-	HHA24_03045	681
CP052845.1	CDS	633901	634686	-	HHA24_03050	786
CP052845.1	CDS	634745	636163	-	HHA24_03055	1419
CP052845.1	CDS	636171	636980	-	HHA24_03060	810
CP052845.1	CDS	636998	637762	+	HHA24_03065	765
CP052845.1	CDS	637832	638293	+	HHA24_03070	462
CP052845.1	CDS	638422	639495	+	HHA24_03075	1074
CP052845.1	CDS	639511	642576	+	HHA24_03080	3066
CP052845.1	CDS	642584	643318	+	HHA24_03085	735
CP052845.1	tRNA	643371	643445	+	HHA24_03090	75
CP052845.1	CDS	643780	644766	+	HHA24_03095	987
CP052845.1	CDS	644770	647484	+	HHA24_03100	2715
CP052845.1	CDS	647486	648613	+	HHA24_03105	1128
CP052845.1	CDS	648627	650036	+	HHA24_03110	1410
CP052845.1	CDS	650041	650217	+	HHA24_03115	177
CP052845.1	CDS	650211	650726	-	HHA24_03120	516
CP052845.1	CDS	650895	651941	+	HHA24_03125	1047
CP052845.1	CDS	651938	653527	+	HHA24_03130	1590
CP052845.1	CDS	653463	653972	-	HHA24_03135	510
CP052845.1	CDS	653898	654806	+	HHA24_03140	909
CP052845.1	CDS	654796	655692	-	HHA24_03145	897
CP052845.1	CDS	655742	656374	-	HHA24_03150	633
CP052845.1	CDS	656402	657286	-	HHA24_03155	885
CP052845.1	CDS	657414	658895	+	HHA24_03160	1482
CP052845.1	CDS	658971	659315	+	HHA24_03165	345
CP052845.1	CDS	659401	659865	+	HHA24_03170	465
CP052845.1	CDS	660100	662214	+	HHA24_03175	2115
CP052845.1	CDS	662220	663173	-	HHA24_03180	954
CP052845.1	CDS	663397	663861	+	HHA24_03185	465
CP052845.1	CDS	663874	664671	-	HHA24_03190	798
CP052845.1	CDS	664768	665265	+	HHA24_03195	498
CP052845.1	CDS	665282	665968	-	HHA24_03200	687
CP052845.1	CDS	666055	666549	-	HHA24_03205	495
CP052845.1	CDS	666581	667897	-	HHA24_03210	1317
CP052845.1	CDS	667914	669032	-	HHA24_03215	1119
CP052845.1	CDS	669067	669528	-	HHA24_03220	462
CP052845.1	CDS	669528	670202	-	HHA24_03225	675
CP052845.1	CDS	670205	670627	-	HHA24_03230	423
CP052845.1	CDS	670681	672411	-	HHA24_03235	1731
CP052845.1	CDS	672477	673046	+	HHA24_03240	570
CP052845.1	CDS	673027	673713	+	HHA24_03245	687
CP052845.1	CDS	673733	675238	+	HHA24_03250	1506
CP052845.1	CDS	675467	675916	+	HHA24_03255	450
CP052845.1	CDS	675922	677445	+	HHA24_03260	1524
CP052845.1	CDS	677593	678342	+	HHA24_03265	750
CP052845.1	CDS	678339	679064	-	HHA24_03270	726
CP052845.1	CDS	679061	680209	-	HHA24_03275	1149
CP052845.1	CDS	680373	681302	-	HHA24_03280	930
CP052845.1	CDS	681413	682024	+	HHA24_03285	612
CP052845.1	CDS	682082	682987	-	HHA24_03290	906
CP052845.1	CDS	683064	683918	-	HHA24_03295	855
CP052845.1	CDS	683991	684562	-	HHA24_03300	572
CP052845.1	CDS	684676	686181	-	HHA24_03305	1506
CP052845.1	CDS	686203	686658	-	HHA24_03310	456
CP052845.1	CDS	687005	687586	+	HHA24_03315	582
CP052845.1	CDS	687586	687897	+	HHA24_03320	312
CP052845.1	ncRNA	687934	688118	+	HHA24_03325	185
CP052845.1	CDS	688210	688962	+	HHA24_03330	753
CP052845.1	CDS	688931	689725	-	HHA24_03335	795
CP052845.1	CDS	689898	690233	+	HHA24_03340	336
CP052845.1	CDS	690249	690806	+	HHA24_03345	558
CP052845.1	CDS	690862	691974	-	HHA24_03350	1113
CP052845.1	CDS	692118	692594	+	HHA24_03355	477
CP052845.1	rRNA	693500	695035	+	HHA24_03360	1536
CP052845.1	tRNA	695133	695209	+	HHA24_03365	77
CP052845.1	tRNA	695220	695295	+	HHA24_03370	76
CP052845.1	rRNA	695580	698474	+	HHA24_03375	2895
CP052845.1	rRNA	698605	698717	+	HHA24_03380	113
CP052845.1	CDS	699087	699461	+	HHA24_03385	375
CP052845.1	CDS	699679	699957	-	HHA24_03390	279
CP052845.1	CDS	700106	701299	+	HHA24_03395	1194
CP052845.1	CDS	701312	702370	+	HHA24_03400	1059
CP052845.1	CDS	702417	704225	-	HHA24_03405	1809
CP052845.1	RNase_P_RNA	704304	704708	+	HHA24_03410	405
CP052845.1	CDS	705002	705430	+	HHA24_03415	429
CP052845.1	CDS	705439	706512	+	HHA24_03420	1074
CP052845.1	CDS	706512	706799	+	HHA24_03425	288
CP052845.1	CDS	706796	708529	+	HHA24_03430	1734
CP052845.1	CDS	708526	711357	+	HHA24_03435	2832
CP052845.1	CDS	711347	712516	+	HHA24_03440	1170
CP052845.1	CDS	712513	714045	+	HHA24_03445	1533
CP052845.1	CDS	714042	715235	+	HHA24_03450	1194
CP052845.1	CDS	715232	716305	+	HHA24_03455	1074
CP052845.1	CDS	716302	717708	+	HHA24_03460	1407
CP052845.1	CDS	717705	718658	+	HHA24_03465	954
CP052845.1	CDS	718667	719491	+	HHA24_03470	825
CP052845.1	CDS	719496	720722	+	HHA24_03475	1227
CP052845.1	CDS	720905	722089	+	HHA24_03480	1185
CP052845.1	CDS	722335	723258	+	HHA24_03485	924
CP052845.1	CDS	723339	723545	+	HHA24_03490	207
CP052845.1	CDS	723571	724065	-	HHA24_03495	495
CP052845.1	CDS	724108	725088	+	HHA24_03500	981
CP052845.1	CDS	725243	727975	+	HHA24_03505	2733
CP052845.1	CDS	727977	728690	+	HHA24_03510	714
CP052845.1	CDS	728714	729229	-	HHA24_03515	516
CP052845.1	CDS	729354	730319	+	HHA24_03520	966
CP052845.1	CDS	730303	730848	-	HHA24_03525	546
CP052845.1	CDS	731079	731537	+	HHA24_03530	459
CP052845.1	CDS	731697	732293	+	HHA24_03535	597
CP052845.1	CDS	732306	732857	-	HHA24_03540	552
CP052845.1	CDS	732935	734404	-	HHA24_03545	1470
CP052845.1	CDS	734417	734821	-	HHA24_03550	405
CP052845.1	CDS	734902	735939	-	HHA24_03555	1038
CP052845.1	CDS	736043	736921	+	HHA24_03560	879
CP052845.1	CDS	736906	738123	-	HHA24_03565	1218
CP052845.1	CDS	738187	739887	+	HHA24_03570	1701
CP052845.1	CDS	739919	740791	-	HHA24_03575	873
CP052845.1	CDS	740907	742748	+	HHA24_03580	1842
CP052845.1	CDS	742994	745219	+	HHA24_03585	2226
CP052845.1	CDS	745384	746472	+	HHA24_03590	1089
CP052845.1	CDS	746429	747082	+	HHA24_03595	654
CP052845.1	CDS	747124	747921	+	HHA24_03600	798
CP052845.1	tRNA	748036	748111	+	HHA24_03605	76
CP052845.1	CDS	748631	749425	+	HHA24_03610	795
CP052845.1	CDS	749418	751070	+	HHA24_03615	1653
CP052845.1	CDS	751144	752253	+	HHA24_03620	1110
CP052845.1	CDS	752277	753374	+	HHA24_03625	1098
CP052845.1	CDS	753390	754175	+	HHA24_03630	786
CP052845.1	CDS	754172	754828	+	HHA24_03635	657
CP052845.1	CDS	755199	758819	+	HHA24_03640	3621
CP052845.1	CDS	758844	760202	+	HHA24_03645	1359
CP052845.1	CDS	760261	761379	+	HHA24_03650	1119
CP052845.1	CDS	761401	762327	+	HHA24_03655	927
CP052845.1	CDS	762329	763492	+	HHA24_03660	1164
CP052845.1	CDS	763485	763985	+	HHA24_03665	501
CP052845.1	CDS	763988	765400	+	HHA24_03670	1413
CP052845.1	CDS	765626	766345	+	HHA24_03675	720
CP052845.1	CDS	766674	767090	-	HHA24_03680	417
CP052845.1	CDS	767117	767938	-	HHA24_03685	822
CP052845.1	CDS	767935	768249	-	HHA24_03690	315
CP052845.1	CDS	768739	769005	-	HHA24_03695	267
CP052845.1	CDS	769203	770459	-	HHA24_03700	1257
CP052845.1	CDS	770456	772519	-	HHA24_03705	2064
CP052845.1	CDS	772538	773389	-	HHA24_03710	852
CP052845.1	CDS	773403	774743	-	HHA24_03715	1341
CP052845.1	CDS	774821	782407	-	HHA24_03720	7587
CP052845.1	CDS	783168	784547	-	HHA24_03725	1380
CP052845.1	CDS	784544	785131	-	HHA24_03730	588
CP052845.1	CDS	785250	786104	-	HHA24_03735	855
CP052845.1	CDS	786139	786966	+	HHA24_03740	828
CP052845.1	CDS	786977	787549	+	HHA24_03745	573
CP052845.1	CDS	787556	788014	-	HHA24_03750	459
CP052845.1	CDS	788143	788745	+	HHA24_03755	603
CP052845.1	CDS	788872	790968	+	HHA24_03760	2097
CP052845.1	tRNA	791145	791220	+	HHA24_03765	76
CP052845.1	CDS	791513	792672	-	HHA24_03770	1160
CP052845.1	CDS	792671	793911	+	HHA24_03775	1241
CP052845.1	CDS	794151	794888	-	HHA24_03780	738
CP052845.1	CDS	795250	796533	+	HHA24_03785	1284
CP052845.1	CDS	796545	797444	+	HHA24_03790	900
CP052845.1	CDS	797447	798397	+	HHA24_03795	951
CP052845.1	CDS	798394	799143	+	HHA24_03800	750
CP052845.1	CDS	799143	799811	+	HHA24_03805	669
CP052845.1	CDS	799808	800740	+	HHA24_03810	933
CP052845.1	CDS	800878	801666	+	HHA24_03815	789
CP052845.1	CDS	801865	802788	-	HHA24_03820	924
CP052845.1	CDS	802871	803791	+	HHA24_03825	921
CP052845.1	CDS	803807	805687	-	HHA24_03830	1881
CP052845.1	CDS	805641	806597	+	HHA24_03835	957
CP052845.1	CDS	806644	807411	+	HHA24_03840	768
CP052845.1	CDS	807416	809074	-	HHA24_03845	1659
CP052845.1	CDS	809344	810150	+	HHA24_03850	807
CP052845.1	CDS	810110	811159	-	HHA24_03855	1050
CP052845.1	CDS	811245	811655	-	HHA24_03860	411
CP052845.1	CDS	811793	812443	+	HHA24_03865	651
CP052845.1	CDS	812497	812820	+	HHA24_03870	324
CP052845.1	CDS	812827	813546	-	HHA24_03875	720
CP052845.1	CDS	813691	814371	-	HHA24_03880	681
CP052845.1	CDS	814371	815414	-	HHA24_03885	1044
CP052845.1	CDS	815594	817990	+	HHA24_03890	2397
CP052845.1	CDS	817987	819528	+	HHA24_03895	1542
CP052845.1	CDS	819543	820331	+	HHA24_03900	789
CP052845.1	CDS	820328	820807	-	HHA24_03905	480
CP052845.1	CDS	820833	821975	-	HHA24_03910	1143
CP052845.1	CDS	822074	823516	+	HHA24_03915	1443
CP052845.1	CDS	823518	824747	-	HHA24_03920	1230
CP052845.1	CDS	824865	827114	+	HHA24_03925	2250
CP052845.1	CDS	827127	827660	-	HHA24_03930	534
CP052845.1	CDS	827667	828062	-	HHA24_03935	396
CP052845.1	CDS	828205	829170	-	HHA24_03940	966
CP052845.1	CDS	829227	830435	-	HHA24_03945	1209
CP052845.1	CDS	830422	831837	-	HHA24_03950	1416
CP052845.1	CDS	831915	832841	-	HHA24_03955	927
CP052845.1	CDS	832846	833703	-	HHA24_03960	858
CP052845.1	CDS	833690	834418	-	HHA24_03965	729
CP052845.1	CDS	834422	834961	-	HHA24_03970	540
CP052845.1	CDS	834958	837093	-	HHA24_03975	2136
CP052845.1	CDS	837095	838006	-	HHA24_03980	912
CP052845.1	CDS	838271	839038	+	HHA24_03985	768
CP052845.1	CDS	839103	840626	+	HHA24_03990	1524
CP052845.1	CDS	840790	841620	+	HHA24_03995	831
CP052845.1	CDS	841617	842804	+	HHA24_04000	1188
CP052845.1	CDS	842804	843634	+	HHA24_04005	831
CP052845.1	CDS	843674	844186	+	HHA24_04010	513
CP052845.1	CDS	844280	846358	+	HHA24_04015	2079
CP052845.1	CDS	846443	846916	-	HHA24_04020	474
CP052845.1	CDS	846913	848265	-	HHA24_04025	1353
CP052845.1	CDS	848265	848963	-	HHA24_04030	699
CP052845.1	CDS	848960	849655	-	HHA24_04035	696
CP052845.1	CDS	849904	850953	+	HHA24_04040	1050
CP052845.1	CDS	851004	851954	-	HHA24_04045	951
CP052845.1	CDS	851957	853822	-	HHA24_04050	1866
CP052845.1	CDS	853943	854578	+	HHA24_04055	636
CP052845.1	CDS	854586	864950	-	HHA24_04060	10365
CP052845.1	CDS	865161	866543	-	HHA24_04065	1383
CP052845.1	CDS	866474	867007	-	HHA24_04070	534
CP052845.1	CDS	867156	868547	+	HHA24_04075	1392
CP052845.1	CDS	868555	869445	-	HHA24_04080	891
CP052845.1	CDS	869671	870651	+	HHA24_04085	981
CP052845.1	CDS	870712	871614	-	HHA24_04090	903
CP052845.1	CDS	871709	873457	+	HHA24_04095	1749
CP052845.1	CDS	873461	875062	-	HHA24_04100	1602
CP052845.1	CDS	875386	879453	+	HHA24_04105	4068
CP052845.1	CDS	879450	880298	-	HHA24_04110	849
CP052845.1	CDS	880327	881436	-	HHA24_04115	1110
CP052845.1	CDS	881442	881945	-	HHA24_04120	504
CP052845.1	CDS	881959	882591	-	HHA24_04125	633
CP052845.1	CDS	882663	883193	-	HHA24_04130	531
CP052845.1	CDS	883325	884461	-	HHA24_04135	1137
CP052845.1	CDS	884897	886078	+	HHA24_04140	1182
CP052845.1	CDS	886075	888042	+	HHA24_04145	1968
CP052845.1	CDS	888039	889394	+	HHA24_04150	1356
CP052845.1	CDS	889400	890248	+	HHA24_04155	849
CP052845.1	CDS	890237	891508	-	HHA24_04160	1272
CP052845.1	CDS	891505	892230	-	HHA24_04165	726
CP052845.1	CDS	892316	893149	-	HHA24_04170	834
CP052845.1	CDS	893279	893725	+	HHA24_04175	447
CP052845.1	CDS	893744	894376	-	HHA24_04180	633
CP052845.1	CDS	894384	895514	-	HHA24_04185	1131
CP052845.1	CDS	895521	901283	-	HHA24_04190	5763
CP052845.1	CDS	901515	902261	+	HHA24_04195	747
CP052845.1	CDS	902258	902908	+	HHA24_04200	651
CP052845.1	CDS	902901	903827	+	HHA24_04205	927
CP052845.1	CDS	904185	906053	-	HHA24_04210	1869
CP052845.1	CDS	906050	907063	-	HHA24_04215	1014
CP052845.1	CDS	907222	908082	+	HHA24_04220	861
CP052845.1	CDS	908129	909301	+	HHA24_04225	1173
CP052845.1	CDS	909298	910920	+	HHA24_04230	1623
CP052845.1	CDS	910942	911700	+	HHA24_04235	759
CP052845.1	CDS	911735	912313	+	HHA24_04240	579
CP052845.1	CDS	912330	912719	+	HHA24_04245	390
CP052845.1	CDS	912827	913603	+	HHA24_04250	777
CP052845.1	CDS	913671	915263	+	HHA24_04255	1593
CP052845.1	CDS	915256	916221	-	HHA24_04260	966
CP052845.1	CDS	916303	916857	-	HHA24_04265	555
CP052845.1	CDS	916878	917384	-	HHA24_04270	507
CP052845.1	CDS	917519	918595	-	HHA24_04275	1077
CP052845.1	CDS	918684	919652	+	HHA24_04280	969
CP052845.1	CDS	919636	920397	-	HHA24_04285	762
CP052845.1	CDS	920585	921511	-	HHA24_04290	927
CP052845.1	CDS	921701	923149	+	HHA24_04295	1449
CP052845.1	CDS	923207	924193	+	HHA24_04300	987
CP052845.1	CDS	924196	925449	+	HHA24_04305	1254
CP052845.1	CDS	925572	926747	+	HHA24_04310	1176
CP052845.1	CDS	926749	927612	+	HHA24_04315	864
CP052845.1	CDS	927630	928853	+	HHA24_04320	1224
CP052845.1	CDS	928934	930679	+	HHA24_04325	1746
CP052845.1	CDS	930784	931494	-	HHA24_04330	711
CP052845.1	CDS	931491	932279	-	HHA24_04335	789
CP052845.1	CDS	932272	933138	-	HHA24_04340	867
CP052845.1	CDS	933142	934023	-	HHA24_04345	882
CP052845.1	CDS	934121	935275	-	HHA24_04350	1155
CP052845.1	CDS	935577	936275	-	HHA24_04355	699
CP052845.1	CDS	936443	938362	+	HHA24_04360	1920
CP052845.1	CDS	938557	944223	+	HHA24_04365	5667
CP052845.1	CDS	944295	945947	+	HHA24_04370	1653
CP052845.1	CDS	946101	947204	+	HHA24_04375	1104
CP052845.1	CDS	947206	950301	+	HHA24_04380	3096
CP052845.1	CDS	950314	951717	+	HHA24_04385	1404
CP052845.1	CDS	951733	952392	+	HHA24_04390	660
CP052845.1	CDS	952507	953796	+	HHA24_04395	1290
CP052845.1	CDS	953808	955976	-	HHA24_04400	2169
CP052845.1	CDS	955985	957055	-	HHA24_04405	1071
CP052845.1	CDS	957073	957831	-	HHA24_04410	759
CP052845.1	CDS	957828	958469	-	HHA24_04415	642
CP052845.1	CDS	958466	960037	-	HHA24_04420	1572
CP052845.1	CDS	960285	960944	+	HHA24_04425	660
CP052845.1	CDS	960941	962257	+	HHA24_04430	1317
CP052845.1	CDS	962494	962961	-	HHA24_04435	468
CP052845.1	CDS	963052	964029	+	HHA24_04440	978
CP052845.1	CDS	964029	965273	+	HHA24_04445	1245
CP052845.1	CDS	965264	966130	+	HHA24_04450	867
CP052845.1	CDS	966194	967150	+	HHA24_04455	957
CP052845.1	CDS	967281	967748	+	HHA24_04460	468
CP052845.1	CDS	967819	968733	+	HHA24_04465	915
CP052845.1	CDS	968790	969521	+	HHA24_04470	732
CP052845.1	CDS	969620	970837	+	HHA24_04475	1218
CP052845.1	CDS	971000	971617	+	HHA24_04480	618
CP052845.1	CDS	971739	972287	+	HHA24_04485	549
CP052845.1	CDS	972304	973290	-	HHA24_04490	987
CP052845.1	CDS	973346	974521	-	HHA24_04495	1176
CP052845.1	CDS	974611	975519	-	HHA24_04500	909
CP052845.1	CDS	975525	976442	-	HHA24_04505	918
CP052845.1	CDS	976597	978729	+	HHA24_04510	2133
CP052845.1	CDS	978726	980237	+	HHA24_04515	1512
CP052845.1	CDS	980318	981472	+	HHA24_04520	1155
CP052845.1	CDS	981567	982439	+	HHA24_04525	873
CP052845.1	CDS	982436	983371	+	HHA24_04530	936
CP052845.1	CDS	983371	984129	+	HHA24_04535	759
CP052845.1	CDS	984119	984847	+	HHA24_04540	729
CP052845.1	CDS	985042	985257	+	HHA24_04545	216
CP052845.1	CDS	985266	986615	-	HHA24_04550	1350
CP052845.1	CDS	986632	987480	-	HHA24_04555	849
CP052845.1	CDS	987498	988280	-	HHA24_04560	783
CP052845.1	CDS	988277	989101	-	HHA24_04565	825
CP052845.1	CDS	989126	990208	-	HHA24_04570	1083
CP052845.1	CDS	990225	991748	-	HHA24_04575	1524
CP052845.1	CDS	991926	992657	-	HHA24_04580	732
CP052845.1	CDS	992844	993683	+	HHA24_04585	840
CP052845.1	CDS	993680	994459	+	HHA24_04590	780
CP052845.1	CDS	994487	995803	+	HHA24_04595	1317
CP052845.1	CDS	996034	997002	+	HHA24_04600	969
CP052845.1	CDS	997013	997981	+	HHA24_04605	969
CP052845.1	CDS	997995	998783	+	HHA24_04610	789
CP052845.1	CDS	998780	999970	+	HHA24_04615	1191
CP052845.1	CDS	999981	1001342	+	HHA24_04620	1362
CP052845.1	CDS	1001339	1002715	+	HHA24_04625	1377
CP052845.1	CDS	1002756	1003928	+	HHA24_04630	1173
CP052845.1	CDS	1003942	1005447	+	HHA24_04635	1506
CP052845.1	CDS	1005508	1006776	+	HHA24_04640	1269
CP052845.1	CDS	1006827	1007732	+	HHA24_04645	906
CP052845.1	CDS	1007729	1008712	+	HHA24_04650	984
CP052845.1	CDS	1008709	1009470	+	HHA24_04655	762
CP052845.1	CDS	1009470	1010222	+	HHA24_04660	753
CP052845.1	CDS	1010219	1010932	+	HHA24_04665	714
CP052845.1	CDS	1010997	1011881	-	HHA24_04670	885
CP052845.1	CDS	1012015	1012500	+	HHA24_04675	486
CP052845.1	CDS	1012517	1013182	-	HHA24_04680	666
CP052845.1	CDS	1013222	1013866	-	HHA24_04685	645
CP052845.1	CDS	1014130	1015083	+	HHA24_04690	954
CP052845.1	CDS	1015099	1015479	-	HHA24_04695	381
CP052845.1	CDS	1015655	1016455	+	HHA24_04700	801
CP052845.1	CDS	1016455	1017579	+	HHA24_04705	1125
CP052845.1	CDS	1017615	1018526	+	HHA24_04710	912
CP052845.1	CDS	1018636	1019616	+	HHA24_04715	981
CP052845.1	CDS	1019626	1020840	-	HHA24_04720	1215
CP052845.1	CDS	1020910	1022277	-	HHA24_04725	1368
CP052845.1	CDS	1022282	1023265	-	HHA24_04730	984
CP052845.1	CDS	1023393	1024277	+	HHA24_04735	885
CP052845.1	CDS	1024565	1025635	+	HHA24_04740	1071
CP052845.1	CDS	1025729	1026493	+	HHA24_04745	765
CP052845.1	CDS	1026502	1027125	-	HHA24_04750	624
CP052845.1	CDS	1027199	1028428	-	HHA24_04755	1230
CP052845.1	CDS	1028454	1029353	-	HHA24_04760	900
CP052845.1	CDS	1029478	1031709	-	HHA24_04765	2232
CP052845.1	CDS	1031925	1032947	-	HHA24_04770	1023
CP052845.1	CDS	1032944	1033447	-	HHA24_04775	504
CP052845.1	CDS	1033567	1034952	-	HHA24_04780	1386
CP052845.1	CDS	1034952	1036607	-	HHA24_04785	1656
CP052845.1	CDS	1036607	1037167	-	HHA24_04790	561
CP052845.1	CDS	1037332	1037658	+	HHA24_04795	327
CP052845.1	CDS	1037655	1044944	-	HHA24_04800	7290
CP052845.1	CDS	1045162	1045761	+	HHA24_04805	600
CP052845.1	CDS	1045881	1046747	-	HHA24_04810	867
CP052845.1	CDS	1046849	1047064	-	HHA24_04815	216
CP052845.1	CDS	1047433	1048977	+	HHA24_04820	1545
CP052845.1	CDS	1048964	1049881	-	HHA24_04825	918
CP052845.1	CDS	1049973	1051076	+	HHA24_04830	1104
CP052845.1	CDS	1051057	1051353	+	HHA24_04835	297
CP052845.1	CDS	1051350	1052810	+	HHA24_04840	1461
CP052845.1	CDS	1052807	1053931	+	HHA24_04845	1125
CP052845.1	CDS	1053928	1054869	+	HHA24_04850	942
CP052845.1	CDS	1054866	1055732	+	HHA24_04855	867
CP052845.1	CDS	1055729	1056712	+	HHA24_04860	984
CP052845.1	CDS	1056745	1057713	+	HHA24_04865	969
CP052845.1	CDS	1057757	1058647	-	HHA24_04870	891
CP052845.1	CDS	1058814	1059569	+	HHA24_04875	756
CP052845.1	CDS	1059673	1060014	+	HHA24_04880	342
CP052845.1	CDS	1060028	1060408	-	HHA24_04885	381
CP052845.1	CDS	1060461	1061990	-	HHA24_04890	1530
CP052845.1	CDS	1062200	1063948	+	HHA24_04895	1749
CP052845.1	CDS	1064031	1064483	+	HHA24_04900	453
CP052845.1	CDS	1064480	1065673	+	HHA24_04905	1194
CP052845.1	CDS	1065743	1066837	+	HHA24_04910	1095
CP052845.1	CDS	1066922	1067293	-	HHA24_04915	372
CP052845.1	CDS	1067416	1067862	-	HHA24_04920	447
CP052845.1	CDS	1067906	1069015	-	HHA24_04925	1110
CP052845.1	CDS	1069187	1069768	+	HHA24_04930	582
CP052845.1	CDS	1069765	1070715	-	HHA24_04935	951
CP052845.1	CDS	1070814	1071386	-	HHA24_04940	573
CP052845.1	CDS	1071629	1072699	+	HHA24_04945	1071
CP052845.1	CDS	1072644	1073330	-	HHA24_04950	687
CP052845.1	CDS	1073236	1073892	-	HHA24_04955	657
CP052845.1	CDS	1073889	1076714	-	HHA24_04960	2826
CP052845.1	CDS	1076725	1077420	-	HHA24_04965	696
CP052845.1	CDS	1077680	1079293	+	HHA24_04970	1614
CP052845.1	CDS	1079303	1079680	-	HHA24_04975	378
CP052845.1	CDS	1079717	1081753	-	HHA24_04980	2037
CP052845.1	CDS	1081750	1082079	-	HHA24_04985	330
CP052845.1	CDS	1082586	1084400	+	HHA24_04990	1815
CP052845.1	CDS	1084603	1086144	+	HHA24_04995	1542
CP052845.1	CDS	1086223	1087290	+	HHA24_05000	1068
CP052845.1	CDS	1087404	1088876	+	HHA24_05005	1473
CP052845.1	CDS	1088831	1089820	-	HHA24_05010	990
CP052845.1	CDS	1089977	1090954	+	HHA24_05015	978
CP052845.1	CDS	1090951	1091880	+	HHA24_05020	930
CP052845.1	CDS	1091886	1092155	-	HHA24_05025	270
CP052845.1	CDS	1092423	1093412	+	HHA24_05030	990
CP052845.1	CDS	1093430	1094137	+	HHA24_05035	708
CP052845.1	CDS	1094184	1094600	-	HHA24_05040	417
CP052845.1	CDS	1094676	1095707	+	HHA24_05045	1032
CP052845.1	CDS	1095836	1097014	+	HHA24_05050	1179
CP052845.1	CDS	1097049	1097798	+	HHA24_05055	750
CP052845.1	CDS	1097791	1098606	+	HHA24_05060	816
CP052845.1	CDS	1098745	1099707	+	HHA24_05065	963
CP052845.1	CDS	1099715	1100572	-	HHA24_05070	858
CP052845.1	CDS	1100662	1101870	-	HHA24_05075	1209
CP052845.1	CDS	1101989	1103110	+	HHA24_05080	1122
CP052845.1	CDS	1103107	1104132	+	HHA24_05085	1026
CP052845.1	CDS	1104132	1104827	+	HHA24_05090	696
CP052845.1	CDS	1104858	1105829	+	HHA24_05095	972
CP052845.1	CDS	1105877	1107154	+	HHA24_05100	1278
CP052845.1	CDS	1107187	1108071	+	HHA24_05105	885
CP052845.1	CDS	1108075	1109349	-	HHA24_05110	1275
CP052845.1	CDS	1109500	1110375	+	HHA24_05115	876
CP052845.1	CDS	1110363	1111559	-	HHA24_05120	1197
CP052845.1	CDS	1111657	1112613	+	HHA24_05125	957
CP052845.1	CDS	1112616	1113272	+	HHA24_05130	657
CP052845.1	CDS	1113269	1113781	-	HHA24_05135	513
CP052845.1	CDS	1114048	1115601	+	HHA24_05140	1554
CP052845.1	CDS	1115656	1116183	+	HHA24_05145	528
CP052845.1	CDS	1116221	1118338	-	HHA24_05150	2118
CP052845.1	CDS	1118497	1120212	-	HHA24_05155	1716
CP052845.1	CDS	1120390	1121619	+	HHA24_05160	1230
CP052845.1	CDS	1121597	1122481	-	HHA24_05165	885
CP052845.1	CDS	1122586	1123521	+	HHA24_05170	936
CP052845.1	CDS	1123591	1124991	+	HHA24_05175	1401
CP052845.1	CDS	1125356	1127533	+	HHA24_05180	2178
CP052845.1	CDS	1127581	1128324	+	HHA24_05185	744
CP052845.1	CDS	1128336	1129019	+	HHA24_05190	684
CP052845.1	CDS	1128994	1130244	-	HHA24_05195	1251
CP052845.1	CDS	1130295	1131086	-	HHA24_05200	792
CP052845.1	CDS	1131089	1132420	-	HHA24_05205	1332
CP052845.1	CDS	1132518	1133678	-	HHA24_05210	1161
CP052845.1	CDS	1133772	1134079	+	HHA24_05215	308
CP052845.1	CDS	1134084	1134527	-	HHA24_05220	444
CP052845.1	CDS	1134591	1135832	-	HHA24_05225	1242
CP052845.1	CDS	1135936	1137324	-	HHA24_05230	1389
CP052845.1	CDS	1137673	1138284	+	HHA24_05235	612
CP052845.1	CDS	1138269	1139348	-	HHA24_05240	1080
CP052845.1	CDS	1139353	1140198	-	HHA24_05245	846
CP052845.1	CDS	1140329	1141285	+	HHA24_05250	957
CP052845.1	CDS	1141370	1141954	+	HHA24_05255	585
CP052845.1	CDS	1142009	1142182	-	HHA24_05260	174
CP052845.1	CDS	1142236	1143123	-	HHA24_05265	888
CP052845.1	CDS	1143243	1144094	+	HHA24_05270	852
CP052845.1	CDS	1144130	1145095	+	HHA24_05275	966
CP052845.1	CDS	1145190	1146687	+	HHA24_05280	1498
CP052845.1	CDS	1146690	1148498	+	HHA24_05285	1809
CP052845.1	CDS	1148504	1148911	+	HHA24_05290	408
CP052845.1	CDS	1148979	1149539	-	HHA24_05295	561
CP052845.1	CDS	1149575	1151266	-	HHA24_05300	1692
CP052845.1	CDS	1151557	1153257	-	HHA24_05305	1701
CP052845.1	CDS	1153692	1154501	+	HHA24_05310	810
CP052845.1	CDS	1154642	1154848	+	HHA24_05315	207
CP052845.1	CDS	1155271	1155864	+	HHA24_05320	594
CP052845.1	CDS	1155866	1156321	+	HHA24_05325	456
CP052845.1	CDS	1156318	1158091	+	HHA24_05330	1774
CP052845.1	CDS	1158629	1159969	+	HHA24_05335	1341
CP052845.1	CDS	1159984	1161348	+	HHA24_05340	1365
CP052845.1	CDS	1161345	1162259	+	HHA24_05345	915
CP052845.1	CDS	1162269	1163267	+	HHA24_05350	999
CP052845.1	CDS	1163300	1164163	+	HHA24_05355	864
CP052845.1	CDS	1164219	1164635	+	HHA24_05360	417
CP052845.1	CDS	1164644	1166824	+	HHA24_05365	2181
CP052845.1	CDS	1166834	1168210	+	HHA24_05370	1377
CP052845.1	CDS	1168312	1169016	+	HHA24_05375	705
CP052845.1	CDS	1169082	1169510	+	HHA24_05380	429
CP052845.1	CDS	1169660	1170652	+	HHA24_05385	993
CP052845.1	CDS	1170707	1171264	-	HHA24_05390	558
CP052845.1	CDS	1171424	1172512	-	HHA24_05395	1089
CP052845.1	CDS	1172519	1173718	-	HHA24_05400	1200
CP052845.1	CDS	1173882	1174664	+	HHA24_05405	783
CP052845.1	CDS	1174730	1177435	-	HHA24_05410	2706
CP052845.1	CDS	1177671	1178273	-	HHA24_05415	603
CP052845.1	CDS	1178534	1180729	+	HHA24_05420	2196
CP052845.1	CDS	1180794	1183385	-	HHA24_05425	2592
CP052845.1	CDS	1183606	1184148	+	HHA24_05430	543
CP052845.1	CDS	1184135	1184482	+	HHA24_05435	348
CP052845.1	CDS	1184479	1184769	-	HHA24_05440	291
CP052845.1	CDS	1184957	1185838	+	HHA24_05445	882
CP052845.1	CDS	1185835	1186605	+	HHA24_05450	771
CP052845.1	CDS	1186610	1187404	-	HHA24_05455	795
CP052845.1	CDS	1187509	1188447	+	HHA24_05460	939
CP052845.1	CDS	1188449	1190830	-	HHA24_05465	2382
CP052845.1	CDS	1190926	1191846	-	HHA24_05470	921
CP052845.1	CDS	1192072	1193589	+	HHA24_05475	1518
CP052845.1	CDS	1193621	1194565	-	HHA24_05480	945
CP052845.1	CDS	1194659	1194856	+	HHA24_05485	198
CP052845.1	rRNA	1195751	1197286	+	HHA24_05490	1536
CP052845.1	tRNA	1197384	1197460	+	HHA24_05495	77
CP052845.1	tRNA	1197471	1197546	+	HHA24_05500	76
CP052845.1	rRNA	1197831	1200725	+	HHA24_05505	2895
CP052845.1	rRNA	1200856	1200968	+	HHA24_05510	113
CP052845.1	CDS	1201189	1202010	-	HHA24_05515	822
CP052845.1	CDS	1202007	1202321	-	HHA24_05520	315
CP052845.1	CDS	1202654	1208170	+	HHA24_05525	5517
CP052845.1	CDS	1208167	1209462	+	HHA24_05530	1296
CP052845.1	CDS	1209459	1211201	+	HHA24_05535	1743
CP052845.1	CDS	1211228	1212391	+	HHA24_05540	1164
CP052845.1	CDS	1212397	1212786	-	HHA24_05545	390
CP052845.1	CDS	1212783	1213067	-	HHA24_05550	285
CP052845.1	CDS	1213259	1214653	+	HHA24_05555	1395
CP052845.1	CDS	1214659	1215195	-	HHA24_05560	537
CP052845.1	CDS	1215198	1215587	-	HHA24_05565	390
CP052845.1	CDS	1215594	1216853	-	HHA24_05570	1260
CP052845.1	CDS	1216883	1217923	-	HHA24_05575	1041
CP052845.1	CDS	1217923	1218600	-	HHA24_05580	678
CP052845.1	CDS	1218612	1221269	-	HHA24_05585	2658
CP052845.1	CDS	1221342	1222502	-	HHA24_05590	1161
CP052845.1	CDS	1222535	1223047	-	HHA24_05595	513
CP052845.1	CDS	1223164	1223610	-	HHA24_05600	447
CP052845.1	CDS	1223911	1225680	+	HHA24_05605	1770
CP052845.1	CDS	1225623	1226852	-	HHA24_05610	1230
CP052845.1	CDS	1227000	1227167	-	HHA24_05615	168
CP052845.1	CDS	1227258	1227494	-	HHA24_05620	237
CP052845.1	CDS	1227795	1228940	-	HHA24_05625	1146
CP052845.1	CDS	1229180	1230436	+	HHA24_05630	1257
CP052845.1	CDS	1230930	1231925	+	HHA24_05635	996
CP052845.1	CDS	1232058	1232915	+	HHA24_05640	858
CP052845.1	CDS	1232912	1234141	+	HHA24_05645	1230
CP052845.1	CDS	1234219	1234593	+	HHA24_05650	375
CP052845.1	CDS	1234642	1235823	+	HHA24_05655	1182
CP052845.1	CDS	1235882	1236505	-	HHA24_05660	624
CP052845.1	CDS	1236517	1236963	-	HHA24_05665	447
CP052845.1	CDS	1237051	1237716	-	HHA24_05670	666
CP052845.1	CDS	1237733	1240453	+	HHA24_05675	2721
CP052845.1	CDS	1240407	1241213	-	HHA24_05680	807
CP052845.1	CDS	1241191	1241574	-	HHA24_05685	384
CP052845.1	CDS	1241571	1242212	-	HHA24_05690	642
CP052845.1	CDS	1242205	1244208	-	HHA24_05695	2004
CP052845.1	CDS	1244240	1245217	-	HHA24_05700	978
CP052845.1	CDS	1245432	1246748	+	HHA24_05705	1317
CP052845.1	CDS	1246845	1247681	+	HHA24_05710	837
CP052845.1	CDS	1247718	1248506	+	HHA24_05715	789
CP052845.1	CDS	1248533	1249204	-	HHA24_05720	672
CP052845.1	CDS	1249274	1250938	-	HHA24_05725	1665
CP052845.1	CDS	1251107	1252498	+	HHA24_05730	1392
CP052845.1	CDS	1252506	1253180	-	HHA24_05735	675
CP052845.1	CDS	1253220	1255991	-	HHA24_05740	2772
CP052845.1	CDS	1256075	1259713	+	HHA24_05745	3639
CP052845.1	CDS	1259738	1260994	-	HHA24_05750	1257
CP052845.1	CDS	1261109	1261435	-	HHA24_05755	327
CP052845.1	CDS	1261710	1263671	+	HHA24_05760	1962
CP052845.1	CDS	1263671	1264258	+	HHA24_05765	588
CP052845.1	CDS	1264272	1266587	+	HHA24_05770	2316
CP052845.1	CDS	1266631	1267800	+	HHA24_05775	1170
CP052845.1	CDS	1267797	1270394	-	HHA24_05780	2598
CP052845.1	CDS	1270464	1271450	-	HHA24_05785	987
CP052845.1	CDS	1271549	1272883	-	HHA24_05790	1335
CP052845.1	CDS	1272914	1273834	-	HHA24_05795	921
CP052845.1	CDS	1274094	1274639	+	HHA24_05800	546
CP052845.1	CDS	1274636	1275208	+	HHA24_05805	573
CP052845.1	CDS	1275326	1276633	+	HHA24_05810	1308
CP052845.1	CDS	1276630	1277028	+	HHA24_05815	399
CP052845.1	CDS	1277045	1277971	+	HHA24_05820	927
CP052845.1	CDS	1278882	1279757	+	HHA24_05825	876
CP052845.1	CDS	1279762	1280079	-	HHA24_05830	318
CP052845.1	CDS	1280294	1280662	+	HHA24_05835	369
CP052845.1	CDS	1280717	1281766	+	HHA24_05840	1050
CP052845.1	CDS	1281957	1283213	+	HHA24_05845	1257
CP052845.1	CDS	1283218	1284552	+	HHA24_05850	1335
CP052845.1	CDS	1284712	1285431	+	HHA24_05855	720
CP052845.1	CDS	1285428	1287002	+	HHA24_05860	1575
CP052845.1	CDS	1286995	1288110	+	HHA24_05865	1116
CP052845.1	CDS	1288088	1288534	+	HHA24_05870	447
CP052845.1	CDS	1288527	1290068	+	HHA24_05875	1542
CP052845.1	CDS	1290061	1291161	+	HHA24_05880	1101
CP052845.1	CDS	1291187	1291771	+	HHA24_05885	585
CP052845.1	CDS	1291768	1292793	+	HHA24_05890	1026
CP052845.1	CDS	1292878	1295499	+	HHA24_05895	2622
CP052845.1	CDS	1295486	1295737	+	HHA24_05900	252
CP052845.1	CDS	1295802	1296410	-	HHA24_05905	609
CP052845.1	CDS	1296716	1296976	+	HHA24_05910	261
CP052845.1	CDS	1297287	1297880	+	HHA24_05915	594
CP052845.1	CDS	1297880	1298692	+	HHA24_05920	813
CP052845.1	CDS	1298757	1301636	-	HHA24_05925	2880
CP052845.1	CDS	1301952	1302377	+	HHA24_05930	426
CP052845.1	CDS	1302407	1303555	+	HHA24_05935	1149
CP052845.1	CDS	1303552	1304025	+	HHA24_05940	474
CP052845.1	CDS	1304046	1305332	+	HHA24_05945	1287
CP052845.1	CDS	1305374	1306660	+	HHA24_05950	1287
CP052845.1	CDS	1306664	1307302	+	HHA24_05955	639
CP052845.1	CDS	1307308	1308465	+	HHA24_05960	1158
CP052845.1	CDS	1308490	1309845	+	HHA24_05965	1356
CP052845.1	CDS	1309842	1310915	+	HHA24_05970	1074
CP052845.1	CDS	1311099	1311335	+	HHA24_05975	237
CP052845.1	CDS	1311423	1312529	+	HHA24_05980	1107
CP052845.1	CDS	1312495	1313793	+	HHA24_05985	1299
CP052845.1	CDS	1313811	1314698	+	HHA24_05990	888
CP052845.1	CDS	1314948	1316105	+	HHA24_05995	1158
CP052845.1	CDS	1316182	1317477	+	HHA24_06000	1296
CP052845.1	CDS	1317600	1318139	+	HHA24_06005	540
CP052845.1	CDS	1318429	1318641	+	HHA24_06010	213
CP052845.1	CDS	1318659	1320713	+	HHA24_06015	2055
CP052845.1	CDS	1321351	1323615	+	HHA24_06020	2265
CP052845.1	tRNA	1323625	1323703	+	HHA24_06025	79
CP052845.1	CDS	1324011	1324412	+	HHA24_06030	402
CP052845.1	CDS	1324566	1327235	+	HHA24_06035	2670
CP052845.1	CDS	1327246	1327542	-	HHA24_06040	297
CP052845.1	CDS	1327741	1328001	+	HHA24_06045	261
CP052845.1	CDS	1328070	1328834	-	HHA24_06050	765
CP052845.1	CDS	1328994	1329434	+	HHA24_06055	441
CP052845.1	CDS	1329447	1330241	-	HHA24_06060	795
CP052845.1	CDS	1330415	1330762	-	HHA24_06065	348
CP052845.1	CDS	1331089	1332826	+	HHA24_06070	1738
CP052845.1	CDS	1332845	1333105	-	HHA24_06075	261
CP052845.1	CDS	1333285	1333947	+	HHA24_06080	663
CP052845.1	CDS	1333926	1334402	-	HHA24_06085	477
CP052845.1	CDS	1334464	1335375	-	HHA24_06090	912
CP052845.1	CDS	1335756	1336382	-	HHA24_06095	627
CP052845.1	CDS	1336452	1337684	-	HHA24_06100	1233
CP052845.1	CDS	1337906	1338076	+	HHA24_06105	171
CP052845.1	CDS	1338258	1338479	+	HHA24_06110	222
CP052845.1	CDS	1338517	1339670	-	HHA24_06115	1154
CP052845.1	CDS	1339759	1341132	+	HHA24_06120	1374
CP052845.1	CDS	1341138	1341641	+	HHA24_06125	504
CP052845.1	CDS	1341638	1342882	+	HHA24_06130	1245
CP052845.1	CDS	1342875	1343501	+	HHA24_06135	627
CP052845.1	CDS	1343498	1345726	+	HHA24_06140	2229
CP052845.1	CDS	1345723	1346754	+	HHA24_06145	1032
CP052845.1	CDS	1346766	1347788	+	HHA24_06150	1023
CP052845.1	CDS	1347952	1348659	+	HHA24_06155	708
CP052845.1	CDS	1348688	1350232	-	HHA24_06160	1545
CP052845.1	CDS	1350258	1351382	-	HHA24_06165	1125
CP052845.1	CDS	1351620	1352300	+	HHA24_06170	681
CP052845.1	CDS	1352287	1353024	+	HHA24_06175	738
CP052845.1	CDS	1353024	1353311	+	HHA24_06180	288
CP052845.1	CDS	1353324	1353920	-	HHA24_06185	597
CP052845.1	CDS	1353993	1354889	+	HHA24_06190	897
CP052845.1	CDS	1354897	1355475	-	HHA24_06195	579
CP052845.1	CDS	1355497	1356450	-	HHA24_06200	954
CP052845.1	CDS	1356487	1357395	-	HHA24_06205	909
CP052845.1	CDS	1357534	1358430	+	HHA24_06210	897
CP052845.1	CDS	1358470	1359411	+	HHA24_06215	942
CP052845.1	CDS	1359408	1360238	+	HHA24_06220	831
CP052845.1	CDS	1360235	1360981	+	HHA24_06225	747
CP052845.1	CDS	1360947	1361363	-	HHA24_06230	417
CP052845.1	CDS	1361360	1361788	-	HHA24_06235	429
CP052845.1	CDS	1361788	1362396	-	HHA24_06240	609
CP052845.1	CDS	1362722	1363837	+	HHA24_06245	1116
CP052845.1	CDS	1364032	1364391	+	HHA24_06250	360
CP052845.1	CDS	1364422	1364898	+	HHA24_06255	477
CP052845.1	CDS	1364969	1365595	+	HHA24_06260	627
CP052845.1	CDS	1365598	1366854	+	HHA24_06265	1257
CP052845.1	CDS	1366896	1367390	+	HHA24_06270	495
CP052845.1	CDS	1367387	1368754	+	HHA24_06275	1368
CP052845.1	CDS	1368770	1371097	+	HHA24_06280	2328
CP052845.1	CDS	1371097	1372170	+	HHA24_06285	1074
CP052845.1	CDS	1372192	1372680	+	HHA24_06290	489
CP052845.1	CDS	1372698	1373333	+	HHA24_06295	636
CP052845.1	CDS	1373330	1373638	+	HHA24_06300	309
CP052845.1	CDS	1373656	1375671	+	HHA24_06305	2016
CP052845.1	CDS	1375668	1377170	+	HHA24_06310	1503
CP052845.1	CDS	1377180	1378664	+	HHA24_06315	1485
CP052845.1	CDS	1378672	1378986	+	HHA24_06320	315
CP052845.1	CDS	1379058	1379915	-	HHA24_06325	858
CP052845.1	CDS	1379941	1383405	-	HHA24_06330	3465
CP052845.1	CDS	1383434	1384117	+	HHA24_06335	684
CP052845.1	CDS	1384114	1384602	+	HHA24_06340	489
CP052845.1	CDS	1384664	1385182	-	HHA24_06345	519
CP052845.1	CDS	1385240	1385788	-	HHA24_06350	549
CP052845.1	CDS	1385851	1387245	-	HHA24_06355	1395
CP052845.1	CDS	1387280	1388014	-	HHA24_06360	735
CP052845.1	CDS	1388145	1389407	+	HHA24_06365	1263
CP052845.1	CDS	1389407	1390264	+	HHA24_06370	858
CP052845.1	CDS	1390281	1391594	-	HHA24_06375	1314
CP052845.1	CDS	1391859	1395389	+	HHA24_06380	3531
CP052845.1	CDS	1395435	1396517	+	HHA24_06385	1083
CP052845.1	CDS	1396517	1398601	+	HHA24_06390	2085
CP052845.1	CDS	1398611	1399381	-	HHA24_06395	771
CP052845.1	CDS	1399378	1400061	-	HHA24_06400	684
CP052845.1	CDS	1400091	1400876	-	HHA24_06405	786
CP052845.1	CDS	1401036	1401872	-	HHA24_06410	837
CP052845.1	CDS	1401996	1402682	+	HHA24_06415	687
CP052845.1	CDS	1402748	1403524	-	HHA24_06420	777
CP052845.1	CDS	1403571	1403843	-	HHA24_06425	273
CP052845.1	CDS	1403845	1404411	-	HHA24_06430	567
CP052845.1	CDS	1404408	1404809	-	HHA24_06435	402
CP052845.1	CDS	1404860	1405537	+	HHA24_06440	678
CP052845.1	CDS	1405534	1406121	+	HHA24_06445	588
CP052845.1	CDS	1406165	1406716	+	HHA24_06450	552
CP052845.1	CDS	1406943	1408106	+	HHA24_06455	1164
CP052845.1	CDS	1408270	1409307	+	HHA24_06460	1038
CP052845.1	CDS	1409311	1411146	+	HHA24_06465	1836
CP052845.1	CDS	1411143	1411883	+	HHA24_06470	741
CP052845.1	CDS	1411890	1413989	-	HHA24_06475	2100
CP052845.1	CDS	1414073	1414912	-	HHA24_06480	840
CP052845.1	CDS	1414960	1415262	-	HHA24_06485	303
CP052845.1	CDS	1415338	1416321	-	HHA24_06490	984
CP052845.1	CDS	1416318	1417205	-	HHA24_06495	888
CP052845.1	CDS	1417296	1418510	-	HHA24_06500	1215
CP052845.1	CDS	1418567	1419277	-	HHA24_06505	711
CP052845.1	CDS	1419274	1420047	-	HHA24_06510	774
CP052845.1	CDS	1420258	1420893	-	HHA24_06515	636
CP052845.1	CDS	1420924	1421553	-	HHA24_06520	630
CP052845.1	CDS	1421605	1422831	-	HHA24_06525	1227
CP052845.1	CDS	1422968	1423765	-	HHA24_06530	798
CP052845.1	CDS	1423801	1424124	-	HHA24_06535	324
CP052845.1	CDS	1424283	1425458	+	HHA24_06540	1176
CP052845.1	CDS	1425495	1425848	+	HHA24_06545	354
CP052845.1	CDS	1425880	1426395	-	HHA24_06550	516
CP052845.1	CDS	1426392	1427225	-	HHA24_06555	834
CP052845.1	CDS	1427429	1429666	+	HHA24_06560	2238
CP052845.1	CDS	1429683	1430996	-	HHA24_06565	1314
CP052845.1	CDS	1431148	1432299	+	HHA24_06570	1152
CP052845.1	CDS	1432437	1433636	+	HHA24_06575	1200
CP052845.1	CDS	1433642	1434496	+	HHA24_06580	855
CP052845.1	CDS	1434526	1435404	+	HHA24_06585	879
CP052845.1	CDS	1435617	1436162	+	HHA24_06590	546
CP052845.1	CDS	1436253	1439327	-	HHA24_06595	3075
CP052845.1	CDS	1439906	1440811	+	HHA24_06600	906
CP052845.1	CDS	1440813	1441469	+	HHA24_06605	657
CP052845.1	CDS	1441588	1442547	+	HHA24_06610	960
CP052845.1	CDS	1442558	1443193	+	HHA24_06615	636
CP052845.1	CDS	1443165	1443944	-	HHA24_06620	780
CP052845.1	CDS	1443948	1444658	-	HHA24_06625	711
CP052845.1	CDS	1444655	1445248	-	HHA24_06630	594
CP052845.1	CDS	1445508	1446155	+	HHA24_06635	648
CP052845.1	CDS	1446208	1446390	+	HHA24_06640	183
CP052845.1	CDS	1446449	1447513	+	HHA24_06645	1065
CP052845.1	CDS	1447513	1448499	+	HHA24_06650	987
CP052845.1	CDS	1448558	1449493	+	HHA24_06655	936
CP052845.1	CDS	1449496	1450248	+	HHA24_06660	753
CP052845.1	CDS	1450465	1450704	+	HHA24_06665	240
CP052845.1	CDS	1450877	1452106	+	HHA24_06670	1230
CP052845.1	CDS	1452534	1453133	+	HHA24_06675	600
CP052845.1	CDS	1453146	1453631	+	HHA24_06680	486
CP052845.1	CDS	1453631	1454662	+	HHA24_06685	1032
CP052845.1	CDS	1454703	1456187	+	HHA24_06690	1485
CP052845.1	CDS	1456332	1458125	+	HHA24_06695	1794
CP052845.1	CDS	1458149	1459033	+	HHA24_06700	885
CP052845.1	CDS	1459039	1459794	+	HHA24_06705	756
CP052845.1	CDS	1459791	1460681	+	HHA24_06710	891
CP052845.1	CDS	1460674	1461261	+	HHA24_06715	588
CP052845.1	CDS	1461339	1462049	-	HHA24_06720	711
CP052845.1	CDS	1462145	1462384	-	HHA24_06725	240
CP052845.1	CDS	1462403	1462840	-	HHA24_06730	438
CP052845.1	CDS	1462857	1464371	-	HHA24_06735	1515
CP052845.1	CDS	1464426	1465538	+	HHA24_06740	1113
CP052845.1	CDS	1465547	1466470	-	HHA24_06745	924
CP052845.1	CDS	1466631	1467848	+	HHA24_06750	1218
CP052845.1	CDS	1467912	1469405	+	HHA24_06755	1494
CP052845.1	CDS	1469543	1470487	+	HHA24_06760	945
CP052845.1	CDS	1470669	1471004	+	HHA24_06765	336
CP052845.1	CDS	1471171	1471836	-	HHA24_06770	666
CP052845.1	CDS	1472044	1473969	+	HHA24_06775	1926
CP052845.1	CDS	1473969	1474376	+	HHA24_06780	408
CP052845.1	CDS	1474460	1475686	+	HHA24_06785	1227
CP052845.1	CDS	1475837	1477816	+	HHA24_06790	1980
CP052845.1	CDS	1477950	1478795	+	HHA24_06795	846
CP052845.1	CDS	1478815	1479828	+	HHA24_06800	1014
CP052845.1	CDS	1479831	1480145	-	HHA24_06805	315
CP052845.1	CDS	1480209	1481042	-	HHA24_06810	834
CP052845.1	CDS	1481078	1482724	-	HHA24_06815	1647
CP052845.1	CDS	1482857	1483327	+	HHA24_06820	471
CP052845.1	CDS	1483417	1484115	+	HHA24_06825	699
CP052845.1	CDS	1484128	1484781	+	HHA24_06830	654
CP052845.1	CDS	1484984	1485868	+	HHA24_06835	885
CP052845.1	CDS	1485865	1486845	+	HHA24_06840	981
CP052845.1	CDS	1486883	1488769	+	HHA24_06845	1887
CP052845.1	CDS	1488844	1490397	+	HHA24_06850	1554
CP052845.1	CDS	1490472	1491392	+	HHA24_06855	921
CP052845.1	CDS	1491400	1492293	+	HHA24_06860	894
CP052845.1	CDS	1492385	1493452	+	HHA24_06865	1068
CP052845.1	CDS	1493464	1494282	+	HHA24_06870	819
CP052845.1	CDS	1494297	1496093	+	HHA24_06875	1797
CP052845.1	CDS	1496332	1497984	+	HHA24_06880	1653
CP052845.1	CDS	1498145	1498429	+	HHA24_06885	285
CP052845.1	CDS	1498433	1499719	+	HHA24_06890	1287
CP052845.1	CDS	1499794	1500165	+	HHA24_06895	372
CP052845.1	CDS	1500177	1500833	-	HHA24_06900	657
CP052845.1	CDS	1500888	1501808	-	HHA24_06905	921
CP052845.1	CDS	1501847	1502368	-	HHA24_06910	522
CP052845.1	CDS	1502392	1504056	-	HHA24_06915	1665
CP052845.1	CDS	1504240	1505079	-	HHA24_06920	840
CP052845.1	CDS	1505161	1505685	-	HHA24_06925	525
CP052845.1	CDS	1505893	1506078	-	HHA24_06930	186
CP052845.1	CDS	1506312	1507901	-	HHA24_06935	1590
CP052845.1	CDS	1507929	1508351	-	HHA24_06940	423
CP052845.1	CDS	1508410	1509855	-	HHA24_06945	1446
CP052845.1	CDS	1509912	1511102	-	HHA24_06950	1191
CP052845.1	CDS	1511176	1512069	-	HHA24_06955	894
CP052845.1	CDS	1512278	1513267	-	HHA24_06960	990
CP052845.1	CDS	1513588	1514367	+	HHA24_06965	780
CP052845.1	CDS	1514489	1514902	+	HHA24_06970	414
CP052845.1	CDS	1514902	1515285	+	HHA24_06975	384
CP052845.1	CDS	1515289	1517067	+	HHA24_06980	1779
CP052845.1	CDS	1517081	1517797	+	HHA24_06985	717
CP052845.1	CDS	1517823	1518083	+	HHA24_06990	261
CP052845.1	CDS	1518104	1519405	+	HHA24_06995	1302
CP052845.1	CDS	1519502	1520362	-	HHA24_07000	861
CP052845.1	CDS	1520529	1521605	+	HHA24_07005	1077
CP052845.1	CDS	1521583	1523343	+	HHA24_07010	1761
CP052845.1	CDS	1523373	1524188	+	HHA24_07015	816
CP052845.1	CDS	1524219	1525250	+	HHA24_07020	1032
CP052845.1	CDS	1525310	1526437	+	HHA24_07025	1128
CP052845.1	CDS	1526458	1527072	-	HHA24_07030	615
CP052845.1	CDS	1527148	1527927	-	HHA24_07035	780
CP052845.1	CDS	1527930	1528382	-	HHA24_07040	453
CP052845.1	CDS	1528467	1529150	-	HHA24_07045	684
CP052845.1	CDS	1529160	1531343	-	HHA24_07050	2184
CP052845.1	CDS	1531532	1533814	-	HHA24_07055	2283
CP052845.1	CDS	1533983	1536640	-	HHA24_07060	2658
CP052845.1	CDS	1536878	1538923	+	HHA24_07065	2046
CP052845.1	CDS	1539263	1542133	+	HHA24_07070	2871
CP052845.1	CDS	1542180	1543397	+	HHA24_07075	1218
CP052845.1	CDS	1543468	1544895	+	HHA24_07080	1428
CP052845.1	CDS	1544973	1546064	+	HHA24_07085	1092
CP052845.1	CDS	1546240	1546509	+	HHA24_07090	270
CP052845.1	CDS	1546506	1548110	+	HHA24_07095	1605
CP052845.1	CDS	1548107	1548445	+	HHA24_07100	339
CP052845.1	CDS	1548489	1549805	+	HHA24_07105	1317
CP052845.1	CDS	1549868	1552249	-	HHA24_07110	2382
CP052845.1	CDS	1552415	1554460	+	HHA24_07115	2046
CP052845.1	CDS	1554433	1555341	-	HHA24_07120	909
CP052845.1	CDS	1555462	1556469	+	HHA24_07125	1008
CP052845.1	CDS	1556496	1557479	+	HHA24_07130	984
CP052845.1	CDS	1557514	1558629	+	HHA24_07135	1116
CP052845.1	CDS	1558647	1559501	+	HHA24_07140	855
CP052845.1	CDS	1559498	1560322	+	HHA24_07145	825
CP052845.1	CDS	1560384	1561178	-	HHA24_07150	795
CP052845.1	CDS	1561285	1562244	+	HHA24_07155	960
CP052845.1	CDS	1562232	1562990	+	HHA24_07160	759
CP052845.1	CDS	1563134	1564759	+	HHA24_07165	1626
CP052845.1	CDS	1564809	1565546	+	HHA24_07170	738
CP052845.1	CDS	1565641	1566201	+	HHA24_07175	561
CP052845.1	CDS	1566373	1566912	+	HHA24_07180	540
CP052845.1	CDS	1566915	1567247	+	HHA24_07185	333
CP052845.1	CDS	1567258	1568100	+	HHA24_07190	843
CP052845.1	CDS	1568128	1569504	+	HHA24_07195	1377
CP052845.1	CDS	1569598	1570467	+	HHA24_07200	870
CP052845.1	CDS	1570545	1570877	-	HHA24_07205	333
CP052845.1	CDS	1570955	1571119	-	HHA24_07210	165
CP052845.1	CDS	1571167	1571367	-	HHA24_07215	201
CP052845.1	CDS	1571671	1572201	-	HHA24_07220	531
CP052845.1	CDS	1572348	1574921	-	HHA24_07225	2574
CP052845.1	CDS	1574993	1577605	-	HHA24_07230	2613
CP052845.1	CDS	1577871	1580147	+	HHA24_07235	2277
CP052845.1	CDS	1580144	1580623	+	HHA24_07240	480
CP052845.1	CDS	1580620	1581753	-	HHA24_07245	1134
CP052845.1	CDS	1581807	1582613	+	HHA24_07250	807
CP052845.1	CDS	1582646	1583854	+	HHA24_07255	1209
CP052845.1	CDS	1583936	1584364	+	HHA24_07260	429
CP052845.1	CDS	1584380	1585219	-	HHA24_07265	840
CP052845.1	CDS	1585600	1587162	+	HHA24_07270	1563
CP052845.1	CDS	1587234	1588844	+	HHA24_07275	1611
CP052845.1	CDS	1588857	1589177	-	HHA24_07280	321
CP052845.1	CDS	1589327	1590058	+	HHA24_07285	732
CP052845.1	CDS	1590075	1590599	+	HHA24_07290	525
CP052845.1	CDS	1590604	1590879	-	HHA24_07295	276
CP052845.1	CDS	1590983	1592422	-	HHA24_07300	1440
CP052845.1	CDS	1592686	1593417	-	HHA24_07305	732
CP052845.1	CDS	1593542	1594501	+	HHA24_07310	960
CP052845.1	CDS	1594542	1595363	+	HHA24_07315	822
CP052845.1	CDS	1595348	1596136	+	HHA24_07320	789
CP052845.1	tmRNA	1596374	1596762	-	HHA24_07325	389
CP052845.1	CDS	1596841	1598019	-	HHA24_07330	1179
CP052845.1	CDS	1598281	1598955	-	HHA24_07335	675
CP052845.1	CDS	1598952	1599677	-	HHA24_07340	726
CP052845.1	CDS	1599751	1600332	-	HHA24_07345	582
CP052845.1	CDS	1600725	1603364	+	HHA24_07350	2640
CP052845.1	CDS	1603372	1604502	+	HHA24_07355	1131
CP052845.1	CDS	1604495	1605580	+	HHA24_07360	1086
CP052845.1	CDS	1605601	1606722	+	HHA24_07365	1122
CP052845.1	CDS	1606719	1607618	+	HHA24_07370	900
CP052845.1	CDS	1607618	1608937	+	HHA24_07375	1320
CP052845.1	CDS	1608955	1609641	+	HHA24_07380	687
CP052845.1	CDS	1609824	1611536	+	HHA24_07385	1713
CP052845.1	CDS	1611538	1611897	+	HHA24_07390	360
CP052845.1	CDS	1612066	1612380	+	HHA24_07395	315
CP052845.1	CDS	1612417	1613646	+	HHA24_07400	1230
CP052845.1	CDS	1613643	1614584	+	HHA24_07405	942
CP052845.1	CDS	1614581	1615570	+	HHA24_07410	990
CP052845.1	CDS	1615686	1616039	+	HHA24_07415	354
CP052845.1	CDS	1616101	1617012	+	HHA24_07420	912
CP052845.1	CDS	1617067	1618206	-	HHA24_07425	1140
CP052845.1	CDS	1618226	1619140	+	HHA24_07430	915
CP052845.1	CDS	1619210	1619959	+	HHA24_07435	750
CP052845.1	CDS	1619962	1620891	+	HHA24_07440	930
CP052845.1	CDS	1621112	1622809	+	HHA24_07445	1698
CP052845.1	CDS	1622873	1624699	+	HHA24_07450	1827
CP052845.1	CDS	1624806	1625447	+	HHA24_07455	642
CP052845.1	CDS	1625618	1626643	+	HHA24_07460	1026
CP052845.1	CDS	1626659	1627537	+	HHA24_07465	879
CP052845.1	CDS	1627534	1628418	+	HHA24_07470	885
CP052845.1	CDS	1628433	1629497	+	HHA24_07475	1065
CP052845.1	CDS	1629494	1630222	+	HHA24_07480	729
CP052845.1	CDS	1630236	1631144	+	HHA24_07485	909
CP052845.1	CDS	1631158	1632462	+	HHA24_07490	1305
CP052845.1	CDS	1632650	1633996	+	HHA24_07495	1347
CP052845.1	CDS	1634078	1634347	+	HHA24_07500	270
CP052845.1	CDS	1634364	1635236	-	HHA24_07505	873
CP052845.1	CDS	1635538	1635918	+	HHA24_07510	381
CP052845.1	CDS	1636156	1636866	+	HHA24_07515	711
CP052845.1	CDS	1636879	1637676	-	HHA24_07520	798
CP052845.1	CDS	1637758	1638660	-	HHA24_07525	903
CP052845.1	CDS	1638657	1639910	-	HHA24_07530	1254
CP052845.1	CDS	1639971	1640516	+	HHA24_07535	546
CP052845.1	CDS	1640552	1641184	-	HHA24_07540	633
CP052845.1	CDS	1641399	1641944	+	HHA24_07545	546
CP052845.1	CDS	1641946	1642851	-	HHA24_07550	906
CP052845.1	CDS	1642935	1643561	+	HHA24_07555	627
CP052845.1	CDS	1643531	1644493	-	HHA24_07560	963
CP052845.1	CDS	1644663	1645652	+	HHA24_07565	990
CP052845.1	CDS	1645722	1646006	+	HHA24_07570	285
CP052845.1	CDS	1646016	1646780	+	HHA24_07575	765
CP052845.1	CDS	1646807	1647277	+	HHA24_07580	471
CP052845.1	CDS	1647289	1648377	+	HHA24_07585	1089
CP052845.1	CDS	1648429	1650093	+	HHA24_07590	1665
CP052845.1	CDS	1650104	1650892	+	HHA24_07595	789
CP052845.1	CDS	1650892	1651353	+	HHA24_07600	462
CP052845.1	CDS	1651422	1652738	+	HHA24_07605	1317
CP052845.1	CDS	1652814	1653146	-	HHA24_07610	333
CP052845.1	CDS	1653157	1654386	-	HHA24_07615	1230
CP052845.1	CDS	1654410	1655102	-	HHA24_07620	693
CP052845.1	CDS	1655117	1655860	-	HHA24_07625	744
CP052845.1	CDS	1655857	1656978	-	HHA24_07630	1122
CP052845.1	CDS	1656990	1657907	-	HHA24_07635	918
CP052845.1	CDS	1657958	1659205	-	HHA24_07640	1248
CP052845.1	CDS	1659423	1662818	+	HHA24_07645	3396
CP052845.1	CDS	1662787	1663701	+	HHA24_07650	915
CP052845.1	CDS	1663784	1665334	-	HHA24_07655	1551
CP052845.1	CDS	1665398	1666372	-	HHA24_07660	975
CP052845.1	CDS	1666579	1667208	+	HHA24_07665	630
CP052845.1	CDS	1667328	1668605	-	HHA24_07670	1278
CP052845.1	CDS	1668644	1669144	-	HHA24_07675	501
CP052845.1	CDS	1669206	1670180	-	HHA24_07680	975
CP052845.1	CDS	1670295	1672823	+	HHA24_07685	2529
CP052845.1	CDS	1672823	1673248	+	HHA24_07690	426
CP052845.1	CDS	1673238	1673942	+	HHA24_07695	705
CP052845.1	CDS	1674082	1675185	+	HHA24_07700	1104
CP052845.1	CDS	1675192	1676319	+	HHA24_07705	1128
CP052845.1	CDS	1676316	1677224	+	HHA24_07710	909
CP052845.1	CDS	1677221	1678027	+	HHA24_07715	807
CP052845.1	CDS	1678024	1678374	+	HHA24_07720	351
CP052845.1	CDS	1678376	1679080	+	HHA24_07725	705
CP052845.1	CDS	1679081	1679809	-	HHA24_07730	729
CP052845.1	CDS	1679906	1681222	+	HHA24_07735	1317
CP052845.1	CDS	1681254	1682885	+	HHA24_07740	1632
CP052845.1	CDS	1682932	1683606	+	HHA24_07745	675
CP052845.1	CDS	1683758	1684507	+	HHA24_07750	750
CP052845.1	CDS	1684576	1684848	-	HHA24_07755	273
CP052845.1	CDS	1684950	1686305	-	HHA24_07760	1356
CP052845.1	CDS	1686484	1690374	+	HHA24_07765	3891
CP052845.1	CDS	1690405	1691304	-	HHA24_07770	900
CP052845.1	CDS	1691444	1694935	+	HHA24_07775	3492
CP052845.1	CDS	1694935	1696035	+	HHA24_07780	1101
CP052845.1	CDS	1696032	1696883	+	HHA24_07785	852
CP052845.1	CDS	1696880	1697638	+	HHA24_07790	759
CP052845.1	CDS	1697635	1698750	+	HHA24_07795	1116
CP052845.1	CDS	1698820	1699524	+	HHA24_07800	705
CP052845.1	CDS	1699502	1700662	+	HHA24_07805	1161
CP052845.1	CDS	1700659	1700916	-	HHA24_07810	258
CP052845.1	CDS	1700930	1701694	-	HHA24_07815	765
CP052845.1	CDS	1701707	1702663	-	HHA24_07820	957
CP052845.1	CDS	1702809	1704533	+	HHA24_07825	1725
CP052845.1	CDS	1704891	1706591	+	HHA24_07830	1701
CP052845.1	CDS	1706512	1707627	+	HHA24_07835	1116
CP052845.1	CDS	1707958	1709421	-	HHA24_07840	1464
CP052845.1	rRNA	1710364	1711898	+	HHA24_07845	1535
CP052845.1	tRNA	1711996	1712072	+	HHA24_07850	77
CP052845.1	tRNA	1712083	1712158	+	HHA24_07855	76
CP052845.1	rRNA	1712443	1715337	+	HHA24_07860	2895
CP052845.1	rRNA	1715468	1715580	+	HHA24_07865	113
CP052845.1	CDS	1715836	1716801	-	HHA24_07870	966
CP052845.1	CDS	1716862	1717881	-	HHA24_07875	1020
CP052845.1	CDS	1717900	1719213	-	HHA24_07880	1314
CP052845.1	CDS	1719508	1721049	-	HHA24_07885	1542
CP052845.1	CDS	1721117	1721767	+	HHA24_07890	651
CP052845.1	CDS	1721764	1722342	-	HHA24_07895	579
CP052845.1	CDS	1722465	1723655	+	HHA24_07900	1191
CP052845.1	CDS	1723687	1724322	+	HHA24_07905	636
CP052845.1	CDS	1724392	1725354	+	HHA24_07910	963
CP052845.1	CDS	1725340	1726728	-	HHA24_07915	1389
CP052845.1	CDS	1726725	1728509	-	HHA24_07920	1785
CP052845.1	CDS	1728902	1730242	+	HHA24_07925	1341
CP052845.1	CDS	1730288	1730893	-	HHA24_07930	606
CP052845.1	CDS	1730900	1731370	-	HHA24_07935	471
CP052845.1	CDS	1731367	1731774	-	HHA24_07940	408
CP052845.1	CDS	1731818	1732411	-	HHA24_07945	594
CP052845.1	CDS	1732408	1733316	-	HHA24_07950	909
CP052845.1	CDS	1733324	1734625	-	HHA24_07955	1302
CP052845.1	CDS	1734734	1735465	-	HHA24_07960	732
CP052845.1	CDS	1735618	1737132	+	HHA24_07965	1515
CP052845.1	CDS	1737287	1737439	+	HHA24_07970	153
CP052845.1	CDS	1737430	1738803	-	HHA24_07975	1374
CP052845.1	CDS	1738915	1739847	+	HHA24_07980	933
CP052845.1	CDS	1739890	1741374	-	HHA24_07985	1485
CP052845.1	CDS	1741371	1742261	-	HHA24_07990	891
CP052845.1	CDS	1742258	1743520	-	HHA24_07995	1263
CP052845.1	CDS	1743536	1744600	-	HHA24_08000	1065
CP052845.1	CDS	1744621	1744911	-	HHA24_08005	291
CP052845.1	CDS	1744930	1746222	-	HHA24_08010	1293
CP052845.1	CDS	1746232	1747872	-	HHA24_08015	1641
CP052845.1	CDS	1747883	1748722	-	HHA24_08020	840
CP052845.1	CDS	1748719	1749726	-	HHA24_08025	1008
CP052845.1	CDS	1749831	1751345	-	HHA24_08030	1515
CP052845.1	CDS	1751795	1753339	+	HHA24_08035	1545
CP052845.1	CDS	1753419	1754489	+	HHA24_08040	1071
CP052845.1	CDS	1754533	1756119	-	HHA24_08045	1587
CP052845.1	CDS	1756116	1757300	-	HHA24_08050	1185
CP052845.1	CDS	1757310	1758725	-	HHA24_08055	1416
CP052845.1	CDS	1758846	1759343	-	HHA24_08060	498
CP052845.1	CDS	1759396	1760253	-	HHA24_08065	858
CP052845.1	CDS	1760429	1761316	+	HHA24_08070	888
CP052845.1	CDS	1761369	1762358	+	HHA24_08075	990
CP052845.1	CDS	1762449	1763330	-	HHA24_08080	882
CP052845.1	CDS	1763503	1764357	+	HHA24_08085	855
CP052845.1	CDS	1764389	1765237	+	HHA24_08090	849
CP052845.1	CDS	1765287	1765853	-	HHA24_08095	567
CP052845.1	CDS	1766004	1767155	-	HHA24_08100	1152
CP052845.1	CDS	1767295	1768299	-	HHA24_08105	1005
CP052845.1	CDS	1768461	1769432	-	HHA24_08110	972
CP052845.1	CDS	1769547	1770335	+	HHA24_08115	789
CP052845.1	CDS	1770410	1770646	+	HHA24_08120	237
CP052845.1	CDS	1770655	1771566	+	HHA24_08125	912
CP052845.1	CDS	1771610	1773481	+	HHA24_08130	1872
CP052845.1	CDS	1773637	1774434	+	HHA24_08135	798
CP052845.1	CDS	1774750	1775124	+	HHA24_08140	375
CP052845.1	CDS	1775199	1775522	+	HHA24_08145	324
CP052845.1	CDS	1775606	1775878	+	HHA24_08150	273
CP052845.1	CDS	1775893	1776348	+	HHA24_08155	456
CP052845.1	CDS	1776462	1777298	+	HHA24_08160	837
CP052845.1	CDS	1777295	1778668	+	HHA24_08165	1374
CP052845.1	CDS	1778730	1779689	-	HHA24_08170	960
CP052845.1	CDS	1779777	1780754	-	HHA24_08175	978
CP052845.1	CDS	1780883	1782535	-	HHA24_08180	1653
CP052845.1	CDS	1782585	1783049	-	HHA24_08185	465
CP052845.1	CDS	1783046	1783507	-	HHA24_08190	462
CP052845.1	CDS	1783731	1784918	+	HHA24_08195	1188
CP052845.1	CDS	1784915	1786219	+	HHA24_08200	1305
CP052845.1	CDS	1786216	1787625	+	HHA24_08205	1410
CP052845.1	CDS	1787826	1788047	+	HHA24_08210	222
CP052845.1	CDS	1788101	1789120	-	HHA24_08215	1020
CP052845.1	CDS	1789129	1791837	-	HHA24_08220	2709
CP052845.1	CDS	1791977	1792627	+	HHA24_08225	651
CP052845.1	CDS	1792686	1793048	-	HHA24_08230	363
CP052845.1	CDS	1793607	1795067	+	HHA24_08235	1461
CP052845.1	CDS	1795327	1796400	+	HHA24_08240	1074
CP052845.1	CDS	1796515	1797924	+	HHA24_08245	1410
CP052845.1	CDS	1798049	1799548	+	HHA24_08250	1500
CP052845.1	CDS	1799560	1800663	+	HHA24_08255	1104
CP052845.1	CDS	1800674	1801918	+	HHA24_08260	1245
CP052845.1	CDS	1801915	1803360	-	HHA24_08265	1446
CP052845.1	CDS	1803357	1803671	-	HHA24_08270	315
CP052845.1	CDS	1803673	1804791	-	HHA24_08275	1119
CP052845.1	CDS	1804981	1805847	-	HHA24_08280	867
CP052845.1	CDS	1805907	1806890	-	HHA24_08285	984
CP052845.1	CDS	1807037	1807957	+	HHA24_08290	921
CP052845.1	CDS	1807966	1809078	+	HHA24_08295	1113
CP052845.1	CDS	1809166	1809987	+	HHA24_08300	822
CP052845.1	CDS	1810053	1810661	-	HHA24_08305	609
CP052845.1	CDS	1810807	1812183	+	HHA24_08310	1377
CP052845.1	CDS	1812245	1812688	+	HHA24_08315	444
CP052845.1	CDS	1812757	1813431	-	HHA24_08320	675
CP052845.1	CDS	1813489	1813770	-	HHA24_08325	282
CP052845.1	CDS	1814282	1815220	+	HHA24_08330	939
CP052845.1	CDS	1815217	1816323	+	HHA24_08335	1107
CP052845.1	CDS	1816348	1816983	+	HHA24_08340	636
CP052845.1	CDS	1817003	1817479	+	HHA24_08345	477
CP052845.1	CDS	1817476	1818629	-	HHA24_08350	1154
CP052845.1	CDS	1818689	1818799	-	HHA24_08355	111
CP052845.1	CDS	1818965	1819342	+	HHA24_08360	378
CP052845.1	CDS	1819339	1820697	-	HHA24_08365	1359
CP052845.1	CDS	1820737	1821894	-	HHA24_08370	1158
CP052845.1	CDS	1822587	1822811	-	HHA24_08375	225
CP052845.1	CDS	1823131	1823508	-	HHA24_08380	378
CP052845.1	tRNA	1824615	1824691	-	HHA24_08385	77
CP052845.1	CDS	1824791	1826110	-	HHA24_08390	1320
CP052845.1	CDS	1826121	1827131	-	HHA24_08395	1011
CP052845.1	CDS	1827660	1827959	+	HHA24_08400	300
CP052845.1	CDS	1827947	1829317	+	HHA24_08405	1371
CP052845.1	CDS	1829327	1830985	-	HHA24_08410	1659
CP052845.1	CDS	1831130	1832353	-	HHA24_08415	1224
CP052845.1	CDS	1832468	1833751	-	HHA24_08420	1284
CP052845.1	CDS	1833754	1834695	-	HHA24_08425	942
CP052845.1	CDS	1834808	1835257	+	HHA24_08430	450
CP052845.1	tRNA	1835354	1835438	-	HHA24_08435	85
CP052845.1	tRNA	1835589	1835673	-	HHA24_08440	85
CP052845.1	CDS	1835830	1836456	+	HHA24_08445	627
CP052845.1	tRNA	1836620	1836704	-	HHA24_08450	85
CP052845.1	CDS	1836889	1839309	+	HHA24_08455	2421
CP052845.1	CDS	1839419	1840159	+	HHA24_08460	741
CP052845.1	CDS	1840211	1841455	+	HHA24_08465	1245
CP052845.1	CDS	1841782	1842054	+	HHA24_08470	273
CP052845.1	tRNA	1842168	1842243	+	HHA24_08475	76
CP052845.1	CDS	1842565	1843293	+	HHA24_08480	729
CP052845.1	CDS	1843315	1844214	+	HHA24_08485	900
CP052845.1	CDS	1844214	1844666	+	HHA24_08490	453
CP052845.1	CDS	1844766	1845437	+	HHA24_08495	672
CP052845.1	CDS	1845578	1846609	+	HHA24_08500	1032
CP052845.1	CDS	1846629	1848473	+	HHA24_08505	1845
CP052845.1	CDS	1848648	1849835	+	HHA24_08510	1188
CP052845.1	CDS	1849903	1851240	-	HHA24_08515	1338
CP052845.1	CDS	1851338	1852279	-	HHA24_08520	942
CP052845.1	CDS	1852335	1853516	-	HHA24_08525	1182
CP052845.1	CDS	1853675	1853965	+	HHA24_08530	291
CP052845.1	CDS	1854021	1854974	-	HHA24_08535	954
CP052845.1	CDS	1855060	1856058	-	HHA24_08540	999
CP052845.1	CDS	1856227	1857156	+	HHA24_08545	930
CP052845.1	CDS	1857220	1857957	+	HHA24_08550	738
CP052845.1	CDS	1858039	1859127	+	HHA24_08555	1089
CP052845.1	CDS	1859142	1860884	+	HHA24_08560	1743
CP052845.1	CDS	1860975	1861970	+	HHA24_08565	996
CP052845.1	CDS	1862017	1862784	+	HHA24_08570	768
CP052845.1	CDS	1862908	1863171	-	HHA24_08575	264
CP052845.1	CDS	1863367	1864374	-	HHA24_08580	1008
CP052845.1	CDS	1864572	1864949	-	HHA24_08585	378
CP052845.1	CDS	1864965	1866746	-	HHA24_08590	1782
CP052845.1	CDS	1866756	1867487	-	HHA24_08595	732
CP052845.1	CDS	1867769	1869328	-	HHA24_08600	1560
CP052845.1	CDS	1869389	1870147	-	HHA24_08605	759
CP052845.1	CDS	1870241	1870897	-	HHA24_08610	657
CP052845.1	CDS	1871063	1871827	-	HHA24_08615	765
CP052845.1	CDS	1871845	1872024	-	HHA24_08620	180
CP052845.1	CDS	1872050	1873084	-	HHA24_08625	1035
CP052845.1	CDS	1873081	1873497	-	HHA24_08630	417
CP052845.1	CDS	1873494	1874078	-	HHA24_08635	585
CP052845.1	CDS	1874432	1875790	+	HHA24_08640	1359
CP052845.1	CDS	1875883	1876461	+	HHA24_08645	579
CP052845.1	CDS	1876685	1878019	+	HHA24_08650	1335
CP052845.1	CDS	1878125	1879330	+	HHA24_08655	1206
CP052845.1	CDS	1879388	1879837	-	HHA24_08660	450
CP052845.1	CDS	1879970	1880215	-	HHA24_08665	246
CP052845.1	CDS	1880438	1880752	+	HHA24_08670	315
CP052845.1	CDS	1880840	1886041	+	HHA24_08675	5202
CP052845.1	CDS	1886038	1888194	+	HHA24_08680	2157
CP052845.1	CDS	1888248	1890557	+	HHA24_08685	2310
CP052845.1	CDS	1890581	1891873	+	HHA24_08690	1293
CP052845.1	CDS	1891906	1893573	+	HHA24_08695	1668
CP052845.1	CDS	1893579	1894223	+	HHA24_08700	645
CP052845.1	CDS	1894378	1898184	+	HHA24_08705	3807
CP052845.1	CDS	1898410	1899555	+	HHA24_08710	1146
CP052845.1	CDS	1899659	1900588	+	HHA24_08715	930
CP052845.1	CDS	1900585	1901661	+	HHA24_08720	1077
CP052845.1	CDS	1901658	1902464	+	HHA24_08725	807
CP052845.1	CDS	1902461	1903186	+	HHA24_08730	726
CP052845.1	CDS	1903183	1904478	-	HHA24_08735	1296
CP052845.1	CDS	1904562	1905167	+	HHA24_08740	606
CP052845.1	CDS	1905255	1906493	-	HHA24_08745	1239
CP052845.1	CDS	1906542	1906880	-	HHA24_08750	339
CP052845.1	CDS	1907534	1907800	+	HHA24_08755	267
CP052845.1	CDS	1907894	1909396	+	HHA24_08760	1503
CP052845.1	CDS	1909702	1909899	+	HHA24_08765	198
CP052845.1	CDS	1909915	1910274	+	HHA24_08770	360
CP052845.1	CDS	1910348	1911370	+	HHA24_08775	1023
CP052845.1	CDS	1911383	1913800	+	HHA24_08780	2418
CP052845.1	CDS	1913815	1914153	+	HHA24_08785	339
CP052845.1	CDS	1914211	1914609	+	HHA24_08790	399
CP052845.1	CDS	1914789	1915907	-	HHA24_08795	1119
CP052845.1	CDS	1915951	1916232	+	HHA24_08800	282
CP052845.1	tRNA	1916262	1916338	+	HHA24_08805	77
CP052845.1	CDS	1916513	1916668	+	HHA24_08810	156
CP052845.1	CDS	1916851	1917750	+	HHA24_08815	900
CP052845.1	CDS	1917819	1919780	-	HHA24_08820	1962
CP052845.1	CDS	1919901	1920407	+	HHA24_08825	507
CP052845.1	CDS	1920420	1920662	-	HHA24_08830	243
CP052845.1	CDS	1920791	1921069	-	HHA24_08835	279
CP052845.1	CDS	1921162	1921614	+	HHA24_08840	453
CP052845.1	CDS	1921611	1922081	-	HHA24_08845	471
CP052845.1	CDS	1922392	1922985	+	HHA24_08850	594
CP052845.1	CDS	1923031	1923315	+	HHA24_08855	285
CP052845.1	CDS	1923368	1923550	-	HHA24_08860	183
CP052845.1	CDS	1924183	1924395	+	HHA24_08865	213
CP052845.1	CDS	1924544	1924756	+	HHA24_08870	213
CP052845.1	CDS	1924883	1925959	+	HHA24_08875	1077
CP052845.1	CDS	1926049	1926264	+	HHA24_08880	216
CP052845.1	CDS	1926336	1926641	+	HHA24_08885	306
CP052845.1	CDS	1926649	1927014	-	HHA24_08890	366
CP052845.1	CDS	1927067	1928866	-	HHA24_08895	1800
CP052845.1	CDS	1928994	1929818	+	HHA24_08900	825
CP052845.1	CDS	1929822	1930808	+	HHA24_08905	987
CP052845.1	CDS	1930830	1931024	-	HHA24_08910	195
CP052845.1	CDS	1931021	1932196	-	HHA24_08915	1176
CP052845.1	CDS	1932376	1933029	+	HHA24_08920	654
CP052845.1	CDS	1933031	1935568	-	HHA24_08925	2538
CP052845.1	CDS	1935728	1937641	-	HHA24_08930	1914
CP052845.1	CDS	1937775	1938221	+	HHA24_08935	447
CP052845.1	CDS	1938237	1938665	-	HHA24_08940	429
CP052845.1	CDS	1938832	1939914	+	HHA24_08945	1083
CP052845.1	CDS	1939926	1940387	-	HHA24_08950	462
CP052845.1	CDS	1940526	1941752	+	HHA24_08955	1227
CP052845.1	CDS	1941775	1942218	+	HHA24_08960	444
CP052845.1	CDS	1942315	1943556	+	HHA24_08965	1242
CP052845.1	CDS	1943568	1944401	-	HHA24_08970	834
CP052845.1	CDS	1944398	1945363	-	HHA24_08975	966
CP052845.1	CDS	1945475	1946389	+	HHA24_08980	915
CP052845.1	CDS	1946386	1947063	-	HHA24_08985	678
CP052845.1	CDS	1947060	1948796	-	HHA24_08990	1737
CP052845.1	CDS	1949010	1950002	+	HHA24_08995	993
CP052845.1	CDS	1950012	1950395	-	HHA24_09000	384
CP052845.1	CDS	1950812	1951489	+	HHA24_09005	678
CP052845.1	CDS	1951460	1952350	-	HHA24_09010	891
CP052845.1	CDS	1952384	1953190	-	HHA24_09015	807
CP052845.1	CDS	1953307	1954719	-	HHA24_09020	1413
CP052845.1	tRNA	1955069	1955144	-	HHA24_09025	76
CP052845.1	CDS	1955202	1955987	-	HHA24_09030	786
CP052845.1	CDS	1956132	1956794	-	HHA24_09035	663
CP052845.1	CDS	1957018	1958310	+	HHA24_09040	1293
CP052845.1	CDS	1958319	1959515	+	HHA24_09045	1197
CP052845.1	CDS	1959529	1960320	+	HHA24_09050	792
CP052845.1	CDS	1960393	1961370	+	HHA24_09055	978
CP052845.1	CDS	1961390	1962235	+	HHA24_09060	846
CP052845.1	CDS	1962243	1962992	+	HHA24_09065	750
CP052845.1	CDS	1963007	1963879	+	HHA24_09070	873
CP052845.1	CDS	1963896	1964780	+	HHA24_09075	885
CP052845.1	CDS	1964981	1965751	-	HHA24_09080	771
CP052845.1	CDS	1965911	1968238	-	HHA24_09085	2328
CP052845.1	CDS	1968345	1968779	+	HHA24_09090	435
CP052845.1	CDS	1968934	1969536	+	HHA24_09095	603
CP052845.1	CDS	1969611	1971023	-	HHA24_09100	1413
CP052845.1	CDS	1971134	1972453	+	HHA24_09105	1320
CP052845.1	CDS	1972490	1974124	+	HHA24_09110	1635
CP052845.1	CDS	1974161	1974499	+	HHA24_09115	339
CP052845.1	CDS	1974563	1977649	-	HHA24_09120	3087
CP052845.1	CDS	1977951	1978847	-	HHA24_09125	897
CP052845.1	CDS	1978955	1980583	+	HHA24_09130	1629
CP052845.1	CDS	1980648	1982168	+	HHA24_09135	1521
CP052845.1	CDS	1982236	1983180	+	HHA24_09140	945
CP052845.1	CDS	1983177	1984046	+	HHA24_09145	870
CP052845.1	CDS	1984062	1985924	+	HHA24_09150	1863
CP052845.1	CDS	1985995	1986627	+	HHA24_09155	633
CP052845.1	CDS	1986624	1987259	-	HHA24_09160	636
CP052845.1	CDS	1987340	1987888	+	HHA24_09165	549
CP052845.1	CDS	1987902	1988531	-	HHA24_09170	630
CP052845.1	CDS	1988590	1989321	+	HHA24_09175	732
CP052845.1	CDS	1989392	1990324	-	HHA24_09180	933
CP052845.1	CDS	1990516	1991712	+	HHA24_09185	1197
CP052845.1	CDS	1991725	1994895	+	HHA24_09190	3171
CP052845.1	CDS	1994904	1996361	+	HHA24_09195	1458
CP052845.1	CDS	1996594	1997283	+	HHA24_09200	690
CP052845.1	CDS	1997319	1997570	-	HHA24_09205	252
CP052845.1	CDS	1997675	1998295	-	HHA24_09210	621
CP052845.1	CDS	1998523	1999173	+	HHA24_09215	651
CP052845.1	CDS	1999181	2001235	-	HHA24_09220	2055
CP052845.1	CDS	2001358	2002212	-	HHA24_09225	855
CP052845.1	CDS	2002209	2002835	-	HHA24_09230	627
CP052845.1	CDS	2002832	2004586	-	HHA24_09235	1755
CP052845.1	CDS	2005123	2007834	+	HHA24_09240	2712
CP052845.1	CDS	2007847	2009469	+	HHA24_09245	1623
CP052845.1	CDS	2009485	2011236	+	HHA24_09250	1752
CP052845.1	CDS	2011323	2011511	-	HHA24_09255	189
CP052845.1	CDS	2011670	2013286	+	HHA24_09260	1617
CP052845.1	CDS	2013378	2015054	-	HHA24_09265	1677
CP052845.1	CDS	2015259	2016002	-	HHA24_09270	744
CP052845.1	CDS	2016425	2016748	+	HHA24_09275	324
CP052845.1	CDS	2016778	2017350	+	HHA24_09280	573
CP052845.1	CDS	2017583	2018458	+	HHA24_09285	876
CP052845.1	CDS	2018476	2019420	+	HHA24_09290	945
CP052845.1	CDS	2019429	2019809	+	HHA24_09295	381
CP052845.1	CDS	2019863	2021941	+	HHA24_09300	2079
CP052845.1	CDS	2021955	2022458	+	HHA24_09305	504
CP052845.1	CDS	2022513	2024189	+	HHA24_09310	1677
CP052845.1	CDS	2024209	2025042	+	HHA24_09315	834
CP052845.1	CDS	2025042	2026091	+	HHA24_09320	1050
CP052845.1	CDS	2026134	2026523	+	HHA24_09325	390
CP052845.1	CDS	2026532	2027161	+	HHA24_09330	630
CP052845.1	CDS	2027352	2028914	+	HHA24_09335	1563
CP052845.1	CDS	2029043	2030185	+	HHA24_09340	1143
CP052845.1	CDS	2030189	2032306	+	HHA24_09345	2118
CP052845.1	CDS	2032303	2034759	+	HHA24_09350	2457
CP052845.1	CDS	2034810	2035280	-	HHA24_09355	471
CP052845.1	CDS	2035292	2035579	-	HHA24_09360	288
CP052845.1	CDS	2035709	2036401	-	HHA24_09365	693
CP052845.1	CDS	2036573	2036983	+	HHA24_09370	411
CP052845.1	CDS	2037004	2037423	+	HHA24_09375	420
CP052845.1	CDS	2037435	2038127	+	HHA24_09380	693
CP052845.1	CDS	2038196	2039419	+	HHA24_09385	1224
CP052845.1	CDS	2039427	2040191	+	HHA24_09390	765
CP052845.1	CDS	2040244	2041029	+	HHA24_09395	786
CP052845.1	CDS	2041029	2041715	+	HHA24_09400	687
CP052845.1	CDS	2041720	2042856	+	HHA24_09405	1137
CP052845.1	CDS	2042869	2043843	+	HHA24_09410	975
CP052845.1	CDS	2043919	2045568	+	HHA24_09415	1650
CP052845.1	CDS	2045585	2046826	+	HHA24_09420	1242
CP052845.1	CDS	2046909	2048738	+	HHA24_09425	1830
CP052845.1	CDS	2048848	2050644	+	HHA24_09430	1797
CP052845.1	CDS	2050716	2051150	+	HHA24_09435	435
CP052845.1	CDS	2051268	2053001	+	HHA24_09440	1734
CP052845.1	CDS	2053151	2054785	+	HHA24_09445	1635
CP052845.1	CDS	2054803	2055591	-	HHA24_09450	789
CP052845.1	CDS	2055597	2055866	-	HHA24_09455	270
CP052845.1	CDS	2055883	2056650	-	HHA24_09460	768
CP052845.1	CDS	2056670	2056984	-	HHA24_09465	315
CP052845.1	CDS	2056991	2057521	-	HHA24_09470	531
CP052845.1	CDS	2057514	2058518	-	HHA24_09475	1005
CP052845.1	CDS	2058521	2059093	-	HHA24_09480	573
CP052845.1	CDS	2059230	2060507	-	HHA24_09485	1278
CP052845.1	CDS	2060524	2060970	-	HHA24_09490	447
CP052845.1	CDS	2060963	2062417	-	HHA24_09495	1455
CP052845.1	CDS	2062399	2063139	-	HHA24_09500	741
CP052845.1	CDS	2063132	2064142	-	HHA24_09505	1011
CP052845.1	CDS	2064132	2065793	-	HHA24_09510	1662
CP052845.1	CDS	2066072	2066410	+	HHA24_09515	339
CP052845.1	CDS	2066419	2066826	-	HHA24_09520	408
CP052845.1	CDS	2066819	2067121	-	HHA24_09525	303
CP052845.1	CDS	2067118	2068380	-	HHA24_09530	1263
CP052845.1	CDS	2068377	2068715	-	HHA24_09535	339
CP052845.1	CDS	2068772	2069200	-	HHA24_09540	429
CP052845.1	CDS	2069212	2070591	-	HHA24_09545	1380
CP052845.1	CDS	2070726	2071103	-	HHA24_09550	378
CP052845.1	CDS	2071259	2071996	+	HHA24_09555	738
CP052845.1	CDS	2072004	2073170	-	HHA24_09560	1167
CP052845.1	CDS	2073160	2074386	-	HHA24_09565	1227
CP052845.1	CDS	2074383	2075348	-	HHA24_09570	966
CP052845.1	CDS	2075383	2075769	-	HHA24_09575	387
CP052845.1	CDS	2075931	2077235	+	HHA24_09580	1305
CP052845.1	CDS	2077353	2078180	+	HHA24_09585	828
CP052845.1	CDS	2078177	2078665	+	HHA24_09590	489
CP052845.1	CDS	2078708	2080228	+	HHA24_09595	1521
CP052845.1	CDS	2080287	2080772	-	HHA24_09600	486
CP052845.1	CDS	2080788	2081501	-	HHA24_09605	714
CP052845.1	CDS	2081550	2084147	-	HHA24_09610	2598
CP052845.1	CDS	2084173	2084994	-	HHA24_09615	822
CP052845.1	CDS	2085634	2086383	+	HHA24_09620	750
CP052845.1	CDS	2086532	2087404	+	HHA24_09625	873
CP052845.1	CDS	2087510	2088226	+	HHA24_09630	717
CP052845.1	CDS	2088240	2088800	+	HHA24_09635	561
CP052845.1	CDS	2088976	2089734	+	HHA24_09640	759
CP052845.1	CDS	2089759	2090610	+	HHA24_09645	852
CP052845.1	CDS	2090607	2091806	+	HHA24_09650	1200
CP052845.1	CDS	2091903	2093237	+	HHA24_09655	1335
CP052845.1	CDS	2093329	2095668	+	HHA24_09660	2340
CP052845.1	CDS	2095851	2096399	+	HHA24_09665	549
CP052845.1	CDS	2096406	2097491	+	HHA24_09670	1086
CP052845.1	CDS	2097574	2098029	+	HHA24_09675	456
CP052845.1	CDS	2098030	2098824	+	HHA24_09680	795
CP052845.1	CDS	2098821	2100008	+	HHA24_09685	1188
CP052845.1	CDS	2099995	2100603	+	HHA24_09690	609
CP052845.1	CDS	2100600	2101379	+	HHA24_09695	780
CP052845.1	CDS	2101451	2101846	+	HHA24_09700	396
CP052845.1	CDS	2101857	2102684	-	HHA24_09705	828
CP052845.1	CDS	2102844	2105210	+	HHA24_09710	2367
CP052845.1	CDS	2105377	2105808	+	HHA24_09715	432
CP052845.1	CDS	2105842	2106768	+	HHA24_09720	927
CP052845.1	CDS	2106825	2107955	+	HHA24_09725	1131
CP052845.1	CDS	2107965	2108426	-	HHA24_09730	462
CP052845.1	CDS	2108492	2108926	+	HHA24_09735	435
CP052845.1	CDS	2108916	2109236	+	HHA24_09740	321
CP052845.1	CDS	2109403	2110557	+	HHA24_09745	1155
CP052845.1	CDS	2110554	2111729	+	HHA24_09750	1176
CP052845.1	CDS	2111773	2112663	+	HHA24_09755	891
CP052845.1	CDS	2112833	2113522	+	HHA24_09760	690
CP052845.1	CDS	2113527	2114498	-	HHA24_09765	972
CP052845.1	CDS	2114630	2115646	+	HHA24_09770	1017
CP052845.1	CDS	2115646	2116269	+	HHA24_09775	624
CP052845.1	CDS	2116266	2117321	+	HHA24_09780	1056
CP052845.1	CDS	2117341	2118111	+	HHA24_09785	771
CP052845.1	CDS	2118166	2118951	+	HHA24_09790	786
CP052845.1	CDS	2119135	2119869	+	HHA24_09795	735
CP052845.1	CDS	2119904	2120647	+	HHA24_09800	744
CP052845.1	CDS	2120644	2121312	+	HHA24_09805	669
CP052845.1	CDS	2121324	2122073	+	HHA24_09810	750
CP052845.1	CDS	2122070	2123017	+	HHA24_09815	948
CP052845.1	CDS	2123132	2124025	-	HHA24_09820	894
CP052845.1	CDS	2124185	2124595	+	HHA24_09825	411
CP052845.1	CDS	2124646	2125341	+	HHA24_09830	696
CP052845.1	CDS	2125356	2126099	+	HHA24_09835	744
CP052845.1	CDS	2126271	2127560	+	HHA24_09840	1290
CP052845.1	CDS	2127685	2128242	+	HHA24_09845	558
CP052845.1	CDS	2128244	2128783	+	HHA24_09850	540
CP052845.1	CDS	2128830	2129144	+	HHA24_09855	315
CP052845.1	CDS	2129141	2129449	+	HHA24_09860	309
CP052845.1	CDS	2129526	2130122	+	HHA24_09865	597
CP052845.1	CDS	2130131	2130955	-	HHA24_09870	825
CP052845.1	CDS	2131009	2131785	-	HHA24_09875	777
CP052845.1	CDS	2131782	2132057	-	HHA24_09880	276
CP052845.1	CDS	2132072	2132536	-	HHA24_09885	465
CP052845.1	CDS	2132630	2133511	-	HHA24_09890	882
CP052845.1	CDS	2133622	2134092	+	HHA24_09895	471
CP052845.1	CDS	2134109	2134615	-	HHA24_09900	507
CP052845.1	CDS	2134700	2135881	-	HHA24_09905	1182
CP052845.1	CDS	2135906	2137426	-	HHA24_09910	1521
CP052845.1	CDS	2137595	2137918	+	HHA24_09915	324
CP052845.1	CDS	2137927	2139339	-	HHA24_09920	1413
CP052845.1	CDS	2139563	2141017	+	HHA24_09925	1455
CP052845.1	CDS	2141068	2141427	+	HHA24_09930	360
CP052845.1	CDS	2141514	2141930	+	HHA24_09935	417
CP052845.1	CDS	2141946	2142500	-	HHA24_09940	555
CP052845.1	CDS	2142676	2143074	+	HHA24_09945	399
CP052845.1	CDS	2143120	2144490	-	HHA24_09950	1371
CP052845.1	CDS	2144618	2146039	-	HHA24_09955	1422
CP052845.1	CDS	2146129	2146560	+	HHA24_09960	432
CP052845.1	CDS	2146572	2147174	+	HHA24_09965	603
CP052845.1	CDS	2147171	2147602	+	HHA24_09970	432
CP052845.1	CDS	2147662	2148069	-	HHA24_09975	408
CP052845.1	CDS	2148253	2148945	+	HHA24_09980	693
CP052845.1	CDS	2149031	2149396	+	HHA24_09985	366
CP052845.1	CDS	2149443	2149871	-	HHA24_09990	429
CP052845.1	CDS	2150001	2150741	-	HHA24_09995	741
[truncated: 2,667 more rows]
