# Supplementary material for: Transcriptional diversification in a human-adapting zoonotic pathogen drives niche-specific evolution
Source: Nat Commun. 2025 Feb 28;16:2067. doi: 10.1038/s41467-025-57331-6 (PMC11871327; doi:10.1038/s41467-025-57331-6)
Supplement: Supplementary file 11 — Supplementary Data 10 [file 41467_2025_57331_MOESM11_ESM.xlsx]

## Sheet: Supp Data 11
Supplemental Data 10. Gene ontology terms that are enriched in individual isolates relative to reference isolate 2B3
GO	Annotation	# isolates
GO:0006935	chemotaxis	20
GO:0007165	signal transduction	20
GO:0044780	bacterial-type flagellum assembly	20
GO:0006011	UDP-glucose metabolic process	2
GO:0030244	cellulose biosynthetic process	2
GO:0010124	phenylacetate catabolic process	3
GO:0006751	glutathione catabolic process	1
GO:0019380	3-phenylpropionate catabolic process	1
GO:0016226	iron-sulfur cluster assembly	1
GO:0009306	protein secretion	13
GO:0006865	amino acid transport	7
GO:0045893	positive regulation of DNA-templated transcription	1
GO:0006537	glutamate biosynthetic process	9
GO:0006979	response to oxidative stress	1
GO:0000160	phosphorelay signal transduction system	5
GO:0042773	ATP synthesis coupled electron transport	1
GO:0042908	xenobiotic transport	7
GO:0006541	glutamine metabolic process	3
GO:0015833	peptide transport	2
GO:0006817	phosphate ion transport	2
GO:0055085	transmembrane transport	6
GO:0018106	peptidyl-histidine phosphorylation	1
GO:0006782	protoporphyrinogen IX biosynthetic process	2
GO:0006207	'de novo' pyrimidine nucleobase biosynthetic process	1
GO:0015716	organic phosphonate transport	3
GO:0042744	hydrogen peroxide catabolic process	2
GO:0006094	gluconeogenesis	1
GO:0006310	DNA recombination	1
GO:0010133	proline catabolic process to glutamate	1
